# Supplementary material for: Hello darkness, my old friend: 3-KETOACYL-COENZYME A SYNTHASE4 is a branch point in the regulation of triacylglycerol synthesis in Arabidopsis thaliana
Source: Plant Cell. 2023 Mar 3;35(6):1984–2005. doi: 10.1093/plcell/koad059 (PMC10226560; doi:10.1093/plcell/koad059)
Supplement: koad059_Supplementary_Data [file koad059_supplementary_data.zip]

Archive with 12 entries (12 files):
- AuthorChecklist_R23.12.22.pdf
- Supp. Dataset 1.xlsx
- Supp. Dataset 2.xlsx
- Supp. Dataset 3.xlsx
- Supp. Dataset 4.xlsx
- Supp. Dataset 5.xlsx
- Supp. Dataset 6.xlsx
- Supp. Dataset 7.xlsx
- Supp. Dataset 8.xlsx
- Supp. File 1.txt
- Supp. File 2.txt
- TPC2022LSB01061DR1_Supplemental.pdf
