# Supplementary material for: Hello darkness, my old friend: 3-KETOACYL-COENZYME A SYNTHASE4 is a branch point in the regulation of triacylglycerol synthesis in Arabidopsis thaliana
Source: Plant Cell. 2023 Mar 3;35(6):1984–2005. doi: 10.1093/plcell/koad059 (PMC10226560; doi:10.1093/plcell/koad059)
Supplement: koad059_Supplementary_Data [file koad059_supplementary_data.zip › Supp. Dataset 1.xlsx]

## Sheet: Phenotype_CHD
	Supplemental Data. Luzarowska et al. (2023). Plant Cell
	Supplemental Dataset 1. Phenotypic data used for GWAS. Phenotypic data used for GWAS and collected in: (1) control conditions for the heat and dark stress treatment (CHD), (2) heat and dark stress (HD), (3) control conditions for the dark treatment (CD), (4) three days extended darkness (3D) and (5) six days extended darkness. Each phenotype is in different excel sheets. Plants were grown and har…
	ecotype.name	DAG.34.2	DAG.34.3	DAG.36.4	DAG.36.5	DAG.36.6	DGDG.32.0	DGDG.32.3..2.	DGDG.34.0	DGDG.34.1	DGDG.34.2	DGDG.34.3	DGDG.34.4..1.	DGDG.34.4..2.	DGDG.36.4	DGDG.36.5..1.	DGDG.36.6	DGDG.38.5	DGDG.38.6	MGDG.32.3..1.	MGDG.32.3..2.	MGDG.32.4	MGDG.32.5	MGDG.34.1	MGDG.34.2	MGDG.34.3	MGDG.34.4..2.	MGDG.34.5	MGDG.36.3..2.	MGDG.36.4..1.	MGDG.36.5	MGDG.36.6	MGDG.38.5	MGDG.38.6	PC.32.1..1.	PC.32.1..2.	PC.32.2..1.	PC.32.2..2.	PC.32.3..1.	PC.32.3..2.	PC.32.3..3.	PC.34.1	PC.34.2	PC.34.3	PC.34.4..1.	PC.34.4..2.	PC.36.1..1.	PC.36.1..2.	PC.36.2
	ecotype.1	16.8728	18.1958	16.9596	19.3336	18.2119	17.4126	15.5119	17.3263	19.6623	21.6465	22.819	17.6862	16.9626	20.0224	21.0849	25.2687	16.4703	19.5497	17.4718	17.194	16.5386	17.9898	19.7478	19.3317	20.7485	21.3207	22.9316	16.7353	17.8755	21.1609	21.3903	16.2987	17.6525	17.8671	17.4419	18.7793	16.0741	17.4509	17.5381	15.2102	22.5115	25.0096	25.4098	19.6789	19.2104	15.8434	18.2514	21.3856
	ecotype.104	16.4322	17.8884	16.8074	19.0564	18.0504	17.927	15.9526	17.796	19.9222	21.9406	22.8833	17.3712	17.2557	20.2851	21.0781	25.0956	16.034	19.0729	17.3153	17.5597	17.0677	18.4601	19.7118	19.5623	20.7861	21.4123	22.9499	16.592	18.1111	21.0089	20.8744	16.4355	17.0511	17.7183	18.1558	18.7272	15.9279	17.6132	17.574	17.9026	22.2335	24.9588	25.3519	19.5156	19.7076	16.5985	18.1715	21.471
	ecotype.116	16.3007	17.9526	17.5557	19.2691	17.9979	17.0721	15.5916	17.3736	19.8669	21.5435	22.5148	17.0438	17.3278	19.8484	21.1358	25.1465	16.3464	19.1833	17.2165	17.214	16.1192	18.3742	19.5545	19.0655	20.4985	21.15	22.7692	16.489	17.8905	21.1768	21.1972	16.4058	17.0914	17.3138	17.894	18.6284	17.517	17.6224	17.7675	20.0403	22.1967	24.9207	25.2381	19.069	19.503	16.1333	18.2946	21.3599
	ecotype.126	16.3685	17.8645	16.8976	19.0139	18.5147	17.7551	15.9393	17.518	19.2386	21.5002	22.7904	17.1947	16.179	19.5818	21.0293	25.2783	15.7443	18.9118	17.346	17.8816	16.5416	18.3334	18.9976	19.1906	20.5658	20.8844	22.6843	16.3939	18.0456	21.2428	21.8618	16.5432	16.7341	17.1944	17.6072	18.4096	16.3149	17.4007	18.1659	15.999	21.5136	24.9013	25.3377	19.5958	19.1995	16.4013	17.7562	21.2436
	ecotype.166	16.5833	18.0487	17.2197	19.1754	18.0332	17.1442	15.4273	17.376	19.9497	21.7316	22.6859	17.0968	17.7514	19.8097	21.8746	25.2723	16.9391	19.413	17.4911	17.3169	16.0083	17.8199	19.651	19.0835	20.7361	21.4239	23.3934	16.3803	17.8031	21.704	21.0102	16.2327	17.3154	17.3815	17.7759	19.0353	16.8146	17.4913	17.8458	17.1908	22.4933	24.9236	25.1656	19.1713	19.2766	15.4771	18.5351	21.3225
	ecotype.1716	16.4964	17.7466	17.2551	19.0369	17.8138	17.4199	15.4518	17.3688	19.2445	21.2886	22.7611	17.536	16.4345	20.0513	21.1286	25.2678	16.0359	19.2541	17.3097	17.533	16.1599	18.8376	19.3402	19.2549	20.7782	21.0548	22.6992	16.4917	18.5403	21.2768	21.655	16.015	17.3104	17.4466	17.6154	18.6458	16.1552	17.2706	17.7146	17.9981	22.3911	24.9707	25.13	19.5198	19.0067	15.5792	18.2624	21.3506
	ecotype.173	16.4475	18.0657	16.7026	18.9652	18.1692	18.0376	15.8262	18.0386	19.7436	22.0201	22.7001	16.979	16.8957	19.5339	21.0031	25.1216	16.1633	19.1161	17.8897	17.9263	16.9451	17.9079	20.0073	20.0901	20.5828	21.2209	22.9966	16.524	17.8178	21.0711	21.5597	16.2207	16.6794	17.4365	17.9678	18.6689	16.4587	17.5743	18.0966	17.5256	21.6588	24.7385	25.2692	19.6467	19.3706	16.1	17.822	21.1089
	ecotype.178	16.5538	18.0066	17.109	19.2444	18.0144	17.8316	15.5716	18.0297	20.2864	22.0491	22.8268	17.2471	17.437	19.688	21.2531	25.1593	16.3401	19.1635	17.9531	17.3042	16.359	18.6028	20.173	19.9869	20.752	21.4354	23.0933	17.057	17.2439	21.1525	20.9932	16.0963	16.9717	17.3313	17.2295	18.537	16.1041	17.0476	17.5032	16.5334	22.3837	24.9315	25.2745	19.6096	18.4229	16.1528	18.2077	21.206
	ecotype.1859	16.5376	18.0097	16.8618	18.9294	18.0311	17.3747	15.3149	17.5287	20.0339	21.8017	22.6193	16.575	17.4384	19.5165	20.8546	25.1158	16.2655	19.215	17.417	17.259	16.3961	18.3272	19.8976	19.4942	20.6811	21.3322	22.8847	16.618	17.5167	20.9762	21.3578	16.0692	17.2052	17.1002	18.159	18.3576	16.4085	17.3644	17.7644	18.2429	22.1117	24.8669	25.1662	19.0759	19.6322	15.713	18.1025	21.1489
	ecotype.1867	16.382	18.0742	16.9007	19.065	18.4397	17.9624	15.734	18.0288	20.1737	21.8458	22.7349	17.3847	17.0689	19.9557	21.0451	25.2528	16.1302	19.2027	18.2299	17.8047	16.7915	18.2222	19.9192	19.6481	20.8229	21.2143	22.8802	17.0139	17.9434	21.1556	21.0695	16.7332	17.1903	17.6946	18.0115	18.7465	16.0074	17.6922	18.1124	17.5344	22.0572	24.6507	25.4627	19.5148	19.5692	16.0422	18.3739	21.6525
	ecotype.1925	16.333	17.9	16.4115	18.9797	18.4442	17.4199	15.5206	17.6808	19.7282	21.857	22.6966	17.5986	16.269	20.053	20.9093	25.1934	15.9003	19.1288	17.8584	17.5345	15.9135	18.5932	20.1626	20.0897	20.854	20.9996	22.582	17.0755	18.4775	21.0779	21.1453	16.733	17.1887	18.0977	17.4264	18.9935	15.5458	17.9137	18.2194	16.4978	22.0792	24.7076	25.3939	19.9324	18.571	15.9505	18.2967	21.4623
	ecotype.1967	16.2491	17.8175	16.7001	18.9538	18.0331	17.5352	15.6755	17.4278	19.9271	21.7464	22.942	17.7571	16.8809	20.146	21.0393	25.2177	16.2436	19.3135	17.8023	17.6754	16.2867	18.3875	19.6694	19.3256	20.902	21.1566	22.6812	16.6848	18.2684	21.1621	21.1988	16.0425	17.5198	17.7807	18.1104	18.9797	16.0711	17.8558	17.8339	17.5184	22.3054	24.9453	25.2671	19.4426	19.1024	16.2293	18.2665	21.3103
	ecotype.2	16.307	17.9149	16.5775	19.0999	18.328	17.1487	15.3955	17.2074	19.4811	21.869	22.7921	17.1465	16.9857	20.003	21.5709	25.1084	17.1585	19.4111	17.5899	17.218	16.7434	18.1016	19.6747	19.5081	20.8823	21.1237	22.9498	16.6402	17.9752	21.401	21.3326	16.4342	17.5067	17.4335	17.2641	18.5649	16.0303	17.268	17.4374	18.4094	22.075	24.7503	25.1604	19.5717	19.0828	15.7862	18.2684	21.327
	ecotype.2057	16.4272	17.9632	16.5751	18.9476	18.2009	17.5627	15.3953	17.1588	19.3141	21.3135	22.8534	17.5623	16.0914	20.5041	20.7021	25.2428	15.7174	19.3312	17.0034	17.4688	16.5315	18.395	19.4492	19.3459	20.8579	20.841	22.4156	16.1095	19.2931	21.0687	21.6586	15.7861	17.4057	17.645	17.5513	17.9164	15.8677	17.3617	17.5938	16.8453	22.1426	24.8829	25.3346	19.7341	18.8252	15.8098	17.6555	20.6924
	ecotype.223	16.5567	17.9508	16.8481	18.9529	18.1825	17.6192	15.7112	17.4384	19.4246	21.7585	22.8553	17.1033	17.2674	19.7858	21.8619	25.3029	16.6724	19.2401	17.6386	17.7545	16.2561	18.0184	19.4204	19.3286	20.8019	21.2507	23.2264	16.0984	18.6609	21.8495	21.301	15.8755	16.9468	17.3196	17.797	18.6952	16.7414	17.4907	18.1095	15.9711	21.9316	24.9528	25.2621	19.4062	19.2376	15.4207	17.8709	21.0801
	ecotype.2274	16.4791	18.3393	17.0942	19.2599	18.2485	17.676	15.6641	17.643	19.918	21.8684	22.7925	16.9104	16.9811	19.8044	21.0913	25.2312	16.4012	19.4381	18.0111	17.6253	16.3701	18.427	20.0669	19.9301	20.8829	21.1686	22.929	16.7304	17.87	21.1104	21.1271	16.2244	17.6641	17.5151	17.9849	18.7693	16.1943	17.6779	17.9313	16.7898	22.4005	24.9587	25.4626	19.495	19.3064	16.2364	18.0508	21.2162
	ecotype.2290	16.5243	18.2264	17.2471	19.3199	18.2593	17.0501	15.123	17.1158	19.4717	21.5842	22.6503	17.3078	16.8609	20.0589	21.4111	25.154	16.342	18.9599	17.3768	17.1941	15.9062	18.1513	19.4919	19.529	20.8757	21.1884	23.0515	16.5082	18.9163	21.4709	21.2473	15.8981	17.1775	17.5363	17.4081	18.4766	16.2156	17.4243	17.5035	18.6038	22.2563	24.8973	25.1202	19.4442	18.6244	15.7235	17.9938	21.2068
	ecotype.23	16.5632	17.869	17.067	18.9724	18.0264	17.6362	15.5216	17.6612	20.0019	21.9139	22.6998	17.0917	17.2853	19.8918	21.0276	25.2655	16.1555	19.1222	17.615	17.3982	16.6003	18.0521	19.8907	19.5024	20.8284	21.2745	22.9132	16.6331	17.9131	20.9769	21.2828	16.4305	17.0911	17.5332	18.0975	18.65	16.0792	17.4391	17.5222	17.3676	22.2182	24.9998	25.2132	19.4479	19.3537	16.5315	18.2163	21.4425
	ecotype.242	16.3159	17.8698	17.0935	19.131	18.1569	17.0461	15.243	17.3761	19.5962	21.5637	22.7455	16.8284	17.0113	19.7133	21.0963	25.1603	16.1605	19.2423	17.5162	16.9835	15.6555	18.2486	19.4768	19.1683	20.496	20.8704	22.6248	16.7388	18.1844	21.1954	21.4178	16.3756	17.1072	16.7841	17.7012	18.5354	15.9706	17.4531	17.3318	18.4275	21.7082	24.8871	25.1678	19.5059	19.1112	16.1519	18.1	21.3141
	ecotype.258	16.5817	18.2231	16.8201	19.0828	18.1773	17.0548	15.4446	17.2589	19.5602	21.6827	22.8332	17.214	16.8607	19.7235	21.2161	25.1857	16.4253	19.3223	17.5234	17.2907	16.4907	18.3621	19.4913	19.5492	20.8191	21.1474	22.91	16.7539	17.1327	21.2575	21.2222	16.309	17.3582	17.2885	18.0686	18.8643	16.5404	17.8153	17.9703	17.6297	22.3015	24.944	25.3601	19.3181	19.6088	16.2075	18.2615	21.2717
	ecotype.259	16.8416	18.3472	16.9914	19.1208	18.0929	17.2732	15.3942	17.2266	19.8291	21.5444	22.8434	17.608	17.339	20.0526	21.0784	25.2458	16.3498	19.4997	17.7617	17.4378	16.3287	17.7007	19.9882	19.2624	20.9567	21.3694	22.8315	16.8654	17.9434	21.3908	21.2985	16.5191	17.7494	17.6761	17.7501	18.9845	15.8949	17.5727	17.4898	18.6744	22.2524	24.9293	25.3001	19.4748	19.3561	16.1121	18.5036	21.6987
	ecotype.260	16.5699	18.0204	16.9461	19.1727	18.1894	17.509	15.6917	17.4896	20.0104	21.8213	22.7821	17.1269	17.4307	20.0316	21.0722	25.1805	16.6559	19.6833	17.2211	17.3938	16.6401	18.5213	19.6362	19.1806	20.6394	21.3881	22.913	16.8087	17.9341	20.9846	20.6137	16.4387	17.567	17.2086	17.6759	18.3933	16.0368	17.4217	17.7847	19.0342	22.2098	24.887	25.3234	19.537	19.133	16.2303	18.3643	21.5904
	ecotype.267	16.5799	18.1532	17.3609	19.2228	18.2216	16.996	15.1389	17.4954	19.8498	21.8935	22.7	16.7206	17.023	19.7984	21.2995	25.2253	16.6879	19.3849	17.5932	16.9865	15.8859	18.5833	19.7928	19.5807	20.6707	21.262	22.8708	16.8214	18.0708	21.3741	21.0055	16.0176	17.2216	16.919	17.696	18.2982	16.6998	17.3116	17.3396	19.7093	22.1013	24.9483	25.2621	19.572	19.2671	16.3224	18.0305	21.2856
	ecotype.281	16.519	18.2607	16.7989	19.1985	18.2437	17.4294	15.5506	17.1212	19.7109	21.5523	22.6157	17.3706	17.1062	19.6754	20.9118	25.1898	16.209	19.1842	17.3071	17.3187	16.5903	17.8722	19.5179	19.0466	20.6438	21.1993	22.9227	16.0328	17.2326	20.9525	21.4157	16.3708	17.2323	17.9044	17.88	19.0624	16.4677	17.9331	18.186	17.4481	22.3382	24.9271	25.4935	19.461	19.651	15.846	18.159	21.2696
	ecotype.282	16.4371	18.2396	16.6288	19.1544	18.7399	17.0051	15.2954	17.0393	19.205	21.3428	22.7883	17.0856	16.5668	19.6054	20.9817	25.3153	16.36	19.3723	17.1537	17.2033	16.1194	18.4992	18.9773	18.7726	20.5885	20.983	22.6456	16.4031	17.8052	21.0725	21.7277	16.5636	17.3507	17.4013	17.7137	18.3479	16.2967	17.7888	17.9897	16.4202	22.1385	24.7825	25.4733	19.8211	19.5605	16.1156	18.1358	21.1591
	ecotype.321	16.4613	18.0831	17.078	19.1761	18.3461	17.8854	15.8724	17.432	19.5365	21.7629	22.8025	17.5212	16.5195	20.3426	21.0826	25.2562	16.1721	19.1994	17.8083	17.8675	16.9972	18.209	19.5799	19.6889	20.7363	21.0514	22.948	16.2159	18.8253	21.2311	21.636	15.9559	17.254	17.6666	17.4761	18.9375	16.2101	17.5945	18.1771	16.305	22.1835	25.003	25.4082	20.071	18.7816	16.707	17.856	20.9759
	ecotype.328	16.5452	18.1114	16.8516	19.1902	18.3288	17.3683	15.366	17.5937	19.6588	21.8148	22.8559	17.1414	16.8963	19.5336	21.3389	25.2667	16.5907	19.1146	17.3869	17.4004	16.2381	18.5139	19.8037	19.6839	20.8403	21.1739	22.9462	16.7663	17.1778	21.4044	21.6018	16.4308	17.1119	17.3401	17.7088	18.3992	16.065	17.4367	17.7906	17.0161	22.2765	24.9268	25.4433	19.5368	19.2385	16.0164	18.3403	21.3052
	ecotype.357	16.6792	18.3247	16.862	19.151	17.966	17.2947	15.4451	17.1439	19.7592	21.5937	22.6725	17.2395	17.0094	19.8391	21.0478	25.298	16.6887	19.8498	17.8291	17.5184	16.5502	17.3171	19.7736	19.6837	20.6701	21.2845	22.9054	16.5584	17.7565	21.0695	21.2831	16.1276	17.9536	17.4602	18.0481	19.175	16.5922	17.9231	18.2936	16.1839	22.4513	24.9387	25.3512	19.8325	19.3853	16.2747	18.2108	21.1148
	ecotype.362	16.6012	17.8928	17.0426	19.0871	17.9986	18.3529	16.0799	18.1395	20.3351	22.2159	22.7121	17.4811	17.3579	20.2479	21.0782	25.1101	16.4734	19.1809	18.0726	17.9588	17.3743	18.1596	20.4155	20.0865	20.8652	21.5105	23.1318	16.9153	18.0819	21.1125	20.9077	16.2918	17.1308	17.8316	17.9755	18.9881	16.4972	17.7977	18.2706	17.887	22.2847	24.9592	25.3798	19.4513	19.5629	15.8276	18.1781	21.341
	ecotype.366	16.5082	18.6531	16.8555	19.5562	18.7617	17.3352	15.5295	17.4447	19.5634	21.6811	22.3989	17.133	16.418	19.6245	20.9921	25.0754	16.1681	19.0194	17.7803	17.3979	16.0117	20.4045	19.4731	19.6371	20.4298	20.7653	22.4768	16.4305	18.0995	21.0963	21.2164	16.8703	16.7913	18.2622	17.2397	18.9636	15.977	18.2309	18.4254	17.9494	22.2143	24.7448	25.4911	20.0948	19.0312	15.9123	18.4357	21.4102
	ecotype.373	16.606	18.0434	16.5461	19.1153	18.3242	18.3453	15.9951	17.9599	20.3417	22.0241	22.8869	17.7475	17.1686	20.0229	21.1823	25.2042	16.0245	19.1036	17.3119	17.9878	16.8804	18.5008	20.3251	20.0072	21.0004	21.5824	22.9665	16.7429	18.0549	21.3633	21.1372	16.2275	17.1582	17.794	17.8914	18.5799	16.004	17.4513	17.9335	16.4172	22.3107	24.9099	25.3916	19.7184	19.2194	15.7273	18.0641	21.1128
	ecotype.374	16.5415	17.8464	17.085	18.9614	17.9633	17.5407	15.5438	17.7285	20.1603	21.8324	22.6969	17.3164	17.1612	19.944	20.8905	25.0802	15.8864	18.9975	17.9454	17.5215	16.6588	17.8759	20.3457	19.7023	20.7135	21.3679	22.8389	16.5519	18.1891	21.1088	21.4432	15.832	16.9399	17.6621	18.0329	18.8799	16.8005	17.6079	17.5083	19.1299	22.1749	24.8382	25.2264	19.4463	19.3465	16.093	17.89	21.0239
	ecotype.378	16.6308	18.1508	17.4357	19.0764	17.9725	17.4054	15.605	17.275	19.7537	21.6615	22.7154	17.2413	16.7791	19.9629	21.1934	25.1809	16.3036	19.0321	17.7579	17.4669	16.2462	18.0431	19.5151	19.2301	20.7869	21.238	22.8735	16.3457	18.155	21.2145	21.376	16.0756	17.0022	17.6683	17.987	19.1568	16.4211	17.8431	17.7909	18.7394	22.2308	25.0093	25.2452	19.5153	19.3146	16.3818	17.9499	21.3187
	ecotype.379	16.7043	18.1369	17.0298	19.2485	18.2251	17.2492	15.1657	17.2236	19.7146	21.64	22.5802	17.2119	16.7091	19.6918	21.0147	25.1043	16.2715	19.2369	17.5157	17.1427	15.7884	18.3911	19.6021	19.3675	20.5116	21.0374	22.718	16.2916	17.4252	20.9997	21.195	16.4224	17.2648	17.4795	17.5441	18.8762	16.1793	17.7784	17.7919	19.4274	22.399	24.8949	25.283	19.4432	19.3817	15.6442	18.4146	21.3477
	ecotype.380	16.5674	18.1285	16.7752	19.1246	18.304	17.2427	15.4277	17.25	19.9734	21.6498	22.8261	17.318	17.1396	19.7181	21.2732	25.3814	16.5297	19.3446	17.245	17.3899	15.916	18.1425	19.7556	19.334	20.6902	21.2019	22.8692	16.7616	17.3346	21.3934	21.4671	16.5529	17.3515	17.4135	17.7369	18.7397	16.2296	17.8873	17.9921	15.1457	22.1207	24.8341	25.3772	19.4175	19.8377	16.2496	18.1382	21.3601
	ecotype.386	16.8216	18.0348	17.1137	19.3037	18.2901	17.7793	15.9427	17.872	20.2367	21.8897	22.8918	17.5574	17.7077	19.9736	21.1406	25.1828	16.4647	19.5061	17.729	17.5138	16.7679	17.8712	20.0406	19.3097	20.7597	21.4765	22.9703	16.6587	17.4969	21.1303	21.2349	16.5168	17.2951	17.7575	18.0047	18.9793	16.2437	17.7144	17.885	15.7627	22.5556	25.1127	25.3358	19.6608	19.4411	16.4461	18.5506	21.6889
	ecotype.390	16.3292	17.9582	17.0422	19.2032	18.0869	17.2762	15.0763	17.5874	19.8712	21.8844	22.6214	17.0864	16.9426	19.9308	20.9595	25.1789	16.2378	19.2822	17.1541	17.2446	16.4281	18.3415	19.885	19.6766	20.6176	21.195	22.8075	16.7152	17.9894	20.8971	21.2786	16.3303	16.8879	17.5642	17.7807	18.5653	16.0451	17.6471	17.6296	17.9649	21.9296	24.8824	25.2574	19.5161	19.3587	15.8476	18.1375	21.3079
	ecotype.392	16.6038	17.8756	17.0635	19.065	17.909	17.0265	15.1058	17.2415	19.4114	21.3131	22.6961	16.9835	16.8182	19.4436	21.3261	25.2398	16.2964	19.169	17.3408	17.1251	15.7103	18.1038	19.4599	19.1379	20.6546	20.9456	22.7022	16.2953	17.5499	21.4116	21.333	16.1389	17.0673	17.1624	17.5758	18.5858	15.8581	17.3839	17.4084	19.1918	22.3409	24.8585	25.0872	19.4225	18.954	16.1267	18.6596	21.4939
	ecotype.4802	16.5866	17.9455	17.0985	19.136	17.9208	18.1081	16.0086	17.8844	20.1216	21.851	23.07	17.4466	17.3399	20.3505	21.1811	25.1708	16.2793	19.247	17.5456	17.8666	17.0401	18.6945	19.9471	19.538	20.9562	21.3574	22.9741	16.6818	18.6669	21.1665	21.4009	16.391	17.0067	17.8411	18.0716	18.8386	16.2119	17.4433	17.8846	16.1588	22.3631	24.9926	25.3785	19.7577	18.9638	15.9961	18.2254	21.4308
	ecotype.5116	16.5504	18.0375	17.4094	19.1099	17.8882	17.3915	15.505	17.6303	20.1901	21.8735	22.9783	17.5845	17.2679	19.7965	21.0756	25.1714	16.5348	19.4706	17.9103	17.483	16.0955	18.5607	20.287	19.6233	20.8625	21.412	22.7864	17.2269	17.8836	21.2352	21.1219	16.1354	17.4036	17.5142	17.7279	18.7609	15.7519	17.2816	17.7927	17.6544	22.3815	24.9206	25.2865	19.8249	18.8795	16.2186	18.3164	21.5459
	ecotype.5158	16.4918	18.0103	17.1524	19.284	18.14	17.2379	15.4282	17.3913	19.7263	21.3309	22.8413	17.2203	17.1425	19.8609	21.6851	25.3373	16.9568	19.6018	17.6237	17.2909	16.0642	18.5165	19.6666	18.9923	20.6372	21.216	22.9593	16.7719	17.6028	21.6222	21.1651	16.3301	17.2894	17.143	17.6295	18.5006	16.3176	17.2391	17.9238	17.3702	22.398	24.8501	25.2733	19.491	19.3178	16.0424	18.728	21.6073
	ecotype.5160	16.576	17.8176	16.9517	19.1174	18.2524	17.2951	15.2209	17.4756	19.8927	21.62	22.9428	17.6013	16.6476	19.9904	20.8964	25.1811	16.1156	19.1937	17.8547	17.256	16.2673	18.5548	20.0229	19.3694	20.7721	21.1418	22.6489	16.9979	17.7369	21.1339	21.0076	16.2336	17.2769	17.4382	17.7363	18.7422	15.4585	17.6109	17.5245	17.782	22.0601	24.8864	25.2255	19.67	19.0651	16.1761	18.1064	21.3586
	ecotype.5207	17.1217	18.3463	17.1957	19.2648	17.9061	17.2365	15.3094	17.3951	19.5876	21.5292	22.7347	17.6806	16.7502	20.1775	20.8767	25.2396	16.3532	19.3396	17.4798	17.148	16.6694	18.6974	19.4538	19.0029	20.6727	21.2309	22.8491	16.6923	17.9857	20.9387	21.0953	16.3866	17.4194	17.7686	17.7861	18.9353	16.3059	17.691	17.8302	14.6481	22.3859	25.1201	25.3835	19.8216	19.0554	15.5313	18.2848	21.5206
	ecotype.5232	16.4852	17.9643	17.2445	19.2041	18.0167	17.4355	15.4636	17.4905	19.6407	21.7397	22.8935	17.5056	16.8521	20.1532	21.2579	25.3585	16.4415	19.4127	17.3468	17.4436	16.0576	18.1135	19.7251	19.7223	20.8395	21.1603	22.9137	16.7011	18.3422	21.3544	21.4739	16.2696	17.2922	17.5817	17.6888	18.4446	16.0186	17.3941	17.9613	16.9081	22.2058	25.007	25.3325	19.4716	19.1182	16.1063	18.239	21.4983
	ecotype.5245	16.5617	18.2328	17.171	19.542	18.5566	17.5153	15.7977	17.5907	19.7024	21.6386	22.6553	17.1655	17.1436	19.3147	21.0174	25.1683	16.043	19.0205	17.5105	17.5988	15.477	19.0427	19.6942	19.6462	20.6914	21.1163	22.8265	16.8907	16.7867	21.1698	21.126	16.79	16.9489	17.4584	17.7847	18.6926	16.066	17.8053	18.0973	17.8969	22.1997	24.8922	25.4198	19.4025	19.4268	16.4802	18.3635	21.6726
	ecotype.5264	16.3625	17.9892	16.8598	19.0965	18.0267	17.4875	15.6043	17.4922	19.5817	21.8409	22.8316	17.3358	17.0013	20.0851	21.3703	25.2499	16.6187	19.3407	17.9001	17.4543	16.816	18.2496	19.6771	19.5777	20.7178	21.1419	22.9748	16.947	18.2763	21.212	21.3784	16.4271	17.2992	17.3663	17.7308	18.9047	16.2024	17.5264	17.717	16.4485	22.0176	24.9183	25.2529	19.5114	19.1272	16.7209	18.2803	21.6038
	ecotype.5380	16.5475	17.9329	16.9845	19.1937	18.2796	17.4373	15.4506	17.2974	19.53	21.3154	22.6456	17.244	16.7331	19.8588	21.0371	25.2141	16.0613	19.1504	17.2826	17.3915	16.118	18.4463	19.4393	19.1879	20.5737	20.9941	22.7708	16.5738	18.1031	21.092	21.1426	16.3001	17.1273	17.3456	18.131	18.5019	16.3681	17.6456	17.7008	18.5029	22.225	24.8705	25.2969	19.2818	19.4909	16.3396	18.304	21.3781
	ecotype.5565	16.584	18.1734	17.1296	19.3787	18.0602	17.4645	15.3879	17.4848	20.0022	21.9938	22.7507	17.2183	17.3186	19.8992	21.2552	25.1306	16.6102	19.2315	17.8068	17.266	16.1976	18.3376	19.9204	19.74	20.7398	21.3478	23.0262	16.7111	17.45	21.1626	20.9782	16.4636	17.3303	17.4446	17.6231	18.8509	16.0239	17.5988	17.5192	19.1996	22.3264	24.9271	25.3138	19.4712	19.1483	15.7377	18.4072	21.4606
	ecotype.5606	16.677	17.9037	17.2565	19.1762	18.1136	17.295	15.4157	17.4165	19.8647	21.6473	22.7709	17.0017	17.1378	19.6867	20.8538	25.2078	16.3423	19.4292	17.6172	17.1681	16.3161	18.0495	19.7107	19.2779	20.5484	21.1508	22.8375	16.6301	17.9065	21.0075	21.3719	16.5514	17.2272	17.3838	17.7167	18.6451	16.6077	17.5479	17.7927	19.084	22.0831	24.9705	25.304	19.3491	19.3464	15.2757	18.0584	21.5354
	ecotype.5729	16.5824	18.0764	17.0108	19.1628	18.0885	17.5108	15.4787	17.6473	20.0401	21.8325	22.674	16.9909	17.32	20.0911	21.2438	25.2501	16.5751	19.3948	17.7875	17.3443	16.3829	17.6664	19.9608	19.7348	20.697	21.2538	23.0999	16.7494	18.108	21.2116	21.3013	16.4505	17.2975	17.3075	18.0069	18.8032	16.4176	17.8697	17.8488	17.6489	22.3241	24.8655	25.2817	19.0654	19.5428	16.303	18.4281	21.5779
	ecotype.5742	15.8994	17.6851	17.0653	19.1303	18.0824	17.6061	15.6103	17.5727	19.7146	21.6187	22.8085	17.727	16.5199	19.6791	20.6476	25.2886	15.658	19.0032	17.1133	17.376	16.425	18.1733	19.7398	19.4078	20.6184	21.1145	22.5016	16.5662	17.6835	20.92	21.4685	16.5384	16.9702	17.6794	17.7176	18.583	15.8966	17.6326	17.8903	16.715	22.3108	24.928	25.3151	19.6734	19.2104	15.8549	18.4201	21.6419
	ecotype.5753	16.6532	18.2127	16.9778	19.2849	18.082	17.5116	15.4098	17.6299	19.6573	21.7282	22.7921	17.5164	16.9167	19.6935	21.2073	25.1799	16.2422	19.15	17.7752	17.0476	16.6937	18.6452	19.7202	19.343	20.621	21.161	22.8669	16.7082	17.2128	21.0258	21.2032	16.6521	17.0096	17.763	17.4989	19.0094	16.2145	17.6379	17.5372	17.1902	22.4444	25.0337	25.3019	19.7459	18.9369	15.9902	18.6515	21.7085
	ecotype.5785	16.8024	18.2772	17.1344	19.5065	18.3027	17.7375	15.596	17.8689	19.9636	21.94	22.7054	17.5046	17.0184	20.0616	21.0438	25.1631	16.3148	19.2855	17.7284	17.2195	16.1805	18.8857	20.0018	19.8666	20.6168	21.2789	22.8814	17.0766	18.2728	20.9455	20.8998	16.5905	17.2546	17.7923	17.5759	19.4661	15.4095	18.5382	17.299	17.5726	22.1436	24.8832	25.3753	19.3976	19.4195	15.5383	18.3213	21.7091
	ecotype.5837	16.2388	17.8973	16.4839	18.9079	18.165	17.811	15.8894	17.7408	20.3348	22.2163	22.8175	16.9877	17.9648	19.866	21.1318	25.2691	16.3739	19.3296	17.8782	17.7781	16.8406	18.1829	20.3814	19.8812	20.932	21.5082	23.1959	17.0132	17.6719	21.1904	21.109	16.1728	17.2589	17.2612	18.0668	18.6157	16.3166	17.4898	17.792	13.6307	22.1316	24.8026	25.3637	19.0065	19.7062	15.7513	17.9597	21.1994
	ecotype.5887	16.2485	17.997	16.1134	18.9377	18.4398	17.9198	16.0351	17.6462	19.3935	21.6772	22.7767	17.6097	16.4205	19.8681	21.1239	25.3267	16.3649	19.5447	17.8024	18.1227	17.0899	18.0339	19.3563	19.5957	20.6365	20.8127	22.7038	16.7803	17.9051	21.2379	21.4171	16.7881	17.2418	17.6857	17.6432	18.3186	16.3338	17.6569	18.2494	14.8767	21.831	24.6747	25.3796	19.7417	19.0905	15.5385	18.4776	21.4526
	ecotype.5896	16.7609	18.5148	17.1909	19.4677	18.6442	17.3658	15.3552	17.1985	19.0241	21.3116	22.8287	17.8863	15.6447	20.0515	20.8894	25.3213	16.1717	19.5513	17.4457	17.2786	16.1613	18.3357	18.8834	19.445	20.5263	20.7103	22.6973	16.9748	18.2825	20.9892	21.1174	16.8324	17.6936	17.6006	17.1842	18.4302	15.672	17.4445	17.4375	18.3762	22.4444	24.8583	25.3627	19.3062	18.9959	15.2541	18.6746	21.7747
	ecotype.5987	16.3805	17.9412	16.6442	19.1076	18.0439	17.4671	15.5176	17.5067	19.5431	21.7167	22.841	17.5717	16.8913	20.3213	21.1494	25.2467	16.1567	19.2094	17.3973	17.518	16.438	18.7319	19.4745	19.5412	20.7762	21.115	22.7832	16.8665	18.3948	21.2852	21.2018	16.6204	17.2226	17.7377	17.7131	18.3555	15.9889	17.3516	17.6613	17.6164	22.4776	24.9227	25.3397	19.6344	18.9184	15.2023	18.8302	21.7738
	ecotype.6005	16.2833	18.041	16.9688	19.1275	18.356	17.5921	15.4514	17.5124	19.7576	21.7197	22.8133	17.1833	16.7177	19.6765	20.9154	25.2843	16.0382	19.1998	17.3932	17.5477	15.8555	18.605	19.6012	19.5764	20.7189	21.1293	22.7486	16.7499	18.0138	21.1331	21.8526	16.553	17.1715	17.2623	17.5469	18.4863	15.8685	17.5516	17.4899	17.3473	22.1091	24.871	25.3715	19.494	19.1499	15.6704	18.2732	21.3566
	ecotype.6008	16.5387	18.0432	16.9862	19.2213	18.1903	17.5757	15.7106	17.14	19.8402	21.6105	22.7192	17.3453	17.0543	19.9489	20.9384	25.3413	16.1439	19.3385	17.8277	17.5525	16.4648	17.9956	19.5675	19.2134	20.6332	21.2157	22.8108	16.3662	18.0812	21.0089	21.4018	16.2786	17.3712	17.6655	17.5625	18.7838	15.836	17.5695	17.9603	15.2331	22.5857	24.9431	25.3823	19.4356	19.3942	15.3501	18.3991	21.3676
	ecotype.6039	16.6361	18.0025	17.2229	19.13	18.2229	17.8098	15.7202	17.3055	19.406	21.2241	22.9186	17.6915	16.7126	20.4518	21.2937	25.2766	16.3917	19.4391	17.3328	17.7615	16.8081	18.5137	19.3652	19.032	20.7407	21.0949	22.8085	15.937	18.5869	21.4092	21.1487	15.9267	17.3568	17.7117	17.5909	18.6541	15.883	17.4283	17.4514	17.7376	22.3583	24.9476	25.1899	19.6703	19.0987	15.6135	18.0522	21.2479
	ecotype.6042	16.2622	18.0415	16.7152	19.1421	18.5191	17.1298	15.2748	17.2323	19.6137	21.55	22.7451	17.2794	16.6906	19.857	20.776	25.2687	15.8502	19.2319	17.4093	17.1454	16.0599	18.5109	19.2097	19.2471	20.5772	20.9143	22.6783	16.6644	18.181	21.0089	21.4137	16.371	17.2608	17.3564	17.7545	18.4629	16.0051	17.6523	17.4625	17.0819	22.1409	24.8206	25.3872	19.3337	19.7047	15.9092	18.0281	21.1636
	ecotype.6046	16.6665	17.963	16.9295	19.1468	18.2182	17.0039	15.283	17.2622	20.0164	21.9628	22.6946	17.3763	16.9261	20.0887	21.0366	25.1385	16.4561	19.333	17.7828	17.2454	16.278	18.968	19.9472	19.9015	20.7855	21.412	22.9296	16.965	17.6593	21.102	20.768	16.295	17.5053	17.6114	17.9889	18.8842	16.1052	17.8385	18.2056	17.7808	22.1459	24.8314	25.2024	19.6006	19.5682	15.8454	18.1656	21.4617
	ecotype.6119	16.4591	18.0037	17.2023	19.1972	17.9747	17.8147	15.7621	17.7939	19.7545	21.806	22.8276	17.683	16.6226	20.2545	21.3303	25.2533	16.1801	19.1381	17.4667	17.6374	16.2802	18.1831	19.9092	19.9036	20.8836	21.2035	23.0509	16.7538	18.6477	21.5356	21.266	16.3201	17.095	17.6493	17.8482	18.7714	16.3993	17.5549	17.8332	16.8838	22.4494	24.9623	25.3871	19.4847	19.0278	16.6431	18.3265	21.5178
	ecotype.6124	16.7325	18.0216	17.0044	19.0294	17.9956	18.0643	15.9158	17.9012	20.1671	21.968	22.8022	17.4512	17.3923	20.3468	20.8765	25.154	15.8875	19.1332	17.671	17.5433	16.8598	18.1117	20.0873	19.547	20.573	21.3252	22.8069	16.6934	18.7137	20.8106	21.2786	16.6851	17.0423	17.8311	18.0751	18.727	16.3101	17.5404	18.0311	15.4648	22.2406	24.9336	25.3446	19.8873	19.2812	15.7067	18.4128	21.6529
	ecotype.6169	16.5188	17.6821	17.2311	18.9291	17.705	15.919	14.3933	15.1712	18.3827	20.1825	23.3889	18.8732	15.8205	20.9883	21.252	25.338	16.6984	20.0306	17.5825	17.1912	15.8894	18.2321	19.0228	18.712	21.2866	20.6441	22.6131	16.2591	19.5532	21.7248	21.1144	16.2178	18.7316	18.2123	17.188	18.9724	15.9174	17.3967	17.0818	16.9127	22.5994	24.752	24.993	19.8648	18.36	15.6417	18.4032	21.4205
	ecotype.6188	16.3613	18.0932	16.8814	18.8487	18.2003	18.7101	16.0968	18.6077	19.6885	21.9795	22.6829	16.8879	16.4978	19.539	20.782	24.9534	15.8479	18.8258	17.9497	18.2676	17.0502	18.566	19.7974	20.205	20.702	21.0936	22.7763	16.8526	17.9231	20.9144	21.0908	16.3954	16.6452	17.3603	18.1532	18.9598	16.4791	17.8919	18.3744	19.7486	21.5937	24.8302	25.2893	19.2662	19.3889	15.9218	18.0218	21.3342
	ecotype.6190	16.6573	18.0281	17.2347	19.0682	17.9982	18.0119	15.8753	18.0125	19.9841	22.0913	22.793	17.3746	16.6399	20.0396	21.0545	25.1019	16.0446	19.0706	17.8787	17.6644	16.5525	18.2509	19.8096	20.0605	20.6973	21.3341	22.9007	16.7904	18.009	21.1129	21.2671	15.5929	17.0308	17.4805	18.0417	18.8174	16.1685	17.4579	18.015	18.7711	22.4131	24.9543	25.2942	19.821	19.1292	15.8524	17.8843	20.9986
	ecotype.6194	16.5246	18.1706	17.4645	19.5794	18.1167	17.488	15.784	17.4626	19.7077	21.6569	22.8747	18.1617	16.6066	20.1797	21.0665	25.2106	16.1396	19.3244	17.6083	17.5157	16.4067	18.1947	19.7753	19.7631	20.8163	21.2295	22.8846	16.9796	18.3525	21.1991	20.9734	16.6153	17.5749	18.0747	18.027	19.6015	16.4517	18.129	18.276	17.6705	22.2841	25.0391	25.339	19.7788	19.2591	15.6472	18.3341	21.7763
	ecotype.6202	16.7578	18.1316	17.2475	19.242	18.3246	17.6787	15.5663	17.5287	19.5319	21.7309	22.6736	18.1586	15.8775	20.0089	20.8676	25.1268	15.7593	19.051	17.802	17.505	16.1614	18.7001	19.6512	19.8066	20.6484	20.795	22.6048	16.8081	18.597	21.173	20.9031	16.5304	16.9807	18.4171	17.6489	19.314	15.8537	18.0859	17.9985	18.812	21.9163	24.752	25.3525	19.8604	18.7528	15.9655	18.0186	21.3489
	ecotype.6243	16.6189	17.9723	17.2676	19.0455	17.754	17.8473	15.7701	17.6958	20.5591	21.7443	22.8315	17.1415	18.2407	19.5575	21.387	25.2531	16.431	19.081	17.5072	17.6385	16.7056	17.8509	20.1591	18.8622	20.7902	21.7634	22.9746	16.1095	17.9051	21.4339	21.3607	15.5798	17.2032	17.3758	18.4357	18.7944	16.0187	17.4742	17.5201	16.8697	22.3918	25.0875	25.2497	19.1731	19.6726	15.7713	18.0035	21.2253
	ecotype.6318	16.3706	18.3115	16.6759	18.9971	18.3748	17.9599	15.9169	17.6159	19.9363	21.9858	22.7223	17.4563	16.9383	19.9498	21.024	25.1372	16.2931	19.2951	17.9309	17.9091	17.2056	18.4288	20.1554	20.095	20.8684	21.2659	23.0043	17.101	17.9242	21.1439	21.0031	16.6981	17.1449	17.8377	18.025	18.8691	16.3111	17.7587	18.0227	17.1182	22.4338	24.6021	25.2901	19.7028	19.4945	15.5611	18.6743	21.6955
	ecotype.641	16.5669	18.1332	17.0947	19.2888	18.156	17.1997	15.5122	17.3597	19.8354	21.7623	22.9072	17.4905	17.0967	19.949	21.4424	25.3462	16.4946	19.4924	17.625	17.4466	16.5678	18.1129	19.8099	19.4261	20.8567	21.1806	22.9446	17.0922	18.0487	21.4417	21.0931	16.4139	17.4098	17.4345	18.1855	18.673	16.3988	17.3913	17.7591	15.9228	22.3424	25.0324	25.2564	19.6955	19.4535	16.4153	18.5272	21.5806
	ecotype.6448	16.4638	18.0361	17.0825	19.19	18.1635	17.7503	15.5451	17.6704	19.9972	21.9322	22.8222	17.2817	16.7197	19.859	21.1511	25.2303	15.9442	18.9236	17.6677	17.5143	16.1268	18.2239	20.0893	19.9847	20.867	21.3459	22.9297	16.8269	17.9133	21.1872	21.3506	16.5227	16.9822	17.5263	17.4433	18.79	15.7466	17.5456	17.5845	15.2092	22.5415	24.9002	25.31	19.5472	18.9795	15.804	18.5539	21.6348
	ecotype.6449	16.7824	18.2517	17.274	19.2254	18.063	17.6363	15.628	17.7528	20.0185	22.0892	22.7896	17.3679	17.0475	20.28	21.1161	25.2012	15.8763	18.8307	17.5835	17.361	16.4602	18.0357	19.9192	19.8287	20.5535	21.2107	22.8117	16.9128	18.2273	21.0836	20.9729	16.3514	16.7383	17.5198	17.7806	18.6318	16.1228	17.5722	17.9998	18.8741	22.1496	24.8314	25.2875	19.4392	19.1088	15.6012	18.3287	21.4777
	ecotype.66	16.7003	18.1849	16.8395	19.1083	18.1838	17.4193	15.4515	17.5595	19.5648	21.6905	22.7067	17.0478	16.6566	19.54	20.9946	25.1366	16.0087	19.1564	17.888	17.289	16.2767	18.4364	19.6825	19.8551	20.6379	21.1544	22.8322	17.0546	16.9242	21.0143	21.1288	16.2907	17.1828	17.3684	17.8417	18.6148	16.1025	17.2125	17.6811	16.8985	22.3869	24.947	25.2403	19.6746	19.1142	15.9722	18.5335	21.4677
	ecotype.6709	16.5011	17.9364	17.1615	19.0122	18.1445	17.2851	15.4098	17.7349	20.0078	21.766	22.6113	17.1194	16.9986	19.5019	21.1447	25.0505	16.1927	19.1691	17.4708	17.3138	16.0161	18.7357	19.8527	19.4429	20.5883	21.2719	22.6599	16.7622	17.4426	21.1836	21.2542	16.2087	17.2095	17.501	17.8391	18.754	16.0886	17.5554	17.8867	18.1116	22.205	24.805	25.1909	19.6178	19.142	16.1686	18.456	21.4784
	ecotype.6727	16.5352	18.187	16.9156	19.2691	18.371	17.4115	15.4024	17.3779	19.5438	21.52	22.8103	17.4559	16.573	19.8149	21.1792	25.2887	16.6258	19.5926	18.1541	17.5749	16.0673	18.5358	19.5452	19.4459	20.8789	20.9877	22.8788	17.0482	17.9639	21.4348	20.9107	16.5888	17.5755	17.394	17.7457	18.7287	16.3487	17.6784	18.0347	17.1213	22.0187	24.9194	25.4581	19.7532	19.5271	16.4874	18.1086	21.5166
	ecotype.6730	16.6151	18.1203	17.5338	19.2326	17.8814	17.2775	15.6353	17.1847	19.2735	21.4019	22.7541	17.7688	16.3104	20.2853	21.0618	25.2222	16.0851	19.121	17.8642	17.5627	16.282	17.9781	19.1912	19.1967	20.5619	20.895	22.7052	16.4823	19.1558	21.2989	21.1172	16.0108	17.2462	17.8621	17.7697	19.1523	16.3373	17.6662	18.4203	16.0527	22.3581	25.0635	25.2956	19.7112	18.8421	16.3213	18.0674	21.3507
	ecotype.6744	16.7703	18.3333	17.1248	18.8548	17.9242	16.8172	15.1045	17.0181	19.348	21.4405	22.4067	16.7199	16.8152	19.113	20.9021	24.9989	16.0845	18.9903	17.798	16.8321	15.4444	18.4085	19.834	19.4746	20.6493	21.1934	22.8702	16.6717	17.3519	21.1735	21.3276	16.4587	17.2349	17.2144	17.5139	18.9972	16.027	17.6272	17.7564	17.8135	22.3756	24.882	25.3611	19.3353	19.019	15.6811	18.3058	21.4842
	ecotype.6810	16.7272	17.7841	17.0364	18.8975	17.8626	16.6609	14.7819	16.6672	18.5616	20.4443	22.8019	17.0327	16.1345	20.953	20.4608	25.2936	15.6662	18.9753	16.9115	17.1161	15.1625	19.1019	18.7638	18.1791	20.6373	20.8786	22.2453	16.0615	19.9563	20.9995	22.7782	16.0639	17.0903	17.2652	16.2228	18.0257	15.4207	17.4958	16.902	19.2972	21.7627	24.8848	25.0394	19.0589	18.5819	14.4774	18.0983	21.105
	ecotype.6847	16.4788	17.9065	17.2311	19.2334	18.012	17.3542	15.5104	17.5467	20.1055	21.9917	22.6774	16.8908	17.1674	19.6232	20.7867	25.1464	16.0732	19.3081	18.092	17.1925	15.8846	18.0722	20.0816	19.7377	20.6469	21.341	22.8007	16.8676	17.5442	20.8474	20.9636	16.4364	17.3648	17.1208	18.0038	18.8714	16.1744	17.3425	18.0634	18.2816	22.1606	25.0021	25.2477	19.1715	19.3442	16.2503	18.2524	21.6247
	ecotype.6898	16.4154	18.2272	16.6879	19.1697	18.2823	17.477	15.1575	17.2671	19.5403	21.3384	22.7981	17.5281	16.5176	20.2521	21.0013	25.1919	16.2404	19.2767	17.6437	17.3807	16.8304	17.8763	19.7178	19.3987	20.7519	21.1653	22.9385	16.5582	18.5941	21.088	21.515	16.5422	17.3481	17.7948	18.1188	18.8292	16.7173	17.7881	18.3238	17.1201	22.3372	24.9101	25.4266	19.4973	19.4635	15.8826	18.1424	21.2884
	ecotype.6899	16.6706	17.7951	17.4417	19.1298	17.9851	17.3067	15.4175	17.1963	19.6759	21.4576	22.7767	17.4189	17.1134	20.0774	21.1615	25.3187	16.2921	19.3868	17.6698	17.5574	16.5443	17.84	19.6006	18.9877	20.6604	21.3192	22.7611	16.5192	18.0745	21.1587	21.4651	16.2286	17.4436	17.7343	17.7504	18.9972	16.1137	17.565	17.9662	16.5451	22.4074	25.04	25.1933	19.5978	18.9319	16.2573	18.6453	21.7569
	ecotype.6903	16.6255	17.9052	16.832	19.1948	18.3045	17.588	15.6476	17.3613	19.8534	21.9886	22.8522	17.2802	16.9433	20.3827	21.0435	25.2898	16.4714	19.6717	17.5116	17.1866	16.5117	17.999	19.5285	19.6579	20.6885	21.2606	23.1008	16.9486	18.2953	20.8456	21.1614	16.0579	17.6233	17.264	17.6021	18.4192	16.184	17.438	17.9421	16.0972	22.2951	24.8914	25.2819	19.2856	19.1113	15.3961	18.2775	21.2583
	ecotype.6905	16.3708	18.088	16.8126	18.8638	17.9952	17.703	15.4837	17.5248	19.7943	21.8633	22.5704	17.2963	16.6698	19.594	21.3336	25.2044	16.1188	18.7095	17.5175	17.499	16.1936	18.1869	19.8796	19.7789	20.581	21.1346	22.8749	16.3482	18.1751	21.4172	21.6369	16.4567	16.5825	17.7251	17.8655	18.6873	16.3702	17.6989	18.1086	17.4148	22.0303	24.7928	25.2904	19.8654	18.9792	16.206	18.2698	21.3794
	ecotype.6906	16.0846	17.8628	17.007	19.2298	18.3892	16.8791	15.1006	17.1904	19.3031	21.2018	22.7026	16.9068	17.0991	19.678	21.12	25.1784	16.8953	19.6323	17.9734	17.2603	16.2404	18.3414	19.2632	18.5462	20.7312	21.2314	22.7517	17.1918	17.4523	21.3308	21.4301	16.4563	17.7239	16.9025	17.8173	18.5129	15.726	17.2351	17.1024	17.6318	22.1954	24.7978	25.1616	19.2904	19.4694	15.9145	18.4935	21.3879
	ecotype.6907	16.5541	17.9422	16.8714	19.1212	18.1584	17.3754	15.3962	17.3691	19.2352	21.4498	22.9653	18.0043	16.2567	20.3333	21.105	25.2812	16.2501	19.2279	17.292	17.4464	16.5258	18.1706	19.3343	19.4888	20.9227	21.1157	22.8666	16.6703	18.8046	21.2652	21.424	16.1602	17.5041	17.9038	17.4655	18.5809	16.0822	17.3955	17.3859	16.4634	22.4492	25.0674	25.3348	19.7672	19.0493	15.983	18.3359	21.4032
	ecotype.6909	16.8263	17.9927	17.2755	18.9305	17.7349	17.6491	15.8055	17.5546	19.8823	21.9532	22.8798	16.8103	17.8952	19.8024	22.0703	25.253	16.9979	19.1444	17.9669	17.744	16.3273	17.8661	19.7481	19.4664	20.9225	21.4839	23.4561	16.249	18.363	21.9285	21.2982	16.1146	17.1046	17.3409	17.8032	19.0982	16.8484	17.5401	18.07	15.964	22.1488	25.0994	25.27	19.4695	19.1344	15.5619	18.1655	21.4078
	ecotype.6911	16.6367	18.1728	17.0191	19.0998	18.1954	17.1367	15.7297	16.6166	19.5173	21.4219	22.9153	17.6279	16.6857	20.1479	21.0842	25.1752	16.2769	19.0497	17.211	17.5122	16.9887	18.2716	19.5546	19.0452	20.9051	21.128	22.778	16.1365	18.3878	21.2991	21.4494	15.9225	17.2585	18.0099	17.8465	18.85	15.9497	17.8653	17.7841	15.5175	22.2977	25.0315	25.3652	19.6236	19.3362	15.5933	17.8179	21.0051
	ecotype.6913	16.8561	18.6841	16.2539	19.1526	18.4403	17.5442	15.8382	17.7311	20.1636	21.7864	22.5335	18.2953	16.6355	19.9305	21.3225	25.1828	16.2175	19.1044	17.908	17.8313	16.5799	20.0025	20.2543	19.6693	20.9063	21.2604	22.7714	16.9775	18.0163	21.5121	21.0101	16.7977	16.5973	19.2184	17.4264	19.6765	16.0026	19.1298	19.1838	17.5454	22.3023	24.7165	25.5137	20.348	19.12	15.6504	18.5737	21.4756
	ecotype.6914	16.4877	18.0796	17.0186	19.2466	18.2988	17.4323	15.4596	17.4966	19.4242	21.4567	22.8141	17.4595	16.5231	19.9349	20.8387	25.1341	16.1554	19.3879	17.94	17.3849	15.9867	19.1388	19.5988	19.4568	20.6817	21.054	22.6298	17.0525	18.4757	21.2236	21.1327	16.6687	17.4094	17.4591	17.7499	18.8686	16.0748	17.6636	17.933	18.6783	21.9387	24.9382	25.2342	19.4624	19.2659	15.838	18.3047	21.6741
	ecotype.6916	16.5469	18.1783	17.1253	19.2733	18.2563	17.5553	15.5642	17.3597	19.8093	21.7883	22.7233	17.1936	16.9197	19.8541	21.0257	25.2012	16.1009	18.9838	17.7479	17.3035	16.6377	18.3973	19.7883	19.5691	20.6286	21.3149	22.9631	16.6365	18.016	21.0395	21.1734	16.4794	17.1422	17.7031	18.0286	19.0595	16.3216	17.7744	17.9286	16.9209	22.539	25.096	25.5373	19.809	19.6181	16.0062	18.4276	21.4956
	ecotype.6918	16.4437	17.8998	16.9977	19.0923	17.8296	18.0027	15.9044	17.7352	20.2992	21.8934	22.665	17.2416	17.7067	20.2619	21.311	25.2218	16.251	19.2115	17.5768	17.5126	16.7075	18.2205	20.3631	19.6539	20.7082	21.3124	22.984	16.4857	18.0032	21.3654	21.0389	16.148	16.9648	17.634	17.9629	18.901	16.3916	17.5252	17.7471	17.5602	22.1646	24.9485	25.2678	19.6176	19.4434	15.8374	17.9041	21.2921
	ecotype.6919	16.3039	18.0759	16.3969	18.9382	18.3645	17.8062	15.6957	17.7811	20.1636	22.1342	22.915	17.0741	17.5421	20.0355	21.0897	25.348	16.3288	19.4675	17.7104	17.4855	16.5785	17.9879	20.1616	19.728	20.8968	21.4665	23.0106	17.0161	17.6971	21.1452	21.5037	16.5473	17.407	17.2976	17.9523	18.89	16.0278	17.9175	17.8595	16.2326	22.289	24.8831	25.4812	19.6185	19.4852	15.9876	18.1817	21.1645
	ecotype.6921	16.736	17.9218	17.2986	19.1895	17.6978	17.7356	15.6726	17.2313	19.1121	21.3568	22.9815	18.296	15.8652	21.4563	21.1017	25.3808	15.9773	19.3368	17.8937	17.8777	16.6829	18.3589	19.2283	19.3656	20.8956	20.9881	22.6844	16.5358	20.0514	21.3034	21.2135	16.1606	17.5592	18.0812	17.4947	18.9624	15.7836	17.4047	17.9507	17.689	22.065	25.016	25.257	19.8764	18.3832	15.9217	18.0464	21.4687
	ecotype.6924	16.5244	18.1265	16.9147	19.0258	18.2758	17.3624	15.3438	17.1665	19.47	21.4058	22.5538	17.1158	16.9211	19.6372	20.822	25.1817	15.8478	19.0401	17.2062	17.4183	16.316	18.6402	19.1845	19.0228	20.5091	20.9509	22.6664	16.2037	18.1552	21.0428	21.5384	16.4494	16.9591	17.3647	18.1243	18.4147	16.1729	17.7301	17.7508	18.8247	21.5942	24.6775	25.32	19.2839	19.5825	16.0855	17.7405	21.0639
	ecotype.6926	16.6324	18.0074	17.3932	19.241	18.2252	16.83	15.126	17.3817	19.7053	21.6152	22.4944	17.1005	16.8243	19.6737	20.8744	25.1382	16.3703	19.3891	17.3149	16.9673	15.9338	18.2914	19.395	19.3446	20.5397	20.9909	22.6257	17.0593	17.806	20.9066	21.3085	16.7178	17.3179	17.4038	17.6776	18.5015	16.2491	17.4155	17.6682	19.3235	22.0667	24.9137	25.2406	19.5454	19.0792	16.3254	18.5796	21.6375
	ecotype.6932	16.7349	18.1561	17.0117	19.1346	18.3229	17.4665	15.483	17.6209	19.6658	21.7602	22.8996	17.5103	16.602	20.2402	20.8819	25.2645	16.2884	19.4642	17.3603	17.4016	16.0748	18.2415	19.7312	19.7139	20.8814	21.2663	22.8416	17.0061	18.3093	21.031	21.4065	16.3881	17.4666	17.3205	17.8482	18.2452	16.0383	17.3666	17.6582	18.82	22.2028	24.8708	25.3785	19.5927	19.0666	15.4191	18.386	21.384
	ecotype.6933	16.8472	18.3156	17.2341	19.2912	17.9691	17.4309	15.5916	17.3966	19.5603	21.4942	22.4514	16.7139	17.382	19.5932	20.7641	25.0482	16.062	19.0169	17.5403	17.2385	16.3613	19.0017	19.0668	18.7171	20.286	21.0402	22.6639	16.1859	17.3939	20.6496	21.3786	16.741	16.8911	17.5727	17.5994	19.0777	16.0456	17.8177	18.0913	17.5582	22.1135	24.9422	25.314	19.5789	19.3547	15.9443	18.3407	21.7049
	ecotype.6936	16.7157	18.0434	17.04	19.2563	18.2064	17.1319	15.2245	17.4311	20.1686	21.7806	22.6189	16.3762	17.714	19.5785	21.2214	25.1973	16.5881	19.3877	17.7903	16.897	16.055	18.0911	19.7356	19.159	20.417	21.3303	22.9517	16.8674	17.0161	21.0708	21.2697	16.3684	17.2097	16.8352	18.0742	19.0517	16.2063	17.8681	17.3481	15.6082	22.2162	24.9833	25.2416	19.5433	19.7206	15.8973	18.2002	21.4864
	ecotype.6937	16.5943	18.2312	16.9992	19.223	18.1916	17.7532	15.7652	17.5799	19.8748	21.682	22.6667	17.6271	16.7314	19.8646	20.5524	25.0643	15.7785	19.0862	17.497	17.3982	16.6415	18.1574	19.5173	19.3178	20.6848	21.3245	22.796	16.4842	18.3072	20.7537	21.0429	16.3029	17.1371	17.8634	17.7926	18.881	16.0522	17.772	17.8737	19.5284	22.297	24.9266	25.384	19.6354	19.5384	15.9213	17.9358	21.1148
	ecotype.6939	16.7538	18.1681	17.2729	19.1927	17.9142	16.8916	15.2889	17.2857	19.217	21.2586	22.6241	16.5354	17.1632	19.623	21.3765	25.219	16.7165	19.4448	17.1385	17.1088	15.9323	17.818	18.8046	18.6532	20.5675	21.069	22.9087	17.7549	16.9659	21.1665	21.5986	16.4917	17.6034	16.8063	17.6622	18.5686	16.2281	17.3523	17.632	17.3678	22.4415	24.9896	25.0957	19.155	19.2088	15.7367	19.0162	21.8753
	ecotype.6940	16.8503	18.1387	17.2286	19.1678	18.0731	17.341	15.3155	17.2299	19.2502	21.449	22.6967	17.6206	15.9902	19.7259	21.0113	25.1349	16.1942	19.1708	17.6144	17.3986	15.936	18.0361	19.5701	19.6753	20.5849	20.7932	22.6074	16.2204	17.6004	21.1724	21.3998	15.9624	17.3019	17.6091	17.5944	19.0858	15.7578	17.5004	17.6016	18.202	22.4994	24.878	25.1697	19.8225	18.6609	16.5544	18.4217	21.3494
	ecotype.6942	16.6688	18.0671	17.0161	19.054	18.2488	16.703	15.0719	16.8558	19.8258	21.6094	22.6425	17.0008	17.3011	20.1369	21.234	25.2251	16.3838	19.3825	17.3232	16.9632	16.0222	18.0138	19.4316	18.9913	20.6423	21.0894	22.8597	16.3333	18.3673	21.1975	21.4803	16.1178	17.3431	17.444	17.7376	18.5262	16.0165	17.3505	17.4658	17.4085	22.3654	24.9326	25.1992	19.5362	19.4264	16.1733	18.1911	21.0666
	ecotype.6943	16.4935	18.3531	16.5687	19.1225	18.4077	17.4638	15.6689	17.5322	19.6833	21.6227	22.9624	17.2929	17.168	20.0523	21.1975	25.3388	16.5353	19.47	17.6282	17.5311	16.7289	18.302	19.3631	19.109	20.8146	21.0808	22.944	16.4753	17.9425	21.0655	21.4962	16.4583	17.1693	17.5427	17.9409	18.524	16.3339	17.6402	17.8003	16.1596	22.2886	24.9562	25.5205	19.5142	19.4161	16.0076	18.1391	21.1115
	ecotype.6944	16.7644	18.2026	17.3128	19.2666	18.3782	17.4225	15.5772	17.3173	19.5465	21.5038	22.8513	17.4246	16.4201	20.162	21.0523	25.3401	16.2176	19.3396	17.7441	17.5055	16.22	18.4093	19.3601	19.3003	20.7595	20.9402	22.6968	16.6367	18.6627	21.1748	21.4327	16.105	17.3431	17.6551	17.6974	18.6411	15.9348	17.4592	17.75	16.8513	22.1224	24.9912	25.2124	19.678	18.84	16.1243	18.2269	21.5849
	ecotype.6946	16.5271	17.8781	17.1458	19.1931	17.9677	17.1307	15.415	17.2768	19.5962	21.629	22.7133	17.569	16.9557	20.1984	21.3111	25.3856	16.478	19.4981	17.8623	17.2091	15.8992	17.8798	19.2995	19.4208	20.5958	21.2298	22.8475	16.705	18.1464	21.309	20.9184	16.1218	17.6051	17.77	17.9632	19.312	16.1555	17.799	18.023	16.9828	22.611	25.0863	25.3956	19.534	19.1916	16.0035	18.4413	21.5242
	ecotype.6951	16.584	18.1733	16.5083	19.0773	18.0256	17.4667	15.5924	17.3077	20.1332	21.7081	22.7167	17.3648	17.9073	20.0145	21.2411	25.2116	16.2902	19.1826	17.4484	17.4873	16.5336	17.8599	19.8791	18.7751	20.6714	21.5558	22.9086	16.5638	19.3753	21.0541	20.8976	16.334	17.1492	17.6088	18.2162	18.8428	16.0152	17.6653	17.6582	17.2975	22.6911	24.8725	25.2677	19.344	19.565	16.4379	18.7999	21.5187
	ecotype.6953	16.4433	18.1702	17.2739	19.2279	18.0852	17.7763	15.5968	17.7078	19.6128	21.5482	22.6874	17.6898	16.4322	20.0256	21.1834	25.2485	16.2776	19.3297	17.4295	17.3625	16.3022	18.1242	19.68	19.4266	20.5785	20.8889	22.682	16.6517	17.8383	21.1949	21.2959	16.7586	17.1392	17.8166	17.193	18.6144	16.7942	17.3553	17.332	19.0306	22.436	24.9134	25.3638	19.9047	18.2417	15.9506	18.7168	21.8359
	ecotype.6958	16.2422	17.8943	16.9855	19.0698	18.3402	17.3192	15.5051	17.4973	19.8378	21.75	22.5293	16.6705	17.1085	19.6695	21.1189	25.1063	16.2245	19.0363	17.934	17.2302	16.3626	18.1824	19.6385	19.1429	20.3025	21.1531	22.7514	16.5289	17.5082	21.1544	21.2994	16.1948	16.7677	17.2356	17.9727	18.9689	16.2943	17.8001	17.7041	18.3932	22.2834	24.8353	25.3434	19.4807	19.7616	16.406	18.2934	21.1741
	ecotype.6959	16.6255	17.9001	17.1394	19.1147	17.9008	17.8887	15.8076	17.8169	19.8718	21.7994	22.6791	17.2661	16.8771	19.7651	21.0579	25.1485	16.4806	19.3655	17.345	17.5119	16.4294	18.1926	19.7586	19.6419	20.6081	21.2968	22.8434	16.6746	17.8411	21.096	21.1608	16.0505	17.276	17.4995	18.1083	18.86	16.4979	17.4941	17.8125	18.9493	22.3063	24.9399	25.2256	19.5625	19.4165	16.3065	18.1508	21.2625
	ecotype.6961	16.5805	17.9735	17.2242	19.1047	18.0389	17.8323	15.8439	17.9149	20.0339	21.8665	22.6466	16.8016	17.2258	19.6947	20.7364	25.0553	15.7264	18.7734	18.0153	17.4133	16.2356	19.4646	19.7766	19.5097	20.4429	21.335	22.6093	16.3752	17.4989	20.6927	21.1861	16.6172	16.6476	17.716	18.0566	18.9438	15.7387	17.7015	17.9238	17.9952	22.2058	25.0005	25.3117	19.5881	19.2478	16.3093	18.5442	21.7233
	ecotype.6962	16.4304	17.924	16.9221	19.0316	18.1187	17.5069	15.5666	17.6484	20.1316	21.7712	22.8982	17.5244	17.4742	20.6193	20.9447	25.2769	16.2695	19.5196	17.4225	17.4731	16.6873	17.5713	19.7701	19.0302	20.7361	21.5495	22.77	16.7716	18.813	20.9104	21.2807	16.507	17.5874	17.5942	18.2565	18.8641	16.0695	17.7137	17.7533	16.489	21.6405	24.9503	25.2537	19.2712	19.6345	16.1354	18.0178	21.5504
	ecotype.6967	16.6871	17.9232	17.6348	19.3288	18.0398	17.8984	15.8951	17.7465	20.03	21.772	22.7278	17.2648	17.2875	19.9924	21.1194	25.1244	16.0542	18.8572	17.15	17.5935	16.6614	18.254	19.9603	19.6006	20.7319	21.2469	22.7635	16.4171	18.2089	21.1374	21.2647	15.9786	16.9089	17.5102	17.9761	18.7061	16.2068	17.3969	17.5899	18.297	22.1354	24.9919	25.1527	19.4455	19.2174	16.123	18.0338	21.3022
	ecotype.6973	16.681	18.0634	17.064	19.0158	17.7028	17.2761	15.5607	17.2886	19.7005	21.5994	22.8232	17.2143	16.7656	19.7159	21.184	25.1211	16.4924	19.393	17.748	17.8199	16.3116	17.9474	19.5531	19.6383	20.8777	21.0285	22.8286	16.9708	17.9411	21.4621	21.3442	16.5221	17.4859	17.2847	17.8933	19.0658	16.6275	17.6175	18.1244	17.304	22.3005	25.1041	25.3352	19.5007	18.7747	15.975	18.5297	21.7238
	ecotype.6976	16.6758	18.1288	16.9901	19.0292	17.8313	17.435	15.3272	17.2283	19.0576	21.026	22.9664	18.3359	16.0026	20.7423	21.0592	25.4355	16.1268	19.5293	17.3445	17.6917	17.1759	17.9185	19.502	19.3101	21.0321	21.01	22.901	16.7375	19.2135	21.306	21.4306	16.0357	17.7204	18.0906	17.3811	18.5217	15.755	17.4738	17.5618	16.596	22.264	24.9013	25.3258	19.7954	18.8658	15.5013	18.2403	21.2454
	ecotype.6977	16.6277	18.0112	17.2656	19.1107	17.8299	17.4813	15.6558	17.3612	19.9538	21.827	22.8066	16.9107	17.7871	19.8293	21.7386	25.3204	16.7246	19.2766	17.7928	17.5599	16.1054	17.1592	19.7559	19.274	20.9374	21.4448	23.4111	16.2925	17.8147	21.6941	21.2605	15.6216	17.2669	17.0715	17.8546	18.5716	16.6946	17.3546	17.9929	15.9537	22.44	24.9328	25.3137	19.2534	19.3203	15.5027	17.9486	21.1567
	ecotype.6979	16.7284	18.193	16.5609	19.1305	18.4368	18.0702	15.8779	17.4173	19.3744	21.4511	22.8195	17.8473	16.008	20.0419	20.6234	25.1615	15.7624	18.9715	17.7649	18.0431	17.1973	18.6958	19.4233	19.5148	20.8018	21.0103	22.799	16.1527	18.5055	20.861	21.4364	15.9819	17.0927	18.0603	17.6251	18.5345	16.0131	17.4963	17.6756	17.4151	22.2858	24.9329	25.4092	19.8473	19.3152	15.7084	17.8466	20.8344
	ecotype.6980	16.737	17.9943	17.1771	19.0368	17.7537	18.0107	16.1105	17.4553	19.7809	21.7667	22.9063	18.0371	16.9487	20.7881	21.2269	25.2749	16.1813	19.217	17.4895	17.9889	17.1369	18.3676	19.5915	19.3116	20.7565	21.1753	22.8327	16.2834	19.0964	21.2586	20.9851	16.2775	17.0323	17.9846	17.9238	18.8987	16.3746	17.8039	18.3508	16.6123	22.1941	24.9423	25.2925	19.3774	19.2687	16.2636	18.3099	21.5617
	ecotype.6982	16.7824	18.2773	16.9502	19.2567	18.0177	17.6114	15.4384	17.4817	20.2416	22.0027	22.6663	17.0081	17.4784	19.7383	21.197	25.1329	16.2777	19.2585	17.8679	17.5471	16.7437	17.7541	20.4255	20.1438	20.9252	21.724	23.2288	16.7714	18.1994	21.2762	21.188	16.3877	17.4124	17.6557	17.9012	18.9232	16.4738	17.6391	17.6807	18.7896	22.2401	24.9753	25.3556	19.6258	19.4807	15.5169	18.2455	21.3166
	ecotype.6983	16.5451	18.0383	17.1834	19.1437	18.1156	17.475	15.3885	17.3319	19.7537	21.7061	22.7445	17.1211	16.7074	20.1971	20.9918	25.1114	16.1173	19.1542	17.4544	17.3962	16.2621	18.6627	19.8352	19.6317	20.7995	21.0755	22.7492	16.3971	18.7853	21.2576	21.2259	16.0559	17.2426	17.6329	17.9657	18.5361	15.8601	17.6282	17.6984	18.2502	22.435	25.0001	25.303	19.6491	19.247	15.586	18.2931	21.1809
	ecotype.6985	16.6905	17.9178	16.9904	18.9551	17.9018	17.3857	15.386	17.7533	20.124	21.968	22.8346	16.9486	17.5402	19.753	21.3953	25.2566	16.4764	19.2491	17.3161	17.3706	15.8082	18.0356	19.9429	19.5981	20.7627	21.3946	23.0959	17.1622	17.3678	21.3625	21.3441	16.6443	17.0775	17.0952	17.6484	18.1836	16.0373	17.2585	17.5431	18.1858	22.392	24.8158	25.0374	19.2977	18.864	15.8272	18.9143	21.7474
	ecotype.6988	16.1952	17.8099	17.2368	19.1123	18.1112	16.6835	14.7236	16.6321	19.0582	21.144	22.6776	17.3846	16.3915	20.0246	20.7956	25.2829	16.0983	19.5514	17.1654	16.4803	16.159	18.4372	18.5806	18.5249	20.2712	20.8445	22.5644	16.7793	18.3719	20.9238	21.7001	16.48	17.2977	17.4222	17.4574	18.5064	15.618	17.4708	16.9612	18.0856	22.1571	25.0106	25.257	19.6675	19.1009	16.4155	18.3173	21.4444
	ecotype.6989	16.5795	18.1936	17.1273	19.1279	17.9672	17.076	15.0394	17.2794	19.6427	21.5104	22.869	17.1976	16.88	19.9433	21.0822	25.304	16.2394	19.3155	17.68	17.2912	15.7188	17.9924	19.4586	19.0897	20.7138	21.0572	22.7413	16.671	18.3171	21.0962	21.4761	16.3992	17.3127	17.417	18.079	18.7899	16.4594	17.6562	17.914	17.2381	22.0327	24.9853	25.2106	19.6012	19.1647	15.8285	18.2309	21.5977
	ecotype.6990	16.9685	18.119	17.5591	19.238	17.8008	17.0282	15.0261	16.9602	19.3179	21.4785	22.7737	17.3663	17.0028	20.2177	21.9801	25.3548	17.1203	19.4574	17.0852	17.0785	16.213	18.0944	19.2127	19.2245	20.7877	21.334	23.3143	16.4888	18.6779	21.7785	21.1086	16.8026	17.6785	17.4767	17.3887	18.6526	16.4218	17.1618	17.4645	17.03	22.7826	25.1144	25.2162	19.3365	18.73	15.7659	19.2845	22.1402
	ecotype.6992	16.7586	18.301	17.0865	19.1913	18.1815	17.6678	15.6292	17.6658	20.0229	21.7423	22.6974	17.142	17.2778	19.7907	21.1068	25.1698	16.5367	19.5308	17.6374	17.4979	16.4975	18.3923	19.7775	19.5045	20.7105	21.4297	23.0283	16.6965	17.502	21.1919	21.2866	16.6811	17.542	17.4537	18.0336	18.8466	16.3631	17.679	17.7809	18.5558	22.2264	25.0019	25.3925	19.2756	19.5666	16.3395	18.3641	21.5825
	ecotype.6994	16.4126	18.0537	16.6007	18.8429	18.2495	18.4153	16.098	18.0252	19.8219	21.8972	22.8788	17.4276	16.645	20.2168	20.83	25.0707	16.0179	19.133	17.3429	17.916	17.397	18.3693	20.0047	19.962	20.7593	21.2507	22.7944	16.4229	18.4785	21.0206	21.177	16.1071	17.1518	17.7416	17.7004	18.1676	16.0303	17.1961	17.8793	17.3752	22.1554	24.7709	25.359	19.8305	18.916	16.5475	17.8344	21.1167
	ecotype.6996	16.3264	17.7318	17.2369	19.0629	17.9702	17.0261	15.5497	16.9102	19.3586	21.198	22.7772	17.4527	16.7534	19.7529	21.2073	25.2714	16.2541	19.2519	16.952	17.2841	16.4351	18.2059	18.8586	18.5575	20.5186	20.933	22.6743	16.1549	18.0191	21.2239	21.2781	16.0749	17.2675	17.1842	17.7069	18.4547	16.033	17.2097	17.7905	17.8104	22.1584	24.8665	25.1925	19.1777	19.3955	15.9278	18.1203	21.3156
	ecotype.7000	16.6443	18.2119	16.9039	19.104	18.1305	17.4911	15.4478	17.6748	20.0893	21.9299	22.8703	17.6291	16.9619	20.3193	21.1772	25.3192	16.6032	19.447	17.4335	17.5632	16.9453	17.7737	20.2164	19.9518	20.9884	21.3617	22.9364	17.1403	18.1393	21.3675	21.0861	16.9064	17.6362	17.7674	17.9269	18.6849	16.3317	17.5811	18.1853	16.4696	22.5842	25.068	25.5095	19.6928	19.2666	16.2349	18.8392	21.9123
	ecotype.7002	16.6899	17.9873	17.2676	19.0656	17.6128	17.5117	15.7262	17.6642	19.8458	21.8343	22.8253	17.7594	16.9597	20.3716	21.3059	25.3674	16.7069	19.6408	17.656	17.6628	16.7966	18.2595	19.7785	19.621	20.7871	21.3602	22.8681	16.8109	18.1913	21.2289	20.9489	16.1379	17.8038	17.6465	18.2107	18.8084	16.1329	17.5245	17.8747	17.1757	22.3407	24.9246	25.2232	19.7166	19.3763	16.1451	18.2648	21.459
	ecotype.7004	16.3915	17.8911	17.2512	19.0289	17.8783	17.0538	15.3103	17.2185	19.2714	21.3444	22.7555	17.4589	16.4855	20.0173	21.0888	25.2991	16.0778	19.1938	17.2842	17.4612	16.3892	18.1368	19.2952	18.9624	20.6906	21.008	22.5842	16.3125	18.437	21.431	21.566	15.8394	17.2157	17.1663	18.0763	18.3527	16.2086	17.2355	17.8792	17.7851	22.0815	24.8983	25.3163	19.3536	19.4321	15.9526	17.822	21.1349
	ecotype.7008	16.6409	18.0369	17.1995	19.2959	18.3197	17.4821	15.2211	17.3898	19.9111	21.7605	22.8951	17.4749	16.5276	20.263	20.9977	25.3085	16.305	19.3902	17.754	17.3364	16.3251	18.7228	20.0803	19.969	20.8208	21.3904	22.7814	17.1339	18.622	21.331	21.4272	16.5203	17.4898	17.4828	17.6832	18.6662	15.7292	17.4844	17.5541	16.8633	21.897	24.9429	25.361	19.7209	19.0933	15.4406	17.9793	21.4693
	ecotype.7011	16.6925	17.7544	17.07	19.0494	18.2598	16.8279	15.0055	17.2158	19.9019	21.6699	22.7884	17.313	16.8926	19.8612	21.4412	25.173	16.6469	19.425	18.0297	17.2881	15.5217	17.7045	19.7592	19.4672	20.781	21.416	22.9685	16.8735	17.9721	21.576	21.2474	15.7619	17.5671	17.2347	17.763	18.7844	16.3638	17.4791	17.9794	16.5705	22.228	24.9086	25.1628	19.3558	19.4683	15.5591	18.0579	21.1106
	ecotype.7014	16.6766	18.008	17.1346	19.0694	17.9853	16.5642	14.938	17.0849	19.7842	21.4405	22.7912	17.2645	17.1935	19.6171	21.2446	25.2097	16.5167	19.3852	17.7053	17.0955	15.5385	17.7993	19.5461	19.0197	20.855	21.3229	22.9206	17.159	17.6338	21.354	21.3358	16.3426	17.7776	17.0055	17.8029	18.7828	16.2969	17.6434	17.6684	16.4498	22.4837	24.8499	25.2142	19.0312	19.6596	15.349	18.4449	21.4499
	ecotype.7026	16.5651	17.9262	16.9952	18.9715	18.1892	17.1897	15.5607	17.0592	19.5372	21.4677	22.7451	16.8535	17.4799	19.6565	20.8675	25.1352	16.0255	19.1238	17.1743	17.3754	16.4686	18.0231	18.7043	18.6518	20.5239	20.8553	22.5394	16.1788	18.1591	20.8806	21.752	15.994	17.1279	17.3056	17.8363	18.3282	16.5062	17.5861	18.2578	17.3146	21.8354	24.8945	25.266	19.5256	19.1666	15.8067	17.5248	21.0184
	ecotype.7031	16.2803	18.0389	16.205	18.9539	18.4029	18.0981	15.8099	18.018	20.0753	21.9885	22.8055	17.0276	17.3466	19.8898	21.1788	25.1262	16.6965	19.4636	17.7114	17.8612	17.29	17.9187	19.9446	20.0773	20.9883	21.5401	23.2389	17.0482	17.6915	21.3167	20.9097	16.6722	17.527	17.5465	18.096	18.2222	16.6337	17.1379	17.7327	17.115	22.2385	24.8549	25.3593	19.5387	19.5366	16.2154	18.3424	21.5091
	ecotype.7035	16.1979	17.8468	16.8024	18.973	18.0778	17.315	15.3	17.4245	20.0766	21.7439	22.756	17.2519	16.9873	20.1419	21.1085	25.1036	16.2175	19.1362	17.6483	17.3733	16.4246	18.1653	20.0521	19.428	20.784	21.3094	22.7773	16.8079	17.9614	21.1384	21.1173	16.1397	17.1476	17.4545	17.814	18.525	15.7393	17.4983	17.4367	17.9092	22.4451	24.756	25.1402	19.5604	19.3649	15.9082	18.2257	21.2793
	ecotype.7062	16.5272	17.8233	17.0734	19.0985	18.097	17.7611	15.6972	17.6273	19.911	21.6231	22.6522	17.1124	17.0711	19.8192	21.0953	25.1569	16.1405	19.2237	17.8838	17.6503	16.9554	17.8183	19.8606	19.4748	20.6678	21.3463	22.9376	16.5007	17.833	21.1319	21.2203	16.0184	17.0863	17.222	18.0996	18.6624	16.5391	17.4684	17.9501	17.4802	22.2481	24.8766	25.2856	19.3281	19.6146	15.8168	18.0899	21.2402
	ecotype.7069	16.2453	17.7501	16.8132	18.9273	18.2767	17.3533	15.2575	17.4051	19.0855	21.4248	22.8386	17.7861	15.5959	20.3329	20.8355	25.3236	15.7041	19.3581	17.8054	17.3321	15.927	18.2954	19.5431	19.7971	20.6518	20.8148	22.4609	17.0436	19.0352	21.2839	21.2896	16.2942	17.2052	17.5766	17.0841	18.4322	15.3721	17.6129	17.7635	16.3326	21.6739	24.8057	25.2841	19.4903	18.4053	16.0698	17.8716	21.2302
	ecotype.7071	16.6861	18.0604	17.0385	19.0529	18.0218	17.4475	15.3117	17.3052	19.6327	21.4042	22.8921	17.5056	16.6618	19.658	21.0277	25.2693	16.2088	19.54	17.4372	17.4714	16.824	17.9543	19.4251	19.3203	20.8664	21.2222	22.8091	16.7026	17.4345	21.2088	21.5389	16.6264	17.6027	17.3152	17.4772	18.3772	15.8846	17.325	17.4042	17.9091	22.7407	24.8644	25.1739	19.4285	18.8373	15.4526	18.8949	21.8093
	ecotype.7078	16.3485	17.8375	17.2556	19.0767	17.8907	17.3249	15.4058	17.2475	19.6853	21.6221	22.801	17.7437	16.5049	20.1721	20.8076	25.2105	16.1992	19.5983	17.2188	17.2875	16.4356	17.9026	19.6082	19.8506	20.661	21.0214	22.7972	16.768	18.3897	21.0122	20.9215	16.2374	17.661	17.4689	17.5888	18.8215	15.9348	17.6259	17.7337	17.2081	22.2259	24.9576	25.3104	19.1997	19.2899	15.5161	18.0941	21.4518
	ecotype.7080	16.8132	18.1954	17.3091	19.0146	17.5496	17.425	15.6838	17.3403	19.746	21.3988	22.7971	16.8323	18.1824	20.0098	21.2906	25.2223	16.349	19.178	17.1983	17.3254	16.7254	17.5323	19.401	18.4692	20.6668	21.3359	22.9442	16.2944	18.3387	21.3245	20.7702	16.2667	17.455	17.3446	17.5423	18.9181	15.9902	17.2753	17.5756	16.644	22.8262	25.0915	25.1435	19.2379	19.0619	15.6744	18.8757	21.8826
	ecotype.7092	16.2826	17.8537	16.9775	18.9661	17.9638	17.7328	15.6955	17.8934	20.0277	22.0323	22.6661	16.9822	17.1499	19.6738	20.8603	25.0865	16.0038	18.9819	17.2686	17.5107	16.4744	18.4748	19.8208	19.6325	20.6979	21.3874	22.9315	16.7236	18.05	20.9444	21.3374	16.8291	16.768	17.4215	18.0983	18.5088	16.2335	17.528	17.8384	17.5262	21.6473	24.9734	25.3582	19.3565	19.5462	16.1533	18.1978	21.8077
	ecotype.7094	16.5594	17.9794	17.1568	19.2738	18.2449	17.0981	15.0697	17.5049	19.2843	21.7101	22.8832	17.2256	16.5357	19.6914	21.367	25.4121	16.943	19.9621	17.7072	17.3165	15.812	18.0046	19.6593	19.7353	20.883	21.2379	23.0023	17.2825	17.8684	21.4337	21.2076	16.2718	18.0399	17.0811	17.7943	18.5926	16.1604	17.5168	17.7667	15.8007	22.163	25.022	25.3377	19.4905	19.2563	16.1427	18.0109	21.2108
	ecotype.7098	16.5688	18.1029	17.1135	19.1768	18.1262	17.8893	15.8999	17.6809	20.0832	22.0205	22.7759	17.3088	17.0008	20.2814	20.8709	25.1658	15.9932	19.0963	17.4686	17.4772	16.5105	18.517	19.6813	19.9579	20.6874	21.2649	22.8074	16.657	18.4533	20.9924	20.9754	16.242	17.1822	17.6198	17.567	18.6377	16.4106	17.4658	18.0131	18.4784	22.2556	24.8812	25.2889	19.4655	18.9387	15.9703	17.9553	21.1533
	ecotype.7100	16.4605	18.0236	16.8705	18.9611	17.9102	17.4905	15.3723	17.6134	19.7154	21.6982	22.7829	17.0971	16.7195	19.8156	21.2254	25.2783	16.3282	19.3624	17.633	17.5131	16.4044	17.5574	19.9331	19.7214	20.8381	21.3355	22.8907	16.9596	17.6569	21.3481	21.146	16.2142	17.536	17.4396	17.7763	18.6199	16.0266	17.4877	17.4086	17.6062	22.3643	24.957	25.2503	19.5084	19.0031	16.0857	18.404	21.3609
	ecotype.7102	16.8259	17.9458	17.4186	18.9662	17.8958	17.5726	15.5672	17.5458	19.9596	21.6832	22.649	17.348	17.3127	19.8659	21.309	25.1949	16.2939	19.0974	17.5687	17.4321	16.2919	18.4622	19.9571	19.4536	20.6609	21.3601	23.0502	16.4945	17.4676	21.4522	21.2575	16.1183	16.9286	17.5214	17.753	18.7803	15.9833	17.4164	17.7303	17.0645	22.4908	24.8737	25.0409	19.4514	19.1068	15.9598	18.7424	21.6174
	ecotype.7105	16.7143	18.0634	17.475	19.2525	18.0736	16.5928	14.9995	16.5899	19.2852	21.4454	22.7039	17.6339	16.7027	19.9531	21.1482	25.2389	16.2443	19.4652	17.6696	17.0216	15.8276	17.9308	19.4141	19.3982	20.7	20.9896	22.8102	17.3081	18.2617	21.3272	20.9653	16.4131	17.5674	17.6462	17.3296	18.939	15.8445	17.6047	17.7352	18.9407	22.285	24.916	25.2487	19.2141	18.9157	15.7705	18.5104	21.7738
	ecotype.7110	16.3363	18.0224	17.1747	19.2253	18.1913	16.9186	15.1718	17.2302	19.6459	21.5061	22.7519	16.9242	17.04	19.8578	20.8793	25.3151	16.3752	19.5378	17.0849	17.1896	16.0566	18.004	19.5019	19.1699	20.6383	21.1385	22.7315	16.8621	18.0049	21.0559	21.4429	16.3427	17.4556	16.9454	17.9011	17.9627	16.0187	17.0984	17.5087	17.027	22.206	24.9186	25.2396	19.0898	19.4004	15.6975	18.3417	21.3825
	ecotype.7123	16.9412	18.4071	17.6465	19.3439	17.8614	17.1989	15.4656	17.2331	19.612	21.5616	22.8543	17.3867	16.8866	19.9398	21.1594	25.3673	16.2835	19.4517	17.4354	17.4755	16.5506	17.7749	19.4587	19.1189	20.8718	21.2599	22.949	16.5425	18.2395	21.3626	21.2308	16.0512	17.4508	17.5383	18.008	18.7927	16.1235	17.6358	17.6806	17.9638	22.3825	25.1117	25.3842	19.7417	19.0479	16.2621	18.2152	21.439
	ecotype.7126	16.4227	17.8216	17.0809	19.001	17.8889	17.5022	15.4313	17.5279	19.9682	21.7782	22.7195	17.2695	16.77	20.2768	21.22	25.044	16.3852	19.2302	18.0067	17.4827	15.8756	18.3908	20.021	19.6359	20.7052	21.2684	22.9397	17.0266	18.8884	21.4273	21.3013	16.4619	17.0134	17.5462	17.9622	18.7498	17.5583	17.3862	18.0011	20.2031	21.7407	24.885	25.1846	19.9022	18.7639	16.7994	18.1357	21.4327
	ecotype.7128	16.6818	17.9369	17.1553	19.1666	18.048	16.5302	14.8029	17.0278	19.3502	21.3103	22.6381	16.503	17.3338	19.9747	21.0829	25.1994	16.2475	19.4061	17.5437	16.7414	15.5156	17.8456	19.2518	19.0122	20.4293	20.8608	22.6274	16.7726	17.6588	20.9939	21.4423	16.4431	17.3708	16.9815	17.2796	18.7949	15.7454	17.4328	17.3511	16.9414	22.2065	24.8934	25.0601	19.1698	19.0197	15.3048	18.5116	21.6152
	ecotype.7135	17.0488	18.0361	17.5499	19.1149	17.5488	17.3832	15.4972	17.3552	19.281	21.238	22.91	18.1082	16.6721	20.3311	22.0008	25.2517	16.8698	19.3648	17.8092	17.6305	16.8602	17.6756	18.8426	19.142	20.8523	21.3551	23.2366	16.4441	18.5285	21.9461	21.0118	16.5012	17.7317	18.0128	16.9306	19.3145	16.3376	17.3829	17.3474	16.5185	23.0652	25.0468	24.9302	19.6216	18.4954	15.6295	19.2177	22.0784
	ecotype.7139	16.8573	18.0646	17.3294	19.2186	17.9277	16.9915	15.1188	17.1422	19.6775	21.6121	22.7952	17.2791	16.8329	20.0087	21.1576	25.1919	16.5405	19.5207	17.6274	17.2337	16.1119	18.4812	19.7884	19.4792	20.692	21.1495	22.7047	16.5785	18.4365	21.0822	21.7507	16.021	17.7622	17.5857	17.6037	19.0929	15.7534	17.7605	17.4856	16.5625	22.3451	25.0554	25.2492	19.4518	19.2754	15.8947	18.1659	21.3782
	ecotype.7141	16.4939	18.055	17.1609	19.3139	18.4409	16.7391	14.9227	16.8366	19.1226	21.3948	22.6667	17.2175	16.1328	19.9264	20.918	25.2835	16.4971	19.444	16.7607	16.8597	15.9774	18.404	19.0192	19.1746	20.5549	20.9605	22.7104	16.6386	18.0363	21.0805	21.5622	16.3936	17.5789	17.3306	17.1961	18.2775	16.7745	17.6002	17.58	19.3765	22.1622	24.8522	25.3427	19.2972	19.0314	15.5285	18.2851	21.3067
	ecotype.7143	17.0789	18.2234	17.333	19.0311	17.5178	17.7437	15.5915	17.9508	20.1822	21.9541	22.7163	16.766	17.8353	19.6138	20.9895	25.0057	16.6806	19.4233	17.4271	17.2237	16.3813	17.5399	20.2121	19.762	20.6414	21.5167	23.0561	17.1993	17.0492	20.9232	20.8513	16.0976	17.55	17.4463	17.8805	18.9339	16.4427	17.3589	17.76	16.7424	22.5365	25.0191	25.044	19.0497	19.0568	15.8067	18.4748	21.5542
	ecotype.7145	16.7194	18.0508	17.0798	19.1813	18.1817	17.5055	15.575	17.0121	19.3371	21.4072	22.7175	17.157	16.6531	19.9282	20.8637	25.1503	16.2062	19.2429	17.3906	17.4719	16.7637	18.2739	19.3167	19.0872	20.6666	20.9244	22.6271	16.0479	18.2419	20.9872	21.0444	16.1143	17.3396	17.4439	17.6521	18.6323	16.0937	17.5304	17.8382	18.8418	22.1224	25.0045	25.2588	19.5841	19.0444	16.0458	18.1037	21.36
	ecotype.7147	17.1346	18.2462	17.505	19.3203	17.9564	16.9363	15.1688	17.1617	19.4818	21.5233	22.8677	17.7365	16.3933	20.4459	21.1391	25.2742	16.5438	19.5416	17.7249	17.072	16.4724	18.0119	19.6207	19.6523	20.7484	21.0055	22.8827	16.949	18.9772	21.1482	21.1724	15.9905	17.7741	17.7573	17.5051	19.1826	16.3363	17.546	17.8789	17.8617	22.4728	25.1192	25.2603	19.6047	18.9952	15.8946	18.3297	21.4393
	ecotype.7150	16.8988	18.0612	17.2925	19.1121	17.9096	17.0603	15.4965	17.4012	19.6813	21.7048	22.8938	17.0419	17.1277	19.5064	21.4838	25.1946	16.4217	19.2908	17.4918	17.2536	16.2131	17.9972	19.6508	19.5346	20.8811	21.3082	23.0689	16.8755	17.2617	21.3632	21.274	16.4901	17.5001	17.3719	17.6916	19.0042	16.2278	17.5266	17.5563	17.0165	22.6589	25.0483	25.1748	19.6767	19.0204	15.9587	18.8226	21.848
	ecotype.7151	16.7885	17.9928	17.4228	19.1672	17.9117	17.159	15.4366	17.2445	19.7605	21.5337	22.778	16.4413	17.3752	19.7978	20.7157	25.1948	15.9383	19.3184	16.7926	17.2885	16.2403	18.326	19.5937	19.3233	20.6845	21.2198	22.7554	16.5515	18.0926	20.9998	21.3373	16.232	17.3638	17.001	17.7144	18.264	16.2266	17.2251	17.8484	18.7582	22.3587	25.0849	25.2205	19.3649	19.2518	16.186	18.3705	21.5554
	ecotype.7158	16.4311	18.2235	16.8586	18.9092	17.7453	18.2729	15.9168	18.0716	20.2602	22.0417	22.782	17.2835	17.3268	19.7581	20.9791	25.1083	16.2816	19.4144	17.8731	17.8401	17.0161	17.7618	20.3159	20.0267	20.8875	21.6957	23.1412	17.0405	17.8704	21.1221	21.171	16.3965	17.3975	17.6191	17.7798	18.6779	16.1697	17.3545	17.7752	17.3963	22.1651	24.8735	25.2634	19.5172	19.4024	15.9158	18.1747	21.3481
	ecotype.7163	16.0583	17.688	17.0855	18.9985	17.9994	17.0661	15.2264	16.8743	19.2894	21.2341	22.7118	17.3697	16.3533	19.6441	21.0448	25.1477	16.118	19.1457	17.1421	17.0892	16.2418	18.2861	18.8674	18.6824	20.436	20.7129	22.5253	16.037	17.9158	21.1723	21.3284	16.0612	17.0302	17.126	17.459	18.1691	15.8999	16.9962	17.5897	17.9598	21.9008	24.8313	25.0318	19.1691	19.1384	15.674	18.0147	21.0883
	ecotype.7165	16.6512	18.1799	17.241	19.1812	18.0551	17.3986	15.4273	17.424	19.8256	21.7539	22.7023	17.084	17.3503	19.7668	21.1141	25.1344	16.3334	19.1239	17.5669	17.1398	16.4713	18.2269	19.7029	19.4556	20.5318	21.1536	23.0078	16.8831	17.9561	21.0437	21.0888	16.4884	17.0581	17.5208	17.7055	18.8996	16.4071	17.5882	17.7459	15.9065	22.1103	25.0217	25.2362	19.7168	19.1469	16.2139	18.2886	21.4885
	ecotype.7166	16.7965	17.9207	17.4764	19.074	17.6856	17.486	15.4055	17.456	19.5472	21.6645	22.8073	17.9804	16.7483	20.3096	21.2501	25.2743	16.2198	19.3945	17.7881	17.2093	16.8796	18.2092	19.0931	19.1988	20.736	21.2635	23.0107	16.7981	18.1121	21.2144	20.7515	16.1215	17.4858	17.7843	17.5311	19.3314	16.1683	17.5575	17.8447	17.1308	22.5489	25.1592	25.1128	19.6	18.9785	15.6911	18.2905	21.6379
	ecotype.7169	16.2854	17.9935	16.5065	18.9113	18.3552	17.5187	15.4611	17.6184	20.1552	21.8875	22.9083	17.2932	17.1182	19.7664	20.9555	25.1221	15.832	18.9744	17.3355	17.3612	16.0043	18.5363	20.0401	19.5966	20.7959	21.2952	22.6709	16.6685	17.7836	21.0304	21.3183	16.5636	16.8728	17.5648	17.9051	18.2767	16.165	17.4756	17.8407	17.0737	22.3124	24.9242	25.372	19.5581	19.1833	15.9352	18.3438	21.5159
	ecotype.7178	16.5542	17.8381	17.1795	19.106	18.1554	17.1808	15.1116	17.2858	19.7969	21.7308	22.6759	17.1648	17.1113	19.6513	21.0988	25.2489	16.3141	19.3767	17.4479	17.0149	15.6701	18.0512	19.3671	19.0177	20.5701	21.0963	22.7625	16.7445	17.2359	21.1001	21.2915	16.1805	17.4278	17.3647	17.6058	18.6473	15.6825	17.4731	17.4191	18.2275	22.058	24.8518	25.0739	19.3238	19.2853	15.6448	18.0677	21.0538
	ecotype.7181	16.5731	18.2393	17.0993	19.2221	18.1182	17.8282	16.027	17.6398	20.1475	21.8826	22.9315	17.5141	17.1686	19.9603	21.0047	25.2339	16.2692	19.3693	17.9129	17.7466	16.4089	18.1371	20.0366	19.7149	20.8453	21.4129	22.8882	16.8489	17.7965	21.0969	21.1012	16.4293	17.491	17.6859	18.2332	19.1982	16.2767	18.0838	18.186	17.9925	22.4918	25.0201	25.3359	19.5045	19.6058	15.7706	18.3846	21.5631
	ecotype.7186	17.0011	18.1539	17.0722	19.1597	18.1271	17.147	15.4914	17.4358	19.9857	21.6994	22.8031	16.8129	17.631	20.2372	21.4788	25.1604	16.8364	19.7869	17.7883	17.3141	16.2756	17.1746	19.8174	19.3361	20.8262	21.2391	22.9148	16.8849	18.1642	21.3461	21.1347	16.1175	17.8206	17.1247	17.6502	19.0999	15.7979	17.8625	17.8611	13.7894	22.0194	24.8957	25.2214	19.5467	19.325	15.5901	18.1071	21.502
	ecotype.7188	16.5487	17.9261	16.9764	19.0162	17.8326	17.2659	15.3358	17.4436	19.6471	21.6695	22.6736	16.842	17.4492	19.5253	21.2123	25.2389	16.5386	19.3273	17.594	17.3128	15.9403	17.4939	19.2181	19.3686	20.5587	21.1796	22.9799	16.7959	17.3168	21.1254	21.2315	16.251	17.3896	17.2615	17.6637	18.7408	16.5177	17.4335	17.6993	14.4356	22.5261	24.7907	25.1241	19.0676	19.0583	15.6823	18.389	21.3745
	ecotype.7199	17.2957	18.0781	17.5322	19.1743	17.6523	17.2252	15.4161	17.6754	20.0382	21.8202	22.7289	17.0481	17.1003	19.9901	21.4037	25.2022	16.6873	19.5481	17.9966	17.3147	16.5069	17.6248	19.9839	19.7624	20.6505	21.3419	23.0363	16.9809	17.8393	21.3522	20.957	16.4928	17.5951	17.4225	17.9806	19.2714	16.5061	17.5901	18.022	16.7037	22.6102	25.1418	25.2135	19.5253	19.3372	16.4123	18.5396	21.7761
	ecotype.7201	16.4404	17.8883	16.8869	18.9963	18.1024	17.3691	15.4385	17.5073	19.8355	21.7126	22.6597	17.1395	17.1756	19.7512	21.0774	25.0888	16.2917	19.2831	17.4441	17.4352	16.5125	18.3179	19.8393	19.5889	20.6678	21.2691	22.8298	16.6668	17.6412	21.1632	20.9601	16.3754	17.3681	17.6098	17.5315	19.1775	16.0466	18.0126	17.7497	17.0269	22.3006	24.9009	25.2788	19.522	19.4251	16.0714	18.3927	21.5283
	ecotype.7205	16.7986	18.0477	17.1947	19.0863	18.055	17.4259	15.5228	17.9022	19.9854	21.9655	22.6914	17.3324	17.2241	20.2637	21.355	25.2808	16.4337	19.2777	17.7591	17.2735	16.3863	17.9884	19.7814	19.6558	20.6149	21.2623	22.9176	17.0519	18.1548	21.2422	21.0452	16.3156	17.1629	17.4814	17.6336	18.8943	16.1081	17.5082	17.5564	17.4942	22.2432	24.9767	25.2284	19.5556	19.1678	15.8901	18.4195	21.6037
	ecotype.7206	16.195	17.9694	16.9647	18.989	17.9333	17.6344	15.6096	17.707	20.0114	21.9009	22.6974	16.8795	17.3433	20.2054	21.2422	25.1285	16.2889	19.0062	17.4154	17.5045	16.8477	17.9894	19.8161	19.5688	20.6945	21.3845	23.1335	16.4487	18.604	21.3616	21.292	15.9003	16.86	17.3058	17.8348	18.4408	16.3718	17.4219	17.6065	17.7118	21.9485	24.8049	25.2557	19.2361	19.5674	16.2165	17.7253	20.9105
	ecotype.7224	16.8822	18.0703	17.2879	19.0859	17.841	17.1169	15.3083	17.1767	19.7194	21.7502	22.5923	16.8527	17.2418	19.791	21.4413	25.2597	16.8472	19.4509	17.2379	17.098	15.8588	18.0777	19.1968	18.9286	20.5541	21.2601	22.8948	16.3804	17.1469	21.1944	21.3538	16.1673	17.4579	17.1981	17.8551	18.4343	16.1259	17.1772	17.601	17.0942	22.3875	24.9678	25.1345	19.5403	19.3481	15.8696	18.3243	21.4375
	ecotype.7227	16.1221	17.7149	16.7427	18.9983	17.976	17.0037	15.2483	17.273	19.942	21.6155	22.6881	17.0148	17.2309	19.9565	21.0612	25.1128	16.2487	19.2215	17.394	17.1565	16.4002	19.2281	20.2115	19.4459	20.7747	21.3892	22.7693	16.926	17.9744	21.265	21.1229	16.2301	17.4006	17.339	18.1967	18.477	15.9482	17.1668	17.2431	17.3369	22.1702	24.8641	25.1933	19.2919	19.6427	15.9859	18.3302	21.4209
	ecotype.7229	16.5881	17.9352	17.1321	19.2011	18.0081	17.0041	15.1759	17.2896	19.7169	21.5429	22.7037	17.0895	16.9615	19.7677	20.936	25.1451	16.3221	19.4055	17.8396	17.3688	15.8763	18.1203	19.7163	19.5548	20.6214	21.1542	22.6389	16.937	17.927	21.0786	21.2631	16.398	17.6528	17.1303	17.6918	18.7528	15.5486	17.6616	17.5699	18.325	22.2562	24.7956	25.2652	19.5386	19.1784	16.094	18.24	21.4265
	ecotype.7231	16.8432	18.085	17.3826	19.0473	17.7134	17.0591	15.2571	17.0502	19.5632	21.2451	22.8479	17.3577	17.3143	20.0128	21.3503	25.216	16.9319	19.6863	17.3501	17.0924	16.5782	18.0054	19.3498	18.544	20.7001	21.2876	22.9467	16.1929	17.9023	21.2312	21.1584	16.11	17.6748	17.4598	17.9906	18.9994	16.33	17.6264	17.7189	17.2167	22.4342	25.081	25.2471	19.292	19.4657	15.6373	18.3979	21.4987
	ecotype.7244	16.6982	18.1047	17.7004	19.3338	18.0454	16.8951	15.1632	17.0618	19.7933	21.7388	22.7865	17.1966	16.889	20.0292	21.0137	25.223	16.1876	19.251	17.7601	17.0699	15.8541	17.958	19.7239	19.4668	20.6666	21.3525	22.9136	16.8581	18.2634	21.0646	21.2605	16.2896	17.4465	17.4469	17.7458	18.8239	15.9215	17.5252	17.6445	17.0077	22.2972	25.0253	25.3461	19.2151	19.2885	15.8379	18.193	21.6361
	ecotype.7252	16.4399	18.2489	17.0856	19.1482	18.2095	18.4359	16.2704	18.0533	20.4899	22.6165	23.2782	17.2512	17.6005	19.7374	21.122	25.3258	16.1047	19.1109	17.3897	17.3521	16.9608	18.5071	20.1837	19.8418	20.424	21.2449	22.6898	16.1471	17.4949	20.584	21.3175	16.6425	16.3906	17.9488	17.7511	18.5543	15.8635	17.5218	18.0657	14.8148	22.3628	24.9903	25.3739	19.7224	18.7172	15.2085	18.3198	21.6115
	ecotype.7255	16.8122	18.2746	17.6055	19.2828	17.8662	17.5961	15.6355	17.6569	19.8171	21.9625	22.7985	17.334	17.0831	20.4838	21.2314	25.1635	16.6534	19.3812	18.0835	17.407	16.4686	18.8032	19.7102	19.8296	20.7924	21.1713	22.9217	16.7855	18.7189	21.1455	20.7942	16.4153	17.6886	17.5254	18.0492	19.1113	16.3957	17.5115	17.9031	16.3528	22.4215	25.2291	25.3447	19.3806	19.2253	16.1797	18.4318	21.7578
	ecotype.7258	16.8841	18.0985	17.5429	19.1756	17.5513	17.4483	15.4334	17.2982	19.5872	21.6619	22.7459	17.2548	16.8928	20.294	21.0648	25.3661	16.4844	19.6829	17.0638	17.2806	16.7091	17.9448	19.3727	19.3122	20.7123	21.3151	22.9887	16.5238	18.3889	21.1596	21.3691	16.2206	17.7515	17.4295	17.7307	18.8526	16.5344	17.5569	17.7972	16.5049	22.5462	25.1844	25.2523	19.5916	19.2255	16.0402	18.3542	21.5034
	ecotype.7260	16.5679	18.1433	16.993	19.0179	17.6195	17.4878	15.3785	17.4777	20.11	21.832	22.8326	17.3655	17.5228	19.8219	21.1982	25.1849	16.6284	19.5517	17.5153	17.1475	16.3795	17.7326	19.9776	19.371	20.7277	21.5818	23.0705	16.5533	17.8366	21.0212	21.013	16.4669	17.4988	17.5241	17.8256	19.1874	16.1425	17.6938	17.6705	17.3229	22.6616	25.0434	25.1949	19.2971	19.2256	16.1499	18.8544	21.6697
	ecotype.7263	16.6413	18.295	17.2553	19.1671	17.9939	17.2994	15.5656	17.234	19.389	21.4786	22.7566	17.3106	16.7545	19.8945	21.0749	25.1963	16.3084	19.2578	17.3696	17.3374	16.4598	17.8739	19.0596	18.7643	20.6167	21.0892	22.8152	16.5002	18.0683	21.0639	21.3348	16.4004	17.2704	17.5134	17.9037	19.0194	16.3427	17.9062	17.733	16.3304	22.2037	25.0277	25.3409	19.1974	19.4185	15.8339	18.1021	21.4902
	ecotype.7275	16.5588	17.9507	17.3149	19.1715	18.2327	17.1193	15.3514	17.4136	19.3995	21.3576	22.8535	17.1407	16.3975	19.8226	21.134	25.3414	16.3944	19.2499	16.7255	17.3814	16.3528	17.923	19.3336	19.1471	20.6911	21.0254	22.7093	16.7717	18.0386	21.2756	21.8873	16.3455	17.2033	17.3081	17.3484	18.1509	16.2685	17.4946	18.0081	17.5406	22.3915	24.9948	25.1587	19.2599	19.0746	16.1032	18.6457	21.7283
	ecotype.7277	16.7645	18.0286	17.1927	19.2809	18.2943	16.9873	15.2465	17.3501	19.8512	21.7223	22.848	17.3576	16.9568	19.6426	20.8201	25.2623	16.2049	19.3716	17.4892	17.1345	16.397	18.2549	19.509	19.3547	20.8075	21.2641	22.9132	17.1	17.5073	21.0099	21.4858	16.3653	17.3523	17.321	17.8732	18.6202	16.1713	17.7443	17.6427	16.0156	22.3094	25.0261	25.2968	19.4342	19.3959	15.8376	18.4332	21.454
	ecotype.7280	16.3942	17.7024	17.3213	18.9673	17.9472	17.8822	15.637	17.7772	19.7146	21.9761	22.811	17.3184	16.531	20.024	21.0174	25.1859	16.3903	19.3533	18.032	17.4977	16.2511	17.5902	19.5501	19.8686	20.6124	21.1099	22.9069	16.7177	18.7823	21.1335	21.139	15.9855	17.2088	17.5449	17.9332	18.78	16.4264	17.3779	17.9364	16.8836	21.9318	25.0713	25.2711	19.8231	18.8947	15.914	17.7885	21.2665
	ecotype.7282	16.3144	18.1091	16.9684	19.0791	18.5436	17.5788	15.6459	17.5813	19.5232	21.702	22.7143	17.0168	16.6841	19.7609	20.8494	25.1772	15.9424	19.1468	17.2882	17.6273	16.3822	18.0351	19.1094	19.2219	20.5785	20.9242	22.6663	16.612	18.1653	21.0242	21.7784	16.6609	17.0161	17.3279	17.9281	18.4954	16.3766	17.5806	18.082	17.0402	21.7494	25.0186	25.4082	19.7614	19.2404	16.3644	18.0629	21.4714
	ecotype.7283	16.6625	18.2378	17.0278	19.1601	18.1503	17.3219	15.6833	17.3941	20.0088	21.6537	22.8164	17.5914	17.3445	19.9853	21.2763	25.1981	16.2545	19.1463	18.1394	17.6948	16.6551	18.4815	19.8654	19.041	20.8703	21.4326	22.9362	16.9311	17.6211	21.3529	20.9687	16.8297	17.1545	17.68	18.1005	19.0129	16.4702	17.7883	18.4431	17.4434	22.2591	24.8993	25.3181	19.4267	19.8021	16.1136	18.7789	21.9214
	ecotype.7284	16.3908	18.0214	16.9769	19.1158	18.099	17.8676	15.9002	17.4948	19.4648	21.6725	22.782	17.6253	17.1917	20.2905	20.9712	25.2626	16.1817	19.4017	17.5138	17.6384	17.3424	17.9878	19.6033	19.7176	20.8252	21.1836	23.0132	16.5789	18.1939	20.9883	20.9695	15.9678	17.5407	17.8681	17.4618	18.7196	16.1265	17.7131	17.8075	17.6542	22.5712	24.8652	25.2833	19.658	19.1336	15.7587	18.2439	21.2904
	ecotype.7291	16.601	18.1981	17.4465	19.4371	18.5735	16.8819	15.2692	16.9527	19.5335	21.4805	22.7934	16.8184	17.0476	19.6028	21.3523	25.3859	16.5978	19.3898	17.423	17.1842	16.0324	18.4843	19.4013	19.2616	20.7275	21.059	22.8032	16.6801	17.7823	21.3288	21.5509	16.1359	17.529	17.0425	17.5312	18.4789	15.7373	17.4058	17.4039	18.1661	22.1948	24.9369	25.2386	19.8224	19.0693	16.2167	18.2513	21.2605
	ecotype.7296	16.7098	18.0977	16.6598	19.0668	18.2052	17.6795	15.8796	17.7757	20.0763	21.9308	22.8065	17.0692	17.4047	19.7057	21.0637	25.1384	16.2375	19.2293	17.465	17.4508	16.1039	18.599	19.786	19.2633	20.6522	21.4085	22.7913	16.7488	17.9577	20.8628	21.0194	16.6346	17.1911	17.3798	18.1903	18.643	16.1827	17.5943	17.8413	16.5832	22.5144	24.8714	25.3419	19.0991	19.6414	15.7263	18.687	21.7498
	ecotype.7300	16.6785	18.0513	17.3922	19.2661	17.9329	16.9492	15.246	17.2703	19.6727	21.5236	22.6247	17.0445	17.0564	19.5876	21.158	25.2493	16.4312	19.1272	17.3313	16.9951	16.097	18.0298	19.1836	18.8042	20.573	21.2362	22.795	16.5492	17.1302	21.137	21.2864	16.409	17.1726	17.1933	17.3851	18.6519	15.8798	17.4203	17.5607	17.9475	22.5269	24.8809	25.111	19.2612	18.9463	15.8347	18.7125	21.665
	ecotype.7306	16.4096	18.1779	16.8668	19.2945	18.2083	17.2564	15.2992	17.0583	19.2933	21.3758	22.8027	17.5169	16.3278	19.886	20.9761	25.3033	15.9979	19.1744	17.4209	17.4045	16.8995	18.8062	19.2078	19.1211	20.6821	20.9813	22.7913	16.2062	18.0441	21.1139	21.599	16.3312	17.2116	17.6602	17.6544	18.7283	15.8483	17.7408	17.8284	17.3826	22.1591	24.954	25.4269	19.7674	19.2747	15.9856	18.1594	21.2531
	ecotype.7307	16.4804	17.7842	16.9981	19.0326	18.0962	17.2345	15.9188	16.983	19.4916	21.5509	22.7898	18.2451	16.3195	19.8331	21.0676	25.2992	16.3209	19.2188	17.2444	18.0094	16.9641	17.8657	19.7347	19.273	20.8174	21.2784	22.8425	16.3709	17.9469	21.3369	21.4715	15.869	17.4154	18.6532	17.348	20.3733	15.978	19.539	19.205	18.1819	22.4226	24.9987	25.1778	19.7579	19.2346	15.6588	18.2396	21.2861
	ecotype.7310	16.6541	17.7587	17.0158	19.0014	18.1652	16.6898	15.2454	16.9279	19.7894	21.3629	22.7117	15.8747	18.6227	19.5191	21.0637	25.2328	16.6951	19.7516	17.5622	17.3748	14.9521	17.4959	19.1203	18.869	20.3708	21.0679	22.8532	16.8896	17.68	21.023	21.5431	16.2153	17.746	16.4445	17.513	18.2091	15.895	17.0931	17.1845	17.9806	22.4016	24.7982	24.9908	19.2033	21.2876	15.711	18.5535	21.4995
	ecotype.7316	16.9036	18.1061	17.0585	19.1819	17.7997	17.2728	15.3174	17.3224	19.5444	21.5912	22.9139	17.6647	17.1907	20.4872	21.7817	25.2917	17.0077	19.5276	17.628	17.4436	16.3035	18.0741	19.5256	19.0671	20.8406	21.3458	22.9644	16.516	18.1253	21.7175	21.535	16.1824	17.7008	17.5467	17.5048	18.8276	16.0711	17.2784	17.5354	15.0807	22.8283	25.0173	25.1414	19.5907	18.8801	16.0485	18.9698	21.724
	ecotype.7320	16.5101	18.1647	16.8911	19.1041	18.2534	17.2925	15.4953	17.3575	19.8599	21.5913	22.4872	16.8839	17.4849	19.8215	20.8484	25.1094	15.8226	18.9086	17.4928	17.1597	16.19	18.9665	19.5237	18.9682	20.4304	20.9269	22.6958	16.5149	17.8911	21.0327	20.9862	16.4773	16.7724	17.4255	17.98	18.3919	16.2937	17.5013	18.2146	17.9735	21.9747	24.7326	25.3333	19.4315	19.4667	16.3471	18.0809	21.3821
	ecotype.7330	16.0599	17.9387	16.3424	19.0588	18.255	17.0248	15.46	17.1976	19.8865	21.6897	22.6422	16.9816	17.0856	20.0004	21.0462	25.1016	16.3678	19.3195	17.5666	17.0572	15.6279	19.0277	19.4516	19.0911	20.5091	21.0919	22.7368	16.5518	17.884	20.9875	21.4746	16.4797	17.4627	17.3799	17.7571	18.4265	15.96	17.4296	17.857	16.5402	22.3889	24.7162	25.3062	19.2423	19.4701	15.8529	18.3666	21.2576
	ecotype.7331	16.5829	18.0878	17.3911	19.1467	18.1678	17.0525	15.3241	17.0904	19.5211	21.4726	22.8868	17.4083	16.5382	19.7688	21.1528	25.2236	16.54	19.6308	17.6931	17.4448	16.0289	18.307	19.4703	19.4051	20.7395	20.9525	22.5451	16.7846	18.0739	21.3386	21.4401	15.8581	17.6883	17.3001	17.8887	18.6478	15.9635	17.3108	17.8185	17.0811	22.2847	25.007	25.3352	19.6026	19.0153	16.0987	17.9505	21.2119
	ecotype.7333	16.4319	18.098	17.115	19.1782	18.1564	17.8536	15.5086	17.9666	19.779	22.026	22.8235	17.442	16.7895	19.9491	20.8483	25.2078	15.962	19.1108	17.6108	17.3882	15.9741	17.9492	19.8626	20.3465	20.7053	21.1445	22.7582	16.8137	18.3244	21.008	21.2548	16.2161	17.1235	17.8004	17.6234	18.489	15.8449	17.3793	17.592	17.0944	22.0668	24.9095	25.3142	19.526	18.8626	15.9381	18.1483	21.3604
	ecotype.7337	16.8236	18.3273	16.986	19.213	18.2881	17.2981	15.4452	17.2762	19.8682	21.5062	22.772	17.5536	16.8699	19.9375	20.6731	25.1039	16.046	19.2328	17.2612	17.2453	16.5371	18.5324	19.5499	19.1279	20.593	21.0118	22.5137	16.2712	17.941	20.769	21.0473	16.1589	17.2335	17.9023	18.0317	18.9127	16.1698	17.7557	18.1318	19.1277	22.2783	25.0217	25.3841	19.7817	19.2899	15.4566	18.0997	21.301
	ecotype.7340	16.5171	18.2855	16.7101	18.9515	18.5389	17.4607	15.9128	17.4802	19.5153	21.2835	22.6611	17.1394	17.0378	18.9359	21.0792	25.1749	15.6902	18.8799	17.1847	17.6233	16.2357	18.3499	18.972	18.7782	20.4095	21.0415	22.8702	16.5946	17.0657	21.1979	21.364	16.736	16.714	17.2926	18.203	18.2624	16.6236	17.4575	18.413	17.2386	22.1961	24.7305	25.3623	19.5441	19.565	15.8989	18.4425	21.482
	ecotype.7343	16.5471	18.0938	17.3511	19.2514	18.0766	17.7748	15.7764	17.6711	19.9174	21.9188	22.6965	17.3074	16.8995	19.958	21.2138	25.2237	16.113	19.0212	17.6996	17.4958	16.2464	17.9403	19.8164	19.8141	20.6855	21.2979	23.0346	16.5779	18.1705	21.2142	20.8446	16.119	17.0066	17.5119	17.5419	18.9374	16.3762	17.5145	18.2493	18.615	22.3431	24.8438	25.1611	19.4844	18.8522	16.2567	18.2198	21.4044
	ecotype.7344	16.4678	17.9351	17.3524	19.1634	18.0073	17.3345	15.2636	17.3497	19.5436	21.4833	22.6954	17.0784	16.9552	19.9564	21.0629	25.2244	16.0625	18.8986	17.0251	17.0401	16.4907	18.3716	19.681	19.3897	20.6279	21.2188	22.7338	16.2121	18.0544	21.192	21.7897	16.24	16.7237	17.4949	17.6418	18.5212	15.2819	17.3273	16.9794	18.5691	22.1151	24.9422	25.2233	19.4189	19.2418	15.549	18.181	21.34
	ecotype.7346	16.5528	17.9772	16.5955	18.8375	17.9737	17.3468	15.2619	17.5794	19.922	21.8518	22.732	16.6712	17.4059	19.8115	20.8737	25.0199	16.4225	19.4269	17.4674	17.3783	16.2043	17.7743	19.9689	19.5311	20.6932	21.4346	22.8943	17.245	17.8506	21.041	21.3856	16.3997	17.5933	17.1715	17.5209	18.7879	16.1307	17.5173	17.7434	13.2784	22.1872	24.8364	25.1742	19.4383	19.295	15.8866	18.4431	21.4789
	ecotype.7351	16.64	18.059	17.2167	18.9828	17.6378	18.5717	16.5501	18.215	20.4282	22.2393	22.8015	17.3659	17.6131	20.032	21.2187	25.1124	16.118	18.911	18.1907	17.9195	17.2463	18.1601	20.2147	19.7089	20.6433	21.4444	23.0672	16.5827	17.9042	21.0389	20.914	16.5186	16.5073	18.0005	18.1564	19.2651	16.4501	17.5792	18.0697	17.0352	22.0929	25.0592	25.3168	19.5499	19.4295	16.0313	18.2312	21.6651
	ecotype.7353	16.4281	17.7169	16.8234	18.6203	17.4886	17.2439	15.6646	16.9422	19.8851	21.5365	22.5775	15.934	20.144	19.7361	21.1406	25.112	16.3415	19.2394	17.1414	17.5123	15.8293	17.4606	19.4628	18.8401	20.569	21.455	22.9804	16.0282	17.8105	21.1187	21.553	15.6718	17.2782	17.4141	17.5126	18.6687	16.6512	17.7303	18.0961	16.7683	22.0994	24.755	25.0185	19.3285	20.6361	15.8198	17.9441	21.007
	ecotype.7354	16.5254	18.2528	17.0184	19.1388	18.2297	17.7609	15.602	17.6127	20.0338	21.877	22.8035	17.0835	17.0434	19.9909	20.9351	25.1485	16.0929	19.3174	18.0155	17.3461	16.2035	18.106	20.1	19.9429	20.7853	21.0697	22.8665	16.9563	18.0845	21.0842	21.0032	16.6355	17.3982	17.1091	18.1792	18.83	16.0786	17.6749	17.5774	17.3735	21.7971	24.7743	25.4049	19.4051	19.2689	15.8565	18.0472	21.5809
	ecotype.7355	16.7905	18.2036	17.3674	19.224	17.9967	17.159	15.1584	17.3969	20.0077	21.7867	22.6236	16.7637	17.8508	19.8126	20.9571	25.1194	16.045	19.1648	17.7598	17.0795	16.0806	18.3461	19.9314	19.4355	20.608	21.2478	22.6119	17.0628	17.9075	21.0027	20.8689	16.5603	17.2497	17.4712	17.5675	18.9895	15.6418	17.7475	17.6088	17.454	22.2619	24.9698	25.2605	19.1896	19.0348	15.7606	18.2687	21.8166
	ecotype.7372	16.7508	18.3474	17.5579	19.3635	18.0841	17.259	15.2796	17.224	19.2217	21.4196	22.9139	17.8683	16.2656	20.4058	21.1273	25.3918	16.1725	19.4542	17.617	17.4676	16.2106	18.3435	19.3266	19.3587	20.8117	20.9964	22.77	16.8226	19.1367	21.4902	21.361	16.2466	17.5763	17.7784	17.2565	18.9069	15.6212	17.7795	17.8378	17.8892	22.5641	25.1058	25.3644	19.7339	18.7994	15.8765	18.4259	21.637
	ecotype.7373	16.9022	18.2859	17.1839	19.084	18.0595	17.2681	15.4642	17.2589	19.849	21.5508	22.6665	17.1475	16.9331	19.8246	21.0969	25.2122	16.2839	19.3667	17.1878	17.3563	16.232	17.8291	19.9422	19.4492	20.8395	21.3491	22.9936	16.2994	17.7653	21.2689	21.4454	15.9335	17.2093	17.4223	17.8965	18.2049	16.2188	17.3738	17.7815	18.463	22.7211	24.9339	25.19	19.6107	19.0861	16.0815	18.4502	21.2902
	ecotype.7378	16.8514	18.3171	17.0377	19.117	18.244	17.6626	15.5702	17.6148	19.9919	21.9345	22.8027	17.1196	17.1912	19.8446	21.2609	25.275	16.1796	19.15	17.965	17.3109	16.4472	18.5809	19.9962	19.7333	20.7487	21.2915	22.8985	16.6888	17.6971	21.251	21.0678	15.6285	17.1037	17.3539	18.031	18.9048	15.9568	17.594	17.5892	17.6632	22.2089	25.045	25.4671	19.3611	19.3176	16.1642	17.6727	20.9398
	ecotype.7379	16.5974	18.298	17.1078	19.2013	18.4578	17.9664	16.0061	17.7475	20.2315	22.0312	22.9333	17.0164	17.3987	20.2139	20.8623	25.2755	16.123	19.1817	17.1286	17.6034	16.9768	18.1056	19.8106	19.5042	20.783	21.34	22.9047	16.223	18.555	20.9415	21.6836	16.7074	17.0431	17.3987	18.0181	18.1575	16.401	17.6707	18.0038	16.6344	21.4957	25.062	25.5391	19.4663	19.6864	16.6061	17.6825	21.2766
	ecotype.7382	16.5298	18.0509	17.2838	19.1397	18.0558	17.3385	15.6249	17.558	19.7739	21.8371	22.8272	17.7526	16.6572	20.3615	21.1251	25.2932	16.5587	19.5998	17.5716	17.3021	16.5118	18.6432	19.396	19.7116	20.5387	21.1343	22.9137	16.7501	18.3728	21.1592	21.3327	15.8852	17.4988	17.8578	17.6248	18.9268	16.5869	17.6431	17.4497	18.4954	22.2319	24.9947	25.3226	19.9019	18.8766	16.2763	17.8531	21.0158
	ecotype.7384	15.9756	17.9087	17.1308	19.1198	18.1592	17.9779	15.6091	17.7209	19.7176	21.825	22.6362	17.5097	16.3891	20.017	20.6845	25.113	15.9022	19.0394	17.7192	17.5431	17.0116	18.27	19.7821	20.0323	20.5893	21.152	22.7987	16.4307	18.1673	20.916	21.164	16.1119	16.8204	17.8303	17.7553	18.6434	16.3314	17.5069	18.3804	17.5513	22.2517	24.8701	25.3579	19.6494	19.1574	15.8258	18.1376	21.1322
	ecotype.7391	16.5751	17.8259	17.1612	19.1245	17.9196	17.6913	15.4501	17.6682	20.1491	21.9212	22.672	17.343	17.2314	19.9715	21.0998	25.1748	16.1003	19.0893	17.7872	17.1054	16.5874	18.7582	20.1203	19.8026	20.5723	21.3456	22.9021	16.669	17.4548	21.1469	20.8168	16.0863	16.8868	17.4117	17.7097	18.6227	16.0222	17.3193	17.7371	17.6644	22.2541	24.8894	25.1237	19.2666	19.3226	15.9246	18.293	21.4787
	ecotype.7392	17.1974	18.3306	18.1166	19.5982	18.6125	17.2797	15.354	17.3374	19.808	21.998	23.1671	17.6225	16.8339	20.2525	21.6105	25.6246	16.9091	19.7836	18.0277	17.649	16.5409	16.6947	19.9389	20.0304	21.157	21.5087	23.2893	17.3715	18.8561	21.9189	21.8713	15.9022	17.7936	17.2604	17.4573	18.7753	16.0363	17.6533	17.7505	14.6434	21.7934	24.9994	25.1643	19.958	18.9351	16.0243	17.7152	21.4684
	ecotype.7394	16.0199	17.6641	16.7687	19.0709	18.0753	17.5934	15.4898	17.6456	19.9395	21.8868	22.7151	17.1795	16.915	20.1487	21.1172	25.2624	16.0508	19.1962	17.4506	17.1369	15.1818	18.5367	19.8209	19.8369	20.6257	21.0635	22.7477	16.8924	18.2242	21.2037	21.063	16.3743	17.0793	17.075	17.5007	18.5642	16.0154	17.4502	17.5722	17.8703	22.0931	24.716	25.1493	19.0926	19.0194	15.6574	18.2813	21.4288
	ecotype.7397	16.4598	17.8331	17.395	19.1725	18.0203	17.4241	15.6288	17.851	19.8668	21.9137	22.6837	16.8748	17.0232	19.8609	21.2032	25.189	16.3841	19.321	17.4639	17.2622	16.5153	18.269	19.6606	19.4747	20.6029	21.2285	22.8693	16.9756	18.3235	21.1814	21.479	16.2695	17.2058	17.3092	17.7816	18.8883	16.3988	17.3721	18.0272	17.7713	22.1699	24.9539	25.1762	19.5283	19.3296	16.1775	18.2291	21.4973
	ecotype.7405	16.8283	18.0789	17.5237	19.2892	18.1688	17.2345	15.3375	17.6163	19.9193	21.8703	22.7732	16.8127	16.9917	19.788	21.3191	25.2442	16.6343	19.4747	17.475	17.247	16.455	18.4489	19.8386	19.5404	20.8093	21.2858	22.847	17.0093	18.0105	21.3819	21.2873	16.5137	17.5352	17.0285	17.9867	18.5384	16.6829	17.336	18.3586	17.4587	22.11	25.1027	25.3614	19.419	19.2477	16.0571	18.3809	21.6959
	ecotype.7408	16.8288	18.0723	17.5387	19.2893	17.8442	16.8771	15.247	16.9776	19.721	21.4805	22.7426	17.4344	16.8817	19.8929	21.2036	25.2731	16.4308	19.3322	17.0284	17.0982	16.3468	18.3563	19.5622	19.1672	20.5699	21.1244	22.8148	16.5431	18.1819	21.1405	21.1463	16.6803	17.4214	17.9006	17.7457	19.2636	16.2309	18.3488	18.1956	17.8231	22.5357	25.1414	25.314	19.8969	19.1727	16.1772	18.8064	21.7296
	ecotype.7411	16.5735	18.2342	17.049	19.1588	18.0848	17.5193	15.5275	17.4047	19.5605	21.5193	22.7343	17.3081	16.5967	20.0305	20.7842	25.1602	15.9374	19.1812	17.3309	17.3667	16.243	18.3428	19.6044	19.2664	20.5993	21.0165	22.6138	16.6913	18.3871	21.104	21.098	16.4859	17.3445	17.4851	17.6121	18.4189	16.0028	17.5311	17.8843	18.2218	22.1907	24.767	25.2916	19.5116	18.9095	15.8881	18.2074	21.4992
	ecotype.7418	16.6716	18.1629	16.9133	19.2675	18.4813	17.4865	15.6262	17.6583	19.6668	21.6597	22.7076	17.1912	16.802	19.5913	21.11	25.149	16.4106	19.2214	17.8895	17.2919	16.0783	19.2757	19.7107	19.4932	20.5597	20.971	22.7302	16.6484	17.1944	21.1564	21.1525	16.2052	17.1079	17.6196	17.604	18.5925	15.8233	17.44	18.1738	18.1256	22.5574	24.899	25.416	19.87	18.9844	16.4251	18.4919	21.2422
	ecotype.7424	16.5505	18.0433	17.0201	19.0498	18.1941	17.3956	15.7767	17.2578	19.4161	21.3354	22.8915	17.7245	16.6904	20.0398	21.2204	25.2907	16.3842	19.3723	17.4213	17.4832	16.5923	18.2978	18.9756	18.7455	20.7873	21.017	22.8983	16.7299	17.8444	21.3121	20.9965	16.2938	17.5071	17.569	17.7018	18.8637	16.0966	17.6844	17.8067	17.0933	22.7811	24.9423	25.2669	19.6631	19.1449	16.1475	18.729	21.7601
	ecotype.7430	16.6216	18.1339	17.0672	19.1434	18.0328	17.066	15.2767	17.3505	19.7488	21.6524	22.6619	17.1573	17	19.8893	21.1331	25.2435	16.5117	19.3996	17.9342	17.264	16.4841	18.0626	19.7831	19.3118	20.6286	21.1953	22.9098	17.0136	18.0529	21.2352	20.8688	16.3086	17.4733	17.5892	17.8159	18.9721	16.2565	17.9045	17.9706	17.2384	22.3065	24.8514	25.3227	19.6224	19.502	16.0921	18.2356	21.3683
	ecotype.7438	16.6324	18.4149	16.9579	19.2288	18.4788	18.1966	15.8832	18.1468	19.9892	22.2088	23.0735	17.5366	16.7386	20.4984	21.0165	25.2283	15.9057	19.0956	17.98	17.7712	16.8321	17.8469	19.9516	20.1598	20.879	21.2654	22.8476	16.6924	18.9894	21.1796	21.3516	16.376	16.9445	17.7958	17.1759	18.7689	15.7825	17.873	18.0217	16.575	21.5655	24.8508	25.4428	19.7977	19.1472	15.6866	17.6625	21.2332
	ecotype.7446	16.5321	17.927	16.6512	18.8859	18.1048	17.7678	15.6243	17.6784	19.8156	21.7889	22.6477	17.4799	16.8995	20.1556	20.5737	25.1443	15.9041	19.0381	17.6869	17.442	16.7904	17.9151	19.8951	19.5565	20.5244	21.1902	22.6894	16.5505	18.1541	20.7467	21.2549	16.4905	16.7375	18.5097	17.4637	19.8878	15.9009	18.057	17.9746	17.807	22.184	24.891	25.2722	19.4037	18.95	15.4506	18.2539	21.4703
	ecotype.7449	16.6338	18.0006	17.2692	19.0648	17.9736	17.5519	15.5549	17.7306	19.6994	21.7632	22.774	17.0758	16.6487	19.763	21.1925	25.2401	16.4233	19.3071	17.7917	17.5953	16.3323	18.0719	19.8275	19.7863	20.726	21.2024	22.8868	16.9467	18.0442	21.2332	21.3809	16.4218	17.2481	17.2837	18.0065	18.7055	16.3436	17.4729	17.9272	18.41	22.1652	24.9774	25.301	19.5335	19.0074	15.9949	18.3979	21.6533
	ecotype.7460	16.5866	18.2442	17.1534	19.1704	18.0592	17.2792	15.5174	17.339	19.7811	21.6758	22.7033	17.3661	16.9195	19.978	21.2339	25.2682	16.6948	19.635	17.6753	17.549	16.557	17.9464	19.5008	19.4575	20.7514	21.3829	23.0435	16.7548	17.836	21.247	21.2954	16.1026	17.7465	17.5486	17.7081	18.7276	16.6085	17.4526	18.2693	17.8022	22.2302	24.9334	25.1385	19.6469	19.378	16.3444	18.2984	21.2955
	ecotype.7472	16.7072	18.2782	16.658	19.0598	18.2435	17.7399	15.8246	17.4499	20.049	21.8951	22.7689	17.6576	17.7477	20.3079	21.3963	25.1928	16.8833	19.6127	17.8044	17.6849	16.9356	18.4609	19.8438	19.4526	20.9171	21.5977	23.0971	17.0634	18.322	21.3304	20.6789	16.4899	17.8081	17.7574	18.1271	18.9215	16.2213	17.7288	18.043	16.9752	22.5994	24.8949	25.3784	19.3797	19.6962	15.8528	18.8236	21.6431
	ecotype.7477	16.6652	17.9012	17.5087	18.974	17.5461	17.3777	15.4915	17.8392	19.9953	21.926	22.7004	16.733	17.5879	19.5684	21.2901	25.138	16.4587	19.2697	17.5339	17.1393	16.1938	17.7074	19.8532	19.5647	20.5244	21.2923	23.1039	17.0391	17.257	21.1212	21.0756	16.3095	17.3002	17.2942	17.6864	18.8582	16.2149	17.5297	17.5866	16.1338	22.6749	24.9749	25.0495	19.1291	19.068	15.934	18.9351	21.9125
	ecotype.7479	16.6519	18.1317	17.2217	19.2907	18.2564	17.5243	15.7829	17.5843	20.0934	21.7663	22.6872	16.7265	17.6904	19.6313	20.8099	25.0284	16.0874	19.2015	17.8019	17.4461	16.3078	18.4541	19.4188	19.2049	20.5329	21.1637	22.5907	16.7956	17.2602	20.595	21.0659	16.6754	17.1344	17.3664	18.1714	18.9566	16.4236	17.7929	18.1564	17.6334	21.963	24.9675	25.314	19.4098	19.7901	16.1998	18.1357	21.357
	ecotype.7482	16.5214	17.9066	17.2794	19.1005	17.9642	17.5289	15.6024	17.7522	19.8772	21.6556	22.6795	17.2407	17.2166	19.7632	20.9415	25.1399	15.9736	18.9289	17.2015	17.4089	16.2952	18.1784	19.6931	19.2545	20.5611	21.181	22.792	16.6247	17.8173	20.9609	21.1715	16.3551	16.9916	17.5096	17.9436	18.8177	15.9521	17.72	17.533	16.7098	22.2986	24.9527	25.1752	19.6192	19.3192	15.7861	18.3709	21.6148
	ecotype.7483	16.502	17.8902	17.2322	19.1819	18.0821	17.0693	15.3392	17.1198	20.0165	21.7228	22.844	17.2381	17.1822	20.1097	21.3044	25.2669	16.6385	19.5378	17.334	17.247	15.8508	18.1906	19.8599	19.3966	20.8091	21.3593	22.9047	16.8855	18.0248	21.3604	21.3282	16.225	17.6272	17.5111	17.8209	18.6873	16.0603	17.5733	17.6157	17.8109	22.4135	24.9836	25.1437	19.5391	19.2285	16.5795	18.422	21.5702
	ecotype.7490	16.5474	17.8649	17.1119	19.1483	17.9114	17.3419	15.5198	17.3501	19.6184	21.7307	22.7043	17.5548	16.8614	20.0603	21.0637	25.2322	16.5043	19.653	17.4616	17.3374	16.6721	18.3676	19.417	19.3443	20.6945	21.0958	23.0058	16.8151	18.0706	20.9984	20.9242	16.1155	17.652	17.6539	17.7578	18.7473	16.1971	17.5137	17.7791	18.2576	22.211	24.9763	25.2732	19.2229	19.0809	15.4958	18.157	21.4756
	ecotype.7492	16.735	18.1193	17.0947	19.3098	18.2626	17.5214	15.6723	17.6777	19.9837	21.7832	22.8265	17.2177	16.9876	19.8717	21.259	25.2491	16.1876	19.1116	17.4103	17.5372	16.7029	18.238	19.9066	19.5664	20.9373	21.3074	22.702	16.6907	18.2914	21.3333	21.3281	16.1517	17.1637	17.5869	18.176	18.5411	16.1954	17.5639	17.8906	17.7646	21.9451	25.0268	25.4606	19.1947	19.6132	16.2337	17.6891	21.2734
	ecotype.7496	16.6947	18.2143	17.0852	18.8151	17.6178	17.5612	15.6546	17.3388	20.0174	21.918	22.4506	16.3905	18.2324	19.7256	21.0774	24.8806	16.2805	18.7918	17.0964	17.0949	16.5807	18.3043	19.675	19.3689	20.5933	21.1884	22.8052	16.2772	17.692	20.7954	21.2367	16.5996	16.7679	17.588	17.4322	18.5216	15.9479	17.4119	17.2509	18.1765	22.0827	24.7398	25.0693	19.4528	20.1439	15.4024	18.2216	21.6178
	ecotype.7502	16.196	17.8919	16.9092	18.9123	17.9169	17.7329	15.3662	17.7898	19.6487	21.7569	22.899	17.3727	16.3915	19.9999	20.7381	25.267	16.2177	19.6698	17.759	17.3248	16.6312	17.9513	19.9149	19.9754	20.6828	21.1748	22.7806	16.9037	18.0868	20.9675	21.2302	16.173	17.6831	17.365	16.6555	18.4842	15.1612	17.2716	17.3744	16.4606	21.9859	24.8797	25.2933	19.4665	18.8288	16.4487	18.0824	21.2564
	ecotype.7504	16.5071	18.195	16.5796	19.1892	18.2171	16.9654	14.9847	17.4197	20.092	21.7927	22.9016	17.2116	17.0709	19.7186	21.0227	25.3129	16.4699	19.6512	17.6488	17.1297	15.6764	18.5356	19.8076	19.5325	20.8132	21.4399	22.8856	17.2018	17.3445	21.1702	21.3506	16.4484	17.6576	17.6147	17.7929	18.4896	16.0987	17.4605	17.7958	15.4933	22.3933	24.8446	25.3457	19.4259	19.4744	15.5294	18.6738	21.5335
	ecotype.7507	16.4965	18.1496	16.8894	19.2308	18.3093	17.2751	15.3097	17.2596	19.903	21.764	22.7275	17.7483	16.8587	20.0819	20.9873	25.2444	16.5125	19.5116	17.8106	17.2239	15.9201	18.3042	19.5661	19.4582	20.6712	21.105	22.8013	16.6771	17.7476	21.0427	21.0329	16.2124	17.592	17.9307	17.6941	19.1177	16.0315	17.9243	17.9017	17.6394	22.2969	24.9816	25.3926	19.7284	19.4994	15.7247	18.1275	21.235
	ecotype.7508	16.6669	17.715	16.6078	18.7953	17.782	17.5992	15.6067	17.7326	20.3315	21.937	22.7531	17.1033	17.8993	20.1715	21.104	25.1766	16.3477	19.3469	17.5816	17.244	16.715	17.9457	19.6363	19.1211	20.5443	21.4709	22.9505	16.645	17.6609	20.7958	21.2506	16.2189	17.1438	17.4547	17.8918	18.7557	16.4023	17.4969	18.2	14.1853	22.1317	24.911	25.1847	19.3151	19.5994	15.6945	18.1398	21.3056
	ecotype.7514	16.8537	18.299	16.9286	19.114	17.8724	17.5068	15.4728	17.5716	19.9238	21.8766	22.7134	16.9484	17.3912	19.8396	21.1054	25.1051	16.3293	19.2849	18.0094	17.3515	16.3543	18.1463	19.9765	19.8191	20.6919	21.3578	23.0461	16.9127	17.5021	21.1726	21.1712	16.2473	17.4181	17.5025	17.8771	19.0337	16.1229	17.5416	17.7215	14.6079	22.4842	24.9987	25.3028	19.5418	19.3156	16.3006	18.3416	21.4156
	ecotype.7515	16.5833	18.3344	16.8335	19.0456	18.19	17.7162	15.6225	17.5345	19.5138	21.4687	22.7765	17.3117	16.9793	20.0693	20.8887	25.1653	16.0097	19.3092	17.8082	17.7757	16.5424	18.586	19.6027	19.616	20.9141	21.1559	22.7606	16.7213	18.4188	21.1391	21.4032	16.358	17.4302	17.7944	17.6554	18.9598	16.0714	17.7606	17.731	16.1017	22.2545	24.9064	25.333	19.7882	19.1685	15.7835	18.2932	21.2304
	ecotype.7516	16.3008	17.9259	16.8409	18.9299	18.0675	18.3205	16.037	17.8544	19.8448	22.0587	22.9494	17.5926	16.2952	20.0783	20.843	25.2029	16.1292	19.2373	17.8796	17.9565	16.7981	18.8724	20.0671	20.1867	20.8694	21.1892	22.8528	16.6868	18.768	21.2957	21.6119	16.227	17.194	17.6834	17.7039	18.8388	15.8899	17.642	17.977	17.1314	21.9503	24.9487	25.343	19.6508	19.0304	15.2572	17.8568	21.2095
	ecotype.7518	16.6048	18.2006	17.2264	19.3346	18.0533	17.8671	15.9056	17.8814	19.947	21.9603	22.8347	17.7313	16.9531	20.2505	21.1797	25.2929	16.1587	19.2731	17.8383	17.5561	16.8537	18.6257	20.132	19.9665	20.7236	21.2573	22.8493	17.202	18.7277	21.2425	21.0659	16.5225	17.137	17.9993	18.0535	19.2765	15.9169	17.9805	17.9815	18.0124	22.3173	25.0407	25.3163	19.6542	19.032	16.1719	18.4723	21.7099
	ecotype.7520	16.296	17.817	16.9069	18.9587	18.0618	17.6629	15.6003	17.9303	20.0806	22.098	22.8262	17.4692	17.1257	20.29	21.4193	25.1686	16.7071	19.3855	17.4728	17.5092	16.2244	18.1973	19.9791	19.9267	20.922	21.5577	23.0899	17.2242	18.0341	21.4187	20.9057	16.2693	17.4716	17.6404	17.3251	18.3927	16.077	17.2203	17.6268	17.2498	22.7537	24.8606	25.1983	19.6596	18.8898	15.5203	18.8036	21.6777
	ecotype.7521	16.7081	18.2219	17.2725	19.113	17.7893	17.2856	15.5413	17.2898	19.5058	21.4947	22.6493	18.2142	16.491	20.3922	21.2338	25.2364	16.3848	19.5342	17.8226	17.488	16.4264	18.0538	19.4306	19.6038	20.7632	20.9642	22.8497	16.9188	18.9143	21.3035	20.8564	16.3268	17.6666	18.3258	17.4662	19.5613	16.1339	18.0633	18.0083	17.8764	22.4161	24.866	25.1317	19.6784	18.7838	15.8901	18.6305	21.5853
	ecotype.7522	16.6008	18.2114	16.2145	19.1844	18.2778	17.1055	15.1622	17.2635	19.4128	21.7086	22.6111	16.8398	16.7918	19.6976	21.2782	25.2926	16.8508	19.6633	17.5236	17.0109	15.6474	18.3179	19.5427	19.3821	20.6227	21.216	23.0334	16.4303	17.3741	21.4116	21.414	16.318	17.4072	17.3629	17.4521	18.5315	15.931	17.5792	17.4162	15.2244	22.6522	24.9602	25.4305	19.3895	19.4799	15.2191	18.4299	21.3204
	ecotype.7525	16.5301	17.9848	17.0814	19.0667	18.0508	17.5762	15.5585	17.6046	19.929	21.9192	22.744	17.1782	16.9537	20.1122	21.1348	25.0935	16.3546	19.2698	17.4952	17.4543	16.2587	18.1388	20.1017	19.7075	20.8106	21.3565	22.7746	16.7677	17.97	21.0826	21.0657	16.1643	17.3957	17.582	17.6773	18.5555	15.8187	17.4815	17.5315	18.9574	22.3183	24.8873	25.1829	19.5556	18.9706	15.5902	18.2795	21.3193
	ecotype.81	16.516	17.9375	16.9371	18.9151	18.1274	17.1067	15.4561	16.8564	19.3137	21.2696	22.9083	17.4502	16.7694	19.9652	21.3228	25.343	16.6187	19.5684	17.8573	17.4878	16.4927	18.3819	18.9096	18.746	20.6373	21.0185	22.7491	16.6846	18.2258	21.4341	21.3358	16.3147	17.5539	17.4696	17.7338	19.2023	16.4046	17.9621	18.1357	14.2323	22.1399	24.944	25.316	19.1621	19.4067	15.9305	18.1778	21.4008
	ecotype.8213	16.5761	17.9861	17.1218	19.1365	18.0919	17.0359	15.1682	17.3916	19.1064	21.4665	22.7478	17.012	16.768	19.7818	21.1824	25.1711	16.8902	19.733	17.5143	17.2664	15.7806	18.016	19.2986	19.4298	20.6229	20.781	22.8769	16.9851	18.4337	21.2659	21.4412	16.1836	17.8065	17.2275	17.4013	18.7067	16.2157	17.2816	17.3824	17.5998	22.1716	24.8788	25.2454	19.567	18.8698	16.2768	18.3321	21.4865
	ecotype.8214	16.2929	18.1844	16.9351	19.1662	18.3904	17.3209	15.7403	17.4099	19.7753	21.5465	22.6563	17.4151	16.8477	20.0453	20.7688	25.0225	16.094	19.2524	17.2573	17.3886	16.2571	19.6501	19.4451	19.0428	20.5088	20.9166	22.6032	16.5726	18.1255	20.6332	20.8978	16.3255	17.1799	17.871	18.0801	18.69	16.6418	17.7037	18.3239	19.111	22.2143	24.8788	25.4059	19.654	19.257	16.0747	18.2636	21.5555
	ecotype.8215	16.5504	18.0853	16.7375	19.151	18.1015	17.6	15.6134	17.4532	19.6641	21.6374	22.7873	17.4667	16.7244	19.865	20.9835	25.2775	16.5259	19.561	17.0735	17.5578	16.4339	18.4378	19.4941	19.3625	20.7435	21.2857	22.8276	16.6241	17.8771	21.1871	21.3001	16.2233	17.587	17.4956	17.9304	18.404	16.1916	17.5264	17.8406	15.9764	22.389	24.997	25.3364	19.6671	19.3997	16.1817	18.1973	21.2424
	ecotype.8222	16.6992	18.0872	17.3726	19.2898	18.2162	17.7584	15.9378	17.5388	19.9138	21.7699	22.7345	17.2324	16.9848	19.8619	20.8491	25.1236	15.9705	19.1137	17.0527	17.5362	16.3623	18.2629	19.8377	19.4056	20.5857	21.2596	22.6931	16.32	17.4224	20.8124	20.5615	16.0571	17.0493	17.3704	18.021	18.4917	15.9519	17.6658	18.0557	17.3593	22.3491	24.9566	25.2222	19.318	19.0259	15.5401	18.0479	21.2535
	ecotype.8231	16.867	18.456	16.7598	19.183	18.35	18.1593	16.0669	17.9347	20.0525	22.1522	22.835	17.6503	16.9752	20.396	21.4541	25.2992	16.499	19.3339	18.1178	18.018	16.4383	18.4814	19.8939	20.1275	20.7709	21.2038	22.9488	17.0225	18.4303	21.5224	21.1628	16.6616	17.1849	17.7494	17.844	18.8416	16.0307	17.7088	18.2325	15.7079	22.193	24.9021	25.4687	19.5255	19.259	16.1654	18.2693	21.4319
	ecotype.8235	16.7814	18.2222	16.926	18.8625	17.708	17.8794	16.0458	17.7799	20.5341	21.9976	22.86	16.9869	17.9771	19.9096	20.9772	25.1159	15.9711	19.1057	17.521	17.9019	16.8321	18.2601	20.1155	19.2502	20.8037	21.5868	22.7901	16.7215	17.7733	20.9725	21.252	16.4663	17.1318	17.634	18.5983	18.612	16.6349	17.5182	18.7919	16.8524	21.989	24.9643	25.3148	19.2498	19.6795	16.0255	18.125	21.5318
	ecotype.8236	16.5029	18.1941	16.7692	19.1797	18.3214	17.3324	15.5533	17.512	19.7576	21.8045	22.754	17.5595	16.8536	20.3288	20.8455	25.3286	16.055	19.4593	17.3917	17.2798	16.4455	18.5943	19.5872	19.4484	20.6437	21.2263	22.7875	16.8375	18.0176	20.8274	20.9346	16.4295	17.4389	17.3813	17.8973	18.4659	16.0946	17.5049	17.97	17.7552	22.2263	24.7926	25.3802	19.4936	19.7258	15.9671	18.3156	21.518
	ecotype.8239	16.8608	18.2705	17.6276	19.3204	18.0209	17.1935	15.4996	17.4788	19.7318	21.8636	22.6851	17.2239	16.9798	19.9676	21.1818	25.2448	16.4493	19.4052	17.5146	17.2579	16.2554	18.3699	19.6849	19.7557	20.7236	21.1779	22.9635	16.8612	18.1692	21.2036	21.0113	16.275	17.464	17.3833	17.9669	19.0768	16.316	17.853	17.9989	17.7523	22.2724	25.032	25.2502	19.3562	19.4484	15.8164	18.3936	21.6954
	ecotype.8241	16.5191	18.0466	17.3267	19.148	17.786	17.9028	15.9248	17.6742	20.0024	21.9921	22.9248	17.7482	16.9942	20.1333	21.1664	25.2555	16.1765	19.2382	17.8691	17.7985	16.8097	17.5224	20.0829	20.0171	20.7905	21.3849	22.9224	16.5492	18.3083	21.2963	21.1758	16.076	17.0556	17.751	17.9171	19.2139	16.1369	17.805	18.0246	16.947	21.7477	24.9945	25.2547	19.7842	19.0079	15.5187	17.7339	21.3242
	ecotype.8256	17.0339	18.3937	17.4114	19.2464	17.9325	16.5133	14.9209	16.9028	19.5924	21.5929	22.746	17.4469	16.7652	19.7386	21.5883	25.4757	16.5496	19.5299	18.2845	17.0882	16.4721	17.7352	19.6597	19.6951	20.7136	21.2043	23.2127	17.8082	17.4687	21.7349	21.0259	16.2893	17.6126	17.364	17.7428	18.7743	16.4169	17.554	18.0941	15.8565	22.6889	24.962	25.2254	19.5818	18.9795	15.9936	18.728	21.7193
	ecotype.8264	16.4031	17.6929	16.8237	18.6662	17.9514	17.148	15.5661	17.076	19.3823	21.3212	22.3927	17.1455	16.7868	19.4649	20.6112	24.9939	15.7449	18.7803	17.5845	17.217	16.1165	17.6653	19.3659	19.2012	20.5438	20.9975	22.482	16.2558	17.966	20.9501	21.4842	16.3135	16.9901	17.6225	17.6192	18.2844	17.0214	17.4569	18.9148	19.044	21.8662	24.7552	25.0795	19.3442	18.8218	15.7387	17.8391	21.1205
	ecotype.8265	16.5315	17.6764	17.4229	19.3377	18.0894	17.1267	15.0807	17.4033	19.4147	21.5071	22.6986	17.5068	16.1726	20.1257	21.0999	25.3373	16.352	19.513	17.8125	17.0222	15.6192	18.1515	19.3285	19.4659	20.536	20.9207	22.6549	16.9436	18.4448	21.1518	21.2759	16.5353	17.4969	17.4858	17.5034	19.1501	16.1846	17.6034	17.8667	17.3214	22.2978	25.0058	25.2265	19.8587	18.787	16.3599	18.4385	21.5883
	ecotype.8271	16.4435	18.0324	16.8083	18.7676	17.8359	18.829	16.1093	17.8366	19.9906	22.1757	22.7586	17.9887	16.7334	20.7547	21.0575	25.0957	15.9496	18.8646	18.1143	18.1156	18.0013	18.6988	20.064	20.1635	20.7598	21.2335	22.9342	16.0951	19.1277	21.0744	21.3736	16.1741	16.7264	18.3497	17.6529	18.6588	16.2458	17.3616	18.3917	17.2735	21.804	24.993	25.4171	19.9969	18.8274	15.9909	17.816	21.3523
	ecotype.8274	17.1268	18.6475	17.3367	19.4208	18.0058	17.2789	15.6595	17.4806	19.9744	21.6942	22.8487	17.6719	17.166	21.2857	21.5327	25.3014	16.6703	19.8129	17.7576	17.377	16.1489	18.6678	19.8739	19.3807	20.7699	21.2329	22.9964	17.1071	19.3035	21.3206	21.96	16.8753	17.9681	17.9412	17.8681	18.891	16.2349	17.8382	18.1362	16.3017	23.0752	25.0071	25.4272	19.5307	19.5831	16.2241	19.2301	22.1346
	ecotype.8275	17.2084	17.8446	17.5139	18.9451	17.4041	17.3727	15.4964	17.5604	20.0396	21.7076	22.7928	16.9649	17.8757	20.0507	21.3594	25.1515	16.5109	19.3231	17.741	17.3963	16.0525	17.7705	19.7135	19.2322	20.6459	21.3975	22.8503	16.6106	17.9665	21.1792	20.9548	15.8179	17.3083	17.5796	17.5802	19.1074	15.9749	17.4648	17.8263	16.5753	22.5975	25.1143	24.9986	19.5217	18.8644	16.0363	18.477	21.7408
	ecotype.8283	16.7095	18.0058	16.9549	19.125	18.0446	17.3432	15.2964	17.5889	19.5984	21.6552	22.7654	17.4834	16.2753	20.3099	20.9454	25.1962	16.1612	19.0939	17.7145	17.4099	15.9485	18.6955	19.7853	20.0032	20.7866	21.0858	22.758	17.0278	18.6836	21.2297	21.2663	16.6302	17.2499	17.5301	17.4807	18.9516	15.8726	17.853	17.8811	16.4336	22.1827	24.9201	25.2634	19.5905	19.0609	16.5219	18.3942	21.4782
	ecotype.8296	16.6081	17.8511	17.28	19.0317	17.6204	17.6695	15.7249	17.6277	20.3499	21.9927	22.8575	17.015	17.4437	20.1103	21.062	25.2131	16.1662	19.2656	17.126	17.4679	16.6205	17.9653	19.7716	19.5462	20.8394	21.4959	22.9839	16.4885	18.0479	21.081	20.9538	16.2379	17.2761	17.1274	18.1134	18.5521	16.4225	17.3546	17.7255	17.6425	22.3676	24.9409	25.1963	19.4613	19.3264	15.9466	18.3773	21.4885
	ecotype.8297	16.4082	17.9537	16.8085	19.2335	18.2775	17.8894	15.6651	17.8114	19.866	22.0017	22.7886	17.5047	16.5574	20.4682	21.0081	25.1959	16.2231	19.3336	17.7031	17.3989	16.2126	18.6708	19.7789	19.9855	20.6735	21.1841	22.7486	16.7497	18.6939	21.0418	21.2375	16.4841	17.2128	17.8014	17.3108	18.6122	15.7038	17.5029	17.4984	17.3101	21.9781	24.7267	25.3873	19.6022	18.9658	16.0382	18.011	21.4016
	ecotype.8300	17.076	18.2889	17.4319	19.1134	17.9356	18.2121	15.9847	18.0688	20.046	21.9968	22.719	17.2929	17.2622	19.8505	21.0886	25.2226	16.234	19.2312	17.722	18.0269	17.0771	18.0247	20.0015	20.0208	20.7974	21.3679	23.0986	16.9688	17.8939	21.1874	20.884	16.3503	17.2372	17.6985	17.8497	19.0219	16.3769	17.695	18.2009	17.4748	22.0697	25.0521	25.2601	19.4414	19.0562	16.151	18.0365	21.5355
	ecotype.8304	16.5525	17.8897	17.3671	19.1201	17.7855	17.4952	15.6184	17.6771	19.834	21.7297	22.6146	17.2076	17.2493	19.7008	21.308	25.1141	16.1897	19.0104	17.8268	17.2712	16.5448	18.4401	19.9539	19.3943	20.6515	21.2867	22.9564	16.7448	17.8717	21.4615	20.9374	16.077	17.0858	17.346	18.1061	19.1887	16.2209	17.5247	17.2527	18.5749	22.489	24.9298	25.1935	19.4996	19.4113	16.5636	18.3516	21.6183
	ecotype.8306	16.6055	18.1505	17.1682	19.0927	17.8643	18.1128	15.9498	17.6272	19.8696	21.8637	22.857	17.8498	16.7739	20.3381	20.9366	25.2636	16.0231	19.2735	17.5103	17.4772	16.9251	18.7739	20.1269	19.9969	20.7881	21.1772	22.7919	16.6924	18.7123	21.0776	20.665	16.0084	17.3716	17.7067	17.847	18.8043	15.9967	17.5292	17.6385	16.2301	22.3408	25.0206	25.327	19.5291	18.8285	15.7054	18.1166	21.4835
	ecotype.8310	16.2825	17.9229	16.9334	18.8451	17.9725	17.5002	15.3764	17.5715	19.6518	21.8499	22.8303	17.0926	16.6848	20.3269	21.0587	25.1606	16.1862	19.2633	17.6296	17.5701	16.1047	18.2048	19.7354	19.9927	20.8445	21.1898	22.8494	16.8906	18.6685	21.2003	21.5127	16.621	17.4071	17.4606	17.7159	18.6218	15.9014	17.3891	17.8559	16.2359	22.0134	24.965	25.2845	19.6588	18.8785	16.0058	18.4394	21.7398
	ecotype.8311	16.9318	18.0872	17.2382	19.0085	17.9755	17.2363	15.2555	17.5141	19.9795	21.6834	22.8525	17.4972	16.9415	20.1216	20.9905	25.175	16.23	19.2961	17.6666	17.2651	16.025	18.2089	19.5984	19.3439	20.8508	21.1767	22.8749	17.0587	17.9626	21.0956	21.2827	16.3683	17.525	17.5947	17.6488	18.8075	15.883	17.6778	17.7999	17.2213	22.4049	24.9138	25.1539	19.7182	18.9049	15.9767	18.5378	21.6803
	ecotype.8314	16.6406	18.3003	17.0916	19.2837	18.1943	17.6104	15.7173	17.5356	19.7061	21.9612	22.9233	17.5024	16.9585	19.8353	21.03	25.2296	16.4504	19.434	17.5336	17.3601	16.1129	18.2776	19.7562	19.7191	20.8513	21.2985	22.9956	16.9306	17.8435	21.1376	21.0373	15.6538	17.5596	17.6023	17.7502	18.6543	16.2673	17.6614	17.8729	16.521	22.4582	24.9792	25.4678	19.5032	19.1141	15.6722	18.2218	21.2398
	ecotype.8323	16.6162	18.1505	16.8714	19.0885	17.9903	17.5694	15.1926	17.6039	19.1137	21.4585	22.7847	17.0143	16.8452	19.7233	21.2328	25.127	16.5406	19.372	17.7809	17.6134	16.5155	18.3561	19.4387	19.4897	20.763	21.2692	23.0496	16.8743	17.6982	21.3645	21.62	16.6974	17.4661	17.6319	17.7349	18.7887	16.5212	17.5694	17.7485	15.7577	22.5075	25.0434	25.3637	19.5981	19.3807	16.1083	18.815	21.8196
	ecotype.8325	16.6985	18.0702	17.0725	18.8541	17.8023	17.7642	15.6031	17.6903	19.8923	21.7669	22.7196	17.1119	17.3644	20.1821	21.2247	25.1626	16.1605	18.9876	17.1491	17.6663	16.4563	17.966	19.6845	19.4329	20.7732	21.3142	22.9717	16.2677	18.5711	21.2702	21.3423	16.0458	17.0554	17.5032	18.0328	18.5392	16.4235	17.5279	18.0153	17.5732	22.2399	24.8724	25.1612	19.1312	19.5185	16.0073	18.1111	21.1592
	ecotype.8326	16.5396	17.8763	17.0571	19.0624	18.1243	17.875	15.575	18.1253	20.1734	22.0508	22.8526	17.2719	16.9768	19.9078	21.1824	25.1427	16.595	19.4657	18.0211	17.4792	16.3536	18.5673	20.1379	20.0407	20.8516	21.417	22.9496	17.2933	18.0263	21.1546	21.0684	16.2456	17.5358	17.6225	17.8911	18.7967	16.344	17.6024	17.7254	16.2568	22.462	24.8915	25.3136	19.4058	19.1376	16.0446	18.4131	21.4227
	ecotype.8329	16.5052	18.0294	16.62	19.1135	18.1884	16.843	14.9861	17.0329	19.4517	21.1625	22.6888	16.9085	17.3014	19.4401	21.0142	25.1839	16.1044	19.0845	17.1032	16.9998	16.3281	18.048	19.0545	18.6581	20.5735	20.9993	22.6443	16.6657	17.3683	20.9477	21.3466	16.3095	17.141	17.2948	17.8589	18.7532	17.2471	17.5745	17.1255	19.1466	22.3849	24.9371	25.1682	19.2976	19.4212	15.4896	18.5327	21.3952
	ecotype.8335	16.3731	18.0096	16.8535	19.0261	18.1681	17.9489	15.5285	18.1259	20.365	22.0041	22.7803	18.0278	17.1425	20.0391	21.02	25.3147	16.1472	19.4749	18.1825	17.6578	16.2573	17.941	20.565	20.0814	20.9282	21.6044	22.948	17.5076	18.0697	21.2294	20.8413	16.9098	17.5991	18.0783	17.9889	19.013	16.139	17.8297	18.1113	15.4218	22.3065	24.8352	25.36	19.667	19.2489	15.8015	18.6961	21.9363
	ecotype.8343	16.7847	18.0112	17.2638	18.9751	17.826	17.3441	15.6105	17.6556	20.014	21.8622	22.6493	17.2178	17.1377	19.7363	21.1526	25.1073	16.5127	19.3397	17.6234	17.3292	16.3605	18.061	19.9116	19.5353	20.6719	21.3787	22.8875	16.7208	17.2923	21.1595	21.1161	16.2545	17.3141	17.4238	18.1462	18.672	16.2712	17.4123	17.9597	18.3784	22.1047	24.9841	25.21	19.4651	19.3687	16.1042	18.2924	21.4961
	ecotype.8351	16.6795	18.2671	16.9971	19.0952	18.1176	17.7876	15.6208	17.9577	19.7775	22.0048	22.8826	17.0649	17.1998	19.9531	21.2208	25.1284	16.4403	19.1663	17.4485	17.2631	16.5429	18.6651	19.8398	19.9263	20.6654	21.3069	22.969	16.9403	17.4733	21.081	21.0015	16.5032	17.2487	17.3389	17.5045	18.6507	15.9617	17.4641	17.4554	17.9495	22.0963	24.9073	25.1296	19.4493	18.8271	15.5686	18.4398	21.7944
	ecotype.8353	16.5688	17.9863	17.2982	19.0984	17.8497	17.4355	15.6317	17.0887	19.5726	21.6257	22.8988	17.6573	16.519	20.1409	21.2153	25.2173	16.3215	19.0853	17.3298	17.6219	16.338	18.546	19.5249	19.535	20.7593	21.228	22.8952	16.339	18.7889	21.3487	21.4946	16.2516	17.0868	18.0177	17.6681	18.9534	16.3921	17.7561	18.0588	17.8235	22.2852	25.15	25.2853	19.638	19.023	16.4555	18.3334	21.5608
	ecotype.8354	16.589	18.0171	17.0208	19.1149	17.944	17.3818	15.446	17.79	20.1628	21.8532	22.803	17.1027	17.3325	20.0983	21.1407	25.2937	16.6957	19.6386	17.8144	17.2181	16.1123	17.5565	19.9588	19.5681	20.8	21.5249	22.9327	17.1245	18.0293	21.1586	21.1441	16.3595	17.8607	17.1501	18.0202	19.0222	16.4189	17.6416	17.8589	16.8412	22.7192	24.9812	25.272	19.2743	19.726	15.8498	18.6874	21.7046
	ecotype.8365	16.5728	18.0768	16.803	19.2649	18.3033	17.4236	15.5003	17.5673	19.7162	21.8071	22.7222	17.3486	16.9537	19.7259	21.1852	25.2529	16.3213	19.4163	17.5713	17.2098	15.9067	18.1737	19.6239	19.581	20.7276	21.1387	22.8623	16.6798	17.29	21.0745	21.0168	16.3054	17.3922	17.6875	17.7669	18.9038	16.106	17.6399	17.6431	18.2869	22.592	24.9885	25.3313	19.6597	19.3145	15.4061	18.5657	21.4006
	ecotype.8374	16.8759	18.1624	17.2298	19.2366	18.2232	16.65	14.9486	17.083	19.5662	21.4957	22.5706	17.005	16.7447	19.8829	21.0239	25.2209	16.3373	19.3496	17.4474	16.9595	16.0761	18.5639	19.5012	19.1861	20.5556	21.1798	22.7288	17.0213	17.6142	21.0638	21.3534	16.5616	17.555	17.2864	17.6492	18.6235	15.8875	17.5517	17.599	16.8673	22.4585	24.961	25.329	19.349	19.5357	15.8476	18.6693	21.7673
	ecotype.8376	16.4485	18.1595	16.8273	19.1237	18.0054	17.7591	15.6017	17.8715	20.4299	22.1828	22.7958	17.2322	17.7092	20.0562	21.0967	25.2563	16.5961	19.6269	17.834	17.288	16.444	18.4745	20.3097	19.5277	20.763	21.4856	23.0941	17.0923	17.905	21.1312	21.3534	16.8864	17.3236	17.8289	17.9762	19.2535	16.2931	18.0032	17.855	16.9938	22.107	24.9992	25.3519	19.6019	19.3335	16.0471	18.3113	21.6212
	ecotype.8378	16.4101	17.9813	17.0144	19.0355	18.0855	18.5074	16.1343	18.2648	20.1121	22.2946	22.9597	17.582	17.1497	20.379	20.9452	25.0713	15.8009	18.8356	17.5831	17.8009	16.9047	18.4867	20.3828	20.5444	20.8878	21.5266	23.0073	16.9624	18.6944	21.0866	20.6628	16.3583	16.9138	17.8555	17.9023	18.8438	16.3626	17.5973	17.7476	17.4898	22.1638	24.9721	25.3057	19.7001	18.8268	15.8076	18.1142	21.56
	ecotype.8387	16.7131	18.1367	17.0261	19.1111	17.8463	17.4943	15.5039	17.4609	19.6918	21.5077	22.7182	17.7813	16.7884	19.9702	20.9192	25.2387	16.0495	19.2799	17.3183	17.4436	16.6266	18.5018	19.679	19.0712	20.7008	21.2934	22.825	16.5653	17.9457	21.0731	21.3141	16.3684	17.4359	17.92	17.6294	19.0007	15.9403	17.8552	17.48	17.8475	22.5586	24.9513	25.2952	19.5377	19.2866	15.9362	18.5341	21.4428
	ecotype.8389	16.6371	18.1068	17.1957	19.2019	18.1994	17.5284	15.3053	17.5742	19.7409	22.0061	22.804	17.2902	16.7672	20.0814	21.0546	25.1811	16.2059	19.2165	17.5763	17.2007	16.277	18.3186	19.6932	20.0174	20.6742	21.2008	22.7836	16.8919	18.3074	21.0977	21.1699	16.1686	17.1986	17.5783	17.4163	18.2334	15.6711	17.1545	17.2873	18.7355	22.3663	24.8151	25.2653	19.329	18.9568	15.5697	18.1463	21.3116
	ecotype.8412	16.4003	17.9622	16.8393	19.0971	18.1367	17.3356	15.4264	17.5709	19.6763	21.5919	22.6969	17.38	16.8289	19.7637	21.2036	25.1828	16.2939	19.3195	17.5031	17.3563	16.2174	18.0499	19.5918	19.3612	20.691	21.1979	22.9359	16.9831	17.509	21.3493	21.0729	16.6447	17.3227	17.4427	17.7522	18.6804	16.0581	17.444	17.7447	17.953	22.5683	24.7966	25.1543	19.4063	19.0982	15.5843	18.9994	21.6912
	ecotype.8420	16.7042	17.8967	17.1639	19.111	17.8268	17.0733	15.2293	17.0128	19.4204	21.4748	22.842	17.48	16.4578	20.0341	21.2164	25.3315	16.4332	19.5665	17.5315	17.3715	16.2896	18.0186	19.2026	19.3217	20.8376	21.1616	22.7948	16.5999	17.5642	21.2583	21.0945	16.1418	17.8354	17.2087	17.6978	18.6573	16.1264	17.3389	17.7591	16.3362	22.6803	24.8908	25.1286	19.3847	19.1711	15.6345	18.5361	21.602
	ecotype.8422	16.9708	18.655	17.3901	19.2724	18.1206	18.3077	15.9752	17.6025	19.6071	21.6875	22.7844	17.8624	16.2462	20.6037	20.6751	25.1383	15.5675	18.9343	18.0155	18.0168	16.9331	18.9941	19.7823	19.8377	20.7221	20.9347	22.5689	16.6581	19.437	21.1479	20.9188	17.0787	17.1453	18.3359	17.5359	19.0666	15.9362	17.9362	18.5124	17.1119	21.8931	25.0218	25.5788	20.3496	18.5102	15.9278	18.1123	21.8178
	ecotype.8424	16.0288	17.8785	16.7717	19.1436	18.5885	17.7467	15.32	17.5213	19.7692	22.0191	22.8118	17.2567	16.5815	20.3758	21.0086	25.2095	16.2192	19.2794	17.5512	17.235	16.4403	18.1907	19.9872	20.1027	20.7081	21.1958	22.8403	16.4202	19.1216	21.229	21.678	16.0301	16.9339	17.5664	17.2235	18.4031	15.6707	17.4805	17.6462	17.3767	21.2405	24.855	25.3675	19.9844	18.8594	15.2362	17.0383	20.7803
	ecotype.8430	16.5052	17.9952	16.944	19.092	17.8258	17.6476	15.4377	17.902	20.1102	21.9563	23.0546	17.396	17.0182	19.725	21.412	25.1943	16.7965	19.7392	18.1526	17.406	16.2295	18.441	20.551	20.3798	21.0288	21.4779	22.9539	17.5598	17.5624	21.5876	20.6949	16.4841	17.8677	17.3878	18.0974	18.8298	16.1795	17.3914	17.6111	17.5562	22.5342	24.9293	25.2553	19.1998	19.1835	15.6344	18.6868	21.7866
	ecotype.8610	16.6365	17.9318	17.08	19.1256	17.971	17.4243	15.593	17.7392	20.1422	21.9253	22.9022	17.1846	17.4564	19.5279	21.4889	25.1999	16.68	19.3908	17.745	17.6639	15.7032	18.4227	19.9633	19.5703	20.8219	21.4503	22.9552	17.09	18.1999	21.434	21.2044	16.6735	17.5453	17.4649	18.1436	19.0649	16.2009	17.6292	17.9216	16.3995	22.5571	25.1027	25.1558	19.4015	19.3987	16.2791	18.9115	21.8749
	ecotype.8692	16.761	18.081	16.9077	19.1117	17.9197	17.497	15.5624	17.4376	19.6205	21.7908	22.803	17.3672	16.5168	20.0147	21.2077	25.2475	16.3097	19.2057	17.5843	17.3735	16.1232	18.4533	19.8693	19.9317	20.7401	21.1591	22.8889	16.7665	18.1586	21.286	21.2348	15.7298	17.3137	17.7976	17.741	18.7818	15.924	17.469	17.4935	17.1705	22.6304	25.0625	25.2993	19.5561	18.7349	16.5441	18.3429	21.4146
	ecotype.8796	16.5867	18.1549	16.913	19.0781	18.215	17.328	15.3209	17.3763	19.4262	21.6224	22.766	17.2876	16.1898	19.4838	21.0218	25.1472	16.1175	19.2245	17.6205	17.4281	16.1454	18.8993	19.8001	19.8295	20.8172	21.1293	22.8018	16.9576	17.6991	21.3594	21.0371	16.2219	17.469	17.5209	17.5926	18.5513	15.7491	17.5173	17.7477	17.786	22.1572	24.8991	25.3349	19.4619	18.923	15.7867	18.2487	21.3487
	ecotype.91	16.4048	18.0057	17.0411	19.117	18.1239	17.5568	15.6441	17.313	19.9061	21.5225	22.7188	17.4605	17.094	19.7836	20.9744	25.1198	15.7178	18.9495	17.625	17.5044	16.5487	18.6075	19.6203	19.0137	20.5567	21.2728	22.6158	16.2235	17.8025	20.9893	21.3357	16.0856	16.7703	17.9444	18.0948	18.9562	16.2823	17.8776	18.2768	18.4341	22.3114	25.0366	25.3791	19.6955	19.4711	15.847	18.1199	21.2165
	ecotype.94	16.2803	17.9075	16.9679	19.0807	18.1607	17.4056	15.3318	17.7977	20.0236	21.689	22.695	16.8699	17.2952	19.3737	21.1561	25.2076	16.6445	19.4853	17.7217	17.2754	15.8332	18.3597	19.7359	19.24	20.6902	21.2745	22.7716	17.0786	17.8035	21.1811	21.1863	16.7021	17.3388	16.8975	17.9994	18.3733	15.9803	17.1425	17.5233	16.6292	22.5047	24.8763	25.2278	19.1077	19.3961	16.3264	18.8237	21.7995
	ecotype.957	16.5201	18.0778	17.2718	19.2347	18.3014	17.2194	15.3434	17.5084	19.7176	21.6859	22.6659	17.4702	16.7617	19.744	20.7262	25.2266	15.9826	19.3129	17.4141	16.9594	16.4104	18.4705	19.3067	19.2007	20.5278	21.0211	22.6674	16.8177	17.8098	20.7928	21.0279	16.7793	17.1353	17.6325	17.6789	18.7383	15.7736	17.7764	17.5951	17.9724	21.9863	24.9179	25.3184	19.5231	19.304	16.1693	18.3465	21.8538
	ecotype.96	16.5137	18.0325	17.1729	19.3169	18.4859	17.3984	15.5004	17.5021	19.8032	21.7917	22.6081	17.1702	16.8998	19.707	21.0189	25.2223	15.9012	19.085	17.3207	17.2735	16.2779	18.432	19.7672	19.5253	20.7103	21.097	22.837	16.4241	17.9078	21.1739	21.3193	15.9302	16.7912	17.4508	18.0594	18.6986	16.1709	17.6509	17.7262	18.1633	22.0339	24.7583	25.2465	19.2298	19.5221	15.7243	17.7221	20.8412
[truncated: 50 more columns]

## Sheet: Phenotype_HD
	Supplemental Data. Luzarowska et al. (2023). Plant Cell
	Supplemental Dataset 1. Phenotypic data used for GWAS. Phenotypic data used for GWAS and collected in: (1) control conditions for the heat and dark stress treatment (CHD), (2) heat and dark stress (HD), (3) control conditions for the dark treatment (CD), (4) three days extended darkness (3D) and (5) six days extended darkness. Each phenotype is in different excel sheets. Plants were grown and har…
	ecotype.name	DAG.34.2	DAG.34.3	DAG.36.4	DAG.36.5	DAG.36.6	DGDG.32.0	DGDG.32.3..1.	DGDG.34.0	DGDG.34.1	DGDG.34.2	DGDG.34.3	DGDG.34.4..1.	DGDG.34.5	DGDG.36.4	DGDG.36.5	DGDG.36.6	DGDG.38.6	MGDG.32.3..1.	MGDG.32.3..2.	MGDG.32.5	MGDG.34.2	MGDG.34.3	MGDG.34.4	MGDG.34.5	MGDG.34.6	MGDG.36.3..2.	MGDG.36.4	MGDG.36.5	MGDG.36.6	MGDG.38.5	MGDG.38.6	PC.32.0	PC.32.1..1.	PC.32.1..2.	PC.32.2..1.	PC.32.2..2.	PC.32.3..1.	PC.32.3..2.	PC.34.1	PC.34.2	PC.34.3	PC.34.4..1.	PC.34.4..2.	PC.34.5	PC.36.1..1.	PC.36.1..2.	PC.36.2	PC.36.3..1.
	ecotype.1	15.8473	17.4855	15.6929	18.1304	17.7726	16.3094	16.5466	16.4143	18.5774	20.3588	22.3804	17.2014	19.6286	19.5779	20.1247	24.8827	19.1079	18.148	18.0827	18.1301	16.2645	20.4701	17.2101	20.0815	26.535	17.1074	18.6257	19.9197	24.9148	16.4492	17.4695	18.4387	17.8268	17.969	18.8515	17.5952	18.6734	21.2377	20.9632	24.4701	25.3386	19.6108	19.3578	20.9508	15.9885	17.5515	20.949	19.3699
	ecotype.104	15.8327	17.5795	15.4155	17.9413	18.1178	16.3954	16.2595	16.4216	18.5865	19.9964	22.1352	16.3358	19.6323	19.2783	19.6917	24.5445	18.4127	17.8665	18.6486	18.8032	16.7585	20.847	17.5923	20.4831	26.581	17.6538	18.5878	20.4866	24.6938	16.5943	16.7651	18.2754	17.6004	17.7868	18.4336	17.4043	18.7838	21.3049	20.6779	24.1212	25.2618	19.5774	19.4169	20.9251	16.7259	17.369	20.641	19.1806
	ecotype.116	15.3916	17.5214	15.4838	18.1259	17.9983	15.9312	16.591	16.3265	18.6545	20.0227	22.1484	16.7504	19.7136	19.2738	20.2066	24.5658	18.8579	18.3407	18.5499	18.9293	16.6847	20.2448	17.2179	20.3909	26.476	17.2944	18.0704	20.4843	24.6275	16.4977	17.0947	18.6381	17.5022	18.0935	18.9771	17.6523	19.0323	21.4456	20.5819	24.3137	25.2487	19.1648	19.5579	21.2456	16.34	17.2566	20.8875	18.8845
	ecotype.126	15.2406	17.4686	15.4945	18.0788	18.3816	16.526	16.4424	16.3657	18.3478	19.8051	22.1547	16.8397	19.3738	19.125	19.9473	24.6239	18.5961	18.4362	18.8481	18.501	16.8472	20.7366	17.356	20.5333	26.5644	17.7542	18.2701	20.6579	24.8966	16.863	16.799	18.0215	17.3234	17.556	18.2647	17.2279	18.5195	21.4157	19.8233	24.0544	25.2606	19.5107	19.2723	21.2499	16.6111	16.9056	20.7257	18.8433
	ecotype.166	15.9307	17.3951	16.2522	18.4502	18.2653	15.9414	16.3921	15.9256	18.2996	19.9068	22.0847	16.3397	20.0232	18.86	20.5014	24.6087	18.8076	18.4252	18.4402	18.4083	17.0099	20.5593	17.4722	21.3486	26.3667	17.0304	18.0026	20.7782	24.7607	16.1398	17.1685	17.6523	17.2467	17.6237	18.7583	18.0925	18.5003	21.5291	20.9003	24.216	25.1865	18.79	19.3924	21.3783	15.5933	17.1463	20.504	18.7566
	ecotype.1716	15.3635	17.2496	15.5842	18.2627	18.2719	16.0213	16.358	15.9124	17.9404	19.2991	22.1036	16.9003	19.0408	19.7078	19.9308	24.5979	18.6538	18.4144	18.5669	19.3537	16.7605	20.5652	17.179	20.1681	26.4034	17.5048	18.961	20.7505	24.8983	16.5455	17.2172	18.4682	17.7735	17.3978	18.7105	17.3456	18.6856	21.3177	20.8437	24.1605	25.1608	19.5919	19.0188	21.0803	15.8475	17.4672	20.654	19.7114
	ecotype.173	15.7863	17.6056	15.7275	18.2092	17.8356	16.0357	16.8403	16.4008	18.7156	20.1881	22.0686	16.8282	19.697	19.0498	19.568	24.5959	18.9004	18.2078	18.4821	18.2882	16.4229	20.6824	17.0564	20.0937	26.6042	17.5905	18.197	20.2042	24.7214	16.6967	17.3488	18.4832	17.1886	18.1049	18.5823	17.5915	18.5993	21.5023	20.5352	24.1849	25.2791	19.1934	19.7504	21.3378	16.196	17.5823	20.9537	18.8462
	ecotype.178	15.7886	17.5396	16.0651	18.303	18.0451	16.6595	16.993	16.8673	18.9963	20.6513	22.2807	16.8117	19.8321	19.1265	19.9717	24.6632	18.688	18.237	18.1966	18.7128	16.7724	20.4966	17.2523	20.571	26.5912	17.0734	17.9347	20.3364	24.7204	16.0888	17.0177	18.2308	16.7996	17.2573	17.7934	17.4015	17.7334	21.0202	20.5867	24.2221	25.2102	19.415	18.8379	21.1515	16.3827	17.1268	20.4021	18.9027
	ecotype.1859	15.7597	17.5657	15.4631	18.3098	18.4496	16.2094	16.8869	16.4982	19.0059	20.3191	22.0999	16.6018	19.6836	19.3022	19.7724	24.6923	18.9892	18.5328	18.7919	18.8806	16.7827	20.8397	17.4146	20.2067	26.5645	17.7447	18.4539	20.4008	24.8789	16.4416	17.5686	18.6431	17.3507	18.2973	18.7351	17.7463	18.7657	21.84	20.955	24.3209	25.3662	19.2754	19.8652	21.299	15.9391	17.5432	20.6014	18.1788
	ecotype.1867	15.5244	17.6588	15.1034	18.443	18.5103	16.5804	16.9128	16.6958	18.8916	20.4146	22.1643	17.3133	19.5526	19.6006	19.633	24.6042	19.1298	18.6492	18.5452	18.6455	16.7262	20.787	17.6357	20.0709	26.4451	18.054	18.2787	20.2885	24.8136	16.84	17.499	18.2291	17.7786	17.8553	18.6507	17.0809	18.6318	21.4196	21.1635	24.1294	25.2847	19.5522	19.4808	20.9184	15.9576	17.851	21.07	18.6802
	ecotype.1925	15.5695	17.5901	15.438	18.3287	18.4027	15.7114	16.5593	16.1435	18.3152	19.9466	21.9279	17.2749	19.0972	19.355	19.5168	24.4202	18.5232	18.3029	18.3971	18.7894	16.4903	20.6783	17.1256	19.6064	26.4658	18.1413	18.8682	20.0866	24.7077	16.8491	17.0902	18.782	18.0875	17.315	18.9101	16.871	19.0971	21.2829	20.7124	24.1328	25.3156	19.9001	18.9136	20.5401	16.0728	17.7923	21.2349	19.9418
	ecotype.1967	15.2069	17.394	15.1019	17.9042	18.0937	16.0642	16.5763	15.991	18.5734	19.8001	22.0112	16.9543	19.2906	19.173	19.7544	24.5575	18.6453	18.2436	18.5551	18.4264	16.5364	20.8454	17.4914	20.1999	26.361	17.7097	18.363	20.4155	24.767	16.3393	17.1237	18.404	17.5429	17.6304	18.1821	17.0994	18.5228	20.8987	20.6197	23.9384	25.2	19.4767	19.1724	20.54	16.3151	17.3039	20.4322	18.5526
	ecotype.2	15.7646	17.6893	15.4044	18.22	18.2762	15.9295	16.5319	16.0785	18.4444	20.4816	22.2853	16.5686	19.768	19.5326	20.607	24.7852	19.1463	18.5066	18.395	17.9778	17.0765	20.7292	17.4687	20.6936	26.5	17.6547	18.6401	20.6555	24.9376	16.779	17.6529	18.2982	17.6998	17.9425	18.7374	17.4907	18.8606	21.3767	20.9894	24.2875	25.3226	19.5878	19.4121	21.3285	16.168	17.6851	20.8659	18.7493
	ecotype.2057	15.3288	17.4055	14.9951	18.1723	18.6008	15.8524	16.2774	15.8547	17.7533	19.2305	22.0589	17.1057	18.9227	19.6361	19.0961	24.5723	18.7832	18.3197	18.6962	18.485	16.3869	20.8575	17.0464	19.6902	26.4162	17.5006	19.0281	20.1696	24.8956	16.3221	17.4496	18.5372	17.7807	17.427	18.1875	17.3382	18.6481	21.3517	20.4725	23.9556	25.2073	19.618	19.0693	20.64	15.8654	16.9297	20.1863	19.6959
	ecotype.2150	16.1196	18.0939	15.5817	18.3919	18.4261	15.8887	16.406	16.0619	18.5974	19.7382	21.9756	15.9245	19.4955	19.0562	19.4372	24.4565	18.6044	18.9474	18.7528	20.4584	16.7129	20.7229	17.4775	19.9192	26.4064	17.8418	18.4659	20.5307	24.8049	17.0435	17.2387	18.6353	17.7346	17.6707	18.8806	17.1655	18.983	21.3655	21.0237	24.1883	25.4162	19.8061	19.2379	21.0627	16.3623	17.7326	20.872	19.1584
	ecotype.223	15.9287	17.6132	16.0287	18.4552	18.1956	15.8587	16.4389	15.9978	18.6402	20.0484	22.1469	16.4252	20.1523	19.1467	20.5423	24.6134	18.7606	18.6214	18.5167	18.3332	16.9558	20.4546	17.8953	21.4419	26.4499	17.2551	17.9509	20.8708	24.7484	16.1217	17.1656	17.8335	17.2698	17.8941	18.9554	18.1453	18.7888	21.7374	20.999	24.2342	25.186	18.7478	19.6258	21.5066	15.6733	17.2942	20.6774	19.0369
	ecotype.2274	15.6769	17.7571	15.6952	18.4016	18.4881	16.4394	16.7447	16.3858	18.6269	20.2116	22.1611	17.0037	19.4188	19.307	19.884	24.6594	18.9562	18.4858	18.5121	18.1609	16.4111	20.596	16.9294	19.9421	26.4777	17.2688	18.2672	20.2006	24.8217	16.3721	17.3775	18.4585	17.4703	17.8017	18.5561	17.3855	18.6437	21.5612	20.9326	24.3254	25.3706	19.5489	19.1631	21.1125	16.2779	17.2395	20.435	18.6558
	ecotype.2290	15.5152	17.489	15.6958	18.1597	17.913	16.2358	16.6846	16.45	18.5559	20.5281	22.2501	16.5752	19.9944	19.5967	20.3815	24.6945	18.659	18.2922	18.0679	18.0513	16.7988	20.3409	17.5193	20.8881	26.4256	16.9675	18.5916	20.4619	24.8683	16.0299	17.118	18.4252	17.4538	17.8295	18.6022	17.7186	18.3168	21.1974	21.0437	24.2226	25.1142	19.3031	19.1962	21.0889	16.1198	17.3162	20.4489	19.1129
	ecotype.23	15.874	17.5825	16.223	18.3205	17.8246	16.6198	16.7494	16.705	18.7931	20.5293	22.2942	17.0084	19.6383	19.3234	20.0269	24.6495	18.6538	18.5208	18.5528	18.2832	16.9801	20.9503	17.28	20.1581	26.5087	17.9772	18.5943	20.456	24.8573	16.5426	17.2943	18.5885	17.6659	18.1174	19.0398	17.41	18.6094	21.3745	20.7838	24.5163	25.3148	19.6536	19.2746	20.9542	16.5358	17.3431	21.1745	19.2997
	ecotype.242	15.5901	17.534	15.6404	18.2831	18.268	15.5289	16.6966	16.1148	18.6067	19.984	22.1422	16.5623	19.4413	19.5322	19.7534	24.6326	18.9331	18.2789	18.1681	18.241	16.4372	20.5734	17.2396	19.8698	26.4367	17.4922	18.6003	20.2567	24.7467	16.5537	17.4886	18.3953	17.0636	17.8272	18.4434	17.7214	18.7281	21.4504	20.3032	24.2655	25.226	19.318	19.3779	21.219	16.2043	17.1824	20.7296	19.2384
	ecotype.258	15.4803	17.4899	15.3899	18.2953	18.1373	15.9069	16.5742	16.0472	18.3831	19.9503	21.9793	16.356	19.6823	18.8293	19.9066	24.5109	18.6993	18.1028	18.2294	18.4359	17.1037	20.5709	17.2715	20.6357	26.4009	17.4039	17.8878	20.681	24.7733	16.4163	17.2321	18.1257	17.1649	17.8886	18.7225	17.6367	18.6752	21.2719	20.9091	24.0677	25.248	19.1814	19.4196	21.2013	16.4809	17.4686	20.4691	18.624
	ecotype.259	16.0377	17.843	15.6391	18.424	18.7462	15.8127	16.2563	15.9914	18.352	19.5148	22.2355	16.7825	19.263	19.3816	19.6549	24.6592	18.9949	18.5398	18.704	18.1958	16.7895	20.9628	17.3151	20.0455	26.4651	17.9988	18.7777	20.6535	25.0503	16.8555	17.7892	18.1901	17.678	17.631	18.8431	17.258	18.8651	21.3382	20.5514	24.27	25.4689	19.7506	19.5341	21.111	16.2663	17.1894	20.7509	19.0201
	ecotype.260	15.4118	17.3489	15.5511	18.2896	18.3654	16.7551	16.7494	16.4356	18.6245	20.4236	22.2282	16.9603	19.7431	19.677	20.2722	24.6057	19.19	18.3661	18.1852	18.1732	16.7443	20.3653	17.3561	20.4854	26.4043	17.5693	18.5218	20.4196	24.6643	16.7547	17.5217	18.5245	17.377	17.6288	18.8083	17.1375	18.5859	21.2478	20.6097	24.2317	25.2895	19.2054	18.8903	20.6836	16.7286	17.4068	21.1214	19.5897
	ecotype.267	15.6906	17.4861	16.0693	18.2442	18.0663	15.7913	16.8639	16.3435	18.7514	20.3869	22.031	16.1932	19.6108	19.0665	20.0677	24.6645	18.931	18.2689	18.0336	18.7752	16.7928	20.5816	17.3956	20.4283	26.481	17.3095	18.2212	20.6004	24.7475	16.4411	17.2364	18.451	17.0241	17.8459	18.4333	17.2196	18.4311	21.1246	20.8596	24.2665	25.2179	19.2102	19.4036	21.0052	16.4259	17.404	20.6842	18.9397
	ecotype.281	15.5607	17.8021	15.3476	18.1082	18.3884	16.2971	15.8789	16.059	18.6782	19.8549	22.1535	16.9945	19.4156	19.2492	19.7119	24.6005	18.5019	18.1197	18.3576	17.9308	16.0326	20.4982	17.7695	20.1293	26.51	17.16	18.1807	20.103	24.7587	16.3709	16.958	18.476	17.8936	18.2911	18.5319	17.7466	18.7358	21.4638	20.8784	24.1664	25.2201	19.4448	19.6316	21.0449	16.2863	17.4273	20.493	18.6008
	ecotype.282	15.8132	17.8414	15.2535	17.9871	18.5225	15.763	16.1332	15.8312	18.177	19.5883	22.0323	16.585	19.1586	19.0044	19.6742	24.6906	18.8102	18.2768	18.1718	18.5046	16.1552	20.5283	16.96	19.8722	26.4821	17.5562	18.1937	20.0838	24.9039	16.7681	17.4494	18.1332	17.6108	17.873	18.6327	17.3048	18.8994	21.3059	20.8934	24.2084	25.4255	19.6825	19.4734	20.9633	16.383	17.6472	20.6551	18.804
	ecotype.321	15.8151	17.7826	15.534	18.277	18.0924	16.5298	16.0798	16.3711	18.6526	20.1721	22.2281	17.1265	19.4497	19.8793	19.7747	24.7104	18.9003	18.2513	18.5854	18.0658	16.5085	20.8342	17.363	20.2511	26.668	17.4253	18.9281	20.2978	24.911	16.6787	17.4377	18.519	17.6805	17.4541	18.5812	17.377	18.4572	21.3764	20.9498	24.2395	25.3877	19.8599	19.1017	21.1083	16.6286	17.471	20.7654	19.5616
	ecotype.328	15.5057	17.4246	15.6066	18.1452	18.1543	16.0524	16.5082	16.3526	18.4546	20.1265	22.1853	16.7281	19.4651	19.0133	20.0385	24.6694	18.7735	18.2037	18.3523	18.7907	16.9448	20.6418	17.092	20.3266	26.5034	17.4527	17.8609	20.596	24.8786	16.5779	17.2444	18.3977	17.2655	17.8225	18.8211	17.3604	18.6764	21.3473	20.8707	24.2536	25.3706	19.4399	19.166	20.8569	16.2676	17.3099	20.6227	18.5368
	ecotype.357	15.7516	17.5591	15.2285	18.2439	18.1406	15.8555	16.614	15.761	18.5565	20.1276	22.0863	16.4986	19.4106	19.2715	19.3682	24.5755	19.3286	18.4261	18.5232	17.8276	16.7063	20.8155	17.2816	19.9414	26.549	17.3614	18.0501	20.1251	24.8747	16.4201	17.9652	18.343	17.5595	18.0632	18.7727	17.8063	18.864	21.4773	21.2314	24.229	25.3788	19.6367	19.6076	21.2114	16.3523	17.3349	20.4787	18.8172
	ecotype.362	15.794	17.4604	15.5414	18.05	17.9371	17.1108	17.178	16.9269	18.7095	20.6633	22.2144	17.2601	19.8463	19.8092	20.1575	24.6597	18.7406	18.8896	18.794	17.7774	17.0223	20.7832	17.9642	20.8223	26.5292	17.4729	18.9133	20.6223	24.6855	16.3134	17.0556	18.6476	17.9535	18.1818	18.8077	17.6728	18.7718	21.8811	20.6151	24.2402	25.3079	19.5527	19.6546	21.2961	16.0013	17.1465	20.6578	19.8119
	ecotype.366	15.5549	17.8945	15.6188	18.4047	18.4492	16.5401	16.5392	16.4076	18.302	20.1586	22.1011	17.4123	19.2468	19.6282	19.9897	24.595	18.694	18.4314	18.1653	18.9263	16.7309	20.275	16.9254	20.1088	26.3863	17.1305	18.6244	20.3418	24.684	16.4969	16.8997	18.6876	18.0856	17.5909	18.9884	17.0996	19.1742	21.3837	20.953	24.2183	25.2793	19.744	18.9648	20.8446	16.0012	17.5326	20.5691	19.2903
	ecotype.373	15.5004	17.5044	15.3962	18.1952	18.3185	16.4939	15.9245	16.3256	18.6368	20.1349	22.2842	17.3444	19.4192	19.7099	19.6623	24.5801	18.5468	17.8228	18.6572	18.679	16.8301	20.9907	17.9218	20.4583	26.4548	17.7305	18.7734	20.4299	24.7865	16.3433	17.0805	18.2057	17.54	17.7232	18.0893	17.0549	18.4537	21.1679	20.6421	24.0244	25.1737	19.3143	19.1684	20.622	15.7726	17.2431	20.551	19.0486
	ecotype.374	15.5468	17.4706	15.5583	18.0583	17.8647	15.9086	16.973	16.212	18.8238	20.1009	22.1202	16.9686	19.5226	19.5014	19.6244	24.5575	18.6568	18.2791	18.2677	18.1477	16.3422	20.4205	17.6154	20.3306	26.4705	16.9564	18.4059	20.0419	24.6815	16.2613	16.9429	18.2057	17.4428	18.1305	18.4161	17.4489	18.3846	21.1933	20.8282	24.1289	25.125	19.1758	19.5965	20.8887	15.8954	17.4317	20.3591	18.8372
	ecotype.378	15.711	17.6807	15.7094	18.2458	18.2495	15.8659	16.5114	16.0064	18.7428	19.7995	22.151	16.9117	19.5667	19.3674	19.6749	24.7198	18.7109	18.4247	18.5811	18.4977	16.2941	20.5399	17.2766	19.99	26.617	17.4482	18.6233	20.339	24.8199	17.0416	17.1358	18.3114	17.7597	17.9106	18.7866	17.6128	18.9646	21.4475	20.576	24.2782	25.3948	19.7724	19.615	21.3169	16.5082	17.5332	20.9169	19.2405
	ecotype.379	15.7315	17.593	15.583	18.1254	18.0558	16.0889	16.6421	15.9408	18.6317	19.9932	22.1671	16.9155	19.4869	19.3062	19.6619	24.7445	18.8938	18.4165	18.2148	18.9892	16.3299	20.7524	17.0015	20.011	26.5481	17.4928	18.3678	20.2549	24.9339	16.5158	17.41	18.2421	17.7204	17.6917	18.8774	17.2384	19.0536	21.0387	21.0725	24.2196	25.3013	19.5552	19.3914	20.9592	15.87	17.6596	20.7431	19.1096
	ecotype.380	15.6292	17.5352	15.7012	18.2334	18.2188	15.9983	16.3	16.0338	18.7336	19.9933	22.1392	17.0062	19.5975	19.4461	20.025	24.84	18.9796	18.0762	18.4227	18.8901	16.6	20.5181	17.2898	20.3823	26.6056	17.4045	18.4578	20.6678	24.8871	16.6901	17.3413	17.972	17.6987	17.9155	18.8595	17.2696	18.9994	21.0149	20.751	24.2525	25.4062	19.5088	19.5869	21.0434	16.3893	17.4586	20.7863	18.9193
	ecotype.383	16.2746	18.135	15.7371	18.1433	18.2928	15.5955	16.8163	16.0496	18.7188	19.9187	21.9989	16.1844	19.6109	18.829	19.6784	24.7522	18.9636	17.8879	18.1918	18.9112	16.1802	20.4581	16.7199	19.7014	26.7122	17.1905	18.0369	20.1671	24.8583	17.0362	17.1734	17.9595	17.5096	17.7206	18.8288	17.4086	19.1515	21.1795	20.9892	24.3425	25.4442	19.7661	19.3796	20.8495	16.3447	17.805	20.8218	18.9587
	ecotype.386	15.7435	17.6638	15.4854	18.2332	17.7183	16.7861	17.0008	16.9838	19.1888	20.8048	22.2759	17.2076	19.9503	19.5169	20.1695	24.785	19.061	18.6717	18.5884	17.8716	17.2468	20.7198	18.0353	20.8037	26.5766	17.682	18.2966	20.5096	24.8245	16.5863	17.2916	18.7906	17.7566	18.3995	18.9598	17.7438	18.6477	21.7606	21.6058	24.4687	25.3741	19.4674	19.7634	21.2086	16.5528	18.1859	21.0489	19.4143
	ecotype.390	15.5804	17.1537	15.4621	18.0608	18.0991	16.189	16.739	16.6401	18.6486	20.4622	22.0192	16.9085	19.5619	19.4114	19.6255	24.6115	18.9623	18.1723	18.3038	18.5389	16.4532	20.4758	17.2018	19.88	26.6088	17.304	18.4647	20.1665	24.6425	16.5257	17.0974	18.2606	17.4624	17.8856	18.8351	17.5187	18.9106	21.4679	20.4548	24.2441	25.1662	19.4554	19.4559	21.2178	16.006	17.0704	20.7757	19.4574
	ecotype.392	16.1765	17.6249	16.0139	18.2972	18.0384	15.8207	16.3458	16.1793	18.3958	19.7649	22.2985	16.5243	19.5794	19.3072	20.3007	24.8357	18.9123	18.1463	18.179	18.8098	17.0316	20.6546	17.2202	20.437	26.5056	17.7405	18.2467	20.8314	25.0033	16.7629	17.206	18.0534	17.3001	17.551	18.9032	16.9062	18.5663	20.6904	21.2901	24.3339	25.2726	19.4144	19.2684	20.9102	16.2285	18.0169	21.0305	19.4863
	ecotype.4802	15.6368	17.6388	15.704	18.2697	17.9727	16.6608	16.4241	16.5994	18.7775	20.2506	22.2601	17.0959	19.5767	19.7388	19.978	24.5413	18.7472	18.9113	18.7515	18.3782	16.9923	20.5717	17.5367	20.3699	26.454	17.4932	18.8825	20.4966	24.7344	16.4847	17.0785	18.5426	17.8635	17.6859	18.9955	17.7509	18.5526	21.4962	20.7236	24.2538	25.2929	19.6382	18.9885	20.9216	16.2018	17.1488	20.7225	20.064
	ecotype.4997	15.9453	17.8214	15.7525	18.1253	18.2668	16.0608	16.2078	16.0074	18.178	19.6922	22.0661	16.4555	19.4617	19.1926	19.7748	24.5674	18.6324	18.1613	18.5252	18.4714	16.3978	20.4065	16.9315	20.0979	26.5366	17.1209	18.4159	20.5703	24.6459	16.2151	16.877	17.9493	17.4973	17.2271	18.3872	17.698	18.3825	21.2224	20.3016	24.2079	25.2039	19.8649	18.8034	21.0799	16.1832	17.0777	20.4511	18.9045
	ecotype.5116	15.8953	17.4704	15.5746	18.1893	17.7409	16.239	16.9134	16.4959	19.1547	20.642	22.602	17.3461	19.7093	19.5371	20.0274	24.8196	19.2994	18.4148	18.4758	18.847	16.9958	20.8401	18.0448	20.493	26.5016	17.6919	18.2542	20.3543	24.8908	16.4471	17.5751	18.1798	17.5983	18.1031	18.8639	17.1763	18.6532	21.3482	21.4124	24.4129	25.2883	19.438	19.2404	20.8472	16.2422	17.7227	20.9844	19.3177
	ecotype.5158	15.8129	17.5807	15.786	18.1966	18.0919	16.2257	16.532	16.38	18.5073	20.2774	22.2286	16.9659	19.7688	19.3925	20.5343	24.6912	19.2897	18.3679	17.9864	18.4935	16.8409	20.3117	17.6488	20.5633	26.3871	17.3945	17.8829	20.4996	24.7707	16.4973	17.3753	18.0585	17.1832	17.832	18.652	17.3353	18.3222	21.313	21.02	24.1753	25.1018	19.027	19.5414	21.2426	16.0427	17.4529	20.9875	19.0089
	ecotype.5160	15.552	17.5744	15.813	18.3211	17.9906	16.2544	16.9273	16.4104	18.5786	20.3251	22.3745	17.5192	19.3097	19.7233	19.7713	24.7462	18.9499	18.3876	18.2368	18.8322	17.1849	21.1014	17.6016	19.9949	26.5018	17.875	18.6608	20.6099	25.0408	16.4831	17.4263	18.7166	17.7528	17.8758	18.7715	17.1444	18.7637	21.3081	20.6954	24.3805	25.3729	19.687	19.0425	20.9696	16.307	17.0153	20.762	19.4328
	ecotype.5207	16.1722	17.9077	15.8351	18.3169	18.2286	15.6167	16.4229	15.7686	18.1385	19.4699	22.1283	16.6831	19.2853	19.3825	19.507	24.5715	18.6969	18.2567	18.32	18.7169	16.2751	20.541	16.8259	19.7999	26.4521	17.4479	18.5362	20.3021	24.8335	16.4207	17.3604	18.4251	17.7248	17.6728	18.948	17.6884	18.789	21.3972	20.7901	24.4177	25.2776	19.7483	19.2412	21.2381	15.836	17.3235	20.719	19.4227
	ecotype.5232	15.926	17.4789	16.0105	18.4514	18.1171	16.6845	16.5009	16.6458	18.8241	20.4824	22.392	17.4448	19.5959	19.6486	20.0026	24.7297	19.028	18.5777	18.6458	18.1993	16.7175	20.6979	17.3808	20.3252	26.5511	17.3417	18.5145	20.1658	24.9238	16.4805	17.2965	18.4671	17.6892	18.1406	18.7957	18.1557	18.6105	21.735	21.4011	24.4184	25.2877	19.2234	19.4646	21.1895	16.0923	17.7691	20.9328	19.2306
	ecotype.5245	16.0436	17.7971	16.0339	18.2245	17.8237	16.0259	16.226	15.7096	18.4934	19.659	22.0388	17.0373	19.3646	19.5057	19.8219	24.5031	18.7096	18.3319	18.698	19.3108	16.8214	20.5431	17.0891	19.9756	26.4735	17.6435	18.701	20.4816	24.632	16.8461	17.2796	18.4373	18.1198	17.499	19.3196	17.5567	19.0812	21.5101	20.9973	24.3469	25.3477	19.6015	19.1637	21.2519	16.4671	17.6678	21.1535	19.9062
	ecotype.5264	15.6414	17.5078	15.51	18.1907	18.1774	16.4816	16.7959	16.5227	18.2277	20.3393	22.4157	17.2504	19.5948	19.7458	20.3793	24.7589	19.0786	18.4405	18.6117	18.1422	16.8802	20.8738	16.9201	20.1539	26.4692	17.9	18.7908	20.6405	24.9899	16.6	17.468	18.3153	17.2936	17.5857	18.6266	17.6045	18.4438	21.5341	20.4184	24.204	25.1932	19.4451	19.1816	21.3394	16.9098	17.2228	20.7812	19.012
	ecotype.5380	15.982	17.759	15.6159	18.2874	18.121	16.4883	16.4316	16.4378	18.4673	19.9962	22.2065	16.8831	19.6229	19.202	19.9834	24.7714	18.7564	18.3861	18.7516	18.4083	16.6304	20.665	17.4358	20.3744	26.5776	17.5158	18.2958	20.3614	24.8594	16.6639	17.0257	18.5394	17.464	17.9793	18.6052	17.7441	18.9585	21.5252	20.5378	24.2466	25.3036	19.5008	19.4466	21.2153	16.6258	17.2901	20.852	19.11
	ecotype.5565	15.6926	17.7849	15.4516	18.2482	18.0833	16.2001	16.6273	16.3261	18.7123	20.3179	22.1576	16.7253	19.6986	19.3184	20.062	24.69	18.7979	18.7938	18.3964	18.7634	16.6369	20.5702	17.5183	20.4141	26.6069	17.6285	18.2302	20.3859	24.8751	16.8471	17.2369	18.1568	17.4586	17.8524	18.9346	17.4907	18.7592	21.2074	20.8575	24.3045	25.3745	19.4229	19.4552	21.1242	16.1771	17.671	20.9916	18.9731
	ecotype.5606	15.9554	17.9942	15.817	18.3387	18.19	16.0427	17.2581	16.2165	18.8467	20.4146	22.2847	16.643	19.8752	19.3222	19.9874	24.7306	19.2041	18.913	18.3979	18.5523	16.5334	20.3103	17.0927	20.2037	26.5747	17.4788	18.1657	20.3012	24.7076	17.1052	17.4457	18.4376	17.5153	17.8792	19.2297	17.3183	18.8958	21.2817	21.1158	24.3802	25.3895	19.4615	19.2665	20.928	15.7487	17.7794	21.3611	19.2644
	ecotype.5729	15.7281	17.6184	15.6565	18.3006	18.1528	16.3575	16.924	16.5724	18.8732	20.4212	22.1272	16.5264	19.7218	19.6716	19.9435	24.6722	18.9831	18.5898	18.3791	17.9512	16.6924	20.5312	17.2828	20.2007	26.5802	17.6844	18.6096	20.3837	24.7328	16.8759	17.2806	18.2853	17.3533	17.9416	18.7865	17.4864	18.8583	21.3306	20.7099	24.176	25.2481	19.319	19.5547	21.1095	16.4042	17.724	20.9582	19.333
	ecotype.5742	15.5509	17.4602	15.7078	18.2276	18.3109	16.3202	16.3857	16.5279	18.4261	19.9121	22.2743	17.4513	19.0317	19.2918	19.3815	24.7048	18.4657	17.9968	18.6669	18.6828	16.6365	20.9598	16.5803	19.48	26.4645	18.1051	18.4644	20.4423	24.9211	16.8131	17.1983	18.6229	17.8687	17.6084	18.564	17.4072	18.6954	21.4988	20.7513	24.2726	25.3333	19.6654	18.8478	20.9397	16.0448	17.5046	21.11	19.4553
	ecotype.5753	16.1801	17.6537	15.912	18.3832	18.2282	16.4205	17.0906	16.4878	18.4469	20.4118	22.3727	17.5987	19.6072	19.5717	20.0874	24.7601	18.9739	18.6087	18.3232	18.8514	16.8993	20.547	17.4215	20.2181	26.5202	17.5029	18.3607	20.4205	24.792	16.703	17.2744	18.4827	17.8518	17.892	19.2472	17.6224	18.8034	21.5999	21.0758	24.4543	25.3524	19.5858	19.1825	21.4459	15.9472	17.6856	21.0775	19.5047
	ecotype.5785	15.9922	17.6747	15.5593	18.1852	17.9343	16.8118	17.0309	17.0944	18.8392	20.8265	22.283	17.5958	19.7418	20.0478	20.2038	24.7715	19.113	19.4287	18.4167	18.8112	17.0813	20.7061	17.8389	20.7298	26.5443	17.9798	18.8416	20.4719	24.8163	16.6828	17.4446	18.5442	18.096	18.1301	20.3833	17.3879	20.4329	21.6413	21.1735	24.3881	25.4816	19.3923	19.4991	21.168	15.6884	17.8075	21.1318	19.9229
	ecotype.5805	16.0756	17.8171	16.268	18.2605	17.808	16.1963	16.2634	16.1299	18.3788	19.9526	22.2371	17.1537	19.5193	19.9796	20.1102	24.8663	19.1895	18.5472	18.3011	19.8357	16.8586	20.7418	16.976	20.533	26.5425	18.1173	19.3624	20.6034	25.0747	17.1448	17.5833	18.2723	17.7146	17.3183	19.1413	17.1049	18.8818	21.1662	20.4857	24.4672	25.3822	19.8506	18.9288	21.1032	15.8091	17.6171	21.6685	20.6783
	ecotype.5837	15.8695	17.8511	15.5242	18.2624	18.0911	16.3493	16.8621	16.4314	18.9772	20.3592	22.1712	16.4339	19.8448	19.1477	20.0703	24.6103	18.7401	18.4568	18.5484	18.2031	16.7217	20.5074	18.0118	20.8734	26.5189	17.5313	17.9898	20.362	24.8128	16.6067	17.1615	18.3268	17.1311	18.0525	18.8081	17.3455	18.7877	21.4416	20.7654	24.2013	25.2769	19.0487	19.7294	20.9693	16.0576	17.2752	20.7159	18.8462
	ecotype.5887	15.3667	17.4665	14.8909	18.0169	18.1043	16.4539	16.9719	16.4558	18.7606	20.3275	22.0878	17.2209	19.8855	19.5685	19.9628	24.7958	19.2143	18.12	18.446	18.2835	16.6516	20.6625	17.4001	20.6146	26.6267	17.9035	18.4481	20.4443	24.9196	16.757	17.5667	18.2665	17.5427	17.5206	18.1642	17.2814	18.6022	21.1892	20.8002	23.9712	25.3211	19.5172	19.2869	20.8356	15.4939	17.7361	20.8718	18.8127
	ecotype.5896	15.3524	17.6726	15.3494	18.2297	18.3105	16.094	16.3127	16.0586	17.8124	19.6458	22.2482	17.5306	18.9363	19.4236	19.4587	24.7693	19.0715	18.2306	18.1171	18.8705	16.1344	20.6686	16.0364	19.4577	26.4407	17.8006	18.6516	19.9125	24.9871	16.9266	17.5999	18.5713	17.7944	17.0966	18.6021	16.9238	18.7788	21.1506	20.8654	24.1516	25.323	19.5838	18.692	20.6243	15.354	17.712	20.9551	19.0606
	ecotype.5987	15.7266	17.5821	15.8629	18.2604	17.4201	16.5682	16.7495	16.5441	18.5256	20.2989	22.3077	17.5506	19.7932	19.8363	20.4017	24.7084	18.8695	18.7513	18.1439	18.8403	17.0539	20.3537	17.3917	20.7772	26.4515	17.6164	18.4897	20.3715	24.8808	16.7738	17.3159	18.6878	18.0167	17.9004	19.3492	17.1733	18.5981	21.0208	21.3897	24.3308	25.2897	19.5979	19.0572	20.6253	15.521	18.1974	21.3467	19.2646
	ecotype.6005	15.4688	17.4953	15.3782	17.9625	17.9415	16.4588	16.6333	16.3368	18.5203	20.1903	22.116	16.8673	19.5292	19.3092	19.9626	24.6724	18.651	18.2403	18.3754	18.2338	16.6152	20.568	17.2341	20.2309	26.4405	17.7421	18.283	20.3932	24.7347	16.6489	16.981	18.3951	17.4013	17.7141	18.4255	17.5222	18.5659	21.2899	20.4409	24.1495	25.1963	19.1883	19.086	21.0475	16.1299	17.2907	21.0101	18.8659
	ecotype.6008	15.6583	17.4957	15.4332	18.1099	18.004	16.4418	16.7908	16.316	18.8124	20.2144	22.2249	17.275	19.5425	19.475	19.6678	24.7171	18.8582	18.4743	18.5245	18.359	16.4749	20.7483	17.5355	20.1139	26.4872	17.7378	18.2505	20.0884	24.8114	16.6292	17.2964	18.4537	17.6562	17.9166	18.6449	17.725	18.8353	21.6982	21.1423	24.2409	25.2649	19.3506	19.4282	21.2532	15.7618	17.7754	20.917	18.919
	ecotype.6039	15.7849	17.3679	15.3647	18.3766	18.3887	16.7867	16.5231	16.5548	18.5799	20.2449	22.2642	17.227	19.745	19.7743	20.2855	24.7349	19.0229	18.4904	18.4516	18.7599	16.6935	20.5299	17.6244	20.5719	26.5332	17.3077	18.644	20.2612	24.8934	16.212	17.2396	18.5759	17.743	17.7684	18.7639	17.2798	18.8852	21.29	21.0321	24.2026	25.2673	19.5268	19.5006	20.8771	16.0166	17.6202	20.5387	18.926
	ecotype.6042	15.6587	17.739	15.7343	18.5471	18.5729	15.7155	16.5619	15.9614	18.6157	19.9276	21.8469	16.8241	19.3735	19.327	19.5246	24.53	18.7544	18.4542	18.3752	18.7246	16.6029	20.7008	16.9985	20.1226	26.4073	17.3465	18.693	20.3739	24.8737	16.0246	17.1764	18.1831	17.4543	17.56	18.4443	17.0186	18.6731	21.3169	20.8879	24.0108	25.2163	19.095	19.6009	20.7645	15.9414	17.1804	20.2044	19.2485
	ecotype.6046	16.0443	17.6	15.7156	18.2505	17.9493	16.1372	16.9152	16.4779	18.9635	20.7012	22.2859	17.1952	19.7983	19.6951	20.1141	24.7047	19.0716	18.5132	18.2484	18.8082	16.8234	20.5205	18.1858	20.7895	26.5297	17.5828	18.2651	20.3485	25.0497	16.7833	17.4988	18.7938	17.8005	18.2369	19.1012	17.4512	18.9628	21.55	21.1678	24.2508	25.3572	19.6731	19.8344	21.2349	16.0479	17.9098	21.1346	19.5869
	ecotype.6119	15.7268	17.6777	15.6297	18.2575	18.1231	16.5831	16.3658	16.381	18.219	20.4068	22.268	17.3021	19.741	19.8622	20.3582	24.7135	18.6733	18.3217	18.5551	18.1098	17.1966	20.6629	17.4184	20.9171	26.6101	17.31	18.911	20.8601	24.898	16.2283	17.0355	18.7221	17.684	17.7394	18.6293	17.5415	18.7028	21.4729	21.0537	24.3742	25.3295	19.4139	19.0496	20.9961	16.6198	17.2089	20.5993	19.0493
	ecotype.6124	15.6039	17.7278	15.5295	18.2292	18.018	16.9661	17.102	17.0395	18.8383	20.7836	22.2759	17.076	19.7118	19.5876	19.8478	24.8935	18.9513	18.3203	18.8015	18.3185	17.3784	21.0152	18.0187	20.5599	26.7069	17.8858	18.9812	20.3916	24.8787	16.6321	17.3598	18.6586	17.4363	18.0944	18.5343	17.7073	18.7197	22.0351	20.8278	24.3928	25.427	19.734	19.5268	21.3682	15.9188	17.6364	20.9785	19.9714
	ecotype.6169	15.5602	17.1511	15.6182	18.1369	18.1447	15.6698	16.1046	15.4735	17.9898	19.7452	22.5855	17.9541	19.3463	20.2071	20.0366	24.7982	19.2491	18.073	18.3209	18.3339	16.8994	20.9854	16.7865	19.9963	26.3545	17.601	19.4454	20.4903	25.1975	16.5303	17.9498	18.6767	18.366	17.6665	18.7495	17.4601	18.6337	21.2348	21.1314	24.3377	25.2219	20.0048	18.7945	20.8396	15.8108	17.5339	20.8103	20.1778
	ecotype.6188	15.8992	17.7917	15.8483	18.4262	18.3039	16.8773	16.8731	16.955	19.0297	20.5331	21.9718	16.6161	19.6949	19.1789	19.7287	24.4928	18.5599	18.828	18.7814	18.6706	16.5719	20.5725	17.5726	20.4477	26.5697	17.7422	18.092	20.2049	24.5681	16.6103	16.9871	18.3457	17.489	17.9672	19.1218	17.5201	19.2571	21.7762	20.578	24.1572	25.3071	19.0998	19.6356	21.1776	16.2041	17.2255	20.7554	18.8251
	ecotype.6190	15.9621	17.5988	15.3811	17.945	17.9229	16.8224	16.8676	16.8208	18.8213	20.2584	22.2311	17.0551	19.6057	19.325	20.1299	24.7635	18.6567	18.4901	18.669	18.3788	16.7429	20.5145	17.2772	20.7874	26.6223	16.9004	18.4426	20.5089	24.8206	15.8845	16.9964	18.4387	17.7048	17.9038	18.8514	17.5712	18.9273	21.6483	20.9649	24.2599	25.3924	19.7713	19.3806	21.2098	16.0661	17.0814	20.126	18.904
	ecotype.6194	15.759	17.5182	15.5666	18.1636	18.1461	15.9396	16.3238	15.9208	18.2854	19.8686	22.0958	17.0968	19.5171	19.549	19.5848	24.6066	18.6348	18.307	18.6678	17.9361	16.8321	20.8301	17.2904	20.2464	26.3012	17.874	18.7884	20.4212	24.8587	16.4085	17.2953	18.5736	17.9782	17.6011	19.1751	17.5708	19.0951	21.7897	20.3534	24.165	25.2034	19.6345	19.1611	21.3001	15.7376	16.9137	20.6609	19.5426
	ecotype.6202	15.4624	17.6382	15.6616	18.1735	17.9369	16.5115	16.5411	16.4035	18.266	20.1879	22.3485	17.5743	19.2225	19.4566	19.8529	24.6484	18.6359	18.4519	18.5051	18.3197	17.0351	20.8226	17.1648	20.254	26.3061	17.7708	18.4937	20.3489	24.7982	16.5704	17.0948	18.7694	17.8426	17.6302	19.0752	17.0806	18.9951	21.296	20.4317	24.1524	25.2903	19.5929	18.7855	20.7539	16.1631	17.0002	20.7489	19.013
	ecotype.6243	15.9582	17.5781	16.0395	18.4026	17.9803	16.5112	16.4344	16.3056	19.3096	20.0305	22.2761	16.1746	20.0547	19.1719	20.1146	24.6842	18.7134	18.4562	18.5686	18.0767	16.4475	20.4988	18.1527	20.7169	26.6162	16.8141	17.9782	20.3659	24.8726	15.9076	17.2814	18.6001	17.3381	18.792	18.958	17.863	18.8071	21.3897	21.1364	24.4334	25.2528	19.05	20.3356	21.203	16.0288	17.3725	20.572	19.0517
	ecotype.6318	15.3934	17.4361	15.6536	18.1806	18.1595	16.7056	16.523	16.4232	18.2825	20.2172	22.1216	17.0752	19.6067	19.4307	19.9038	24.5782	18.7958	18.4943	18.8126	18.5109	16.8872	20.8592	17.1629	20.415	26.4164	17.9847	18.776	20.4043	24.8314	16.5037	17.1878	18.0477	17.6189	17.6677	18.7656	17.2213	18.7568	21.3595	20.714	24.0193	25.1929	19.3678	19.2642	21.0962	15.5203	17.4831	20.6375	18.6962
	ecotype.641	15.728	17.7674	15.7822	18.2841	18.0021	15.855	16.6277	16.2748	18.7447	20.1947	22.2136	16.7334	19.6314	19.1423	20.331	24.7293	18.9226	18.4494	18.5113	18.2141	17.1293	20.8958	17.3427	20.5706	26.4383	17.9066	18.335	20.6166	24.9304	16.7849	17.4524	18.5592	17.1176	18.0115	18.6098	17.6662	18.7	21.5974	20.8982	24.1545	25.1987	19.4401	19.6941	21.4858	16.5201	17.8604	21.0497	18.944
	ecotype.6448	15.5678	17.8023	15.6612	18.486	18.6161	16.3537	16.2407	16.3026	18.4402	20.0842	21.9886	16.8258	19.2328	19.0298	19.7265	24.5227	18.2234	18.0794	17.8162	19.2257	15.8139	19.9697	16.6178	19.48	26.4222	17.0505	18.1059	19.7731	24.6776	16.5253	16.5014	18.3967	17.6055	17.1669	18.2696	16.7543	18.6693	20.7692	20.7005	24.0967	25.2436	19.6924	18.4316	20.3265	15.7485	17.1585	20.5875	18.5302
	ecotype.6449	15.7783	17.8027	15.5384	18.3813	18.3432	16.3543	16.954	16.4329	18.8206	20.4613	22.0496	17.0878	19.6991	19.6651	19.8678	24.5921	18.4433	18.4094	18.6639	18.3095	16.5831	20.301	17.1932	20.212	26.5337	17.2607	18.4733	20.1414	24.7052	16.7253	16.756	18.8689	17.6899	17.9309	18.6938	17.4439	18.8439	21.7017	21.0061	24.3233	25.4185	19.653	19.4595	21.1288	15.8279	17.4227	20.7558	19.3756
	ecotype.66	15.7901	17.7895	15.8604	18.2232	18.2555	15.9266	16.6647	16.0749	18.1965	19.8265	21.9996	16.3787	19.2817	18.6619	19.5851	24.5598	18.556	18.4336	18.1788	18.817	16.1496	20.2433	17.0642	20.2236	26.359	17.3379	17.6331	20.1406	24.7321	16.6254	16.9811	18.2972	17.3301	17.7716	18.339	17.5919	18.3143	21.4152	21.056	24.1205	25.0735	19.3002	19.2831	21.249	16.2436	18.0649	20.8706	19.1964
	ecotype.6709	15.7517	17.5126	15.8009	18.3561	18.2114	15.9327	16.5409	16.2198	18.4997	19.7337	21.9759	16.6949	19.3165	19.002	19.9944	24.4372	18.5499	18.2977	18.4677	18.6057	16.6088	20.4522	17.3952	20.4203	26.3428	17.3984	18.0627	20.5822	24.6779	16.3957	17.0268	18.4029	17.5409	17.8007	18.5385	17.7254	18.5409	21.4325	20.6473	24.0718	25.1206	19.4203	19.4195	21.2061	16.4483	17.379	20.4744	18.9684
	ecotype.6727	15.9472	17.9382	15.4878	18.2647	18.3292	16.184	16.7337	16.2728	18.451	20.0004	22.3356	17.1952	19.6527	19.4537	20.0996	24.8308	19.2695	18.8452	18.8271	18.4399	16.8149	21.0248	16.6969	20.0869	26.6077	17.7734	18.7903	20.6776	25.062	16.4262	17.7499	18.6325	17.3613	17.9113	18.6605	17.5283	18.8255	21.9657	20.5851	24.2914	25.4784	19.5339	19.3762	21.3059	16.4929	16.9891	20.5944	19.0584
	ecotype.6730	16.0565	17.7448	16.3181	18.3617	18.1437	16.092	16.6377	16.0067	18.0926	19.7628	22.0941	17.0224	19.5449	19.6386	19.9603	24.6922	18.6169	18.6659	18.6076	18.2892	16.7594	20.6319	16.9692	20.1048	26.492	17.2814	19.0524	20.5262	24.8618	16.2476	17.1322	18.5774	17.8827	17.5673	18.9886	17.7861	18.6651	21.7318	20.4461	24.3444	25.1694	19.6738	18.9598	21.3727	16.6025	16.8942	20.7709	20.049
	ecotype.6744	16.378	17.9395	15.6475	18.2189	18.1013	16.0711	16.78	16.3971	18.5964	20.1482	22.1398	16.5269	19.5422	18.8921	19.7483	24.5828	18.857	18.5483	18.5806	19.0888	17.0165	20.8518	17.6098	20.5442	26.4994	18.1225	17.9036	20.6995	24.7309	17.1933	17.4995	18.2396	17.1499	17.8953	18.983	17.6837	18.9306	21.4677	21.1654	24.2885	25.2628	19.2854	19.4501	21.3932	16.3039	18.4605	21.5123	19.3332
	ecotype.6810	16.3867	18.0586	15.8616	18.4255	18.1856	16.0265	16.8383	16.227	18.2451	19.683	22.0652	16.2907	19.7229	20.6309	19.9145	24.8089	19.1685	18.528	18.5574	18.8042	16.5039	20.6331	17.6423	20.166	26.6203	17.6301	19.8108	20.3305	25.0277	16.6124	17.6458	17.9814	18.2266	17.3457	19.0921	17.3808	18.9863	21.2318	21.3487	24.5317	25.3801	19.9431	19.5498	21.243	15.859	18.0276	21.132	21.6117
	ecotype.6847	15.6733	17.3108	15.6802	18.3177	18.2565	16.1928	16.7007	16.2426	18.6312	20.1272	21.9432	16.4157	19.4007	19.1612	19.9303	24.6755	18.6644	17.9907	18.6101	18.4951	16.6801	20.5399	17.5218	20.2772	26.5336	17.3791	18.5321	20.6108	24.7156	16.4002	16.8837	18.4308	17.2099	17.9171	18.0276	17.3495	18.1654	21.517	20.6566	24.1697	25.2018	19.5116	19.4205	21.2103	16.5971	17.3196	20.646	18.8531
	ecotype.6898	15.633	17.6134	15.1669	17.9056	18.0287	16.3723	16.427	16.0868	18.0944	19.393	22.2685	17.222	19.2086	19.5854	19.909	24.5762	18.6975	18.443	18.6592	18.3996	16.7669	20.9669	17.3258	20.535	26.5942	18.0875	19.021	20.726	24.9556	16.713	17.2147	18.2775	18.0391	17.5995	18.6768	17.3062	18.6532	21.6955	20.6708	24.2218	25.4221	19.858	19.4003	21.302	16.2055	17.4851	20.8221	19.5539
	ecotype.6899	16.1557	17.7896	16.4956	18.6375	18.2817	15.8663	16.9022	15.8206	18.4022	19.4975	22.2921	17.3659	19.6462	19.6649	20.1967	24.9799	19.1462	18.4574	18.2002	18.6566	16.0814	19.9654	17.0219	20.1316	26.6737	16.9465	18.6065	20.3571	24.9228	16.5446	17.1957	18.5503	17.9137	17.7249	19.2053	17.5977	18.9751	21.3078	21.2923	24.5158	25.358	19.632	19.2202	21.2211	16.4259	17.857	21.0561	19.4517
	ecotype.6903	15.4851	17.4529	15.3837	17.9812	18.1783	16.3875	16.7812	16.2927	18.5234	20.4979	22.2646	17.0648	19.5829	19.7448	19.8597	24.775	19.0894	18.1159	18.1841	18.4611	16.6268	20.7205	17.1339	20.3747	26.5041	17.367	18.9694	20.1169	24.8316	16.138	17.5382	18.2801	17.4134	17.505	18.2932	17.2135	18.3073	21.1616	20.6046	24.2172	25.2654	19.4215	19.0143	20.806	15.6373	17.1595	20.5089	19.477
	ecotype.6905	15.7477	17.5236	15.5697	18.2598	18.3276	16.5606	16.5839	16.3517	18.503	20.5191	22.0931	17.1462	19.4919	19.3109	20.2019	24.7381	18.5688	18.4592	18.1124	18.1081	16.6017	20.3291	17.3488	20.3924	26.4534	17.3517	18.2367	20.4754	24.8132	16.5928	16.8886	18.5501	17.81	17.9913	18.6412	17.5173	18.7802	21.5314	20.9618	24.2548	25.36	19.8278	19.207	21.1314	16.2191	17.457	20.8704	19.055
	ecotype.6906	15.7441	17.7984	15.7293	18.3192	18.0462	15.8567	16.6731	16.1918	18.471	19.7345	22.3651	16.9565	19.6875	19.3719	20.1791	24.815	19.4014	18.9545	18.477	18.7721	16.8985	20.884	17.6323	20.335	26.6101	17.8051	18.1704	20.6343	25.0763	16.7338	17.8374	18.4474	17.5451	18.2759	19.1443	17.3155	19.1055	21.3626	21.3008	24.298	25.4044	19.2662	20.0186	21.2986	16.5092	17.9487	20.8305	19.2902
	ecotype.6907	15.9682	17.4861	15.8187	18.0484	17.9813	15.7308	16.039	15.744	17.8208	19.4645	22.3101	17.2374	19.1717	19.6734	19.7359	24.5741	18.5685	17.9979	18.28	18.5197	16.4441	20.7776	16.5494	19.8998	26.4394	17.3971	19.1063	20.4636	25.0212	16.1593	17.2553	18.4953	17.9287	17.2868	18.4565	17.1682	18.3586	20.9444	20.3477	24.2236	25.2303	19.6914	18.8448	20.6904	16.1823	16.878	20.5074	20.0398
	ecotype.6909	15.6984	17.5389	15.8054	18.2486	18.3054	16.1427	16.5058	16.2764	18.5768	20.2082	22.3025	16.3324	20.1307	19.1262	20.865	24.6497	18.792	18.1301	18.5461	18.0862	17.3752	20.6593	18.0596	21.6544	26.5511	17.1266	18.187	21.1103	24.8675	16.0558	17.0723	17.7611	17.1563	17.7392	18.3362	18.0906	18.4055	21.5417	20.8053	24.3408	25.1648	19.0576	19.2863	21.3397	15.5934	17.1838	20.4256	18.9
	ecotype.6911	15.6269	17.616	15.8014	18.2007	18.2199	15.7599	16.1842	15.4047	18.2851	19.4932	22.1945	17.0867	19.2874	19.5077	19.8908	24.6369	18.5256	17.8007	18.483	19.0411	16.8285	20.6351	17.3971	20.1512	26.5527	17.2125	18.6724	20.557	24.8399	16.63	16.9779	18.8607	18.1767	18.0615	18.6177	17.5583	18.9624	21.5729	20.8851	24.4073	25.411	19.815	19.3025	21.0989	16.0742	17.2551	20.6425	19.596
	ecotype.6913	15.6299	17.9876	15.5797	18.3275	18.12	16.9389	16.8461	16.8055	19.1556	20.8289	22.2507	18.2464	19.7315	19.8693	20.497	24.6613	18.5585	18.5709	18.4784	19.6484	17.0745	20.7273	17.5844	20.8062	26.4575	17.818	18.7726	20.9164	24.8472	16.5211	16.7396	18.5812	18.8933	17.8026	19.5929	17.0652	19.7066	21.4425	20.716	24.1421	25.3202	19.9945	19.1055	20.7132	15.9298	17.3047	20.7963	19.5726
	ecotype.6914	15.4899	17.4857	15.465	18.0617	17.9081	16.0399	16.6047	16.2974	18.3364	19.8875	22.0869	17.05	19.1868	19.5125	19.6625	24.5697	18.8904	18.511	18.2576	18.7699	16.5672	20.6211	17.1104	19.9508	26.4457	17.6917	18.7605	20.3829	24.8412	16.4049	17.3947	18.1189	17.4434	17.7167	18.4085	17.1381	18.5482	21.3594	20.6687	24.0746	25.1958	19.3245	19.3054	20.988	15.897	17.3852	20.7098	19.574
	ecotype.6916	16.0231	17.695	15.8215	18.3159	18.138	16.0115	16.5116	16.2269	18.5595	19.9714	22.0648	16.7224	19.7055	19.1899	19.8219	24.5986	18.5487	18.3513	18.2173	18.8131	16.3632	20.3731	16.8103	20.1498	26.6109	17.2031	18.4043	20.1315	24.7249	16.6731	17.1188	18.6413	17.8323	18.0404	19.077	17.4885	19.0681	21.443	20.9905	24.4472	25.4143	19.5221	19.5259	21.2796	16.2223	17.4649	20.8568	19.539
	ecotype.6918	15.4581	17.3509	15.3183	18.0162	17.8557	16.1804	16.6359	16.0821	18.8238	20.2418	22.1311	16.8178	19.6154	19.4295	20.017	24.7341	18.7764	18.0717	18.2769	18.3252	16.7944	20.6565	17.7018	20.5009	26.5697	17.3466	18.4511	20.5306	24.7947	16.4225	16.9308	18.211	17.6156	17.8811	18.5383	17.2902	18.6446	21.2188	20.6468	24.3099	25.2951	19.583	19.4299	21.0644	15.5929	16.9389	20.6549	19.215
	ecotype.6919	15.4215	17.6792	15.0668	18.215	18.2894	16.8829	17.1438	16.8596	19.0662	20.7809	22.3307	17.0811	20.0455	19.7154	20.1029	24.7992	19.1611	18.8138	18.6942	18.225	16.875	20.8436	17.7624	20.6008	26.606	17.775	18.3628	20.4524	24.9352	16.2415	17.5662	18.6994	17.706	18.2833	19.0972	17.7061	19.2905	21.838	20.9532	24.1842	25.3981	19.358	19.5262	20.9529	16.351	17.2296	20.6214	18.6302
	ecotype.6921	15.8028	17.4389	15.9174	18.3343	18.118	16.5628	16.155	16.2526	17.9174	19.8523	22.4898	17.9349	19.1758	20.8941	19.9203	24.7693	19.063	18.4415	18.5756	18.1908	16.7095	21.0544	17.4485	19.8851	26.4384	17.7557	20.0959	20.3824	25.0632	16.4391	17.5449	18.2606	18.1702	17.1878	18.7105	17.2113	18.5581	21.4588	21.0498	24.3227	25.2371	20.0176	18.9048	21.0948	16.0218	17.3595	20.7556	21.1434
	ecotype.6924	15.568	17.7818	15.6689	18.1861	18.3535	16.2223	16.1772	16.0843	18.4419	19.8982	22.0748	16.725	19.2382	19.1982	19.683	24.5927	18.5806	18.3047	18.4876	18.5843	16.3769	20.5624	17.0391	20.1986	26.5112	17.0962	18.508	20.3766	24.7288	16.4383	17.0278	18.5506	17.546	18.0241	18.5908	17.5173	18.8403	21.5046	20.3626	24.1969	25.2337	19.5093	19.4989	21.0151	16.2238	17.1267	20.3235	19.4042
	ecotype.6926	15.3457	16.9944	15.6701	17.955	18.219	15.68	16.259	16.2138	18.3736	19.8362	21.7906	16.3909	19.1374	18.6908	19.5699	24.4372	18.6661	17.7599	18.1441	18.3521	16.7498	20.4982	16.9897	19.969	26.2752	17.852	18.0426	20.5211	24.5863	16.739	16.9345	17.9372	17.0502	17.474	17.9882	17.1027	18.2216	21.1582	20.561	23.9283	25.0389	19.2987	19.2087	20.9525	16.4568	17.7451	20.8197	18.7684
	ecotype.6932	15.8968	17.6647	15.8055	18.1989	18.0528	16.5321	16.9117	16.6733	18.6551	20.2287	22.2959	17.407	19.6751	19.7317	19.6585	24.6276	19.1884	18.4658	18.5623	19.0106	16.6489	20.8152	17.4831	20.5602	26.6099	17.598	18.6557	20.1125	24.9499	16.4038	17.6446	18.6223	17.5266	17.8061	18.5732	17.4163	18.5136	21.3099	20.9378	24.1199	25.385	19.474	19.0585	20.9219	15.7396	17.3954	20.6469	19.063
	ecotype.6933	15.8737	17.832	16.0457	18.3633	18.2714	15.9871	16.6621	16.0592	18.4982	19.6312	21.8499	15.4155	20.0068	19.0393	19.6748	24.6682	18.4852	18.3204	18.027	19.8124	16.1948	20.1897	17.5121	20.0109	26.5836	17.4894	18.3248	20.2791	24.6829	17.0312	16.841	18.3422	17.5711	17.2479	19.2616	16.792	19.0717	20.8941	20.7652	24.5437	25.4727	19.6975	19.6868	21.0036	16.1829	17.5708	21.2379	19.345
	ecotype.6936	15.7712	17.4619	15.5188	18.1184	17.9347	15.8997	16.9619	16.2089	18.8508	20.1597	21.6757	15.6776	19.8063	18.8135	20.0397	24.4789	18.6254	18.6544	18.2082	18.5417	16.695	20.1344	17.8547	20.7654	26.4876	17.1489	17.7792	20.5785	24.4972	16.5116	16.8633	18.3405	16.9184	18.1664	19.2385	17.5563	19.048	21.2295	20.7429	24.225	25.1726	19.3063	19.863	21.2197	16.2693	17.3051	20.7526	18.4746
	ecotype.6937	15.6082	17.6351	15.4189	18.2206	18.4269	16.6483	16.5975	16.6536	18.8532	20.2449	22.2024	17.4307	19.4958	19.7649	19.4211	24.5267	18.5811	18.5526	18.5784	18.3042	16.5321	20.7987	17.6564	20.0547	26.4169	17.5074	18.9605	20.2795	24.7261	16.1908	17.0603	18.3995	17.8609	17.9153	18.5591	17.3747	18.6501	21.5838	20.5248	24.0999	25.1533	19.579	19.3331	20.9665	16.1573	17.0449	20.3971	19.6033
	ecotype.6939	15.8728	17.7298	15.6634	18.1616	18.1083	15.8594	16.1768	16.2336	18.3218	19.6798	22.0788	16.0698	19.6745	18.9994	20.0233	24.7507	18.8948	17.7768	18.5827	18.0278	16.3403	20.5259	17.1194	20.2037	26.5122	17.7497	18.1441	20.3527	24.8201	17.0732	17.4746	18.2385	16.9364	17.9215	18.4638	17.672	18.6706	20.8167	21.0189	24.3236	25.2918	19.3416	19.4153	20.9765	16.4162	17.81	21.0426	18.7803
	ecotype.6940	16.0012	17.8495	16.2615	18.5924	18.2572	15.8437	15.8544	15.8149	18.3268	19.4875	22.1266	17.1439	19.1628	19.2439	19.4808	24.5335	18.7977	18.5869	18.1638	18.4151	16.3828	20.6137	16.7957	19.8877	26.3815	17.3613	18.3633	20.4031	24.9326	16.2206	17.5456	18.1498	17.5036	17.6748	19.2931	17.2709	18.885	21.2365	21.0481	24.3572	25.1783	19.2394	19.0499	20.9922	16.5855	17.3181	20.7014	19.1974
	ecotype.6942	15.524	17.5364	15.6376	18.3477	18.4379	15.5129	16.3197	15.6255	18.5	19.635	21.8844	16.2383	19.5329	19.0292	19.5064	24.4173	18.5891	18.2055	18.5767	18.3182	16.7245	20.8749	16.8185	19.9672	26.3869	17.4096	18.5963	20.4934	24.7067	16.0924	17.4054	18.3021	17.3498	17.3822	18.5056	17.1733	18.7499	21.4884	20.7279	24.1736	25.2687	19.3698	19.3479	21.0818	16.3374	16.9626	20.2157	19.1006
	ecotype.6943	15.7896	17.7294	15.2876	18.1745	18.2858	16.1942	16.7011	16.2892	18.5905	19.9211	22.2739	16.9935	19.608	19.4939	19.6127	24.6776	18.8495	18.4497	18.5231	18.066	16.4996	20.815	17.3874	19.9973	26.5577	17.344	18.581	20.2723	24.762	16.4439	17.191	18.8066	17.6224	18.1015	18.4657	17.4743	18.7189	21.3758	21.1004	24.1974	25.3592	19.4943	19.3325	20.8909	16.2042	17.2638	20.3823	18.9778
	ecotype.6944	15.8446	17.7012	15.7718	18.1826	18.1407	16.3923	16.463	16.2354	18.3575	20.1696	22.255	17.3586	19.4023	19.6897	19.9861	24.6598	18.9275	18.6907	18.6186	18.4537	17.0425	20.6965	17.2794	20.421	26.4092	17.7058	18.8026	20.6529	24.7364	16.6851	17.2071	18.2739	17.597	17.6746	18.7873	17.4119	18.6466	21.5003	20.4947	24.1535	25.1945	19.5197	19.2246	21.2136	16.3109	17.3076	20.853	19.723
	ecotype.6946	15.6456	17.5866	15.7069	18.1142	17.7822	15.8664	16.5728	16.1952	18.5827	20.0744	22.1662	17.1756	19.4667	19.5516	20.1834	24.7987	19.0346	18.4589	18.1479	18.5489	16.5838	20.3812	17.0815	20.5884	26.4779	17.2759	18.6774	20.4365	24.9891	16.5088	17.6024	18.2312	18.0567	17.759	19.2084	17.6069	18.9275	21.4969	21.4956	24.5197	25.3019	19.6047	19.4039	21.4632	16.1198	17.8733	20.9934	19.7164
	ecotype.6951	15.4635	17.5875	15.6991	17.8633	17.6392	15.9873	16.3561	16.018	18.7633	19.8702	22.1677	16.6129	19.7634	19.2812	20.0399	24.6413	18.5364	18.1546	18.201	18.2934	16.3641	20.4516	17.8913	20.7443	26.4683	17.4417	18.1773	20.2528	24.8037	16.6106	16.8875	18.2771	17.4573	18.3578	18.6852	17.4032	18.6717	21.1743	21.3371	24.2355	25.1523	19.0899	19.9225	21.0367	16.5798	18.0718	20.9201	18.8723
	ecotype.6953	15.9656	17.7911	16.1364	18.1879	17.9043	16.5205	16.6561	16.5699	18.3705	20.1517	22.2491	17.2488	19.6701	19.538	20.0567	24.7048	18.9855	18.4331	17.9604	18.4089	16.4159	20.5205	16.7365	20.0839	26.4134	17.7221	18.209	20.2121	24.7824	16.5243	17.3498	18.3006	17.5526	17.4906	18.8557	17.0931	18.4778	20.9076	21.1473	24.2512	25.1355	19.3597	18.6891	20.828	16.2075	17.7243	21.1931	18.9207
	ecotype.6958	15.8042	17.487	15.3732	18.2943	18.1477	16.0945	16.9229	16.3348	18.7383	20.1334	21.8811	16.6582	19.6602	19.2055	19.8318	24.4782	18.7119	18.8942	18.3419	18.3894	16.6832	20.3854	17.4323	20.4683	26.4292	17.2809	18.0372	20.3516	24.558	16.4463	17.0607	18.5094	17.4625	18.3611	19.2187	17.7539	19.137	21.5039	21.1324	24.1762	25.2683	19.1949	19.8583	21.0912	16.2279	17.5019	20.6764	18.9816
	ecotype.6959	16.1353	17.8532	15.632	18.2029	18.0282	16.5213	16.3238	16.5453	18.7331	20.1593	22.1183	17.0711	19.5454	19.3653	19.5092	24.6685	19.0838	18.5454	18.7789	18.0919	16.7591	20.6382	17.3148	20.0955	26.6065	17.5191	18.4373	20.3807	24.7276	16.5274	17.6773	18.6408	17.5287	18.2461	18.7172	18.0296	18.7843	21.843	21.0742	24.2951	25.2871	19.3058	19.6627	21.6161	16.2772	17.6769	20.8077	19.1907
	ecotype.6961	15.9455	17.4925	15.922	18.2305	18.2708	16.3164	16.7258	16.5653	18.8525	19.9781	21.9601	16.4128	19.4915	19.1131	19.2724	24.7928	18.5913	18.0424	18.2988	19.5949	16.0407	20.2805	17.3107	19.8276	26.7928	17.1679	18.2712	19.9159	24.5965	17.0163	16.85	18.4062	17.7153	18.0888	18.8326	17.3934	19.0798	21.3942	20.9623	24.5128	25.511	19.573	19.5846	21.0759	16.2565	17.9127	21.113	19.4912
	ecotype.6962	15.8122	17.6098	15.5242	18.0082	18.1473	16.4431	16.7423	16.3676	18.8128	19.9914	22.1728	17.2232	19.706	19.9602	19.6323	24.7032	19.0152	18.3515	18.5157	17.3246	16.4957	20.7814	18.2068	20.4619	26.6831	18.009	19.2866	20.3473	24.9033	16.7745	17.3413	18.712	17.7364	18.205	18.6638	17.2611	18.9369	21.3095	19.9744	24.098	25.3793	19.6175	19.6865	20.9836	16.4311	16.9243	20.8848	20.0039
	ecotype.6967	15.7416	17.7884	15.9334	18.6547	18.6388	16.5262	16.2011	16.3679	18.8153	19.9354	22.0438	16.4541	19.6549	19.2686	19.808	24.524	18.3629	18.3912	18.9583	19.0883	16.9773	20.7785	17.2623	20.2226	26.5491	17.5727	18.5065	20.6767	24.7433	16.4053	16.9584	18.5333	17.844	17.6778	18.7911	17.4321	18.8083	21.2258	20.6321	24.2467	25.3102	19.574	19.1746	20.9606	16.2107	16.9009	20.5021	19.3508
	ecotype.6973	15.9368	17.4961	15.5903	17.9303	17.9796	15.7255	16.3839	15.9065	18.3881	19.7274	22.4747	16.7669	19.3386	19.062	19.3865	24.7107	19.1249	17.8949	18.5438	18.1694	16.5412	20.982	17.0002	19.8585	26.6373	17.4881	18.4682	20.062	24.8701	16.3619	17.7203	18.3303	17.3024	17.985	18.396	17.6643	18.6555	21.3452	20.9872	24.3902	25.3254	19.4168	19.1035	21.1057	15.8527	17.4646	20.7999	19.1239
	ecotype.6976	15.6261	17.5673	15.5091	18.0929	18.292	16.3235	16.2489	16.1661	17.8016	19.4601	22.5592	17.777	19.5744	20.2623	19.8579	24.8235	19.0215	18.4164	18.4321	18.3478	16.757	21.1855	17.0202	20.2693	26.4153	17.8283	19.4101	20.5984	25.164	16.1486	17.6866	18.3172	18.0948	17.0511	18.6734	16.8783	18.7734	20.9144	20.233	24.118	25.2995	19.8495	18.7364	20.7042	15.7499	16.7921	20.3255	19.5913
	ecotype.6977	15.8785	17.6998	15.7791	18.4395	18.3353	16.1785	16.7404	16.1125	18.8124	20.2253	22.4312	16.7638	20.1099	19.3447	20.6084	24.7177	18.9718	18.4867	18.489	17.9229	16.8956	20.633	17.4742	21.1403	26.5917	17.0934	18.3157	20.8149	24.8944	16.1279	17.3264	17.9838	17.288	17.9051	18.7716	18.0563	18.6988	21.5669	21.0584	24.4293	25.3338	19.2749	19.482	21.3816	15.4304	17.2665	20.6133	18.928
	ecotype.6979	15.5025	17.9732	15.3723	18.3807	18.712	16.6725	15.7271	16.0472	18.3244	19.5194	21.8817	17.0197	19.0807	19.3259	19.0414	24.3583	18.2883	18.2522	18.8483	19.3453	16.4472	20.9305	17.1875	19.9311	26.5171	17.3548	18.5519	20.3268	24.7949	16.3663	17.0862	18.4171	18.0609	17.4025	18.4467	16.9034	18.8131	21.2593	20.6479	24.0899	25.5497	19.9044	19.1995	20.7546	15.9438	16.8416	19.993	18.8292
	ecotype.6980	15.5134	17.461	15.6705	18.1576	17.9024	16.6336	16.2786	16.1556	18.5279	20.0147	22.1341	17.3752	19.5315	20.1792	19.9728	24.5831	18.4952	18.1644	18.6979	18.9224	16.9447	20.6473	17.6925	20.4679	26.4241	17.6444	19.2869	20.5208	24.6866	16.3526	16.9391	18.2929	17.9459	17.602	18.6147	17.0966	18.6792	21.246	20.9744	24.188	25.1279	19.3652	19.1252	20.8025	16.199	17.493	20.8925	20.4599
	ecotype.6982	15.7616	17.7926	15.7379	18.2171	18.0289	16.5501	17.0211	16.4652	19.1512	20.685	22.1433	16.5817	20.0588	19.4562	19.7674	24.7336	18.9729	18.4818	18.4112	18.5549	16.5039	20.6419	18.0066	20.6149	26.6877	17.3813	18.7651	20.0027	24.8907	16.4417	17.534	18.2646	17.6802	18.3583	19.0437	17.7251	19.0969	21.5788	20.7447	24.3399	25.3462	19.4053	19.9734	21.2304	15.6636	17.2349	20.7106	19.5218
	ecotype.6983	15.4515	17.5084	15.4769	18.2428	18.2936	16.188	16.5522	16.0787	18.3631	20.0449	22.0021	16.8935	19.267	19.4588	19.7002	24.4806	18.7068	18.3244	18.2457	18.6765	16.573	20.4491	17.1582	20.0983	26.4153	17.1436	18.6469	20.4013	24.7537	16.3006	17.257	18.7157	17.6036	17.9709	18.519	17.6058	18.6201	21.413	21.1151	24.1012	25.2394	19.429	19.5153	21.0407	15.8269	17.1964	20.471	19.6056
	ecotype.6985	15.3821	17.5203	15.422	18.0616	17.8974	16.2166	16.812	16.5234	19.0677	20.4797	22.3315	16.9795	19.9828	19.5792	20.0928	24.8521	19.1771	17.9542	18.0701	18.4549	16.584	20.5499	17.4531	20.5199	26.7607	17.7114	18.1991	20.1199	24.8954	16.6671	17.4762	18.3869	17.096	18.0829	18.2331	17.2378	18.6108	20.9861	21.2383	24.1778	25.1768	19.1644	19.3707	20.757	15.8284	18.1918	21.1218	19.0973
	ecotype.6988	15.8054	17.5956	15.8597	18.2143	18.2474	15.1953	16.2635	15.2611	17.8261	19.3471	21.8981	16.8909	19.2109	19.631	19.6209	24.6863	19.0745	17.8497	17.4578	18.7733	15.9592	19.9069	16.4169	19.8463	26.4789	17.0146	18.5932	19.9743	24.6886	16.8824	17.2255	18.573	17.7383	17.3289	18.7015	17.2853	18.6942	20.9626	20.9825	24.3667	25.2766	19.5642	18.9527	20.8701	16.454	17.6873	21.1543	19.8893
	ecotype.6989	15.8152	17.5393	15.5058	18.1327	18.0268	16.0324	16.609	16.1332	18.1175	19.7713	22.158	17.009	19.3566	19.3615	20.0274	24.6882	18.8658	18.5372	18.3909	18.0962	16.6157	20.6469	16.8387	20.0126	26.4885	17.5176	18.5919	20.639	24.7789	16.4203	17.1398	18.0462	17.2892	17.613	18.4673	17.172	18.5062	21.4488	20.3084	24.0187	25.1742	19.6071	19.1287	21.3086	16.1248	17.2054	20.5225	19.0887
	ecotype.6990	15.4102	17.4941	16.0755	18.2978	17.7461	16.0332	15.846	15.8955	18.0029	20.0286	22.2431	16.8268	19.8607	19.8318	20.8601	24.8063	19.0149	18.0624	17.8379	18.3669	17.0667	20.2777	17.022	21.1015	26.5041	17.282	18.8984	20.8878	24.949	16.7391	17.4842	18.7332	17.5622	17.7545	18.6711	17.8337	18.3624	21.1943	21.093	24.4185	25.1846	19.3135	18.9979	21.324	15.9697	18.0829	21.3124	19.7511
	ecotype.6992	15.871	17.6567	15.7115	18.2767	18.0408	16.5432	16.8638	16.6098	18.6257	20.2407	22.28	16.8244	19.7562	19.1101	20.0726	24.689	19.1548	18.5769	18.3283	18.6741	16.6209	20.3995	17.4512	20.5574	26.4672	17.4532	17.9969	20.3859	24.6746	16.7958	17.2543	18.2953	17.3157	18.1629	18.7385	17.7941	18.6684	21.7617	20.662	24.2017	25.2948	19.1158	19.8629	21.4599	16.6768	17.5106	20.9155	18.9566
	ecotype.6994	15.5424	17.468	15.377	18.0221	18.1724	17.0644	16.2132	16.5395	18.407	20.3325	22.0337	17.4124	19.1319	19.6496	19.457	24.5237	18.8253	18.2085	18.2336	18.7795	16.4369	20.3943	17.1466	19.772	26.304	17.1556	18.7954	19.8763	24.5451	16.3408	17.2305	18.5356	17.8922	17.4666	18.397	17.0958	18.3681	21.4583	20.6617	24.2037	25.3001	19.5802	18.7701	20.6702	16.1007	16.9415	20.5021	20.0212
	ecotype.6996	15.272	17.3118	15.6067	18.295	18.2922	15.5513	15.6742	15.6058	18.135	19.3415	21.9493	16.7319	19.1746	19.2119	19.6306	24.6267	18.7593	17.5835	18.2881	18.4293	16.3653	20.4842	16.7344	20.1093	26.3769	17.3465	18.2768	20.5113	24.8045	16.435	17.3114	17.6055	17.1746	17.2946	17.9618	17.4171	18.2359	21.2483	20.8703	24.0635	25.1571	19.1742	19.3333	21.1933	16.1851	17.5331	20.6246	19.2828
	ecotype.7000	15.7095	17.5736	15.7298	18.1661	17.9647	16.0906	16.3004	16.2959	18.6772	20.1246	22.1737	17.0424	19.401	19.5238	19.7394	24.6427	18.7369	18.0637	18.6453	18.2496	16.6442	21.0027	16.8954	20.1287	26.3992	17.8222	18.7949	20.392	24.912	16.4195	17.478	18.0922	17.4888	17.6589	18.5386	17.2828	18.347	21.3232	20.8887	24.2091	25.263	19.3964	19.0536	20.8354	16.1565	17.28	20.5716	19.0186
	ecotype.7002	15.8398	17.6984	15.4722	18.2504	18.1085	15.8011	16.5308	15.9627	18.5561	19.7961	22.3406	16.9914	19.6257	19.6573	19.8277	24.8554	19.2905	18.136	18.9153	18.3871	16.7089	21.0901	17.6341	20.2117	26.6759	17.665	18.6393	20.5371	25.0022	16.2929	17.8838	18.2652	17.6289	18.0174	18.5805	17.7493	18.7856	21.4367	21.1753	24.3517	25.3949	19.538	19.5196	21.2271	16.1951	17.6651	20.6175	19.4426
	ecotype.7004	15.6053	17.6721	15.9473	18.5205	18.3604	15.9759	16.3331	16.0446	18.3926	19.5692	22.1765	16.9991	19.3071	19.4501	19.8976	24.612	18.802	18.2938	18.5863	18.3541	16.5946	20.8738	16.8702	19.9368	26.4627	17.2766	18.525	20.6699	24.9252	15.9289	17.471	18.5404	17.2211	17.9836	18.5426	17.6548	18.6123	21.6144	20.7598	24.2845	25.2725	19.3334	19.6114	21.2321	16.1387	16.963	20.3917	18.5466
	ecotype.7008	15.4592	17.4515	15.703	18.1759	18.4554	16.0113	16.5418	16.2663	18.7673	20.2652	22.2316	16.9181	19.1256	19.5223	19.916	24.8011	18.7015	17.7993	18.2391	18.6703	16.942	20.8222	17.7895	20.3246	26.4622	17.7437	18.885	20.66	24.8926	16.7906	17.1015	18.3907	17.3806	17.5087	18.0198	16.8998	18.4489	20.9269	20.3731	24.2455	25.2205	19.4833	18.9523	20.5434	15.6805	17.2425	20.8999	19.5624
	ecotype.7011	15.7958	17.5748	15.4643	18.2842	18.2519	15.4147	16.5564	15.9722	18.7231	19.9667	22.0175	16.6701	19.4953	19.0824	19.8923	24.5847	18.8734	18.532	18.4541	18.0889	16.5134	20.5639	17.5945	20.5947	26.4395	17.3365	17.9395	20.496	24.8796	16.0673	17.6713	18.3003	17.3428	18.1498	18.6744	17.8958	18.6232	21.5586	21.0313	24.1433	25.1442	18.9979	19.8276	21.3898	15.468	17.2891	20.5363	19.0249
	ecotype.7014	15.6368	17.5138	15.5415	18.2857	18.2681	15.298	16.6104	15.8115	18.5634	19.6923	22.027	16.4651	19.2851	19.0569	19.7027	24.3902	18.8242	18.5204	18.4678	18.6208	16.168	20.5592	17.0266	20.0527	26.3624	17.3925	18.103	20.1887	24.8692	16.224	17.6685	18.2892	17.3831	17.9642	18.751	17.8816	18.626	21.4766	20.9395	24.1256	25.2273	19.0922	19.644	21.347	15.4769	17.3328	20.4978	18.5549
	ecotype.7026	15.6241	17.479	15.8464	18.6142	18.3903	16.1127	16.8024	16.2142	18.698	20.0291	21.9402	16.682	19.5493	19.1007	19.7996	24.5647	18.7491	18.4774	18.5136	18.5565	16.5099	20.5707	17.3406	20.1047	26.4992	17.3869	18.2312	20.3542	24.7339	16.4205	17.3425	18.388	17.5307	17.9005	18.7445	17.8332	18.6641	21.6927	20.4882	24.1768	25.2811	19.4932	19.6315	21.3718	16.2444	17.2156	20.5603	18.8196
	ecotype.7031	15.3362	17.4949	15.0863	18.1516	18.2077	16.7848	16.7084	16.8041	18.9716	20.5519	22.1605	16.723	19.9528	19.5069	19.9802	24.5266	19.1977	18.2817	18.6821	18.1987	16.5706	20.6278	17.7464	20.7874	26.5774	17.655	18.3565	20.1618	24.8234	16.6551	17.7372	18.301	17.5098	18.0509	18.2078	17.6623	18.3642	21.5437	21.037	24.0706	25.2751	19.3863	19.4513	20.8313	16.3525	17.6429	20.8452	18.7777
	ecotype.7035	15.7195	17.683	15.7196	18.1874	18.1284	16.1565	16.5066	16.0603	18.7649	20.1941	22.0098	16.8073	19.449	19.4261	19.8969	24.5341	18.5715	18.3027	18.2873	18.7467	16.4867	20.5271	18.2736	20.5139	26.3616	17.5121	18.4697	20.2544	24.8681	16.6723	17.0276	18.4048	17.4364	17.8394	18.5614	16.9364	18.6724	20.9255	21.0749	23.9728	25.1287	19.3725	19.4028	20.7312	15.9893	17.6435	20.7796	18.7016
	ecotype.7062	15.5772	17.6491	15.8284	18.4086	18.1385	16.3598	16.7468	16.2014	18.6707	20.0123	22.1495	16.7731	19.4733	19.1388	19.8604	24.6155	18.8215	18.5252	18.5594	18.1129	16.7118	20.5501	17.507	20.4406	26.5008	17.3494	18.2461	20.2636	24.8376	16.3916	17.3046	18.4062	17.4167	18.2323	18.9217	17.886	18.8099	21.7579	21.1051	24.3933	25.3495	19.195	19.9267	21.5759	15.6996	17.4546	20.6804	19.0366
	ecotype.7069	15.3632	17.2186	15.4053	18.1879	17.9426	15.9943	16.8332	16.181	17.862	19.9664	22.1956	17.426	19.3293	19.8003	19.8421	24.7097	19.047	18.3144	17.7709	18.6718	16.6703	20.3764	17.0349	20.1895	26.6126	17.223	18.7726	20.3084	24.9406	16.5003	17.3897	18.7525	17.7507	17.495	18.5614	17.4858	18.4937	21.2874	20.7506	24.2692	25.1739	19.4586	18.8108	21.0301	16.2549	17.4808	20.865	19.7198
	ecotype.7071	16.0745	17.6996	15.6191	18.6081	18.4943	16.1654	17.2591	16.474	18.8002	20.3797	22.1165	17.1323	19.8756	19.4117	20.1571	24.6897	19.2791	18.7362	18.7222	18.6054	17.0793	20.7807	17.4804	20.7736	26.5827	17.6687	18.3352	20.4807	24.8105	16.4444	17.724	18.2349	17.6193	18.0178	18.8595	17.8018	18.8618	21.6703	21.2394	24.2503	25.1638	19.4007	19.737	21.5422	16.8275	17.9176	20.7715	19.0962
	ecotype.7078	15.6088	17.6395	15.4218	18.0442	17.937	15.9073	16.3296	15.8296	18.0935	19.7961	22.0838	17.2372	19.1206	19.3768	19.4127	24.4712	19.0125	18.2396	18.2706	18.4846	16.4801	20.6795	16.8	19.84	26.3968	17.5973	18.6688	20.3975	24.7546	16.4927	17.5886	17.9503	17.7632	17.4573	19.0388	17.2629	19.0263	21.294	20.4949	24.1968	25.2521	19.4591	19.1705	20.9578	15.7997	17.1234	20.6919	19.3485
	ecotype.7080	16.1096	17.8753	15.8745	18.2221	17.8547	16.1628	16.2924	16.2454	18.488	19.6137	22.0135	16.638	19.5743	19.2234	19.7097	24.5788	18.6547	18.0454	18.4764	18.9722	16.2024	20.4289	16.9596	19.8356	26.4214	17.5913	18.3807	19.8967	24.8079	17.1086	17.1988	18.2493	17.4268	17.8654	18.6471	17.3711	18.6239	21.0947	20.9964	24.3446	25.2641	19.267	19.3307	20.9564	16.1157	18.0107	21.5275	19.5811
	ecotype.7092	15.6621	17.3693	15.8811	18.3786	18.1256	16.6189	16.7205	16.6652	18.8709	20.4195	22.108	16.7918	19.5833	19.278	19.9574	24.5796	18.4847	18.2469	18.7314	18.2887	16.8415	20.5638	17.6057	20.4443	26.5674	17.6763	18.3998	20.5263	24.6803	16.6512	16.8772	18.4436	17.4131	17.93	18.3853	17.5717	18.3369	21.4486	20.3709	24.3432	25.1414	19.2482	19.2658	21.0813	16.3478	17.3163	21.11	19.2557
	ecotype.7094	15.7733	17.4985	15.6679	18.0109	17.991	15.8053	16.9101	16.2774	18.2586	20.2337	22.4395	16.7801	19.663	19.1102	20.2051	24.9453	19.5766	18.3561	18.2468	18.0955	16.79	20.8319	16.9563	20.6157	26.631	17.2224	18.3774	20.6541	25.0811	15.6127	17.9045	18.4653	17.1551	17.8865	18.5818	17.6602	18.646	21.4714	20.555	24.2798	25.3007	19.3526	19.1947	21.274	16.293	16.883	20.1291	18.5123
	ecotype.7098	15.5068	17.5581	15.4652	18.165	18.2244	16.2815	16.2763	16.3649	18.6993	20.149	22.0131	17.0447	19.4572	19.5393	19.3973	24.3827	18.5005	18.4688	18.3718	18.7488	16.5707	20.6256	17.388	19.9655	26.4511	17.4391	18.4819	20.0431	24.6249	16.4105	16.9842	18.2546	17.5939	17.571	18.5767	17.2436	18.6002	21.366	20.7246	24.1791	25.1958	19.4333	19.1476	21.0139	16.1369	17.2199	20.5691	19.2989
	ecotype.7100	16.4163	17.7062	15.9266	18.4331	18.2211	16.494	16.9562	16.5346	18.6794	20.2871	22.3876	17.1263	19.7373	19.4392	20.2093	24.8703	19.1494	18.5245	18.4646	17.8957	16.6492	20.7242	16.8682	20.5414	26.5658	17.466	18.5476	20.3299	25.0761	16.6428	17.6016	18.3639	17.6639	17.9418	18.7754	17.515	18.6069	21.3726	20.941	24.3954	25.3131	19.4735	19.2879	20.9556	16.2622	17.4188	20.9396	19.2486
	ecotype.7102	15.7192	17.4857	16.5918	18.6049	17.971	16.4535	16.2618	16.3357	18.7694	20.3678	22.1076	17.176	19.9201	19.6926	20.4612	24.787	18.7562	18.3708	18.4955	19.4252	17.2665	20.1785	17.413	21.052	26.582	17.3693	18.8693	21.047	24.764	16.6869	16.9314	18.9579	18.0782	17.9918	19.1233	18.0473	18.5824	21.7691	21.2427	24.603	25.2977	19.7054	19.1734	21.3659	16.1532	17.8007	21.4229	20.3222
	ecotype.7105	15.2651	17.1448	15.5667	18.0482	17.8769	15.7305	16.559	15.8543	18.1235	20.1376	22.2569	17.4087	19.4162	19.4768	20.0535	24.8061	19.0552	18.105	17.831	17.845	16.5903	20.5621	16.5587	20.332	26.4651	17.3584	18.4725	20.1859	24.9763	16.1474	17.5497	18.2758	17.4187	17.4381	18.6548	17.1923	18.562	20.9948	20.7533	24.197	25.0876	19.2031	18.9532	20.8595	15.9963	17.3201	20.772	18.4633
	ecotype.7110	15.3255	17.3629	15.5545	18.167	17.8425	16.0824	16.6474	16.5395	18.6767	20.0512	22.2039	16.7635	19.5289	19.4092	19.839	24.7006	19.1681	18.2288	18.227	18.0667	16.462	20.5158	17.1794	20.0138	26.5714	17.3163	18.3832	20.1691	24.8031	16.3214	17.4299	18.562	17.1374	18.2454	18.5389	17.7134	18.4829	21.3569	20.8278	24.2486	25.2012	19.1501	19.6933	21.1157	15.8804	17.4534	20.7398	18.7599
	ecotype.7123	15.5452	17.6054	15.7232	18.329	18.4093	15.8776	16.4849	15.7011	18.0962	19.5103	22.2324	16.6029	19.5205	18.9776	19.7215	24.7173	18.8718	17.7234	18.2667	18.1436	16.4764	20.6557	16.9812	20.3296	26.6169	17.0688	18.2573	20.4076	24.8343	16.0641	17.2196	17.6597	17.3076	17.3518	17.9284	17.3889	18.3285	21.2306	20.4846	24.0983	25.3046	19.6435	19.0923	21.0465	16.2168	17.0513	20.2889	18.4537
	ecotype.7126	15.5481	17.3253	15.6534	18.0118	17.7284	16.1814	16.7048	16.3362	18.7978	20.4747	22.2679	16.6722	19.6218	19.7276	20.327	24.5896	18.9356	18.4802	18.6911	18.3625	17.564	20.8743	18.2458	21.0951	26.4493	17.9517	18.9856	21.0482	24.7622	16.4846	17.1505	18.8861	17.6884	17.9495	18.6846	17.755	18.5322	21.7392	20.5361	24.2975	25.1925	19.668	19.3013	21.2964	16.8008	17.249	20.845	19.7911
	ecotype.7128	15.7099	17.7206	15.355	18.2148	18.1454	15.6335	16.8227	16.0956	18.561	19.9748	22.0188	16.7012	19.5001	19.4536	20.0733	24.6932	19.0918	18.7195	18.1789	18.6025	16.5607	20.5213	17.0899	20.0767	26.4736	17.7059	18.2181	20.4092	24.7974	16.7562	17.263	18.3428	17.3126	17.7758	19.0476	17.2665	18.9444	21.3786	21.2382	24.2393	25.2642	19.4123	19.2994	21.1945	15.8531	17.6625	20.8663	19.0075
	ecotype.7135	15.6596	17.3415	15.8395	18.0735	17.8329	15.7533	16.5506	16.065	18.1295	19.3493	22.266	17.2487	19.8122	19.6553	20.5127	24.7191	18.8763	18.5933	18.3721	18.775	16.7582	20.695	16.1596	20.7116	26.4148	17.7303	18.6325	20.6712	25.2182	16.7152	17.5548	18.0019	17.8501	17.3093	19.0936	17.6914	18.7705	21.0141	21.647	24.2016	25.0729	19.2613	19.1741	21.3327	15.9848	18.3657	21.2392	19.7269
	ecotype.7139	15.7181	17.6327	15.8598	18.2994	18.0269	15.6094	16.5245	15.8425	18.4765	19.7338	22.1593	16.7646	19.3753	19.3873	19.7188	24.5674	18.9535	18.2164	18.2633	19.2662	16.8547	20.6629	16.7212	19.9652	26.3896	17.3013	18.5317	20.3072	24.8496	16.4148	17.5636	17.9534	17.856	17.4988	19.2543	17.1445	19.0843	21.0066	21.2415	24.3435	25.3229	19.3881	19.17	20.9469	16.2335	17.603	20.7389	19.6928
	ecotype.7141	15.7034	17.6487	15.8428	18.3124	18.191	15.6842	16.463	15.9167	18.0363	19.6986	22.0583	17.1342	19.23	19.5349	19.88	24.7908	19.0883	18.1626	18.0229	18.6705	16.246	20.5011	16.2577	20.0368	26.4891	17.1522	18.5041	20.1022	24.9649	16.327	17.6373	18.4535	17.4608	17.7439	18.6326	17.5903	18.6902	21.3323	20.8774	24.3148	25.3647	19.4851	19.3076	21.1811	16.107	17.2373	20.5387	19.1628
	ecotype.7143	15.9883	17.538	15.7973	18.0989	17.4303	16.6819	16.849	17.0077	19.1289	20.7956	22.2508	17.0436	19.986	19.5143	19.9475	24.6414	19.3856	18.5145	18.5961	18.8882	17.065	20.6069	18.109	20.5877	26.5316	17.4675	18.2844	20.1177	24.728	16.4543	17.625	18.7499	17.4785	18.3786	19.0429	18.0178	18.7918	21.8764	21.3161	24.3365	25.1955	19.14	19.7878	21.5263	15.8638	17.9196	21.1211	19.3884
	ecotype.7145	15.4653	17.5726	15.6358	18.1317	18.1707	16.1956	15.9105	15.8011	18.3608	19.6506	22.1962	16.527	19.4588	19.3971	19.5262	24.6575	18.7234	17.9004	18.7625	18.6333	16.4671	20.7559	16.9232	19.8828	26.4733	17.3361	18.6576	20.0774	24.8224	16.4707	17.3737	18.3044	17.4764	17.8	18.5708	17.4715	18.5952	21.1385	20.7853	24.2113	25.2305	19.6095	19.2798	20.7915	16.271	17.1809	20.5754	19.2186
	ecotype.7147	15.6663	17.414	15.8405	18.2047	18.0125	15.6941	16.4899	15.8549	18.228	19.5902	22.181	17.2361	19.282	19.9339	19.6824	24.6497	19.0787	18.3595	18.3864	18.7286	16.2961	20.7296	16.8072	19.8903	26.5286	17.1953	19.05	20.2259	24.9224	16.2267	17.8582	18.1269	17.8541	17.4569	19.1229	17.8597	18.9137	21.4924	20.8237	24.3658	25.3269	19.6745	19.15	21.3548	16.1654	17.2097	20.538	19.8237
	ecotype.7150	16.2315	17.5926	16.116	18.4458	18.2516	15.778	16.4666	16.0962	18.3384	19.8865	22.1656	16.428	19.6625	18.7811	20.0542	24.5481	18.8006	18.3041	18.4152	18.2933	16.9213	20.7847	16.604	20.5319	26.4447	17.7935	17.4983	20.7352	24.8479	16.4109	17.3544	17.8647	17.1848	17.7976	18.7845	17.5288	18.7108	21.2729	21.3695	24.2493	25.1874	19.0971	19.5507	21.3975	16.015	17.8615	20.9698	19.0598
	ecotype.7151	15.8146	17.4855	15.5813	18.1562	17.9285	15.6565	16.3245	15.8638	18.3469	19.783	22.0561	16.0481	19.3231	19.1594	19.4652	24.4655	18.7936	18.1278	18.5515	18.8079	16.7642	20.7812	16.7381	19.8433	26.4573	17.7143	18.2394	20.3066	24.7904	16.4358	17.4924	18.0749	17.4186	17.5273	18.6662	17.4657	18.7537	21.6381	20.9346	24.2817	25.3379	18.9585	19.3129	21.142	16.2773	17.3907	20.9479	19.2359
	ecotype.7158	15.6352	17.5549	15.6024	18.3444	18.3	16.9883	16.7903	16.9135	19.1184	20.6222	22.191	17.0402	19.8877	19.2812	19.9351	24.5157	18.8881	18.4347	18.959	18.1205	17.0974	20.9203	18.1429	20.881	26.5744	18.0943	18.1156	20.4595	24.7188	16.6914	17.3409	18.2459	17.4959	18.0409	18.3436	17.3436	18.4565	21.4785	20.7495	24.087	25.1326	19.3771	19.529	21.1125	16.02	17.616	20.8719	18.9226
	ecotype.7163	15.8747	17.505	15.9083	18.5032	18.3899	15.8588	16.1005	15.9913	18.5006	19.9304	22.0454	17.0302	19.5215	19.307	20.0757	24.6296	18.9462	18.0498	18.4187	18.7043	16.5262	20.4119	17.2052	20.2206	26.4892	17.2631	18.2817	20.386	24.8859	16.5483	17.1998	17.9782	17.162	17.5882	18.3923	17.4249	18.5118	21.4243	20.9693	24.2197	25.1738	19.2182	19.4908	21.1076	16.0527	17.4754	20.8202	18.8567
	ecotype.7164	16.1085	18.1682	15.3487	18.086	18.3182	16.3041	17.2015	16.6112	19.0576	20.4129	22.3114	16.5973	20.128	19.063	19.8225	24.8242	19.0334	18.9782	18.3743	18.6262	16.3686	20.7843	17.3189	20.2873	26.7265	18.0429	17.6461	20.1193	24.9298	17.1692	17.4615	18.338	17.0628	17.9325	19.0372	17.2862	19.2382	21.3245	20.5875	24.2204	25.3113	19.441	19.5871	20.9506	16.2962	17.716	21.12	18.3279
	ecotype.7165	15.7683	17.6489	15.6904	18.2151	18.0685	15.6071	16.8292	15.9633	18.6784	19.8454	21.7262	16.35	19.8125	19.0665	19.8967	24.597	18.5393	18.1213	17.8731	19.0529	16.1795	20.007	17.1843	20.414	26.7331	16.8504	18.2222	20.3452	24.7024	16.5711	16.8729	18.5739	17.5802	17.6041	18.6518	17.0368	18.7809	20.8674	20.5193	24.3866	25.4177	19.4938	19.228	20.6857	16.2678	17.3742	20.855	19.5639
	ecotype.7166	15.7341	17.3769	15.4474	17.8708	17.4841	16.019	16.4989	16.1124	18.2755	19.8415	22.163	17.2367	19.5164	19.5491	19.8329	24.6198	18.6719	18.4062	18.1909	18.3759	16.5644	20.4532	16.9448	20.3109	26.3346	17.161	18.396	20.3028	24.8039	16.127	17.1601	18.5221	17.671	17.778	18.9125	17.7517	18.6796	21.5076	20.7776	24.2118	25.1079	19.2877	19.228	21.2908	15.9254	17.1972	20.6862	18.9925
	ecotype.7169	15.5966	17.5178	15.75	18.1556	18.2021	16.0278	16.7273	16.1525	18.759	20.1162	22.2053	16.8418	19.3157	19.2119	19.798	24.5133	18.5822	18.4142	18.2469	18.5251	16.5482	20.7344	17.3535	20.1617	26.4024	17.9291	18.3788	20.2226	24.7108	16.7365	17.1879	18.4192	17.5219	18.0286	18.7806	17.2487	18.6982	21.0851	21.172	24.1895	25.2418	19.3389	19.3668	20.6338	16.1066	17.8454	21.0868	19.1029
	ecotype.7178	15.9158	17.5849	15.5126	18.2719	18.0514	16.4179	16.7577	16.3997	18.7019	20.2107	22.2452	17.2512	19.6637	19.2128	19.9213	24.737	19.2133	18.9544	18.3274	18.4538	16.3547	20.6174	17.1159	20.2098	26.5768	17.2015	18.0292	20.123	25.0957	16.229	17.7556	18.6226	17.385	18.0416	18.96	17.6593	18.9239	21.4635	20.554	24.2943	25.3567	19.3132	19.6242	21.2286	16.0841	16.9861	20.5703	18.1753
	ecotype.7181	15.8988	17.8867	15.4043	18.4903	18.5906	16.5212	16.9421	16.4041	18.8055	20.3121	22.3124	17.0058	19.6942	19.6536	19.6983	24.7659	19.1701	18.6159	18.6566	18.6595	16.3759	20.7423	17.5976	20.0902	26.6234	17.503	18.538	19.9412	24.9191	16.6465	17.7001	18.7862	17.6708	18.4348	19.1726	17.6519	19.5327	21.7769	21.4019	24.2595	25.4838	19.5312	19.7941	21.1992	15.6313	17.7313	20.7395	19.4236
	ecotype.7186	16.1518	17.8413	15.7363	18.2131	18.1492	15.8947	16.9368	16.1497	18.6829	20.0701	22.3114	16.6653	19.8615	19.7117	20.2519	24.8556	19.5301	18.5319	18.5999	18.0836	16.5793	20.6843	17.6902	20.7222	26.7321	17.4276	18.7754	20.6133	25.0455	16.6364	17.8735	18.0081	17.3739	17.967	19.2316	17.2749	19.2241	21.4772	20.9027	24.3712	25.4877	19.4736	19.7977	21.4119	16.0407	17.2125	20.7015	19.451
	ecotype.7188	15.8934	17.4337	15.7083	18.179	17.9262	16.0876	16.8209	16.2009	18.5748	20.1972	22.1267	16.4025	19.815	19.5158	20.0035	24.7492	19.1991	18.5412	18.523	18.5673	16.5786	20.615	17.2653	20.4012	26.5715	17.4972	18.4921	20.313	24.9425	16.539	17.5757	18.3177	17.5288	17.8896	18.9459	17.6231	18.6891	21.6232	21.3103	24.2773	25.3263	19.289	19.3625	21.2549	16.04	17.7539	20.8625	19.4044
	ecotype.7199	16.2851	17.7794	16.0412	18.3723	17.9491	16.0917	16.8596	16.5324	18.6354	20.0692	22.1292	16.6944	19.7642	19.2954	20.021	24.6352	18.9712	18.6585	18.2977	19.0102	16.6571	20.5592	17.4022	20.4273	26.5711	17.4335	18.2397	20.3261	24.8242	16.3801	17.441	18.3694	17.5181	17.9917	18.9498	17.7412	18.7351	21.439	21.2197	24.328	25.3276	19.1673	19.4319	21.4244	16.7556	17.637	20.9133	19.3865
	ecotype.7201	15.645	17.505	15.5439	18.2496	18.0858	16.0039	16.2372	16.1667	18.6414	20.0189	21.875	16.2974	19.4644	19.0551	19.7935	24.441	18.5785	17.9928	18.2643	18.1477	16.4268	20.3232	17.5653	20.3822	26.2835	17.1915	18.0917	20.2875	24.5965	16.3929	17.2735	17.6684	17.5871	17.6217	18.9923	17.2245	18.9542	21.2187	20.7413	24.1925	25.211	19.1766	19.3262	21.0933	16.109	17.2897	20.5487	19.2348
	ecotype.7205	15.652	17.6439	16.039	18.4355	18.1173	16.1168	17.0148	16.61	18.6241	20.2131	22.0703	16.8815	19.8529	19.7838	20.2277	24.6446	18.8175	18.5828	17.8934	18.3181	16.7697	20.2746	17.3244	20.6716	26.5437	17.2282	18.7492	20.6688	24.7055	16.2346	17.0627	18.4302	17.5974	17.7174	18.9708	17.052	18.7839	21.07	20.7243	24.2756	25.1622	19.3627	19.0218	20.8151	15.9781	17.1545	20.6238	19.4681
	ecotype.7206	15.6186	17.4571	15.5927	18.1874	17.9651	16.5905	16.9494	16.8592	19.1581	20.6608	22.3142	16.8823	20.2005	20.0116	20.3803	24.6642	18.9266	18.2759	18.5608	17.8942	16.7306	20.506	17.848	21.119	26.6809	17.1931	18.8012	20.501	24.7493	16.1878	17.093	18.5893	17.4915	18.3985	18.7184	17.9025	18.6445	21.6375	20.6645	24.311	25.3026	19.2758	19.8224	21.1982	16.3011	17.1069	20.5551	19.5796
	ecotype.7224	16.1219	17.6622	15.9656	18.3041	18.276	15.8075	16.6528	15.9706	18.5025	19.9928	22.0381	16.6102	19.717	19.2525	19.7899	24.7299	19.1594	18.1417	18.0663	18.3892	16.336	20.3492	17.0706	20.2234	26.5836	17.2713	18.1128	20.1974	24.8128	16.4927	17.6856	18.1934	17.1025	17.9365	18.6129	17.4372	18.6575	21.1086	20.9509	24.27	25.2483	19.2286	19.452	21.1529	15.8591	17.744	20.8732	19.056
	ecotype.7227	15.3969	17.4845	15.4363	18.0958	18.1052	15.5038	16.2916	15.9364	18.4056	19.7598	21.93	16.4481	19.389	19.6128	19.6115	24.6258	18.8716	18.1323	18.1823	19.1897	16.175	20.6727	17.3633	19.9607	26.5314	17.5673	18.9154	20.2462	24.7984	16.6939	17.4242	18.5039	17.5557	18.0385	18.334	17.263	18.4267	21.1984	20.7122	24.1478	25.2723	19.2909	19.531	20.8988	15.9816	17.3638	20.857	19.6406
	ecotype.7229	15.8517	17.5648	15.7345	18.2943	18.0825	16.0374	17.0258	16.3586	18.6962	20.2075	22.4193	17.1203	19.3663	19.4961	19.787	24.79	19.1694	18.4492	18.2204	18.2963	16.7219	20.756	17.4063	20.1376	26.5413	17.5142	18.4283	19.9792	25.0506	16.4928	17.7332	18.3796	17.1815	17.9626	18.715	17.2677	18.5832	21.2124	21.1033	24.3293	25.2885	19.28	19.3186	20.8557	16.3691	17.5824	20.8574	19.1208
	ecotype.7231	16.1293	17.9252	15.8175	18.2862	17.9695	15.8731	16.1955	15.8407	18.4667	19.4574	22.0794	16.6724	19.6739	19.26	19.8582	24.6243	19.1094	18.425	18.5043	18.7943	16.5598	20.7099	17.2934	20.3004	26.5696	17.5199	18.5944	20.3312	24.8363	16.6566	17.6156	18.3442	17.7719	18.1366	19.0114	17.678	18.9863	21.5775	20.8416	24.3029	25.3109	19.3767	19.867	21.3184	16.0719	17.5747	20.9435	19.6353
	ecotype.7244	15.5879	17.4251	15.762	18.1514	17.7301	16.1077	16.8129	16.2668	18.7916	20.5223	22.3423	17.377	19.6378	19.8582	19.9444	24.7454	18.9787	18.6092	18.6033	18.0956	17.2085	20.7717	17.5376	20.4437	26.6591	17.5106	18.946	20.44	24.8397	16.2968	17.5185	18.6063	17.5596	18.2747	19.0656	17.9724	18.756	21.9597	20.9538	24.508	25.3144	19.2542	19.6456	21.4444	16.0879	17.3655	20.8134	19.7092
	ecotype.7252	15.7281	17.705	15.6485	18.3614	18.3279	16.6774	16.8777	16.2344	18.6451	20.8354	21.91	16.8393	19.6031	19.1167	19.4847	24.5336	18.419	18.2776	17.797	19.0084	16.7073	20.004	17.3659	19.6345	26.2143	17.1143	18.0651	19.9321	24.0954	16.5435	16.2026	18.5144	17.6947	17.3869	18.3713	16.7	18.289	21.3842	21.0638	24.252	25.2095	19.4893	18.3119	20.3238	14.9261	17.5372	20.9698	19.1575
	ecotype.7255	15.7355	17.5186	16.2076	18.5005	18.2172	16.0332	16.6397	16.3321	18.5551	20.011	22.1988	16.4615	19.5345	19.4895	19.8464	24.5578	18.8637	18.4205	18.4411	18.8767	16.6731	20.564	16.7864	20.0825	26.4761	17.6617	18.5587	20.3062	24.7991	16.7419	17.3862	18.6195	17.5324	17.8013	18.8177	17.5364	18.5899	21.3074	21.0278	24.5367	25.276	19.428	18.9922	21.0572	15.9741	17.7926	21.2478	19.8502
	ecotype.7258	15.7792	17.5092	16.0795	18.3179	18.2661	16.0378	16.336	16.0803	18.2861	19.7305	22.1962	17.0908	19.46	19.7083	19.7412	24.6388	19.0589	18.1523	18.436	19.045	16.3453	20.4282	17.3142	20.006	26.5759	17.1971	18.523	20.149	24.8383	16.392	17.4864	17.9155	17.6539	17.5253	18.7856	17.8962	18.7982	21.4551	20.7309	24.3686	25.1749	19.2644	19.2182	21.3203	16.1832	17.5217	20.8593	19.6106
	ecotype.7260	15.673	17.5197	15.9177	18.3389	17.9999	16.3989	17.0095	16.4877	18.9284	20.5318	22.3539	17.0343	20.0428	19.3852	19.9233	24.6049	19.2171	18.4417	18.1914	18.3348	16.715	20.6165	17.9789	20.5642	26.5677	17.7447	17.9691	20.2157	24.8434	16.4765	17.6605	18.5128	17.3633	18.2027	19.0288	17.6403	18.8434	21.454	21.289	24.2171	25.1098	19.1944	19.6988	21.1274	16.2966	17.8644	21.1183	19.3847
	ecotype.7263	15.8608	17.7176	15.8965	18.2619	18.2051	15.8067	16.7345	16.0384	18.2847	19.824	22.0622	16.8357	19.6484	19.1148	19.8364	24.6438	18.8078	18.3017	18.272	18.7776	15.9257	20.443	16.8095	19.732	26.516	17.2905	18.2203	20.0667	24.7379	16.666	17.1509	18.2576	17.4016	17.8181	18.8206	17.7292	18.9864	21.4327	20.292	24.317	25.2957	19.312	19.5489	21.2995	16.2028	17.1778	20.9815	18.9357
	ecotype.7270	16.3863	17.7597	15.6816	18.0824	17.9485	16.1982	16.6892	16.17	18.644	20.3555	22.2202	17.3367	19.7179	20.0763	19.9459	24.7114	19.2633	18.5153	18.3667	18.6772	16.8509	20.7302	17.6692	20.5068	26.6231	17.5759	19.069	20.4455	24.9915	16.3434	17.7859	18.3997	17.6947	17.9326	18.9742	17.6127	18.7419	21.4156	21.202	24.2514	25.1391	19.7342	19.5852	21.2634	15.5825	17.8258	20.8	19.9128
	ecotype.7275	15.6688	17.4464	16.006	18.3277	18.332	15.7574	16.3305	16.0049	18.0318	19.4723	22.0287	16.5331	19.2716	19.1586	19.8877	24.5477	18.6015	18.1587	18.137	18.6448	16.1468	20.2313	16.5349	19.9923	26.3276	17.1457	18.2372	20.2983	24.6267	16.4703	17.0238	18.0233	17.475	17.3231	18.5757	17.3994	18.5476	21.1931	20.9058	24.1365	25.1648	19.0833	19.0644	21.0242	16.2947	17.6359	20.723	19.0252
	ecotype.7277	15.89	17.8768	15.7596	18.339	18.1864	15.7941	17.012	16.2807	18.9634	20.1023	22.3	17.0687	19.7767	19.3633	19.8114	24.6346	18.8387	18.4186	18.7234	18.3194	16.7037	20.8063	17.1956	20.2186	26.631	17.7314	18.3316	20.2947	24.8244	16.6119	17.3677	18.7119	17.5637	18.2394	18.8627	17.4571	18.9011	21.532	21.3612	24.3884	25.3526	19.4371	19.6499	20.9838	16.2805	17.7812	20.9143	19.0665
	ecotype.7280	15.8179	17.5792	16.058	18.1958	17.9301	16.6224	17.0253	16.5677	18.6067	20.5246	22.1788	17.0478	19.5708	19.7906	19.835	24.6491	18.9589	18.6888	18.2727	18.3423	16.9211	20.487	17.1816	20.2986	26.4729	17.2105	18.9248	20.3915	24.7264	16.1054	17.3467	18.7319	17.7423	17.9556	18.8956	17.873	18.4093	21.5491	20.4434	24.3659	25.189	19.322	18.9164	21.3056	15.8055	16.8977	20.8927	20.3802
	ecotype.7282	15.8393	17.6506	15.6832	18.2807	18.4098	15.888	16.3224	16.1343	18.5071	19.6424	21.8406	16.4541	19.2449	18.8624	19.2427	24.5133	18.4766	18.2833	18.5564	18.5296	15.9473	20.5056	17.0452	19.9268	26.4861	17.4179	18.1919	20.0105	24.6864	16.4511	17.0609	17.8746	17.3797	17.2983	18.5818	17.4452	18.8315	21.6242	20.0887	24.1257	25.1891	19.4331	19.1491	21.1664	16.3328	16.9007	20.6036	18.7051
	ecotype.7283	15.5132	17.3631	15.2374	18.3443	18.2549	15.9277	16.6384	15.9721	18.7646	19.9548	22.1369	16.9941	19.4848	19.452	20.0603	24.6053	18.4094	18.3311	18.4038	18.8992	16.4386	20.6629	17.5856	20.3427	26.3791	17.8309	18.3962	20.3656	24.829	16.7222	17.0566	17.9029	17.5123	18.0255	18.5389	17.2414	18.6113	21.1842	20.8626	24.1635	25.1165	19.1008	19.6234	20.8063	16.2669	17.7392	20.9719	19.0781
	ecotype.7284	15.3978	17.5495	15.7394	18.2078	17.8882	16.9398	16.6483	16.4558	18.3107	20.2855	22.1812	17.0629	19.6094	19.6941	20.0705	24.7272	18.8131	18.4624	18.4837	18.157	16.6999	20.5455	16.9837	20.4177	26.3768	17.3037	18.7317	20.2213	24.9271	16.4048	17.2476	18.4892	18.0774	17.4512	18.9445	17.3579	18.7163	21.4385	20.8526	24.2459	25.2424	19.7449	18.7773	20.9514	15.8231	17.334	20.7536	19.5314
	ecotype.7291	15.5684	17.69	15.8903	18.5313	18.437	15.7618	16.4558	16.0603	18.6799	20.1195	22.1769	16.6853	19.4408	19.2247	19.9614	24.6412	18.9716	18.1734	17.9064	19.2584	16.388	20.5635	16.9375	20.1077	26.473	17.4688	18.0734	20.0617	24.9005	16.2941	17.6255	18.5718	17.3278	18.1429	18.8711	17.2031	18.7489	20.9856	20.9267	24.2679	25.2969	19.352	19.5004	20.7549	16.2067	17.3989	20.6745	18.7875
	ecotype.7296	15.6006	17.7825	15.5537	18.285	18.4211	16.1881	16.7467	16.45	18.808	20.0107	22.0447	16.6682	19.6489	19.0799	19.6084	24.6056	18.7937	18.5512	18.3059	18.3873	16.0698	20.4615	17.5618	20.1289	26.5283	17.5558	18.2853	20.0004	24.7711	16.6216	17.0775	18.484	17.6652	18.0395	18.4041	17.3256	18.8103	21.4339	21.1496	24.1073	25.3361	19.2303	19.5053	20.7079	15.9161	17.7891	20.6882	19.1748
	ecotype.7300	15.6899	17.5663	15.7683	18.25	17.9836	15.9258	16.7168	16.1747	18.4859	19.9091	22.0342	16.6974	19.6947	19.1195	19.9488	24.6384	18.8009	18.3486	18.3652	19.0603	16.4372	20.469	16.9464	20.2033	26.4304	17.5852	17.9733	20.3718	24.765	16.8705	17.2247	18.3116	17.2813	17.7524	19.0301	17.5691	18.7717	21.3405	21.0067	24.2754	25.2143	19.2359	19.282	21.3179	16.2566	17.9972	21.2111	19.2751
	ecotype.7306	15.3141	17.3849	15.504	18.1746	18.0932	16.1651	16.7067	15.9277	18.1222	19.8684	22.2345	17.5043	19.346	19.5235	19.551	24.7206	18.9325	18.3576	18.3295	18.5609	16.7318	20.9213	17.0949	19.9331	26.3351	17.5494	18.6067	20.2237	24.9404	16.1595	17.3392	18.2273	17.6931	17.5882	18.5766	17.1265	18.6283	21.413	20.5807	24.1242	25.2101	19.5254	18.859	20.8999	15.9518	16.8895	20.4551	19.0556
	ecotype.7307	15.7056	17.8342	15.7463	18.3529	18.4445	15.7727	16.6928	15.6165	18.3155	19.7642	22.216	17.7602	19.4619	19.3889	19.8071	24.7609	18.8724	17.5594	18.7096	17.8232	16.6477	20.7216	16.8368	20.0211	26.5593	17.4652	18.6053	20.5653	24.9135	16.3202	17.4433	18.1203	18.4342	17.2954	19.5268	17.1968	19.9614	21.3954	20.9521	24.2766	25.359	19.8466	19.1282	21.277	15.6898	17.5339	20.4489	19.141
	ecotype.7310	15.6885	17.5921	15.4128	18.1811	18.2772	15.6076	16.7894	15.9193	18.5027	19.9901	22.0801	16.0072	19.7156	19.0677	20.0904	24.6462	19.2517	18.5997	18.5731	18.1733	17.0442	20.5596	17.2222	20.8872	26.4704	17.8035	18.1614	20.9673	24.8525	16.7746	17.7474	18.1982	16.7876	17.9605	18.44	17.8736	18.6906	21.6689	21.1749	24.1864	25.2565	19.0118	19.5247	21.5544	16.2257	17.9002	20.9541	19.0908
	ecotype.7316	16.1865	17.6327	15.7483	18.3138	17.8712	16.2655	16.5877	16.3719	18.4406	20.3127	22.5662	17.4819	19.9466	19.9971	20.9518	24.8678	19.2827	18.6445	18.2161	18.77	17.3674	20.6759	17.273	21.113	26.5236	17.7912	18.6354	21.0153	25.1789	16.3717	17.7179	18.3766	17.7975	17.6715	19.3508	17.7081	18.6361	21.1166	22.0081	24.3762	25.2126	19.289	19.2309	21.1804	16.1466	18.3923	21.0796	19.8069
	ecotype.7320	15.7531	17.7944	15.6194	18.3699	18.3063	16.1319	16.4347	16.1422	18.7433	20.0891	21.7868	16.6511	19.6631	19.2737	20.0022	24.4179	18.328	18.6851	18.4648	19.2384	16.9591	20.5649	17.5355	20.5075	26.3575	17.7	18.2863	20.7107	24.6819	16.5315	16.8159	18.4269	17.6607	17.7339	18.8106	17.1316	18.6008	21.6472	20.7757	24.0875	25.2381	19.3116	19.4622	21.1507	16.5372	17.2613	20.7593	19.2799
	ecotype.7330	15.7742	17.5098	15.3048	18.1143	18.0498	15.872	16.6055	16.1035	18.708	20.0894	22.0599	16.6085	19.68	19.4641	20.0396	24.5763	18.9605	18.3255	18.2997	18.8828	16.5946	20.4393	17.4298	20.4985	26.5343	17.6502	18.4208	20.4322	24.7713	16.6307	17.4056	18.2047	17.3853	17.9152	18.673	17.2586	18.6505	21.3961	20.9229	24.247	25.2408	19.1672	19.5261	21.1863	16.0519	17.6541	20.8242	19.4247
	ecotype.7331	15.8267	17.7068	15.6107	17.981	17.9002	15.7466	16.4373	15.985	18.6072	19.8139	22.26	16.918	19.1312	19.1818	19.8085	24.7376	19.0315	18.4504	18.4608	18.5474	16.4512	20.7357	16.431	19.7508	26.5014	17.125	18.2659	20.1502	24.9753	16.2154	17.5532	18.607	17.3778	18.044	18.6224	17.6753	18.5095	21.364	21.2527	24.2797	25.3184	19.5164	19.4922	21.3174	16.3962	17.6723	20.5991	19.3442
	ecotype.7333	15.9056	17.9218	15.9136	18.5069	18.4886	16.7487	16.8488	16.7761	18.8482	20.6143	22.1928	17.0347	19.5028	19.332	19.7488	24.7666	18.6934	18.184	18.212	18.1801	16.8632	20.5599	17.3176	20.3252	26.6506	17.4248	18.5829	20.3122	24.8622	16.3386	17.1698	18.6921	17.6154	17.797	18.2042	17.4591	18.4403	21.3801	20.6246	24.3773	25.4091	19.6093	19.1712	21.0729	16.1723	16.9339	20.6599	19.1692
	ecotype.7337	15.7404	17.6379	15.4865	18.1066	18.2037	16.0314	16.4301	15.8779	18.6772	19.6387	22.1908	17.0372	19.2163	19.3382	19.5221	24.6835	18.7167	17.9721	18.5372	18.2623	16.3038	20.6317	16.8857	19.8512	26.5967	17.1886	18.5759	20.2084	24.872	16.6053	17.1431	18.4737	18.0229	18.0887	18.7789	17.8664	18.8439	21.4862	21.088	24.4802	25.3817	19.8796	19.4538	21.2074	16.0573	17.4884	20.7103	19.5851
	ecotype.7340	15.8623	17.7542	15.2797	17.9958	18.63	15.5747	16.237	15.9135	18.0843	19.0077	21.5538	15.912	19.4777	17.7861	19.2062	24.4096	18.1964	17.9819	18.8335	18.5673	16.2915	20.8745	16.3962	20.2699	26.4901	17.986	17.2637	20.6014	24.6845	16.8792	16.8358	18.4436	17.0935	17.8948	17.7821	17.2919	18.7153	21.5538	20.8033	23.9698	25.3612	19.5547	19.639	21.2094	15.9288	17.4945	20.5402	18.2
	ecotype.7343	15.8739	17.4438	15.6442	18.3745	18.1192	17.3027	16.5768	17.0873	18.9334	20.9424	22.4001	17.5746	19.829	19.7747	20.4879	24.8777	18.86	18.666	18.4493	18.2054	17.1056	20.6276	17.6005	20.8573	26.5896	17.5011	18.4634	20.4194	25.0107	16.3483	17.2297	18.6385	17.8445	18.2164	19.0569	18.1318	18.6196	21.8464	21.1665	24.4169	25.3214	19.3417	19.4806	21.4715	16.4766	17.7287	20.9271	19.4381
	ecotype.7344	15.6889	17.681	16.0598	18.4917	18.2069	16.0876	16.192	16.166	18.4426	19.7241	22.0781	16.8864	19.4035	19.4105	19.6481	24.6253	18.5742	18.2033	18.0468	18.6111	16.4965	20.4349	17.1521	19.8947	26.4511	17.1503	18.4553	20.187	24.7165	16.5653	16.9024	18.3067	17.7256	17.6699	19.0296	16.9242	18.97	20.8982	20.722	24.333	25.2633	19.4012	19.3464	20.729	15.5441	17.0324	20.6744	19.6323
	ecotype.7346	15.9565	17.9168	15.5323	18.1952	18.1299	16.5804	16.7436	16.6795	18.9818	20.6025	22.3267	16.6476	19.8641	19.8977	19.794	24.7631	19.4445	18.5654	18.4023	18.3998	16.5903	20.7328	17.6911	20.3517	26.776	17.788	18.9417	20.0143	24.8984	16.7137	17.9443	18.5353	17.8064	18.2507	19.1249	18.0934	19.0954	21.6242	20.8871	24.2722	25.4271	19.6293	19.5793	21.3671	16.2879	17.6112	21.1088	19.7832
	ecotype.7351	15.9192	17.4732	15.5577	18.0606	17.7073	17.3368	17.2472	17.1544	18.9634	20.7905	22.1849	17.4785	19.9263	19.5748	19.8986	24.5797	18.4788	18.8105	18.2336	17.9381	16.5046	20.0501	17.6446	20.4106	26.4963	16.9372	18.4501	20.0514	24.5257	16.3327	16.578	18.9425	17.8542	18.1509	18.7829	17.4609	18.3925	21.6379	20.7205	24.3669	25.1554	19.5042	19.4442	21.1302	16.1877	17.1912	20.8749	19.5974
	ecotype.7353	15.8207	17.7084	15.8152	18.3765	18.4345	15.859	16.3958	15.6976	18.5001	19.6754	22.1342	16.7831	19.6784	19.5497	19.6851	24.7962	19.1054	18.2336	18.3	18.159	15.8112	20.3672	17.0243	19.9193	26.5898	16.9834	18.657	19.8905	24.8219	16.4076	17.6768	18.2912	17.9191	17.8357	18.769	17.5688	18.9644	21.581	20.9649	24.2561	25.2572	19.7583	19.4273	21.1034	15.8114	17.269	20.3502	19.7954
	ecotype.7354	15.4323	17.556	15.6429	18.3742	18.6056	15.9511	16.8496	16.12	18.6079	20.0953	22.1773	16.6709	19.4935	19.2947	19.4539	24.6122	18.9471	18.6153	18.5978	18.5781	16.6997	20.8537	17	20.0691	26.5276	17.7259	18.4438	20.2582	24.7898	16.6847	17.47	18.8118	17.3053	17.9821	18.7418	17.5792	18.8756	21.6867	20.264	24.1845	25.4836	19.4297	19.1494	21.0865	15.947	16.8865	20.626	19.0969
	ecotype.7355	15.907	17.8886	15.8029	18.4981	18.364	16.0169	16.9769	16.0921	18.7986	20.1378	22.1286	16.7652	19.5379	19.3009	19.7334	24.6204	18.9373	18.6079	18.4554	19.1801	16.6092	20.6371	17.1501	19.9399	26.5526	18.0509	18.3382	20.3523	24.7614	17.0434	17.2531	18.3455	17.4522	17.7673	19.4034	17.5163	19.3068	21.4067	20.7206	24.2824	25.3183	19.4345	19.3674	21.2247	16.3585	17.6984	21.3388	19.3852
	ecotype.7372	15.6379	17.5198	16.1089	18.332	18.1836	16.3582	16.5731	16.3457	17.9038	20.0899	22.4778	17.7653	19.318	19.8972	20.1118	24.8507	19.0501	18.428	18.4827	18.3601	16.9694	21.1412	17.0614	20.1677	26.3872	17.7412	19.2192	20.6852	25.0459	16.1275	17.4974	18.227	17.5896	17.429	18.7588	17.4391	18.7807	21.4528	20.8643	24.3159	25.1686	19.3195	18.9337	21.346	15.9173	17.2824	20.7351	19.4269
	ecotype.7373	15.5905	17.5996	15.7728	18.3441	18.2078	15.9063	16.4318	15.9542	18.5746	19.8557	22.1059	16.9013	19.4994	19.4415	19.6558	24.5891	18.9637	18.1369	18.291	19.0992	16.6114	20.5246	17.1037	20.0165	26.4655	17.5407	18.4246	20.3307	24.7358	16.6128	17.2586	18.4514	17.6543	17.8765	18.6301	17.0296	18.5097	21.1178	21.4524	24.2203	25.2864	19.5542	19.2046	20.8509	16.0341	18.1367	20.8478	19.5806
	ecotype.7378	15.8801	17.8284	15.4623	18.0744	18.0354	15.9941	16.8813	16.1293	18.6018	19.9314	22.1303	16.4775	19.5686	19.0571	19.9292	24.6718	18.6502	18.4054	18.291	18.7077	16.9159	20.7635	17.589	20.5444	26.6051	17.0339	18.0812	20.6697	24.8628	15.9227	17.1061	18.5769	17.4087	18.0175	18.5225	17.3521	18.8021	21.1366	20.8063	24.3001	25.3871	19.5264	19.3853	20.8003	16.4544	16.9703	20.0812	18.8315
	ecotype.7379	15.722	17.8155	15.9035	18.445	18.6127	16.8141	16.8823	16.596	19.2795	20.402	22.062	16.5543	19.7644	19.6021	19.5137	24.5997	18.6239	18.6989	18.9774	18.7189	16.627	20.9471	17.6539	20.1854	26.6108	17.7564	18.8713	20.3264	24.8154	16.6113	17.2016	18.4473	17.5652	17.9303	18.5283	17.4895	18.9612	21.6358	19.7677	24.3449	25.5148	19.6519	19.4387	20.9656	16.8304	16.2797	20.4823	19.8131
	ecotype.7382	15.7809	17.5094	15.7491	18.2052	17.9852	16.0823	17.0902	16.6267	18.7343	20.4517	22.2375	17.2797	19.7527	19.7696	20.0583	24.7418	19.2251	18.4168	18.402	18.9515	16.5269	20.6243	17.2932	20.3168	26.7223	17.1264	18.5547	20.1999	24.8983	16.11	17.4929	18.4507	17.7108	18.0985	18.9895	18.0958	18.9102	21.5764	20.704	24.4589	25.3398	19.6807	19.5716	21.3164	16.6127	17.172	20.5504	19.5229
	ecotype.7384	15.8924	17.612	15.533	18.3173	18.2157	16.7321	16.8331	16.5667	18.5586	20.2953	22.1186	17.4417	19.3676	19.6365	19.5867	24.5517	18.649	18.433	18.1716	18.3113	16.4425	20.3177	17.3858	19.8966	26.453	17.1331	18.5049	20.1089	24.6635	16.4037	16.8262	18.5393	17.8992	17.7933	18.6181	17.2596	18.5017	21.5696	21.2566	24.2111	25.2202	19.6759	19.1895	21.0219	15.789	17.4817	20.6529	19.3069
	ecotype.7391	15.6203	17.4367	15.4131	18.1862	17.9582	16.5905	16.9645	16.6616	19.0868	20.6471	22.2066	17.4252	19.779	19.7295	20.1733	24.6456	18.8099	18.7736	18.6523	18.8434	17.3627	20.8392	17.9836	20.9569	26.5407	18.0006	18.3056	20.8122	24.7225	16.3436	17.2253	18.4146	17.5355	18.2134	19.0614	17.5171	18.8553	21.7485	21.4544	24.2674	25.1996	19.1975	19.7491	21.2286	16.3006	17.9286	20.9189	19.547
	ecotype.7392	15.7491	17.4399	16.087	18.4907	18.4655	15.6289	16.5748	15.6128	18.2176	19.6835	22.0784	16.6956	19.2226	19.2768	19.9219	24.7001	18.9591	17.8393	18.1978	18.8202	16.7086	20.3881	16.5435	20.0673	26.513	17.2816	18.5541	20.6302	24.8224	16.0719	17.3773	18.4547	17.5426	17.4133	18.5002	17.4632	18.616	21.1951	20.5587	24.3258	25.2715	19.6481	18.8431	20.921	15.9285	16.8122	20.6741	19.1256
	ecotype.7394	15.1243	17.3001	15.4154	18.0505	18.1832	16.1147	16.689	16.1797	18.5506	20.1047	22.0512	16.5493	19.5193	19.5694	19.8978	24.7498	18.8481	18.1225	18.1811	19.0636	16.4872	20.5275	17.2052	20.4977	26.5882	17.4742	18.6377	20.2455	24.9125	16.8525	17.3108	18.2856	17.1782	17.6067	18.3949	17.7184	18.6973	21.0596	20.8443	24.2285	25.348	19.1583	19.3076	21.0499	16.1649	17.6556	20.9581	19.3495
	ecotype.7397	15.9137	17.7008	15.8841	18.3148	18.1126	16.3918	16.7486	16.5935	18.6196	20.4003	22.1801	17.1038	19.6499	19.3762	20.0095	24.7256	18.9106	18.342	18.5613	18.444	16.7468	20.683	17.125	20.5607	26.5646	17.7352	18.393	20.4687	24.826	16.4269	17.2647	18.4093	17.4492	17.8504	18.728	17.7432	18.7508	21.6874	20.5673	24.2633	25.1967	19.2703	19.2861	21.4175	16.1675	17.3568	20.8957	18.9543
	ecotype.7405	15.832	17.7122	16.2219	18.5174	18.4701	15.7213	16.5758	16.1072	18.8132	20.1924	22.1772	16.1156	19.6806	19.2805	20.1314	24.7632	19.0745	18.2146	18.419	18.4971	16.9568	20.6858	17.5983	20.6073	26.5079	17.7429	18.5124	20.6636	24.91	16.6272	17.5344	18.5422	17.3013	18.0011	18.4503	17.6357	18.4934	21.6423	20.6927	24.3703	25.3202	19.2664	19.472	21.2509	16.1246	17.4294	20.9868	19.2051
	ecotype.7408	15.9429	17.6278	16.0014	18.268	18.0073	15.3448	16.6253	15.637	18.5603	19.5805	21.9467	16.6809	19.5542	19.2915	19.7455	24.576	18.7963	18.058	17.8565	18.9708	16.0956	20.2323	16.8527	19.6838	26.5654	17.2487	18.382	19.9834	24.6969	16.7019	17.3281	18.2781	17.6965	17.6277	19.2297	17.4338	19.2488	21.196	21.1874	24.4253	25.2208	19.5604	19.3636	21.1087	16.243	18.0486	21.1174	19.5114
	ecotype.7411	15.4578	17.5124	15.5525	18.2609	18.2748	16.0143	16.1497	16.3147	18.414	19.8814	22.1496	16.9545	19.3061	19.3188	19.9475	24.6689	18.886	18.0332	18.7696	18.5195	17.2739	20.9472	17.3374	20.3379	26.2881	17.5844	18.4043	20.8487	24.7799	16.5518	17.2343	18.3483	17.371	17.8514	18.3683	17.5305	18.523	21.4913	20.8514	24.1154	25.1878	19.1756	19.4958	21.3162	16.3164	17.5614	20.5583	19.1567
	ecotype.7418	15.6924	17.8162	15.819	18.3197	18.2002	16.6435	16.7243	16.8286	18.8323	20.4762	22.3144	17.2046	19.6478	19.575	20.1882	24.6822	18.9737	18.947	18.2621	19.5625	16.6709	20.4171	17.3681	20.0315	26.5137	17.5584	18.1686	20.2113	24.761	16.5617	17.2388	18.5595	17.823	18.0087	19.0112	17.3796	18.6924	21.5733	21.5382	24.4353	25.3465	19.4752	18.908	20.8593	16.5855	17.8353	20.9792	19.2604
	ecotype.7424	15.8222	17.6496	15.6336	18.059	17.9167	16.0166	16.327	16.1088	18.2227	19.5548	22.2498	17.4109	19.4997	19.5467	19.7974	24.6165	19.0225	18.3144	18.1717	18.7481	16.1417	20.4694	16.5359	19.8818	26.4239	17.3954	18.4197	19.8939	24.866	16.7789	17.4098	18.4147	17.7738	17.8601	19.2173	17.6155	19.2509	21.2128	21.4489	24.2454	25.3268	19.2988	19.2646	20.7217	16.0228	17.9071	21.0051	18.7453
	ecotype.7430	15.7446	17.6531	15.6689	18.2495	18.1418	15.7369	16.9845	16.2202	18.6236	19.9748	21.9962	16.625	19.7108	19.0446	19.7375	24.5559	18.9074	18.6835	18.1472	18.5596	16.5018	20.4131	17.4498	20.3476	26.4915	17.4996	18.0691	20.2425	24.8276	16.6561	17.6035	18.2243	17.563	17.9691	19.1582	17.4961	19.0001	21.3352	21.2004	24.1911	25.3144	19.3416	19.8466	21.0734	16.3393	17.6949	21.1044	19.4545
	ecotype.7438	15.8422	17.9895	15.5716	18.2683	18.204	16.9819	17.3153	17.097	19.0446	20.8388	22.1424	17.3245	19.8635	19.9024	19.6695	24.6317	18.7983	18.4479	18.3871	18.6411	16.7414	20.8741	17.4855	20.4697	26.6486	17.7965	18.9727	20.2902	24.8319	16.6303	17.2236	18.2635	17.8553	17.4493	18.7129	17.35	18.9169	21.5136	20.3897	24.1292	25.4177	19.4687	19.2391	20.9916	15.8618	16.8854	20.6243	19.8606
	ecotype.7446	15.7544	17.618	15.731	18.2486	18.3048	16.8611	16.991	16.6008	18.5582	20.3008	22.0085	17.5599	19.3532	19.7824	19.2429	24.6098	18.6125	18.4537	18.3293	18.6347	16.1073	20.2803	17.2829	19.6054	26.5364	17.3519	18.7848	19.8655	24.635	16.7573	16.772	18.6535	18.1206	17.789	18.9446	17.4558	18.9607	21.523	20.7847	24.295	25.2892	19.8219	19.1538	21.0174	15.5088	17.4697	21.0759	20.0606
	ecotype.7449	16.1096	17.7704	16.2617	18.6115	18.2761	16.2694	16.7834	16.4406	18.5997	20.0997	22.1525	16.7063	19.6831	19.0736	20.0452	24.5389	18.8344	18.6375	18.8364	18.5526	16.9232	20.7501	17.5566	20.6837	26.519	18.0316	18.0811	20.6866	24.8482	16.5852	17.2638	18.5474	17.3052	18.0659	18.7935	17.478	18.6441	21.3741	21.0375	24.3384	25.2562	19.101	19.3349	20.9602	16.1017	17.5748	21.2289	19.0855
	ecotype.7460	15.432	17.3242	15.8268	18.1002	17.9173	16.4068	16.5714	16.3001	18.1529	19.774	22.0726	17.0915	19.2948	19.0973	19.6232	24.5791	19.0152	18.4203	18.1355	18.2695	16.6879	20.5796	16.7985	20.0189	26.3654	17.8586	18.2207	20.2893	24.8052	16.6422	17.4531	18.2242	17.2248	17.5053	18.4926	17.0766	18.3137	21.0505	21.0731	24.1288	25.1299	19.1473	18.9933	20.7972	15.8356	17.8481	21.0089	18.7578
	ecotype.7472	15.6505	17.7397	15.443	18.1935	18.2051	16.3543	16.6277	16.2415	18.7299	20.2033	22.211	17.1165	19.7648	19.7928	19.9258	24.642	19.0779	18.3963	18.6219	19.1424	16.833	21.0235	18.0402	20.5885	26.6187	18.0096	18.5852	20.5447	24.9411	16.5227	17.7846	18.5447	17.7971	18.0516	18.7059	17.3119	18.9705	21.4337	21.3244	24.1394	25.2593	19.2926	19.4915	20.8747	15.9303	17.8504	20.8386	19.2486
	ecotype.7477	15.8002	17.5906	15.8362	18.2973	18.1096	15.9069	16.7082	16.3107	18.7211	20.1043	21.9144	16.6768	19.6129	18.9769	19.7265	24.457	18.7257	18.332	18.5277	18.7668	16.7463	20.6419	16.7179	20.114	26.3763	18.0106	17.9582	20.4459	24.7508	16.8491	17.3567	18.152	17.3477	17.5421	18.7339	17.4521	18.7272	21.44	21.022	24.1395	25.1057	19.0577	19.2572	21.2753	16.3003	18.0047	21.1517	18.6717
	ecotype.7479	15.5806	17.448	15.634	18.1419	17.8898	16.4614	16.9641	16.6536	18.991	20.3392	22.1978	16.7931	19.6497	19.1924	19.6421	24.6105	18.8245	18.7992	18.3492	18.3332	16.5855	20.581	17.7574	20.079	26.5591	17.6765	17.7879	19.9974	24.6372	16.4438	17.154	18.3973	17.5119	18.3491	19.1909	17.588	19.0549	21.6009	20.6584	24.3182	25.2455	19.1539	19.7085	21.2112	16.4698	17.3196	20.8194	19.3475
	ecotype.7482	15.4183	17.5879	15.4245	18.1521	18.3199	16.4072	16.6097	16.6394	18.7159	20.0271	22.0291	16.717	19.614	19.1915	19.9093	24.4509	18.3716	18.3264	18.6354	18.4368	16.9572	20.71	17.6518	20.669	26.4584	17.5722	18.3327	20.7343	24.6324	16.4462	16.8178	18.466	17.6125	17.9891	18.4943	17.4479	18.8074	21.3151	20.4202	24.0084	25.1657	19.5789	19.275	20.8988	16.0059	17.2364	20.463	18.7742
	ecotype.7483	15.5054	17.3751	15.4224	18.1849	18.1008	15.5983	16.4589	15.7121	18.3585	19.7108	22.076	16.701	19.5116	19.4706	19.9815	24.6669	19.133	18.176	18.2163	18.4707	16.6491	20.5342	17.2561	20.2899	26.4813	17.4012	18.4651	20.5038	24.9341	16.5957	17.434	18.2055	17.378	17.6609	18.4689	17.4648	18.5534	21.1611	20.6605	24.0467	25.1495	19.2972	19.5951	21.248	16.6965	17.5648	20.6443	18.9959
	ecotype.7490	15.5994	17.7622	15.7083	18.2382	18.1597	16.6239	16.6947	16.6152	18.5161	20.6038	22.3333	17.3806	19.6049	19.491	20.0597	24.6657	19.1292	18.346	18.4535	18.397	17.0417	20.8238	17.2515	20.1183	26.4052	17.8974	18.5522	20.548	24.7555	16.828	17.5741	18.2124	17.5236	17.5309	18.596	17.1673	18.4491	21.3108	20.6667	24.2556	25.2302	19.4047	19.0186	20.9757	15.7331	17.3652	20.9953	18.8294
	ecotype.7492	15.6306	17.5861	15.8171	18.2581	18.361	16.0419	16.3511	16.2119	18.5267	19.7599	22.1807	16.4114	19.2534	19.1791	19.939	24.6037	18.5108	17.9501	18.6463	18.8051	17.0137	20.8918	17.642	20.3767	26.4621	17.8299	18.4578	20.7252	24.8721	16.515	17.0433	18.5937	17.5662	17.9942	18.3472	17.4231	18.5258	21.3784	20.4647	24.4192	25.4159	19.3953	19.5301	21.0648	16.3945	17.1168	20.6205	18.6719
	ecotype.7496	16.0744	17.9269	16.0655	18.5131	18.2875	16.5407	16.5075	16.3512	18.8946	20.7185	21.9194	16.5277	19.7088	19.2042	19.9709	24.5087	18.5087	18.215	18.3813	18.4714	16.8274	20.6096	17.6537	20.3922	26.6401	17.7513	18.3994	20.4015	24.7001	16.735	17.0498	18.494	17.6549	18.1333	18.5807	17.5372	18.3681	21.4415	20.8787	24.3265	25.3083	19.5677	19.5352	21.2068	16.2068	17.6499	21.1874	19.5188
	ecotype.7498	15.5747	17.6257	15.5894	17.7409	17.9447	15.5169	15.9102	15.8142	18.1628	19.1237	21.8885	16.0436	18.9723	18.6955	18.6097	24.5904	18.5261	17.0054	18.8387	18.5266	16.2048	21.0745	16.89	19.0943	26.4086	17.9827	18.2707	19.9361	24.791	16.7839	17.1694	18.0856	17.3677	17.3939	17.5057	17.0937	18.5327	21.316	20.468	24.1622	25.3342	19.4976	18.8285	20.7684	15.9902	17.59	20.8456	18.9275
	ecotype.7502	15.6428	17.5793	15.2979	18.1756	18.1819	16.5125	16.6656	16.5469	18.282	20.1269	22.2933	17.3857	19.2349	19.5712	19.236	24.7393	19.3143	18.5928	18.5117	18.4036	16.8039	20.9935	16.9801	19.5825	26.5594	18.0219	18.563	20.2894	24.9939	16.7362	17.8947	18.0231	17.8237	16.6819	18.7275	16.6167	18.8341	21.4978	21.0165	24.2087	25.4268	19.5861	18.6094	20.8153	16.4731	17.4846	20.8331	19.1903
	ecotype.7504	15.8317	17.6633	15.3807	18.2421	18.1814	16.0158	16.9495	16.4349	18.8658	20.3592	22.3475	17.1644	19.6273	19.424	19.6424	24.8266	19.3113	18.4184	18.4286	18.4307	16.6093	21.0274	17.3372	20.1436	26.5362	17.8253	18.2487	20.2306	25.0184	16.3537	17.8741	18.4464	17.3636	18.0993	18.3979	17.2186	18.6448	21.3381	21.452	24.2109	25.3285	19.3215	19.4659	20.8271	15.6547	17.6347	20.6162	18.9595
	ecotype.7507	15.3782	17.4101	15.0944	18.0844	18.3003	15.9924	16.2916	16.0976	18.5335	20.0905	22.1977	17.1014	19.3212	19.3414	19.6378	24.7176	19.005	18.0475	18.2564	18.0194	16.4987	20.6885	17.1702	19.9919	26.4796	17.227	18.5761	20.1987	24.8527	15.9413	17.5222	18.5315	17.78	17.8363	18.4156	17.1945	18.7824	21.1509	21.0978	24.2335	25.3577	19.7405	19.2726	20.8432	15.9364	17.2076	20.2034	18.84
	ecotype.7508	16.0185	17.6853	16.013	18.347	18.0336	16.6588	17.2458	16.6589	19.3847	20.7089	22.1467	17.1569	20.1011	19.9841	19.9053	24.7424	19.1663	18.8408	18.5127	18.7467	16.8271	20.5981	18.4054	20.7451	26.5918	17.5668	18.6546	20.0096	24.8111	16.6039	17.4372	18.126	17.7795	18.4524	19.0675	17.7461	18.8663	21.7948	21.4103	24.2174	25.3136	19.4897	20.2121	21.3289	16.2125	17.9272	21.0172	19.7823
	ecotype.7514	15.722	17.834	15.3221	17.9893	17.7652	16.2502	16.7818	16.1927	18.3907	19.9607	21.8242	16.1047	19.7518	19.1844	20.0526	24.5412	18.7317	18.4235	18.4455	18.8717	16.9881	20.2615	17.2701	20.8423	26.5075	17.2776	18.21	20.859	24.6639	16.4913	16.9907	18.2963	17.7477	17.5612	18.9649	17.2241	18.8629	21.5128	20.7849	24.1803	25.3375	19.5942	19.3289	21.1165	16.4599	17.2928	20.6072	19.215
	ecotype.7515	15.6307	17.8851	15.3949	18.1688	18.4491	16.2485	16.7001	16.2216	18.1599	19.6355	22.2344	17.2833	19.2546	19.7448	19.5301	24.706	18.977	18.6527	18.8553	18.8881	16.6226	21.116	16.9068	19.7264	26.5432	17.8602	19.1414	20.3634	24.9432	16.7205	17.6063	18.7742	18.0139	17.532	18.6522	17.3857	18.9642	21.519	20.6514	24.1327	25.4523	19.7971	19.0565	20.8127	15.9458	17.2725	20.5781	19.6747
	ecotype.7516	15.4569	17.4678	15.4987	18.2087	18.1483	17.0014	16.8045	16.805	18.8346	20.6907	22.2605	17.4061	19.6203	19.5819	19.9476	24.7091	18.9597	18.5511	19.0827	18.8542	17.1813	21.2138	17.5205	20.6207	26.5905	18.0381	18.5968	20.7557	24.9491	16.7358	17.2684	18.5115	17.6467	17.9417	18.7626	17.5461	18.8687	21.6938	21.1077	24.3199	25.3945	19.4886	19.5391	21.4931	15.5063	17.676	20.8716	19.5147
	ecotype.7518	15.9507	17.3779	16.0649	18.2828	18.112	16.3733	16.6598	16.5835	18.4947	20.4168	22.2117	17.2415	19.5138	19.873	20.0498	24.6851	18.898	18.4378	18.0133	18.6737	16.5753	20.4129	17.0679	20.0516	26.481	17.3667	19.0097	20.4162	24.8291	16.4168	17.0516	18.6363	18.0972	17.8184	19.2341	17.6257	19.0241	21.3844	20.9607	24.378	25.3047	19.6044	19.0769	21.0289	16.2083	17.5066	21.007	20.1412
	ecotype.7520	15.5757	17.3279	15.2863	18.0767	18.122	16.2783	16.455	16.6174	18.8068	20.5065	22.1846	17.1929	19.6916	19.6382	20.2049	24.6666	18.9757	17.9035	18.1564	18.4483	16.5497	20.2409	17.4693	20.6773	26.4656	17.3132	18.3542	20.2422	24.8065	16.4575	17.1715	18.0278	17.4301	17.6161	17.9305	17.1329	18.2853	20.9311	21.4226	24.1193	25.0643	19.2636	18.9322	20.6667	15.488	17.9973	20.8639	19.2632
	ecotype.7521	15.8008	17.568	15.7068	18.1961	17.8432	16.522	16.5848	16.3762	18.3296	20.077	22.2137	17.6163	19.3642	19.6305	20.1844	24.7337	18.9051	18.5237	18.4215	18.403	16.6963	20.644	17.1707	20.363	26.5222	17.4653	19.0025	20.3159	25.0499	16.3527	17.4619	18.4806	18.0596	17.4098	19.3479	17.5002	19.2523	21.3089	20.8357	24.3475	25.2894	19.8228	18.9235	20.9227	16.1426	17.3806	20.7806	19.553
	ecotype.7522	16.1711	17.9584	15.729	18.2278	18.2093	15.5455	16.4693	15.7416	18.1032	19.6609	21.9239	16.1226	19.5778	19.1418	19.9453	24.6148	19.1382	18.5117	18.2726	18.2062	16.804	20.3971	17.082	20.1061	26.5822	17.1955	17.9467	20.5004	24.7633	16.6396	17.4382	18.4443	17.5824	17.8511	19.151	17.2387	18.9089	21.1611	21.6212	24.4853	25.4078	19.4879	19.5658	21.1197	15.604	17.9402	20.8462	19.7761
	ecotype.7525	15.5715	17.6506	15.5451	18.3957	18.57	15.8311	16.4789	15.9539	18.3191	19.7279	22.118	16.9265	19.3397	19.4341	19.5911	24.5777	18.8429	18.2218	18.5223	18.4192	16.4217	20.6247	17.1095	19.7316	26.4561	17.3539	18.3613	20.1512	24.781	16.6355	17.3695	18.3514	17.4699	17.6901	18.5594	17.4919	18.7577	21.1698	20.6958	24.1985	25.2842	19.5267	19.1358	20.8777	15.7986	17.2552	20.5944	18.8404
	ecotype.81	15.7241	17.6321	15.3016	18.0975	18.2139	15.582	16.4403	15.6754	18.0328	19.3927	22.1396	16.8845	19.3638	19.207	19.8884	24.6451	18.969	18.5708	18.6464	19.4388	16.9875	20.9933	17.1042	20.2276	26.3853	17.755	18.5284	20.7631	24.9243	16.6715	17.5143	18.2681	17.5762	17.4178	18.8892	17.2338	19.1414	21.1849	20.8203	24.1913	25.3254	19.4391	19.2594	21.0738	16.2408	17.5317	20.7601	18.7357
	ecotype.8213	15.8257	17.7206	15.8874	18.5204	18.5771	15.3467	15.9072	15.8727	17.8612	19.4053	21.7494	16.1654	19.3141	19.0742	19.729	24.4271	18.921	18.2651	18.5313	18.3167	16.5352	20.7663	16.0836	19.7983	26.2625	17.8068	18.5071	20.475	24.7169	16.3791	17.6199	18.1035	17.0989	16.9439	18.3269	17.0876	18.5007	21.3621	20.1089	23.8897	25.13	19.2485	18.772	21.1475	16.2851	17.1576	20.5244	18.8085
	ecotype.8214	15.9119	17.9713	16.0433	18.8264	18.7048	16.2863	16.4765	16.5071	18.336	20.0774	22.158	17.0734	19.3696	19.3714	19.9516	24.4312	18.6476	18.6439	18.3243	19.946	16.6915	20.5005	16.5801	19.798	26.3136	17.7829	18.5497	20.4043	24.5979	16.5316	17.0635	18.7127	18.0168	17.5713	18.899	16.8197	18.6749	21.1729	20.5057	24.1642	25.1993	19.4546	18.7853	20.6476	16.2481	17.1645	20.7376	19.6144
	ecotype.8215	15.6275	17.7818	15.5282	18.0599	17.9687	15.913	16.4451	15.9384	18.3047	19.7026	22.1906	16.7508	19.282	19.2275	19.7631	24.6188	18.9873	18.1389	18.5945	19.1437	16.8226	20.7118	16.5148	20.0969	26.3936	17.4696	18.5245	20.5037	24.7979	16.2757	17.4478	18.4228	17.6314	17.8149	18.5123	17.3915	18.7152	21.2938	20.9448	24.1211	25.2838	19.4571	19.1609	21.0304	16.309	17.4534	20.551	19.0583
	ecotype.8222	16.1092	17.6569	15.8708	18.5377	18.6015	16.6504	16.5312	16.4815	18.7562	20.2338	22.064	16.9547	19.4611	19.1917	19.703	24.6029	18.7094	18.4587	18.4578	18.0375	16.4941	20.3208	17.2704	19.9931	26.3716	17.0533	18.0913	20.0169	24.6204	16.3869	16.9416	18.8332	17.394	18.0418	18.8374	17.2695	18.7514	21.6558	20.7606	24.3094	25.3036	19.3726	19.2044	21.0608	15.7846	17.1471	20.4945	18.9409
	ecotype.8231	16.1097	17.8319	15.6383	18.2205	18.1517	16.6186	17.0571	16.4482	18.8169	20.4355	22.1904	17.057	19.7176	19.7559	19.9748	24.6454	18.9371	18.7063	18.6164	19.2034	16.6753	20.5834	17.3274	20.4554	26.5002	17.7155	18.6623	20.3364	24.8159	16.9775	17.2475	18.579	18.0327	17.8288	19.0473	17.4876	19.0597	21.5641	21.4503	24.2687	25.4104	19.5115	19.3141	20.8404	16.3377	18.0891	21.239	19.5868
	ecotype.8235	15.8006	17.4916	15.4444	18.0973	18.4781	16.3431	16.838	16.3055	19.0665	20.0273	22.408	16.4143	19.7136	19.3636	19.3362	24.7304	18.7219	17.639	18.807	18.6595	16.5353	21.0709	18.3157	20.3537	26.6853	17.8266	18.5624	20.2989	24.8622	16.6466	17.2912	18.2272	17.3993	18.1403	17.9752	17.5879	18.5894	21.5476	20.3554	24.2063	25.358	19.1506	19.617	21.033	15.8462	17.1632	20.6934	19.2128
	ecotype.8236	15.5639	17.7262	15.5123	18.2666	18.2908	16.2028	16.8825	16.5744	18.9573	20.4566	22.0702	17.126	19.7423	19.6143	19.7022	24.7061	19.113	18.1896	18.4245	18.3651	16.5529	20.8234	17.4702	20.2467	26.5596	17.9315	18.5609	20.1004	24.8049	16.5806	17.5763	18.3267	17.5718	18.1558	18.6547	17.5642	18.95	21.4748	20.9563	24.1452	25.2628	19.315	19.8175	21.0133	16.0572	17.7557	20.9837	19.0715
	ecotype.8239	15.8976	17.7102	15.9947	18.3941	18.1361	16.1412	16.927	16.5012	18.7233	20.3837	22.2652	17.1119	19.8649	19.4817	19.9993	24.7604	19.1352	18.8428	18.5105	18.8906	16.6867	20.8543	17.246	20.4091	26.6332	17.882	18.5104	20.3998	24.8763	16.7843	17.4975	18.3799	17.5401	18.0713	19.5105	17.8223	19.2739	21.6141	20.9162	24.492	25.4223	19.3646	19.6354	21.2683	16.2075	17.5748	21.2267	19.1413
	ecotype.8240	15.8201	17.8829	14.8464	17.9663	17.9775	15.7679	16.8308	16.083	18.4732	19.66	22.0012	16.6256	19.6823	19.3987	19.5333	24.5597	18.8235	18.3546	18.7569	18.5012	16.3241	20.5161	17.4772	20.2634	26.4873	17.4435	18.1295	20.1749	24.725	16.7845	17.2762	18.2065	17.5277	17.9079	18.4651	17.9784	18.4695	21.8977	21.7634	24.0534	25.0986	19.4918	19.706	21.4136	16.2651	18.6309	20.9327	19.6654
	ecotype.8241	15.6711	17.439	16.1764	18.4442	18.194	16.6402	16.7252	16.3416	18.8079	20.3921	22.256	17.3752	19.8172	19.7504	20.13	24.738	18.8433	18.5089	18.3481	18.229	16.6804	20.1669	17.7901	20.868	26.5195	16.8109	18.5583	20.5515	24.7345	15.9358	16.9744	18.7333	17.8171	17.9571	19.2684	17.789	18.865	21.6074	20.1668	24.2929	25.1693	19.4704	19.2807	21.2554	15.6659	16.5835	20.5755	19.6538
	ecotype.8256	16.1739	17.6553	15.8591	18.3497	18.2076	14.9501	17.2274	15.5199	18.2811	19.776	22.3402	16.9866	19.523	19.1973	20.2606	24.8806	19.134	18.2337	17.9773	18.8087	16.5079	20.5565	17.0702	20.7604	26.7102	17.6721	18.0031	20.5505	25.1026	16.7965	17.5312	18.6196	17.2677	17.7371	18.5404	17.4387	18.6401	21.3861	21.3172	24.3785	25.4135	19.5766	19.2925	21.2867	16.1262	17.9892	20.8524	19.5458
	ecotype.8264	15.531	17.6736	15.4312	18.2023	18.0171	16.5153	16.2623	16.6272	18.7096	20.2559	22.1355	17.0915	19.4448	19.2933	19.9827	24.554	18.7382	18.6085	18.7477	18.5691	17.016	20.763	17.7564	20.3958	26.411	17.9562	18.4038	20.5946	24.7248	16.7961	17.2721	18.5748	17.8085	17.9793	18.8666	17.5226	18.7024	21.8543	20.4424	24.2634	25.2444	19.4873	19.2266	21.2298	16.4207	17.3567	21.027	18.7373
	ecotype.8265	16.1114	17.6118	16.3989	18.5042	17.8159	15.9988	16.4101	16.3387	18.472	20.0983	21.9795	16.8448	19.3253	19.6023	19.8906	24.6694	18.8173	18.6661	17.8072	19.1497	16.2389	20.0654	16.7013	19.7883	26.4148	17.0999	18.6424	20.2287	24.7939	16.4784	17.1549	18.5609	17.6888	17.363	19.0596	17.4903	18.5801	21.5252	20.7866	24.3534	25.258	19.5356	18.6896	21.2264	16.3433	17.535	21.1448	19.9214
	ecotype.8271	15.2312	17.4906	15.0803	17.9331	17.9234	17.4252	16.1937	16.7176	19.0042	20.8111	22.352	17.5625	19.8638	20.1294	19.8888	24.615	18.8075	17.8879	18.5262	18.3504	16.724	20.436	18.1634	20.7661	26.5677	16.9221	18.8957	20.0085	24.675	16.1461	16.9339	18.312	18.0685	17.7381	18.2718	17.5025	18.4521	21.4721	20.2297	24.1694	25.2983	19.7291	19.2314	20.8155	16.0098	16.6262	20.3658	19.5901
	ecotype.8274	15.8877	17.6824	15.4635	18.4913	18.7801	15.2975	16.8075	15.7078	18.1259	19.5492	22.3216	16.8859	19.1338	20.0986	19.7452	24.7416	19.199	18.2296	18.1561	18.7669	16.388	20.2013	16.8565	19.292	26.5327	17.7107	19.1478	20.1197	24.7411	17.1548	17.3881	18.0169	17.6557	17.3444	18.5865	17.2645	18.6703	21.2089	21.5591	24.3107	25.3092	19.747	19.3439	21.111	15.9916	18.5686	21.3914	20.6922
	ecotype.8275	16.0347	17.8152	15.8548	18.3284	18.2217	15.7993	16.73	16.1104	18.5331	19.9647	22.1799	17.2976	19.5055	19.5431	19.8048	24.6234	18.9242	18.6046	18.6085	19.2028	16.4032	20.6491	17.28	20.0631	26.5446	17.6531	18.4372	20.2163	24.848	16.6552	17.5203	18.7674	17.7851	18.132	19.0994	17.8612	18.7738	21.5274	21.4454	24.4111	25.2787	19.4886	19.4035	21.3587	16.3513	17.8862	21.1655	19.3784
	ecotype.8283	15.7407	17.7325	15.4903	18.013	17.9092	16.2147	16.6785	16.4544	18.4889	20.2609	22.3265	17.6389	19.1902	19.985	19.9047	24.63	18.8538	18.7928	18.457	18.5175	16.8712	20.9858	17.0498	19.8666	26.3017	17.9249	18.9867	20.2633	25.0235	16.2731	17.4073	19.028	18.0652	17.7834	19.3362	17.4931	19.1723	21.501	20.84	24.2667	25.2937	19.6215	19.0117	20.8894	16.7475	17.2218	20.6055	19.665
	ecotype.8296	16.0129	17.5608	16.1592	18.2663	17.976	16.6459	16.4644	16.5475	19.0619	20.3971	22.243	16.6279	19.7776	19.5193	19.9744	24.6952	18.9101	18.1178	18.441	18.2167	16.8506	20.6677	17.9279	20.775	26.7388	17.459	18.497	20.3976	24.8346	16.5306	17.2362	18.4677	17.3747	18.2984	18.6461	17.8553	18.5686	21.4515	21.218	24.3942	25.247	19.396	19.8315	21.34	16.321	17.8648	20.9265	19.3678
	ecotype.8297	15.3153	17.5913	15.7023	18.3253	18.2764	16.7095	16.7679	16.8112	18.8061	20.679	22.2978	17.5251	19.5299	20.1548	19.9237	24.7428	18.9688	18.5176	18.6204	18.5821	16.9125	20.9369	17.4865	20.1373	26.4901	18.0893	19.3277	20.4184	24.833	16.93	17.3445	18.1781	17.8681	17.5942	18.7394	17.0392	18.76	21.2826	20.7451	24.2405	25.2797	19.6198	19.3545	21.0666	16.2739	17.7186	21.1012	20.1837
	ecotype.8300	15.6933	17.5283	15.9789	18.2923	17.963	16.7721	16.589	16.697	18.6672	20.2116	22.0233	16.6214	19.5669	19.1606	19.7787	24.3981	18.6539	18.299	18.2748	18.7013	16.4105	20.3041	17.0923	20.1555	26.4552	17.4323	17.9992	20.0249	24.6559	16.6248	17.1635	18.3179	17.5097	17.7549	18.9922	17.3817	18.7309	21.382	20.3488	24.3039	25.2221	19.2531	18.9044	20.8404	16.2138	17.0742	21.0616	18.7546
	ecotype.8304	16.064	17.5228	15.7842	18.2386	18.0539	15.9257	16.7291	16.2518	18.5537	19.9067	21.9782	16.3571	19.7926	19.0491	20.3006	24.4822	18.392	18.5164	18.879	18.4788	17.4011	20.71	17.6352	20.7302	26.4532	17.7027	18.0534	21.032	24.6635	16.4805	16.7802	18.3602	17.5484	17.9917	19.12	17.6929	18.93	21.6687	21.273	24.2255	25.1671	19.2161	19.6427	21.4723	16.7213	17.7953	20.902	19.3749
	ecotype.8306	15.7512	17.538	15.8546	18.1979	17.6866	16.8324	16.4814	16.4189	18.5321	20.5845	22.3527	17.4457	19.4487	20.0118	19.8136	24.669	18.9302	18.079	18.3661	18.306	17.0369	20.5804	17.3681	20.0401	26.4957	17.1579	18.932	20.2156	24.8341	15.9243	17.2278	18.7719	17.5837	17.903	18.6755	17.5306	18.632	21.5696	20.928	24.4991	25.3283	19.4203	18.8214	20.8869	15.7402	16.8879	20.609	19.7645
	ecotype.8310	15.7683	17.5606	15.6942	18.1185	17.9725	15.8948	16.3501	16.0843	18.2159	19.7266	22.0084	16.2794	19.2037	19.6032	19.5209	24.3966	18.7387	18.3067	18.4428	18.7962	16.3629	20.7091	17.0408	19.886	26.4084	17.6674	18.9534	20.1973	24.7048	16.7888	17.4537	18.3631	17.5278	17.6014	18.5286	17.4164	18.3904	21.3034	20.5919	24.29	25.2562	19.6257	18.8406	20.9332	16.0768	17.3334	20.9351	20.2067
	ecotype.8311	15.6818	17.4684	15.6059	18.0958	17.9502	16.1021	16.9026	16.3021	18.728	20.1041	22.1569	17.1733	19.5422	19.7111	19.8315	24.6622	18.938	18.2594	18.3375	18.3286	16.634	20.6934	17.2994	20.4976	26.3834	17.5582	18.7838	20.3161	24.9023	16.4756	17.303	18.266	17.4578	17.6227	18.5077	17.3974	18.5486	21.319	20.5877	24.0837	25.1264	19.4569	19.0552	21.0562	16.0948	17.3164	20.7755	19.2918
	ecotype.8314	16.2127	17.8459	15.835	18.4032	18.3909	16.6047	16.7506	16.4044	18.3565	20.5004	22.1902	17.1686	19.6493	19.3	19.9687	24.6633	18.8378	18.6143	18.6627	18.6652	16.9508	20.7215	16.9765	20.2257	26.4351	17.6464	18.371	20.3903	24.7711	16.2997	17.3159	18.5598	17.6376	17.6931	19.0349	17.6855	19.1067	21.6808	20.8125	24.1388	25.2441	19.2656	18.9385	21.2777	15.6678	17.364	20.6421	18.5799
	ecotype.8323	15.6764	17.5841	15.347	18.291	18.2852	16.043	16.5782	16.1802	17.7974	19.4568	22.1916	16.5918	19.479	19.1664	19.7551	24.6195	19.0166	18.2465	18.2396	18.7624	16.4009	20.5957	17.1982	20.2157	26.444	17.7292	18.346	20.4674	24.7191	16.721	17.3193	17.8105	17.4606	17.3566	18.4076	17.0653	18.5844	21.1026	21.0521	24.0901	25.2289	19.4082	19.3666	20.9883	15.9622	18.0108	20.9359	19.1557
	ecotype.8325	16.0053	17.6846	15.6232	18.2152	18.1294	16.2868	16.5026	16.2469	18.764	20.0292	22.0383	16.8744	19.7411	19.6197	19.8479	24.6657	18.6949	18.0038	18.6057	17.8935	16.7363	20.6076	17.5235	20.5721	26.5245	17.2366	18.8226	20.4237	24.8085	16.0698	17.1709	18.0891	17.4675	18.0803	18.4535	17.8864	18.7822	21.6076	20.8249	24.1449	25.1544	19.0115	19.858	21.4218	16.1109	17.2343	20.563	19.4443
	ecotype.8326	15.5874	17.9797	15.7313	18.5339	18.3483	16.8663	16.8917	16.8657	18.6935	20.6435	22.2794	16.9114	19.5456	19.3875	19.812	24.7426	18.9236	18.7044	18.7384	18.8337	16.8493	20.8911	17.1239	20.2845	26.6399	17.6167	18.6122	20.3164	24.9978	16.2457	17.5598	18.7803	17.5608	17.9748	18.6864	17.792	18.6948	21.6435	21.1981	24.3457	25.3676	19.2767	19.2259	21.1882	16.3214	17.5003	20.5498	19.2224
	ecotype.8329	15.6427	17.921	15.3492	18.4264	18.6297	15.5123	16.3961	15.9331	18.4292	19.3184	21.9944	16.5474	19.5132	19.0477	19.6314	24.565	18.6494	18.5661	18.5175	18.4334	16.3165	20.6336	16.9919	20.0203	26.4979	17.5672	18.0493	20.3023	24.8654	16.645	17.3642	18.5852	17.3498	18.0964	18.8055	17.6269	19.0429	21.4639	21.063	24.1528	25.3404	19.374	19.7982	21.0136	16.0732	17.6834	20.6527	18.9242
	ecotype.8335	15.5687	17.5948	15.4529	18.1689	18.0585	17.1253	16.6531	17.0463	18.9023	20.6829	22.2961	17.4493	19.3722	19.4874	19.9784	24.7258	19.0159	18.7338	18.8786	18.1754	17.4243	21.2777	18.5645	20.7955	26.2713	18.488	18.2338	20.8458	25.0558	16.5008	17.6785	18.4215	17.7856	17.8817	18.7238	17.4327	18.6679	21.7687	20.878	24.0618	25.2572	19.4193	19.35	21.0478	15.6759	17.5188	20.7744	18.639
	ecotype.8343	15.9441	17.7341	15.912	18.3018	18.1222	16.4891	16.8294	16.6164	19.0822	20.5241	22.2035	16.8993	19.8175	19.1862	20.1519	24.6347	18.9859	18.4975	18.5662	18.7567	17.3057	20.7342	17.5226	20.81	26.595	17.6312	18.2206	20.5601	24.8312	16.4921	17.3853	18.6556	17.52	18.4218	19.265	17.911	18.9207	21.7621	20.8889	24.4836	25.3785	19.4166	19.955	21.345	16.4639	17.5517	20.9216	18.8148
	ecotype.8351	15.8746	17.6784	15.9151	18.4794	18.2258	17.2175	17.0393	17.1937	18.9202	21.162	22.3819	17.3935	19.9356	19.7757	20.317	24.7014	18.9763	18.5094	18.1845	18.2746	17.4336	20.5564	17.5344	20.8276	26.4344	17.9817	18.4138	20.4844	24.85	16.9153	17.1544	18.5746	17.5953	17.8556	18.9518	17.2346	18.6381	21.1397	20.6953	24.1979	25.1269	19.4217	19.0444	20.956	16.0875	17.5644	21.3295	19.5821
	ecotype.8353	15.9376	17.9782	15.8059	18.3659	18.334	15.9835	16.5534	16.2883	18.481	19.8967	22.0741	17.0298	19.4408	18.9488	19.7552	24.6054	18.7177	18.5243	18.3604	19.0531	16.6542	20.5266	17.1766	20.4179	26.4338	17.6796	17.7548	20.1684	24.8269	16.8069	17.2546	18.8639	17.6383	18.0962	18.9267	17.4999	18.905	21.7212	21.3418	24.3874	25.3259	19.2454	19.4495	21.2348	16.4527	17.6804	20.9727	19.08
	ecotype.8354	15.9215	17.9018	15.9097	18.4184	18.223	16.0908	16.7434	16.3421	18.8858	20.1713	22.1135	16.8191	19.6114	19.6841	20.0569	24.7372	19.1597	18.9011	18.3379	17.8527	16.5601	20.686	17.6254	20.5263	26.5489	17.7758	18.603	20.4026	24.9649	16.4796	17.8878	18.4897	17.5081	18.2397	19.335	17.5742	18.8707	21.4645	21.3621	24.2354	25.2378	19.442	19.9612	21.2225	15.9517	17.8733	20.9863	19.4422
	ecotype.8365	15.3571	17.6576	15.5636	18.4149	18.2754	16.1102	16.4741	16.2656	18.4466	20.0752	21.8759	16.7459	19.6505	18.9777	19.8578	24.5861	18.7244	18.4028	18.0676	18.5899	16.4923	20.4848	16.9467	20.4476	26.5357	17.2551	18.0195	20.251	24.7557	16.2728	17.1034	18.2255	17.7463	17.7266	18.7301	17.3306	18.6971	21.163	21.4138	24.1931	25.3172	19.5781	19.2734	20.8567	15.6367	17.6239	20.4409	19.0065
	ecotype.8374	15.6362	17.6974	15.5594	18.2516	18.283	15.0392	16.6925	15.5738	18.3035	19.3511	21.8701	16.3176	19.4196	19.1114	19.5143	24.5581	18.8469	18.2205	17.939	18.4968	16.2977	20.2124	17.2131	19.968	26.5023	17.361	18.1708	20.0411	24.841	17.0034	17.3649	18.0577	17.4876	17.7801	18.7283	17.4527	18.7724	21.1279	21.521	24.2748	25.2637	19.2241	19.5995	21.1033	16.1666	18.4327	21.1787	19.6515
	ecotype.8376	15.9501	17.6835	15.6529	18.2888	18.2501	16.6486	17.1057	16.661	19.066	20.7657	22.2533	16.6788	19.9722	19.5044	19.7542	24.7145	19.1	18.7312	18.6144	18.4652	16.9348	20.6625	18.1509	20.693	26.6419	17.9756	18.5974	20.4798	24.8057	16.9533	17.2887	17.9478	17.5086	17.7119	18.9548	17.2547	19.0015	21.7188	20.2234	24.3409	25.436	19.5178	19.3547	21.0799	15.8727	17.0511	21.0824	19.2693
	ecotype.8378	15.5851	17.5653	15.732	18.2742	18.2484	16.9124	16.7176	16.7163	18.7154	20.5699	22.0814	16.8684	19.6906	19.4805	19.7691	24.5315	18.2562	18.3439	18.5068	18.7786	16.9344	20.6541	17.394	20.4118	26.5276	17.4202	18.7887	20.2233	24.5999	16.2529	16.6573	18.4233	17.8415	17.5929	18.8236	17.4929	18.7887	21.5828	20.4456	24.2896	25.245	19.4316	19.1028	21.1311	15.8191	16.9686	20.5856	19.7546
	ecotype.8387	15.595	17.6122	15.529	18.2642	18.169	16.3178	16.3468	16.1862	18.393	19.6851	22.2329	16.9134	19.4049	19.2992	19.5123	24.5561	18.6556	18.3477	18.686	18.8848	16.8963	20.7484	17.0542	20.3222	26.4845	17.5099	18.4886	20.3803	24.924	16.4475	17.3761	18.2073	17.7398	17.6794	18.9678	17.5681	18.9503	21.5684	21.0717	24.2244	25.2983	19.418	19.5363	21.2494	16.0692	17.4955	20.5636	18.7756
	ecotype.8389	15.5051	17.5582	15.6202	18.0484	17.7322	16.4706	16.8241	16.477	18.5132	20.4034	21.9516	16.963	19.6413	19.4595	19.9826	24.6057	18.7852	18.1936	18.1121	18.3247	16.9632	20.473	17.7058	20.6442	26.507	17.2223	18.4931	20.4308	24.7648	16.2287	17.0891	18.1282	17.6592	17.5917	18.5561	17.5159	18.5808	21.5305	21.0485	24.1217	25.2135	19.2802	19.2672	21.0433	15.8362	17.2552	20.4919	19.4168
	ecotype.8412	15.9126	17.7123	15.803	18.1808	18.0142	16.2649	16.5352	16.3962	18.4997	19.9686	22.1056	16.7147	19.508	19.0301	19.9655	24.595	18.6927	18.5194	18.3841	18.3521	16.5684	20.4859	16.8104	20.2874	26.4683	17.5502	18.1879	20.3663	24.8466	16.6191	17.2349	18.7162	17.3415	17.9272	18.7673	16.9374	18.6785	21.1435	21.124	24.2113	25.2882	19.3541	19.1385	20.6593	15.9482	17.7559	20.893	18.743
	ecotype.8420	15.574	17.3607	15.4447	18.3716	18.0533	16.0047	16.6096	16.0096	18.1338	19.8224	22.3354	17.3609	19.4172	19.3714	19.8985	24.7657	19.1711	18.5908	18.5851	18.3705	16.8402	20.9683	16.7163	20.2003	26.4586	17.7257	18.3165	20.4335	25.1171	16.5298	17.8411	18.3524	17.4078	17.7818	18.6932	17.5755	18.6659	21.5953	21.6004	24.2106	25.2759	19.3548	19.4264	21.344	15.8811	17.9526	20.7102	19.3632
	ecotype.8422	15.5244	17.5874	15.5668	18.1113	18.0496	17.0616	16.8731	16.675	18.2476	20.3592	22.3074	17.7325	19.3469	19.9743	19.7878	24.7264	18.8303	18.7117	18.5487	18.8033	16.8831	20.6008	17.6185	20.2958	26.5673	17.7126	18.9686	20.4527	24.8502	16.8431	17.0744	18.5134	18.0169	17.4454	18.9389	17.3731	18.7949	21.7224	20.5986	24.2892	25.2668	19.8736	18.7388	21.128	16.1493	17.3157	21.1418	20.1341
	ecotype.8424	15.2074	17.4789	15.4853	18.2286	18.435	16.4371	16.6134	16.2491	18.516	20.4461	21.9618	16.9793	19.3083	19.9491	19.7768	24.7827	18.7856	18.0794	18.2687	18.444	16.8934	20.6086	17.5343	20.2271	26.4461	17.3896	19.2398	20.651	24.7793	16.3878	17.0366	18.4091	17.829	17.2252	18.3069	17.0913	18.5641	21.0812	19.4961	24.2089	25.4163	19.7734	18.7443	20.8146	15.4394	16.1735	20.3997	20.2155
	ecotype.8430	15.9834	17.8387	15.7986	18.7536	18.6601	16.5141	16.9047	16.7691	18.8197	20.7705	22.5024	17.1425	19.5748	19.5092	20.3511	24.7532	19.4698	18.8163	18.4052	18.2786	17.578	21.0535	17.9921	20.863	26.5197	17.8684	18.0568	20.9305	25.0374	16.4254	17.9587	18.5166	17.4366	18.2133	18.9898	17.4551	18.7816	21.4339	21.4548	24.3667	25.3065	19.1957	19.5628	20.9786	15.6644	17.706	20.8853	19.0841
	ecotype.8610	16.0102	17.9096	16.1139	18.4707	18.2147	15.9868	16.5183	16.1527	18.7225	20.0218	22.1362	16.9516	19.5056	19.2177	19.9844	24.7424	18.9668	18.4928	18.6729	18.6773	16.6577	20.7194	17.3156	20.2049	26.4555	17.8507	18.4535	20.4317	24.9636	16.9216	17.6156	18.2436	17.5379	18.2345	18.9958	18.1165	18.9176	21.5266	21.0494	24.2936	25.2806	19.0713	19.7115	21.5314	16.3558	17.8685	21.2507	19.2001
	ecotype.8692	15.917	17.6348	15.5863	18.0791	18.1985	16.0284	16.3844	16.1969	18.2464	19.9166	22.1864	16.7852	19.2834	19.3348	19.9344	24.6083	18.6647	18.412	18.517	18.7631	16.919	20.8442	16.6856	20.1257	26.4493	17.7735	18.5192	20.6027	24.8976	16.5649	17.2169	18.5786	17.4942	17.4861	18.5234	17.225	18.4838	21.202	20.8017	24.3196	25.2758	19.6197	18.789	20.9443	16.7606	17.2326	20.6062	18.7389
	ecotype.8796	15.4388	17.5771	15.496	18.1941	18.2652	15.9563	16.4513	16.0362	18.2072	19.8517	22.0715	16.816	19.1478	18.8376	19.5829	24.6207	18.7916	18.2396	18.5644	18.5614	16.7201	20.6211	16.9917	20.1534	26.3849	17.5487	18.0478	20.414	24.8224	16.687	17.2757	18.2816	17.3515	17.6097	18.3996	17.2836	18.6029	21.3551	20.6574	24.2374	25.3652	19.4211	18.9611	20.8549	15.9541	17.3316	20.867	18.6168
	ecotype.91	15.5217	17.0766	15.5915	18.2576	18.6746	16.0124	16.0977	15.9014	18.4218	19.5048	21.9683	16.662	19.0453	18.7746	19.1278	24.4863	18.2142	17.5239	18.1005	18.5061	15.9252	20.4486	17.4419	19.7762	26.3886	16.9122	17.9519	20.2024	24.5279	16.1298	16.547	18.0523	17.6304	17.5302	18.0206	17.1688	18.6729	21.0419	20.7643	24.0478	25.2122	19.5033	19.1433	20.6552	15.5207	17.0052	19.9583	18.5948
	ecotype.94	15.4944	17.4153	15.2851	18.0746	18.0357	16.0509	16.5002	16.5169	18.6775	19.9915	22.2414	16.5945	19.4762	19.0782	20.0502	24.7215	19.1021	18.5875	18.7182	18.7392	16.9734	20.834	17.5731	20.466	26.4885	18.0603	17.626	20.7814	24.8866	16.6914	17.5177	18.3179	17.0577	18.1553	18.6714	17.6062	18.5728	21.66	21.4743	24.1902	25.1841	19.0157	19.8304	21.2532	16.4491	18.2668	20.9399	18.9204
	ecotype.957	15.4013	17.5323	15.8278	18.3107	18.4033	16.0245	17.0072	16.4375	18.4187	20.0028	22.0928	16.8285	19.5658	19.1353	19.5704	24.6627	18.8775	18.1847	18.1691	18.589	16.2371	20.5275	17.0562	19.6301	26.5815	17.8202	18.3802	20.1424	24.6809	16.981	17.1313	18.267	17.6905	17.7518	18.6087	16.9871	18.8245	21.144	20.3659	24.2213	25.2242	19.7257	19.2732	20.8582	16.5249	17.4923	21.196	19.1817
	ecotype.96	15.6209	17.8175	15.3831	18.4264	18.4638	16.5287	16.3414	16.3357	18.4976	20.0418	21.9224	16.4688	19.4935	18.9141	19.8592	24.617	18.4459	18.6021	18.5043	18.5323	16.9629	20.6877	17.5135	20.7125	26.5308	17.371	17.913	20.6766	24.8437	16.2708	16.9554	18.5114	17.214	18.0475	18.9037	17.3994	18.689	21.558	20.5173	24.1639	25.2702	19.2574	19.7262	21.1831	16.0734	17.0492	20.2603	18.2731
[truncated: 61 more columns]

## Sheet: Phenotype_CD
	Supplemental Data. Luzarowska et al. (2023). Plant Cell
	Supplemental Dataset 1. Phenotypic data used for GWAS. Phenotypic data used for GWAS and collected in: (1) control conditions for the heat and dark stress treatment (CHD), (2) heat and dark stress (HD), (3) control conditions for the dark treatment (CD), (4) three days extended darkness (3D) and (5) six days extended darkness. Each phenotype is in different excel sheets. Plants were grown and har…
	ecotype.name	DAG.36.5	DGDG.32.0	DGDG.32.3..1.	DGDG.32.3..2.	DGDG.34.0	DGDG.34.1..1.	DGDG.34.2	DGDG.34.4..1.	DGDG.34.4..2.	DGDG.34.5	DGDG.34.6	DGDG.36.3	DGDG.36.4	DGDG.36.5	DGDG.38.5	DGDG.38.6..1.	MGDG.32.3..1.	MGDG.32.3..2.	MGDG.32.4	MGDG.32.5	MGDG.34.1	MGDG.34.2..1.	MGDG.34.2..2.	MGDG.34.3	MGDG.34.4..2.	MGDG.34.5	MGDG.34.6	MGDG.36.1	MGDG.36.3..2.	MGDG.36.4	MGDG.36.5	MGDG.36.6	MGDG.38.5	MGDG.38.6	PC.32.0	PC.32.1..1.	PC.32.1..2.	PC.32.2..2.	PC.32.2..3.	PC.32.3..1.	PC.32.3..2.	PC.32.3..3.	PC.32.3..4.	PC.34.2	PC.34.4..2.	PC.34.4..3.	PC.34.5	PC.34.6
	ecotype.1	16.009	19.0388	17.9409	15.9129	18.853	21.9087	23.2282	19.1988	18.3125	20.8994	23.6169	20.2635	20.7684	21.5591	17.1151	20.2702	19.9758	17.1188	17.8924	16.4704	22.1353	21.3485	21.0519	21.8605	22.2659	23.4574	27.7098	15.7127	17.9877	19.5325	21.3299	25.8737	16.5618	18.6228	17.6296	19.1478	18.4257	16.2272	16.06	18.3983	18.9235	16.7495	15.9623	26.1476	20.5252	18.7873	19.8452	20.1347
	ecotype.104	15.7893	19.3513	18.1289	16.4485	19.007	22.063	23.1551	19.3603	18.7045	20.8952	23.7098	20.3971	20.6738	21.325	16.5721	19.7584	20.3714	17.7965	18.5373	17.1054	22.1135	21.0525	21.3819	22.1601	22.3644	23.451	27.59	15.8962	18.0552	19.6313	21.3698	25.8187	16.5695	18.1651	17.3077	19.2784	18.6198	15.0557	16.0846	19.1178	18.3158	17.1521	15.9975	25.9593	20.5132	19.0844	19.0827	19.6136
	ecotype.116	15.8921	18.8025	18.1704	16.1304	18.9338	21.934	23.0239	19.1855	18.4482	20.9055	23.8482	20.3791	20.3848	21.4724	16.542	19.981	20.4052	17.3147	18.0532	16.6762	21.9659	20.9308	20.9371	21.6877	21.9323	23.1889	27.6242	15.8225	17.9778	19.2496	21.4364	25.8531	16.5916	18.3076	18.0475	19.1326	18.8578	16.0843	16.3885	19.1258	19.3346	16.941	16.2228	26.1414	20.796	19.0229	20.0262	20.4143
	ecotype.126	16.1956	18.8346	17.7164	16.2944	18.8645	21.642	22.9553	19.1292	18.0191	20.5281	23.672	20.387	20.4614	21.4783	16.7141	19.9606	19.9988	17.4091	18.0813	16.8783	21.8893	21.1362	20.9209	21.7288	22.1032	23.3937	27.6017	15.6583	17.8442	19.3158	21.3547	25.9463	16.7713	18.3836	17.7897	18.9022	18.4105	16.2309	16.2745	18.6771	19.3013	16.9043	16.4708	26.1178	20.4324	19.1105	19.9875	20.334
	ecotype.149	16.0143	19.1912	18.1993	16.298	18.9973	21.9606	23.0597	19.3364	18.4965	20.8666	23.7506	20.3564	20.8734	21.5364	16.8416	20.2682	20.3093	17.6101	18.5067	17.0995	21.9653	20.7915	21.2979	21.8833	22.3465	23.3926	27.7166	15.7071	17.9435	19.8314	21.2759	25.9455	16.3417	18.6373	17.3619	18.9536	18.4684	16.0376	15.7255	18.3693	18.6753	16.4482	15.6956	26.0764	20.5611	19.2805	19.5751	19.8051
	ecotype.166	16.378	18.7043	17.8256	16.2098	18.5734	21.94	23.1525	19.0732	18.9762	21.3644	23.8329	19.9395	20.3192	21.9034	17.3429	20.0368	20.4963	17.429	18.191	17.2873	22.1309	20.8493	21.6442	22.1002	22.4581	23.7653	27.6858	16.3232	17.945	19.6326	21.7812	25.9307	16.594	18.4632	16.8957	18.4782	18.2406	16.5079	16.9927	18.8281	18.8685	17.8745	15.6159	26.0749	20.5813	19.2403	19.824	19.9923
	ecotype.1716	16.1342	18.8044	17.809	16.2131	18.7323	21.5987	22.7862	19.3497	17.5637	20.5488	23.5474	20.435	20.8916	21.5612	16.5108	20.1502	20.2302	17.9656	17.9075	16.8355	22.0776	21.2695	20.7332	21.8883	21.8412	23.1486	27.594	16.0328	18.0023	20.0862	21.7001	26.1785	16.2553	18.5455	17.7254	19.0322	18.6834	16.0941	14.4205	18.6782	19.3605	15.08	15.7821	26.1023	20.4306	18.9877	19.7065	20.1625
	ecotype.173	16.2222	19.1539	18.4625	16.1706	19.0585	21.8645	23.2296	19.2333	18.2243	20.618	23.8363	20.4257	20.5832	21.3759	16.5908	19.9953	20.7645	17.5458	18.2752	16.8738	22.2758	21.6549	20.7693	22.108	22.0969	23.3701	27.7395	15.9827	18.3564	19.6945	21.492	26.0612	16.9907	18.5337	18.3117	19.0923	18.656	16.0973	14.7661	18.8492	19.2546	15.5489	15.9986	26.1352	20.5813	18.8522	20.0338	20.4698
	ecotype.178	16.1714	19.3335	18.4972	16.3358	19.2725	22.1283	23.437	18.6403	18.5278	20.9949	23.9662	19.8665	20.6135	21.3434	16.5704	19.8909	20.5962	17.1337	18.3642	16.7102	22.3249	21.5278	21.1806	22.0115	22.4773	23.6591	27.8878	15.6529	18.1331	19.6084	21.5872	25.7665	16.058	18.0446	17.5993	18.3044	17.2398	14.981	15.398	17.841	18.3938	15.8936	15.2462	26.0882	20.249	19.2479	19.332	19.7698
	ecotype.1859	15.9556	18.6857	18.0087	16.0363	18.6407	21.9823	23.0456	18.7145	18.1249	20.6442	23.5259	20.1938	20.2982	21.2517	16.8738	20.0608	20.0532	17.7117	17.9742	16.594	22.2926	21.2005	21.3526	22.017	22.3044	23.3581	27.6312	16.2932	18.1995	19.4396	21.3559	25.8609	16.4969	18.5981	18.0809	18.6674	18.7632	16.276	15.4751	18.5313	19.3307	16.2549	16.008	25.9872	20.7223	19.1912	19.9522	20.4316
	ecotype.1925	16.2039	18.4613	17.9454	15.7625	18.3919	21.4379	22.6891	19.2915	17.6331	20.5238	23.3693	20.5639	20.6136	20.9377	16.2276	19.9957	20.4438	17.6799	18.0641	16.4869	22.0238	21.2937	20.4994	22.0267	21.8296	23.0727	27.4823	15.8143	18.4695	19.8443	21.226	26.1133	17.0129	18.7865	17.8172	19.3443	18.5229	15.7132	14.297	19.306	19.3205	15.3524	16.048	25.9339	20.6884	19.4561	19.8629	20.7877
	ecotype.1967	15.8412	18.5917	18.2922	16.1259	18.4767	21.7012	22.8602	19.4397	17.8809	20.6358	23.4683	20.507	20.8012	21.3552	16.7017	20.3598	20.712	17.9401	18.2417	16.7682	22.0603	21.204	20.7026	22.0732	21.8857	23.1298	27.6121	16.0465	18.2581	19.8398	21.5263	26.136	16.4559	18.8518	17.9489	19.2215	18.9466	16.0193	14.6397	18.9276	19.3273	15.4415	15.8346	26.0507	20.4937	19.3233	19.756	20.2005
	ecotype.2	16.1056	18.7057	17.7696	15.4642	18.6418	21.7024	23.227	18.8326	18.4757	20.9138	23.5274	20.1527	20.6172	21.7154	17.6753	20.2093	20.2976	17.2454	18.0015	17.0752	21.8039	21.0888	20.9992	21.8032	22.1204	23.3878	27.5417	15.7263	17.656	19.355	21.4676	25.7791	16.9014	18.6482	17.6561	18.8976	18.2694	16.2457	16.0818	18.4726	19.0919	16.8381	15.8567	25.9835	20.4828	19.0096	19.8275	20.179
	ecotype.2057	15.9688	18.9132	17.8946	15.8915	18.6979	21.7466	22.8864	19.2659	17.8655	20.7442	23.5541	20.4277	21.0425	21.3508	16.5119	20.4228	20.5716	17.6051	18.079	16.5207	22.0166	21.1363	20.9382	21.9365	21.9549	23.1923	27.6456	15.9167	18.0003	20.0222	21.338	26.105	16.3484	18.9474	18.0492	19.2217	18.7721	16.3238	14.8705	18.7788	19.1598	15.7524	16.0076	26.0797	20.6821	19.1246	19.631	20.1483
	ecotype.223	16.3152	18.9758	18.0357	16.3559	18.7171	21.837	23.086	19.2067	18.6857	21.3194	23.8045	20.217	20.5762	22.1004	17.347	20.3832	20.3968	17.672	18.1784	17.483	22.0768	21.0895	21.1535	22.006	22.165	23.5732	27.731	15.7	17.743	19.7054	22.052	25.9985	16.6862	18.631	17.4034	18.6674	18.5693	16.79	16.4119	18.8078	19.227	17.2218	15.8258	26.1436	20.6747	18.9468	20.074	20.2906
	ecotype.2274	16.1768	19.1439	17.994	16.1514	18.827	21.6736	22.9446	19.2002	17.964	20.5958	23.6421	20.0825	20.4601	21.1205	16.4889	20.1019	20.2481	17.6404	18.41	16.9052	21.8625	20.8987	20.9596	21.8645	22.0427	23.2557	27.6057	15.4167	18.0154	19.3429	21.1014	25.904	16.3709	18.5942	17.6437	19.1423	18.4895	16.0285	15.6297	18.8639	19.1525	16.62	15.9593	26.1198	20.47	19.1677	19.6577	20.2314
	ecotype.2290	16.0627	18.941	18.1214	15.9218	19.0676	21.8242	23.2016	19.2771	18.3652	21.0901	23.5431	20.2776	20.583	21.8958	16.8935	20.0886	20.6023	16.8872	17.9841	16.9033	21.9931	21.1819	21.0368	21.9616	22.2388	23.5833	27.632	15.9631	18.2653	19.848	21.7779	26.0505	16.4019	18.533	17.7029	19.0465	18.3396	16.1495	15.4693	18.7932	18.5407	15.9825	15.7017	26.227	20.4388	18.7144	19.4281	19.4835
	ecotype.242	15.6104	18.6137	18.0267	15.7538	18.8581	22.3026	23.147	18.2025	19.2751	20.9675	23.5416	20.1559	20.5252	21.0737	16.5335	19.8277	18.3362	17.065	18.2483	16.1639	21.9722	20.5668	21.4326	21.5824	22.3985	23.1853	27.2218	15.5085	17.6403	18.5327	20.5078	24.76	16.3487	17.5144	16.9387	18.428	17.9843	15.4254	16.1294	18.4026	18.1135	16.4919	16.2566	25.7556	20.2189	17.989	18.9307	19.3969
	ecotype.258	16.3831	18.4023	17.918	15.6753	18.493	21.5191	22.9627	19.2468	18.1299	20.7631	23.5923	20.2024	20.378	21.4298	16.7885	20.1508	19.8733	17.1899	17.9116	16.4645	21.7676	20.9964	20.7102	21.8353	21.9821	23.3375	27.525	15.4802	18.0981	19.3099	21.4469	25.8773	16.5287	18.5808	17.5721	18.9024	18.3338	15.7117	15.0168	18.9467	18.6884	15.7346	15.9808	26.082	20.3412	19.4935	19.4984	19.7965
	ecotype.260	16.2281	19.2428	17.9575	16.4967	18.8343	21.5598	22.9213	19.2216	17.9469	20.8106	23.7764	20.3073	20.5933	21.2657	16.6905	20.286	20.3209	17.4762	18.2682	16.6333	21.816	21.0246	20.4393	21.6557	21.5764	23.0194	27.6425	15.3341	17.991	19.4957	21.2664	25.8806	16.6027	18.5591	17.9678	18.8717	18.2951	15.1108	15.84	18.7652	18.6891	16.5649	16.0349	26.0544	20.3172	19.4065	19.4859	20.1338
	ecotype.267	15.9402	18.6159	18.3619	15.759	18.7902	21.9984	23.2671	18.9719	18.3655	20.9463	23.8157	20.2882	20.4088	21.6464	17.1324	20.2963	20.4291	16.9509	17.8295	16.3703	22.267	21.3831	21.3133	21.9469	22.3615	23.5807	27.7217	16.17	18.3862	19.3789	21.4942	25.9077	16.5376	18.5905	17.9756	18.6489	18.2533	15.6332	15.697	18.6134	18.5453	16.4186	16.047	26.0741	20.4822	19.3162	19.572	19.9143
	ecotype.281	16.1082	18.737	17.4811	16.2373	18.5402	21.7837	22.8072	18.8989	17.816	20.6343	23.7346	19.6804	20.2661	21.075	16.4799	19.9212	19.9828	17.4016	18.0105	16.8543	21.9797	21.0733	20.8086	21.7341	21.9526	23.1055	27.6015	15.2433	17.4287	18.7596	21.1563	25.5477	16.1147	18.121	18.2499	19.217	18.9659	16.7477	14.9317	18.9844	19.7333	15.6944	15.5237	25.9879	20.8382	19.1077	20.1151	20.7097
	ecotype.282	16.0355	18.7764	17.8509	15.6918	18.6579	21.6926	22.9568	18.858	17.8588	20.6168	23.4699	20.0388	20.4597	21.3305	16.6035	19.9095	20.3633	17.2183	17.8793	16.4528	21.7879	20.947	20.5921	21.6788	21.8867	23.1544	27.5891	15.1814	17.758	19.1605	21.2462	25.7539	16.3232	18.3281	17.5945	18.7956	18.1865	14.7419	15.2951	18.612	18.2178	15.9561	16.0303	25.9607	20.251	19.0442	19.3672	19.6306
	ecotype.321	16.075	19.1738	17.5221	16.2232	18.75	21.7021	23.0508	19.3325	17.7597	20.659	23.6257	20.3233	21.1641	21.3811	16.6088	20.1655	20.0524	17.6611	18.3	16.8248	22.0876	21.4904	20.4283	21.9274	21.9109	23.2298	27.5914	15.5398	17.9582	19.7497	21.4861	25.8638	16.4194	18.6296	18.189	19.2351	18.1647	16.1587	15.2856	18.5709	19.3729	16.0928	15.6496	26.0528	20.552	19.1474	19.7715	20.3486
	ecotype.328	16.3925	19.1232	17.8536	15.9423	19.0549	21.9723	23.2587	19.2007	18.275	20.7359	23.5012	20.8677	20.554	21.7958	16.8022	19.9047	19.9161	17.6291	17.9122	16.9486	22.1705	21.3317	20.9484	22.1462	22.2427	23.5041	27.6362	16.0371	18.5049	19.6305	21.9219	26.1788	16.8566	18.4755	18.0477	19.1432	18.4058	15.928	15.786	18.9065	18.8534	16.4984	16.2607	26.2043	20.3399	18.6679	19.2761	19.6992
	ecotype.357	16.1192	18.6136	17.8937	16.0582	18.4526	21.8845	23.0545	19.1871	17.9371	20.5342	23.5551	20.2085	20.4872	21.4093	16.9473	20.2995	20.4306	17.4379	17.8553	16.6209	22.1658	21.2226	21.1464	21.9447	22.2555	23.3732	27.5535	16.0784	18.1887	19.7112	21.3788	25.8681	16.5457	18.8609	18.0038	18.9806	18.5854	16.2411	16.0254	18.96	19.2168	16.7329	15.6949	26.096	20.6593	19.4228	19.8744	20.3134
	ecotype.362	15.7225	19.3145	18.2897	16.3296	18.9803	21.7016	22.9959	19.0924	18.1467	20.427	23.6901	20.0061	20.8338	21.4044	16.2947	19.9702	20.5014	17.4765	18.7897	17.5316	22.118	21.2946	21.0893	22.0307	22.2572	23.3765	27.6944	15.7506	17.9977	19.8892	21.3045	25.9917	16.3136	18.4408	17.9775	19.303	18.6375	16.2464	15.2722	19.0604	19.3864	15.8452	15.724	26.1409	20.6849	19.4801	20.0563	20.5668
	ecotype.366	16.3886	19.0422	18.3881	16.7227	18.9664	21.8768	23.2409	19.3136	17.6971	20.7453	23.8205	20.6374	20.9735	21.7665	17.2166	20.3651	21.0915	17.7493	18.2935	16.8526	22.0305	21.5169	20.1161	21.6733	21.7223	23.2083	27.7263	15.5412	18.0525	19.5862	21.7594	25.8406	16.3595	18.586	18.546	19.3104	18.7012	16.1017	14.3722	19.3358	19.8013	15.158	15.5986	26.1554	20.8059	19.622	20.179	20.6571
	ecotype.378	16.0295	18.6835	17.8001	16.1038	18.43	21.8166	22.7951	19.3075	18.24	20.6695	23.431	20.4531	20.5525	21.5102	16.838	20.0644	20.7144	17.3822	18.0277	16.7819	21.8643	20.5913	21.2168	21.7295	22.1045	23.2287	27.4076	15.9115	17.7007	19.6882	21.4268	25.938	16.4867	18.4148	18.1418	19.1713	18.5239	15.8853	16.0485	18.9541	18.8185	16.5448	15.7298	26.0937	20.4394	19.6068	19.5345	19.7698
	ecotype.379	16.1381	18.5895	18.0914	16.2344	18.5338	21.7683	22.9726	19.1528	17.8151	20.6749	23.6316	20.3016	20.6043	21.3303	16.6951	20.1058	20.8748	17.5683	18.0118	16.8411	22.1091	21.3257	20.9062	21.9311	22.0903	23.309	27.6276	15.8463	18.0437	19.47	21.4697	25.8878	16.8025	18.5387	18.0835	19.1714	18.7292	16.3942	16.7745	19.0662	19.4151	17.4447	16.0411	26.0633	20.8162	19.3534	20.0904	20.7452
	ecotype.380	16.311	18.662	17.9278	16.1323	18.6858	21.9148	22.9907	19.3972	18.0629	20.8168	23.6005	20.6536	20.5721	21.444	16.9375	20.3019	20.4762	17.5302	17.9088	16.6669	22.0773	21.1257	20.7715	21.9086	21.7328	23.0512	27.5001	16.0889	18.2272	19.4283	21.4541	25.9778	16.8212	18.6743	17.777	19.4425	18.7358	16.1462	14.8436	19.4681	19.4666	15.7586	16.041	26.1581	20.8264	19.1306	19.9431	20.6531
	ecotype.386	15.6976	19.1139	18.0154	16.3123	19.0636	21.9002	22.9881	19.0434	18.3853	20.888	23.7361	19.8735	20.289	21.2299	16.4128	19.7379	20.1738	17.066	18.2896	16.6631	21.8785	20.7484	21.1052	21.597	22.1013	23.2369	27.5003	15.7244	17.5674	19.1488	21.058	25.3374	16.5312	17.9086	17.9069	19.2485	18.3392	15.7946	16.4849	18.5217	18.7643	17.159	15.502	25.9805	20.461	19.0285	19.5001	19.9158
	ecotype.390	16.1026	18.9781	18.1737	16.0483	19.0973	21.8121	23.1554	19.0841	17.8896	20.6597	23.9176	20.2614	20.6901	21.3285	16.6686	20.2376	20.333	17.0674	18.2657	16.5273	22.0997	21.4828	20.5226	21.7061	21.8434	23.0993	27.7189	15.7287	18.1089	19.5484	21.3518	25.768	16.3598	18.4908	18.3507	19.3151	18.7295	15.877	15.6789	18.954	19.2205	16.2123	15.9048	26.2512	20.6786	19.4811	19.9818	20.3236
	ecotype.392	15.8662	18.2841	17.6311	16.0498	18.3387	21.4795	22.5109	18.9566	17.889	20.287	23.3869	20.3844	20.257	21.4742	16.5362	20.1303	19.7951	17.477	17.6564	17.2627	21.8282	20.8813	20.6319	21.8973	21.7639	23.0121	27.3866	15.9532	17.7839	19.4346	21.3948	26.0597	16.407	18.4235	17.4678	18.7913	18.4964	16.1271	14.8046	18.7127	19.1188	15.3228	15.8869	26.0802	20.4271	18.8229	19.8512	20.0883
	ecotype.5056	16.1042	18.5891	18.3652	16.2946	18.4946	21.7296	22.7058	19.1935	17.9695	20.7027	23.6691	20.4666	20.3747	21.2818	16.5558	20.3043	20.4363	17.6729	18.229	16.8225	21.8815	20.8889	20.9666	21.8596	21.9219	23.2331	27.6742	15.911	18.0564	19.486	21.2536	26.1989	16.4619	18.9079	17.656	18.9846	18.77	16.5196	15.8464	19.0921	19.5803	16.6465	15.8358	26.1462	20.7188	20.1782	20.0929	20.6994
	ecotype.5116	15.888	18.6212	18.1089	16.3242	18.5391	21.8774	22.9195	19.5095	18.1665	20.8662	23.6248	20.5607	20.5819	21.4172	16.8718	20.2922	20.5477	17.8482	18.2414	16.9116	22.0263	20.9033	21.3203	22.0209	22.303	23.4108	27.6192	16.2699	18.1471	20.0121	21.3957	26.188	16.5463	18.8461	18.0549	19.1801	18.7563	16.384	15.6447	18.7545	19.3053	16.3953	15.6729	26.1581	20.6135	19.4529	19.8457	20.3882
	ecotype.5122	15.969	18.4206	18.0493	16.2194	18.0458	21.6475	22.716	19.0416	18.0585	20.7465	23.5487	20.3909	20.5644	21.7021	16.9071	20.1143	20.7925	18.0737	18.0735	16.9977	21.9924	20.9651	20.8535	21.744	21.8983	23.1445	27.5996	15.7493	17.7473	19.5681	21.6964	26.014	16.4496	18.6043	18.254	18.9434	18.7961	16.4747	15.5987	18.8036	19.5755	16.3946	15.9168	25.9619	20.7012	19.1179	20.2048	20.6547
	ecotype.5158	16.261	18.7477	18.2022	16.3299	18.7002	21.7369	22.8495	19.1775	18.3312	20.9863	23.8353	20.2583	20.5631	21.6235	17.2158	20.5489	20.6552	17.308	18.0562	16.8119	21.9764	20.7427	21.2989	21.8031	22.0925	23.3373	27.6632	15.7097	17.8808	19.5302	21.5072	26.012	16.5845	18.6554	17.725	18.5982	18.5032	16.1991	14.9699	18.4107	19.2396	15.4918	15.9937	26.0979	20.6426	19.4057	20.0913	20.587
	ecotype.5232	15.8995	18.9076	18.0284	16.2574	18.6968	21.9253	23.0315	19.195	18.0383	20.7246	23.6429	20.407	20.6799	21.5092	16.6311	19.911	20.5903	17.6219	18.1938	16.7228	22.1188	21.3136	20.9128	21.7421	22.0467	23.2432	27.5473	15.8002	17.9214	19.5083	21.3634	25.7192	16.255	18.2849	17.9436	19.179	18.8017	16.5403	15.6096	18.9157	19.8173	16.0314	15.7858	26.1613	20.4881	18.9079	20.1305	20.6484
	ecotype.5245	15.6683	18.5077	17.6843	15.993	18.1793	21.5233	22.7192	19.2018	17.5948	20.6819	23.5142	20.1077	20.3847	21.281	16.6026	19.9513	20.385	17.3202	18.0201	16.6564	21.9287	21.0471	20.8009	21.6464	21.6764	23.021	27.4409	15.7106	17.5787	19.2921	21.2298	25.6972	16.4876	18.2597	17.7314	19.1676	18.4944	15.9732	15.6341	18.9203	19.447	16.2687	15.5684	26.033	20.4531	19.2393	20.1611	20.6477
	ecotype.5380	16.0082	19.0962	18.1098	16.2849	18.8637	21.864	23.0432	19.2497	18.2361	21.052	23.8456	20.4689	20.7534	21.6491	16.7729	20.24	21.0537	17.6524	18.2576	16.9084	22.1641	21.3219	20.9516	21.8806	22.1102	23.3775	27.6383	15.6831	18.0011	19.6355	21.4993	25.9194	16.495	18.4841	18.5154	19.1216	18.8829	16.5617	15.1582	18.9796	19.3382	15.9357	15.9866	26.0848	20.7428	20.0149	19.8626	20.188
	ecotype.5381	16.1114	18.8896	18.0456	16.0765	18.8229	21.9631	23.1215	18.9862	18.6621	21.0241	23.8448	20.2768	20.4371	21.5741	16.9046	20.1902	20.6024	17.5119	18.0699	16.7764	22.1189	21.0109	21.4499	21.943	22.3909	23.5255	27.756	15.9892	17.9727	19.443	21.3298	25.7315	16.5775	18.3986	18.1309	18.9407	18.7312	16.056	15.6165	18.8132	18.8888	16.265	16.0389	26.037	20.7013	19.9226	19.7715	19.9935
	ecotype.5565	15.8688	18.8499	18.027	16.0829	18.6698	21.6901	22.8412	19.1223	17.9329	20.3221	23.5552	20.3142	20.6762	21.5448	16.8488	20.2879	20.6612	17.4098	18.3607	17.3173	21.9093	21.0716	20.6496	21.9495	21.9687	23.1703	27.6147	15.6805	17.9148	19.4924	21.4054	26.1101	16.1921	18.6627	18.1251	19.0858	18.5391	16.1247	15.767	18.8791	19.0734	16.5059	15.9086	26.136	20.4453	19.1866	19.6473	20.0349
	ecotype.5606	16.0167	18.7833	18.4331	16.0569	18.6912	21.9293	23.0302	19.0515	18.5532	20.9783	23.6466	20.3881	20.4226	21.3995	16.9567	20.3538	21.047	17.0694	18.1409	16.7472	21.9486	20.7913	21.4079	21.7123	22.2795	23.3682	27.4817	15.9742	18.0217	19.2527	21.0271	25.6569	16.7087	18.5129	17.7237	18.7582	18.4033	16.202	15.6318	18.7127	19.1137	16.2227	15.5722	26.1248	20.4999	19.5622	19.8845	19.9934
	ecotype.5742	16.3344	18.8364	18.0725	16.42	18.7538	21.8245	22.9904	19.4531	18.2012	20.8961	23.7163	20.5387	20.6316	21.4041	16.575	20.0924	20.49	17.4074	18.1756	16.6157	21.8741	20.9597	20.9216	21.8046	22.0611	23.3254	27.639	15.7843	18.1745	19.5634	21.2766	25.9347	16.7484	18.5491	17.614	19.1156	18.529	15.9123	16.3183	18.8851	19.1043	17.0668	16.036	26.1088	20.5068	19.6015	19.9904	20.4
	ecotype.5753	16.0703	19.0487	18.3369	16.1198	18.8535	21.809	23.1253	19.2901	18.3237	21.0001	23.7578	20.2561	20.5698	21.6814	16.9197	20.1115	20.4065	17.2188	18.2819	16.7785	21.9014	20.931	21.1658	21.7833	22.2141	23.4584	27.6779	15.5717	17.7632	19.2978	21.428	25.7308	16.4874	18.344	17.6375	19.0528	18.4563	16.14	16.0036	18.6552	18.8642	16.5137	15.8941	26.1709	20.3953	19.3526	19.8366	19.8408
	ecotype.5785	15.9844	19.1508	18.4675	16.289	19.1869	22.185	23.3317	19.1067	18.481	20.9586	23.7638	20.4216	20.5512	21.5203	16.8368	19.9416	20.998	17.2428	18.2239	16.8184	22.2333	21.228	21.2316	21.9148	22.3012	23.4816	27.691	15.9592	18.3918	19.3722	21.4656	25.8813	16.7474	18.279	17.5237	19.0835	18.5138	15.6079	15.2086	19.8838	18.7984	16.0632	16.0849	26.1124	20.8603	19.2609	19.7741	20.2559
	ecotype.5832	15.9432	19.0899	18.2044	16.2648	18.9011	21.8125	23.0716	19.2626	18.072	20.8932	23.7532	20.4682	20.6419	21.4403	16.8265	20.007	20.9108	17.33	18.437	16.7843	21.9527	21.0513	20.8562	21.8769	22.14	23.3998	27.6614	15.6542	18.1226	19.8868	21.3746	26.0826	16.7585	18.6963	17.9381	18.943	18.4298	15.9512	15.6744	18.9385	19.017	16.3931	15.8031	26.1055	20.4796	19.0944	19.7596	20.3424
	ecotype.5837	15.9859	19.1383	18.3594	16.7383	18.893	21.9711	23.1405	19.1333	18.2282	20.9606	23.8817	20.3924	20.4856	21.1618	16.498	20.0901	20.4573	17.7832	18.3743	17.1262	22.3513	21.3965	21.0892	22.0946	22.2038	23.3513	27.7402	15.9138	18.229	19.2238	21.1737	25.9214	16.6724	18.4597	17.8658	18.6709	18.5202	16.1873	14.2744	19.0128	19.3836	14.7997	15.7948	25.9282	20.6615	19.2756	19.7215	20.2788
	ecotype.5887	16.0307	19.1923	18.1854	16.64	19.1025	21.8657	23.0425	19.4141	18.2171	20.7296	23.8258	20.6811	20.6836	21.373	16.6663	20.4043	19.9426	17.9203	18.4842	17.3136	22.025	21.0725	21.1623	22.1235	22.348	23.4876	27.7358	15.7637	18.3031	19.8136	21.5052	26.2445	17.0618	18.9022	17.6304	18.832	18.0532	15.6426	14.6497	18.7777	18.9574	15.6482	16.1415	25.8988	20.4946	19.463	19.6159	20.3299
	ecotype.5987	16.0809	19.1483	17.9278	16.2428	18.8573	21.6763	22.9736	19.4721	18.0924	20.7916	23.5912	20.6823	20.8242	21.4011	16.4969	19.8963	20.3495	17.3106	18.1172	16.5475	21.7472	20.8522	20.749	21.6449	21.9101	23.2947	27.4939	15.6582	17.7145	19.668	21.2982	25.9158	16.8021	18.2567	17.74	19.1251	18.3528	15.7504	15.8388	18.6324	18.8598	16.4371	15.6735	26.1126	20.2742	19.5208	19.3486	19.7749
	ecotype.6005	16.2159	18.7952	17.812	16.1586	18.7562	21.4186	22.9303	19.4203	17.7727	20.7198	23.6951	20.7083	20.6857	21.4437	16.9199	20.3614	20.2279	17.2072	17.8189	16.4279	21.819	21.294	20.2318	21.6672	21.8613	23.3722	27.5978	15.8074	18.0649	19.4211	21.394	26.1226	16.8535	18.7761	17.9948	19.0073	18.4228	15.7728	15.3501	18.7572	18.7752	16.0654	15.9158	26.0096	20.4214	19.7311	19.6429	20.0036
	ecotype.6008	16.3186	19.0545	18.1394	16.2741	18.5964	22.055	23.1177	19.214	18.2293	20.8348	23.801	20.284	20.5852	21.367	16.5786	20.1298	20.4774	17.6916	18.3851	16.8485	22.1612	21.1521	21.2037	21.9504	22.3172	23.4701	27.7291	15.7969	17.7485	19.4713	21.3378	25.8612	16.5112	18.5739	17.7411	19.2216	18.6189	16.3953	15.7794	18.8618	19.5367	16.7885	15.991	26.1504	20.8103	19.5993	20.1888	20.7837
	ecotype.6042	16.0226	18.6787	18.2247	16.0101	18.7948	21.9932	23.1361	19.2079	18.3763	20.9187	23.8894	20.161	20.824	21.3882	16.7716	20.1596	20.2687	17.0327	18.2133	16.5768	22.1403	21.1766	21.2815	21.9705	22.3749	23.5246	27.7451	15.8727	18.3862	19.5455	21.2253	25.9504	16.3461	18.6225	17.6362	18.8699	18.3518	15.9302	16.4211	18.7375	18.6039	17.3764	16.102	25.942	20.6285	19.4074	19.4782	19.8923
	ecotype.6188	16.2531	19.4659	18.283	16.6041	19.2467	21.9651	23.2443	18.9933	18.0405	20.8478	23.8284	20.5248	20.5187	21.5466	16.8122	20.0143	20.9427	17.8216	18.4071	17.2138	22.2463	21.6587	20.647	22.03	22.0951	23.4316	27.6789	15.9333	18.1499	19.5379	21.5917	25.9463	16.7273	18.5565	17.936	19.0434	18.8666	16.4968	16.3156	19.3284	19.5819	17.1857	15.5466	26.2167	20.81	19.3087	20.1133	20.6234
	ecotype.6190	16.0629	19.4511	18.2681	16.5073	19.1921	22.0014	23.2982	19.2801	18.0974	20.8841	23.9144	20.0318	20.9024	21.5055	16.5203	19.9079	20.1624	17.5748	18.4542	17.0939	22.0718	21.4189	20.7195	21.9296	22.2396	23.4921	27.7801	15.367	18.1316	19.3488	21.3699	25.8024	16.1805	18.3015	17.79	19.1494	18.6914	16.2801	15.4425	18.7848	18.998	16.0243	15.7554	26.1619	20.6127	19.3311	19.5287	19.9905
	ecotype.6194	16.3958	18.6031	17.9914	16.1771	18.4734	21.7496	23.056	19.5489	18.1683	20.7567	23.6506	20.485	20.8571	21.3953	16.8631	20.346	20.4054	17.6919	18.2287	16.8223	22.1263	21.2031	21.1471	22.1131	22.3677	23.5044	27.7149	15.8212	18.3459	19.7085	21.5385	26.1133	16.6103	18.745	17.8256	19.6684	18.5824	15.8139	16.1446	19.1839	19.0687	16.8663	15.6992	26.0041	20.5924	19.0421	19.7384	20.253
	ecotype.6243	15.7648	18.9372	18.0215	16.3103	18.4215	22.216	22.8235	18.9852	18.74	20.55	23.5755	19.7847	20.4421	21.5155	16.7592	20.187	20.3117	17.3894	18.2308	17.2756	22.2901	20.6575	21.6175	21.9159	22.3451	23.1353	27.6507	16.1064	17.6539	19.8589	21.3907	25.9929	16.0917	18.6181	18.0598	19.0865	19.279	16.4473	20.6842	18.8238	19.0654	21.345	14.8723	26.2785	20.8302	18.9217	19.6311	19.8985
	ecotype.6318	16.0789	19.0558	18.124	16.6633	18.7199	21.6915	22.991	19.647	18.1161	20.9163	23.7829	20.6262	20.7497	21.4715	16.9816	20.3359	20.6824	18.1549	18.5567	17.5143	22.2475	21.5525	21.0562	22.2697	22.173	23.4249	27.7685	16.0674	18.4777	19.9795	21.6594	26.368	16.9247	18.9276	17.7801	19.1971	18.7325	16.355	15.3903	19.1503	19.2283	16.3705	16.0277	25.9702	20.8566	19.4868	19.7712	20.4725
	ecotype.6448	16.2158	18.8191	17.8007	15.7787	18.6989	21.9027	23.1356	19.0207	18.0897	20.7177	23.5559	20.5685	20.5427	21.5658	16.6275	19.8716	20.5204	17.2264	17.9248	16.579	22.1659	21.3644	20.9346	21.9113	22.1741	23.4142	27.5995	15.9448	18.1493	19.5403	21.5995	25.9286	16.7012	18.3045	17.8126	18.9168	18.2154	15.762	15.8232	18.832	18.7003	16.2831	16.0658	26.0621	20.3837	19.4993	19.3395	19.8007
	ecotype.66	16.0486	18.7359	18.3863	16.0954	18.6723	21.6625	23.0816	18.9262	17.581	20.6844	23.8221	20.454	20.4205	21.2005	16.5917	20.291	20.9212	17.2493	18.191	16.4052	22.1209	21.4811	20.4855	21.7803	22.0165	23.28	27.7575	16.0137	18.4547	18.9988	21.2657	25.8154	16.4085	18.467	18.3049	19.0289	18.8986	16.3377	15.0331	18.7144	19.4441	15.7102	15.9789	26.1512	20.6389	19.1536	19.9031	20.3528
	ecotype.6709	16.0102	18.9588	18.1424	16.0999	18.8773	21.8339	22.9747	19.3153	17.9868	20.659	23.6354	20.6265	20.3498	21.2875	16.4536	20.0648	20.4411	17.5884	18.1673	16.68	22.1607	21.1444	21.0068	21.9359	22.2013	23.3155	27.5961	16.1645	18.2907	19.5805	21.3093	26.0744	16.8452	18.6759	18.0815	19.1314	18.5648	15.8695	15.2446	18.9451	19.0173	15.7388	16.2782	26.0487	20.5402	19.7856	19.6594	19.9781
	ecotype.6727	16.0507	18.7949	18.2194	16.1795	18.7728	21.7395	23.0281	19.002	18.0763	20.8106	23.6523	20.5872	20.5147	21.7576	17.2375	20.3441	20.8097	17.6635	17.899	16.9023	21.8797	21.0451	21.006	21.8843	22.1221	23.4425	27.582	16.1016	18.2173	19.6825	21.6666	26.1089	16.685	18.8669	18.0774	18.7756	18.4492	16.3377	16.4577	18.8406	19.0908	17.3435	15.7417	26.2652	20.4006	19.068	19.795	20.232
	ecotype.6729	16.1101	18.8904	17.98	16.1253	18.6392	21.7935	22.9102	19.0077	18.1866	20.8792	23.6199	20.3276	20.6661	21.3509	16.507	19.9528	20.6202	17.3169	18.1145	16.5788	22.0618	21.1479	20.7049	21.6865	21.8782	23.1746	27.6389	15.6654	17.7877	19.333	21.3526	25.8236	16.6171	18.358	18.3959	18.8213	18.6105	15.9012	15.3053	18.6391	19.296	16.0728	16.132	25.9991	20.4934	19.1161	19.6294	20.2526
	ecotype.6730	16.12	18.7401	17.8157	16.3006	18.5439	21.8577	22.8939	19.4007	18.1974	20.7111	23.6404	20.3022	20.9229	21.493	16.5719	20.0016	20.4805	17.7687	18.4916	17.1354	21.8788	20.7714	21.1104	21.8854	22.1797	23.318	27.6019	15.8266	17.505	19.9331	21.4496	25.91	16.3418	18.4662	18.0544	19.4379	18.7251	16.6207	16.5001	18.8589	19.5126	16.8609	16.1295	26.1894	20.4848	19.3067	19.8647	20.2062
	ecotype.6744	15.8603	19.0407	18.3273	16.5856	18.8042	21.7178	22.9309	19.0544	18.3177	20.7165	23.4795	20.563	20.4433	21.3096	16.5047	20.0196	21.0724	18.4089	18.2457	17.4968	21.9895	21.2211	20.7263	22.2661	22.0144	23.2777	27.4968	15.8204	18.4292	19.6421	21.5918	26.0263	16.7221	18.8319	17.9288	18.857	18.829	16.3275	14.776	18.9961	19.7068	15.7344	16.2478	26.0522	20.6761	19.5641	20.0785	20.9342
	ecotype.6810	16.2244	18.9862	18.0342	15.8438	18.7455	21.7019	23.0092	19.5068	17.6483	20.6101	23.6326	20.3844	22.0939	21.6851	16.7517	20.387	20.5382	17.3724	18.0318	16.4208	22.2013	21.4502	20.5513	21.8915	22.0186	23.2323	27.6537	15.8439	17.6884	21.1586	21.6427	26.1595	16.6343	18.8253	17.4173	19.3619	18.2351	15.2505	14.9937	18.7598	18.645	15.5747	15.9213	26.0238	20.5648	18.9232	19.2699	19.8564
	ecotype.6847	16.1291	19.004	18.3179	16.3874	18.6418	21.9585	22.9904	19.0039	18.4439	20.8543	23.824	20.3006	20.5261	21.3687	16.6817	20.2166	20.8434	17.1771	18.3249	16.7425	21.9989	21.0146	21.2363	21.8316	22.2456	23.3841	27.7061	16.0807	17.9348	19.7282	21.2693	26.0268	16.8605	18.7518	17.5892	18.7478	18.5058	16.2662	17.0148	18.7014	19.2544	17.6235	15.8816	26.2164	20.6808	20.1408	20.0082	20.4946
	ecotype.6898	15.8511	18.8058	17.7783	15.9722	18.2982	21.2539	22.5434	19.3934	17.8943	20.6543	23.4283	20.1439	20.5009	21.1029	16.6824	19.9123	20.8234	17.775	18.0397	16.6709	21.7409	20.8279	20.8743	21.6821	21.9198	23.2396	27.3319	16.0924	17.7299	19.8997	21.132	25.9054	16.6002	18.6494	17.6342	19.2435	18.366	16.4342	15.412	19.0769	19.5275	16.1376	15.7409	25.8606	20.606	19.6729	20.0043	20.7414
	ecotype.6899	15.9317	18.4938	17.927	15.7771	18.411	21.5713	22.7374	19.2409	18.061	20.633	23.3405	20.2102	20.5148	21.3456	16.4322	20.018	20.0107	17.3136	17.7647	16.5343	21.6866	20.6269	20.9116	21.5335	21.9672	23.1149	27.3277	15.4103	17.6446	19.3183	21.2706	25.7593	16.2798	18.3111	17.2908	19.0123	18.3561	15.7209	16.6434	18.6782	18.7524	17.2001	15.7711	26.0191	20.345	18.8462	19.6817	19.8893
	ecotype.6903	15.9569	18.7815	18.0741	16.4887	18.767	21.834	23.0589	18.993	18.0617	20.8157	23.7794	20.3792	20.4534	21.3042	16.9576	20.3091	20.3709	17.2476	18.0772	16.6821	21.9617	21.0951	20.8742	21.9249	22.1986	23.3719	27.6459	15.9732	18.2325	19.3912	21.1761	25.9335	16.7239	18.7618	17.5907	18.4796	18.3852	15.9917	15.9509	18.7797	19.2315	16.9752	16.0513	25.9719	20.5031	19.7834	20.0144	20.4923
	ecotype.6905	15.8631	19.1546	18.1072	15.6742	19.0588	21.8648	23.1778	19.0594	17.7657	20.5847	23.6052	20.542	20.7792	21.151	16.4526	20.1361	20.4644	16.5864	18.0203	15.532	22.1099	21.5085	20.3172	21.6629	22.0789	23.2538	27.6297	15.711	18.0374	19.4594	20.9892	25.782	16.5467	18.5471	18.0669	19.0334	17.9932	14.928	16.2847	18.7735	18.4614	16.8813	15.9316	26.0838	20.5229	19.3578	19.5617	19.7755
	ecotype.6906	15.6676	18.4704	18.0057	15.7858	18.5545	21.869	22.8425	18.8811	18.4629	20.7271	23.7132	20.2718	20.5107	21.2787	16.9263	20.1896	20.5283	17.1996	17.9905	16.4658	22.0402	20.8295	21.1645	21.658	22.0805	23.0857	27.4956	16.4648	17.9449	19.1322	20.9241	25.5447	16.5944	18.2709	17.8492	18.6937	18.8677	16.1216	15.3559	18.653	18.9767	16.119	15.9453	25.9156	20.634	19.1295	19.7563	19.9515
	ecotype.6907	16.1914	18.4281	17.7364	16.1486	18.5646	21.2182	22.6493	19.7528	17.6705	20.6952	23.4467	20.4556	21.1633	21.4444	16.9082	20.1754	20.3282	17.8845	17.9899	16.5437	21.4894	20.7209	20.2999	21.9607	21.5044	23.0754	27.4948	15.9075	17.8695	20.2141	21.5093	26.2083	16.4851	18.8221	18.0988	19.3968	18.5086	15.805	15.4344	18.6896	18.3578	15.9368	16.1125	26.1128	20.4553	19.0822	19.4665	19.9101
	ecotype.6911	16.2589	18.6836	17.7047	16.1791	18.0744	21.534	22.8506	19.4943	17.7861	20.5836	23.7074	20.2685	20.8059	21.5179	16.8411	20.1828	20.22	17.7444	18.4277	16.9985	22.0342	21.246	20.6322	21.7422	21.8083	23.1786	27.5401	15.5519	17.2818	19.5681	21.3156	25.8676	16.3357	18.4594	18.2269	19.5876	18.8976	16.4322	16.5471	19.0244	19.4401	17.0305	15.9797	26.3353	20.6566	19.5227	19.8117	20.1241
	ecotype.6914	15.9493	18.697	18.1428	16.3183	18.7314	21.4247	22.699	19.305	17.7464	20.6222	23.6937	20.6365	20.4443	21.2485	16.5574	20.1448	21.1552	17.7403	18.1116	16.7225	21.8642	20.8737	20.7555	21.8596	21.7052	23.1309	27.6376	15.8205	18.3659	19.8388	21.6975	26.2978	16.9324	18.7427	17.7432	18.9623	18.7864	16.1785	15.5177	19.064	19.6055	16.4785	16.2324	26.1215	20.6689	19.4601	19.9448	20.7218
	ecotype.6916	16.1114	18.7961	18.1659	15.7124	18.5345	21.825	23.0526	19.1024	17.932	20.8626	23.8379	20.1049	20.4986	21.1829	16.4953	19.9636	20.5117	17.0454	18.1592	16.4248	22.2368	21.4697	20.913	21.8608	22.0202	23.2864	27.7376	15.8579	18.1615	19.3447	21.1987	25.858	16.5431	18.487	18.2622	19.2922	18.8638	16.1915	15.8797	19.1097	19.4927	16.4156	15.9587	26.22	20.8499	19.5147	20.0999	20.7498
	ecotype.6919	15.8963	19.0685	18.312	16.391	18.907	21.9521	23.1395	19.3585	18.4446	21.049	23.7971	20.3954	20.3709	21.2371	16.923	20.2265	20.7648	17.3306	18.3069	16.7441	22.0939	21.122	21.1852	21.9779	22.228	23.4926	27.6839	15.9901	18.3215	19.2158	21.2824	26.1087	16.621	18.7649	17.7881	18.8976	18.552	15.951	14.9481	19.4391	19.2718	16.2082	16.0144	26.0546	20.7322	20.0517	19.7597	20.4776
	ecotype.6921	16.2266	18.727	17.6585	16.0604	18.4335	21.0794	22.5832	19.7325	17.5377	20.3996	23.2811	20.1971	21.9035	21.6551	16.5041	20.155	20.6317	17.7329	18.2061	16.9529	21.456	20.6882	20.1375	21.775	21.4838	22.9464	27.4078	15.6582	17.3283	20.9761	21.6406	26.2278	16.2025	18.711	17.5797	19.3611	18.4379	15.8039	14.8968	18.4488	18.91	15.3102	15.7347	26.0857	20.5393	18.7523	19.4175	19.7019
	ecotype.6924	15.8518	18.9929	17.8964	15.9693	18.8015	21.8901	22.9731	19.1681	18.3344	21.0301	23.8011	20.0236	20.5422	21.3794	16.6204	20.0085	20.7446	17.192	18.1837	16.6378	21.9697	21.0098	21.1222	21.7052	22.0263	23.2094	27.6831	15.4785	17.91	19.3788	21.1797	25.713	16.4446	18.364	18.3409	19.1612	18.8492	16.6402	15.1022	18.9839	19.3951	16.0819	16.0505	25.9762	20.8587	19.814	19.9199	20.4373
	ecotype.6926	16.1701	18.59	18.0374	15.9244	18.9403	21.9084	23.1232	19.2968	18.2895	20.9584	23.8024	20.5778	20.7201	21.5029	16.6413	20.2599	20.1738	17.1231	17.9775	16.4656	21.9789	21.0213	21.1376	21.8636	22.2428	23.4121	27.7573	15.9981	18.3047	19.3965	21.3229	25.9644	16.9231	18.586	17.9257	19.0798	18.403	15.8653	15.7952	18.6974	18.9122	16.4086	16.2559	26.0875	20.6345	19.2568	19.7574	20.2087
	ecotype.6928	16.1258	18.9261	17.8934	16.1059	18.665	22.069	23.009	19.1819	18.1928	20.5757	23.5483	20.2674	20.7642	21.2551	16.3491	19.8672	20.5409	17.6608	18.128	16.625	22.3876	21.2886	21.1102	21.9304	22.1034	23.1302	27.6137	16.055	17.9427	19.7985	21.4526	26.0588	16.1325	18.3552	18.5333	19.3771	18.8633	15.8183	14.8708	18.9908	19.0589	15.1917	15.9618	26.1284	20.7145	19.4564	19.4814	20.2443
	ecotype.6932	15.9127	18.8554	17.891	16.3224	18.899	21.7932	23.0354	19.495	17.7361	20.7948	23.7834	20.4445	20.8151	21.4186	16.7325	20.1569	20.5534	17.4658	18.3092	16.8481	22.2801	21.6297	20.7249	22.0054	22.0838	23.3181	27.6847	16.2257	18.3244	19.4975	21.3162	25.898	16.5925	18.5727	18.0937	19.0926	18.7863	16.2624	15.1182	18.7211	19.2492	16	15.9755	26.1011	20.3576	18.6694	19.6127	20.2069
	ecotype.6936	16.0869	18.6372	18.3176	15.8277	18.5921	22.2534	23.2032	18.5788	18.7664	20.9224	23.9263	20.0633	20.4156	21.5202	16.8443	20.0035	20.6249	16.8206	18.0594	16.2979	22.2815	20.9241	21.5577	21.7	22.4324	23.4227	27.6041	16.0982	18.0411	19.2441	21.3841	25.6388	16.3966	18.0921	18.2831	18.5716	18.519	15.7691	15.6078	19.0711	18.5532	16.3999	15.8027	26.0466	20.7746	19.6457	19.5849	19.9118
	ecotype.6937	16.1001	19.2318	17.8851	16.3063	18.8053	21.8267	22.9743	19.309	18.0447	20.7635	23.7519	20.0556	20.6149	21.2667	16.4799	19.9709	20.4379	17.6217	18.4502	16.9326	21.9774	21.0511	20.8963	21.8039	22.1065	23.3261	27.6826	15.4203	17.6275	19.3404	21.2088	25.828	16.4336	18.5061	17.9273	19.3327	18.5562	16.0533	16.549	18.8831	19.032	17.5324	15.8679	26.0765	20.5714	19.651	19.6048	20.2114
	ecotype.6939	16.1326	18.7292	17.9521	16.282	19.0119	21.9781	23.0955	18.9881	18.5539	21.0451	23.8693	20.5223	20.6661	21.7822	17.2177	20.4102	19.9988	17.6195	18.041	17.1625	22.2263	21.2298	21.1601	21.8972	22.2014	23.4916	27.7291	16.8742	19.1048	19.6608	21.7095	25.9852	16.6452	18.7231	17.9647	18.7493	19.0494	16.9441	19.7362	18.7506	19.5381	20.3153	16.0037	26.1955	20.7109	19.2929	20.2056	20.5743
	ecotype.6940	16.2884	18.7437	17.4967	15.755	18.4132	21.5643	22.73	19.1407	17.979	20.2677	23.3863	19.7662	20.297	21.3481	16.3988	19.8991	20.2749	17.2797	17.9516	16.6435	21.6682	20.7126	20.6778	21.5632	21.8591	23.1547	27.3639	14.9304	17.4213	19.2734	21.2599	25.7852	16.1515	18.3285	17.9491	19.09	18.5831	15.8413	16.9404	18.737	18.6353	17.4158	15.5174	26.1457	20.1814	19.0507	19.364	19.6178
	ecotype.6942	15.8837	18.2624	18.0318	15.8634	18.2148	21.8385	22.9917	19.2792	18.2658	21.0237	23.7963	19.9257	20.7262	21.3966	16.7495	20.1681	20.5493	17.2813	18.3187	16.6593	22.1574	21.286	20.8626	21.9362	21.9498	23.2822	27.7375	15.8361	17.9575	19.6183	21.3655	25.9941	16.596	18.6867	18.1082	19.1319	18.7285	16.1836	16.2005	18.9015	19.2099	16.9168	15.9263	26.2095	20.7742	19.8623	19.8493	20.4024
	ecotype.6943	16.225	18.9597	18.2185	16.3474	18.9046	22.0046	23.1784	19.4928	18.6761	21.3731	23.924	20.4143	20.8836	21.7037	17.1224	20.4778	20.7667	18.0336	18.5343	17.3272	22.2276	21.2092	21.2669	22.2047	22.1904	23.5026	27.8027	15.9486	18.2228	19.5438	21.6932	25.9463	16.4929	18.6219	18.209	19.0562	18.8179	16.5068	14.7795	18.7801	19.1858	16.0364	15.7107	26.1044	20.6371	19.4849	19.7185	20.1835
	ecotype.6946	16.0352	18.613	18.0725	16.0915	18.482	21.4923	22.6875	19.2918	17.6227	20.5977	23.4541	20.4362	20.5203	21.3867	16.6316	20.1922	20.7721	17.7321	17.9098	16.8687	21.9106	21.1665	20.5164	21.792	21.8492	23.2745	27.5341	15.8491	18.0261	19.526	21.4917	26.155	16.5363	18.7933	18.2386	19.0874	18.8756	16.5795	14.8581	19.1931	19.699	15.7901	16.0064	26.1448	20.6717	19.3716	20.2824	21.0368
	ecotype.6951	16.0323	18.7477	17.814	16.0101	18.4529	21.7147	22.749	19.2858	18.3973	20.8177	23.4524	20.3534	20.675	21.3032	16.5299	19.7712	20.4413	17.6639	18.359	16.9522	21.8802	20.6128	21.1332	21.7715	21.9574	23.043	27.4358	15.7671	17.7826	19.535	21.0976	25.8842	16.5558	18.2159	18.2472	19.1205	18.7679	16.2125	15.2104	18.9138	19.0538	15.8945	15.777	25.925	20.494	19.2626	19.6403	20.2537
	ecotype.6953	16.3677	19.0572	17.9296	16.2708	18.8606	21.5448	22.7402	19.4165	17.8654	20.724	23.5124	20.615	20.5413	21.2978	16.4432	20.2344	20.6089	18.0238	18.2956	17.1764	21.9909	21.0769	20.8175	22.1196	21.9862	23.2499	27.5509	16.0394	18.2667	19.539	21.5734	26.2857	16.8401	18.7995	17.9051	18.9128	18.5078	15.9989	14.908	18.6986	19.0396	15.6656	15.9731	26.0135	20.3718	19.3412	19.7108	20.3399
	ecotype.6958	16.1086	18.736	18.5027	16.2792	18.6805	21.8257	22.9576	18.9087	18.3415	20.8231	23.9494	20.1975	20.4384	21.4193	16.8325	20.23	20.4388	17.4526	18.2538	16.8441	22.0771	21.1417	21.0166	21.8312	22.0021	23.3092	27.6798	15.8912	18.0226	19.2604	21.3337	25.7596	16.4648	18.4685	18.2517	18.9235	19.0462	16.6478	15.053	19.2549	19.2666	15.8858	15.9553	26.0704	21.0422	19.4563	19.9762	20.5026
	ecotype.6961	15.8365	19.2376	17.9991	16.475	18.8229	22.155	23.2031	18.6248	18.2781	20.7723	23.7917	20.1051	20.4285	21.13	16.365	19.9091	20.5959	17.279	18.291	16.5358	22.3342	21.3475	21.0529	21.6969	22.1334	23.2191	27.6875	15.711	17.7139	19.2634	21.0429	25.439	16.6051	18.0921	17.9586	19.1377	18.8575	16.2734	15.0722	18.8708	19.5101	15.5562	16.0717	26.1543	20.6465	18.8474	19.8482	20.1603
	ecotype.6962	15.9828	18.3815	17.8355	15.7655	18.4865	22.0073	22.8805	18.9886	18.0074	20.5584	23.6243	20.0431	20.8873	20.9322	16.1702	19.8839	20.3359	17.8237	18.3865	16.6357	22.4339	21.2166	21.513	22.0682	22.4922	23.2959	27.7286	16.2865	17.9912	19.8	21.3904	25.7945	16.1668	18.3937	18.0732	19.0726	19.0125	16.0728	16.5923	18.8946	19.089	17.6916	15.8492	25.8468	20.6947	19.2317	19.831	20.559
	ecotype.6967	16.067	19.2048	17.8729	16.419	18.8893	22.0385	22.9619	19.3262	18.4601	20.8034	23.625	20.292	20.5282	21.6353	16.4745	19.7496	20.4832	17.7615	18.0767	16.7314	22.1977	21.2181	21.0717	21.9748	22.0297	23.1802	27.4933	15.969	17.7978	19.8713	21.7083	26.0499	16.3785	18.2476	17.9992	19.1556	18.8319	16.2201	16.2682	18.7982	19.0745	17.0058	15.9649	26.1046	20.5898	18.9225	19.5316	20.0151
	ecotype.6973	16.0164	18.6469	17.8563	16.4521	18.5271	21.5391	22.7513	19.0552	18.134	20.5845	23.5289	20.4821	20.4986	21.0558	16.7212	20.4074	20.1819	17.9966	17.8441	16.9603	21.8918	21.2842	20.3368	21.9808	21.8021	23.1218	27.4963	15.9325	18.2623	19.5842	21.3523	25.9241	16.4868	18.9939	17.8092	18.8993	18.7079	16.7907	15.5589	18.8399	19.5538	16.2688	15.6556	26.1959	20.3335	19.349	20.071	20.3833
	ecotype.6976	16.2253	18.7052	17.6735	15.5635	18.3654	21.251	22.5555	19.7047	17.5034	20.0322	23.3272	20.0648	21.2242	21.4502	16.6765	20.4528	20.4685	17.1945	18.4535	17.1886	21.7793	20.8525	20.7903	21.9404	21.8418	23.1793	27.5512	15.799	17.9275	20.137	21.4285	26.4762	16.4511	19.0805	18.0085	19.4745	18.3159	15.4604	15.8449	18.9167	18.6832	16.6516	16.0247	26.1794	20.7826	19.1265	19.1443	19.6578
	ecotype.6977	16.0082	18.7885	17.8728	15.9404	18.7235	21.7926	23.0048	19.1496	18.6999	21.2661	23.7593	20.025	20.4853	21.7908	16.9797	20.0321	20.4013	17.2967	18.1369	17.1711	21.7135	20.5521	21.2875	21.9265	22.1029	23.585	27.6159	15.8945	17.7697	19.4435	21.7142	25.9323	16.6547	18.3961	16.9881	18.487	18.071	16.3165	16.8533	18.7676	18.9287	17.8569	15.9658	25.9988	20.5872	19.1469	19.91	20.1861
	ecotype.6979	15.9991	19.1438	17.2087	16.3655	18.5235	21.6502	22.5994	19.5466	17.8741	20.3392	23.3917	20.1528	20.7179	21.1634	16.0431	19.57	20.003	17.8692	18.6096	16.9211	21.9809	20.9958	20.6948	21.8318	21.7389	23.0449	27.318	15.3975	17.439	19.5952	21.2455	25.9255	16.4716	18.2748	18.1067	19.4525	18.7141	15.9313	16.1491	18.9064	18.8725	17.1039	16.3117	25.9798	20.5971	19.2443	19.3768	19.9042
	ecotype.6980	16.0784	19.1109	18.1459	16.4951	18.828	21.9061	23.0645	19.3555	18.0838	20.8377	23.7404	20.4517	20.964	21.6003	16.5554	20.1343	20.3803	17.4629	18.2824	16.8717	22.0255	21.2977	20.7931	21.906	22.0278	23.2881	27.5812	15.7637	17.8135	19.9636	21.5168	25.9511	16.5211	18.5357	17.9895	19.1253	18.7648	16.131	14.796	18.9546	19.2059	15.4137	15.6935	26.2361	20.5269	18.9638	19.9158	20.2042
	ecotype.6982	16.1321	19.0308	18.5713	16.3063	18.8359	21.8699	23.2016	19.1941	18.2567	21.1001	23.7585	20.2375	20.6134	21.2792	16.7592	20.2815	20.9686	17.5809	18.3513	17.0298	22.2819	21.447	21.0951	22.0931	22.3087	23.4593	27.8508	15.8294	18.3302	19.6774	21.3849	25.9873	16.329	18.7388	17.6949	19.2844	18.9629	16.2345	14.4054	18.9943	19.4079	15.5245	15.5243	26.1695	20.8049	19.1031	20.0668	20.6541
	ecotype.6983	15.9806	19.0588	17.9729	15.9939	18.5505	21.5157	22.8051	19.0655	17.7865	20.3562	23.3493	20.2808	20.8495	21.3168	16.3262	20.0797	20.3585	17.5907	18.1862	16.7375	21.9856	21.1509	20.7486	21.9521	21.8179	23.1588	27.4725	16.04	17.8569	20.0777	21.6105	26.1751	16.3672	18.7999	18.0385	19.2698	18.7514	16.1909	15.3424	18.8717	19.0322	15.959	15.9614	26.0865	20.668	19.2303	19.7203	20.4202
	ecotype.6985	15.9698	18.8792	18.0083	16.455	18.8721	21.7927	22.9528	19.281	18.1738	20.8231	23.6936	20.6803	20.4615	21.343	16.5595	20.0167	20.1786	17.8285	18.122	17.0138	22.0774	21.118	21.2787	22.0803	22.3633	23.4708	27.6229	16.4625	18.5157	19.9513	21.4454	26.1678	16.8691	18.5318	17.5926	18.6356	18.326	15.5682	15.3065	18.4798	18.7072	16.1121	15.758	25.9967	20.1813	19.3814	19.2652	19.6377
	ecotype.6988	16.175	18.2689	18.0066	15.2977	18.489	21.5895	22.9009	19.1919	17.9585	20.748	23.8042	20.1877	20.8615	21.354	16.6445	20.4944	20.0774	16.569	17.9215	16.2023	21.8726	20.9147	20.7448	21.5923	21.7884	23.2103	27.6959	15.5174	17.9178	19.4071	21.0609	25.7996	16.5918	18.4552	18.2813	19.1776	18.7664	16.1901	16.0609	18.8808	18.7026	16.5509	16.1611	26.2645	20.6566	19.1397	19.6449	20.0642
	ecotype.6989	16.0848	18.3471	18.0567	16.0739	18.5881	21.656	22.8936	19.0722	17.9605	20.6712	23.6356	20.5532	20.6064	21.5834	16.9827	20.3615	20.9029	17.8063	18.0673	17.0854	21.9711	21.0922	21.0521	21.9747	21.962	23.2479	27.59	16.053	18.1142	19.5924	21.5948	25.9456	16.7982	18.7147	17.7919	18.9535	18.9882	16.8238	15.0611	19.0222	19.6934	15.6485	16.1395	26.1884	20.6022	19.3893	20.2461	20.6877
	ecotype.6990	16.2813	18.4857	17.3849	15.5405	18.3825	21.5118	23.0842	19.1918	18.1766	21.0242	23.5525	20.2099	20.8382	22.0294	17.1402	20.226	20.1223	17.2099	17.9143	17.0332	21.7877	21.1846	20.8127	21.8673	22.1386	23.6735	27.6085	15.5062	17.6525	19.9163	21.9698	26.0178	16.6807	18.5599	17.8834	18.9686	18.354	16.6534	15.9402	18.3804	18.7822	16.542	15.6861	26.2016	20.3818	19.1072	19.8779	19.9075
	ecotype.6992	16.2012	18.9219	18.1503	16.041	18.9666	21.8931	23.2024	19.0983	18.2399	20.7915	23.8107	20.2886	20.6609	21.5412	17.1034	20.4049	20.7048	17.1957	18.2114	16.7291	22.1268	21.2141	21.1216	21.8561	22.2179	23.4888	27.7512	15.725	18.122	19.4017	21.5078	25.9978	16.6302	18.7243	18.0193	19.0677	18.7049	16.1518	15.8499	18.8572	19.0443	16.3983	16.1636	26.2254	20.7538	19.3618	19.9395	20.3547
	ecotype.6996	16.1405	18.6879	17.8915	15.8682	18.5121	22.0683	23.0462	19.2222	18.4348	20.9232	23.6577	20.1988	20.7869	21.5239	16.9922	20.2447	20.6031	17.0352	18.2466	16.6766	22.0949	20.7868	21.4013	21.7828	22.2438	23.3601	27.6194	16.1691	17.6573	19.4811	21.2821	25.8072	16.4766	18.5347	17.957	19.0953	18.5515	16.0459	15.2825	18.98	18.8404	15.9326	15.6306	26.2401	20.5958	19.4626	19.6589	20.0181
	ecotype.7000	15.8723	18.5779	17.6198	16.1244	18.3995	21.7093	22.8212	19.279	18.4681	20.7932	23.4028	20.3399	20.703	21.2332	16.5457	20.1246	19.9463	17.6319	18.0367	16.6299	21.931	21.198	20.6187	21.9508	21.7591	23.0997	27.5027	15.6456	18.0352	19.6928	21.3422	26.0461	16.5423	18.7955	17.7315	18.8407	18.515	16.3115	15.8833	18.6753	19.6744	16.7355	15.6306	25.9627	20.6083	18.9777	20.2011	20.8507
	ecotype.7002	15.9852	18.8719	17.8576	16.2355	18.6691	21.7942	22.9406	19.5067	18.1317	20.7233	23.7031	20.4119	21.1174	21.5228	16.8857	20.3118	20.0093	17.4541	18.5722	16.7332	21.9816	21.0409	20.7166	21.8608	22.0397	23.2019	27.677	15.9289	17.7111	19.9634	21.4456	26.0028	16.4883	18.7729	17.9852	19.3095	18.6619	15.8977	15.4766	18.6953	19.0086	15.8179	15.6631	26.1369	20.5414	19.1359	19.7545	20.0996
	ecotype.7004	16.1915	18.5234	18.0193	16.1425	18.5105	21.8354	22.8096	19.2899	18.0271	20.8431	23.6654	20.1547	20.6758	21.5222	16.8435	20.2506	20.1686	17.6677	18.1282	16.8447	22.0256	20.9611	20.9618	21.8917	22.0078	23.2396	27.6227	15.7001	17.9936	19.5458	21.6182	26.1307	16.5422	18.8481	18.4307	18.9757	19.1504	16.7003	16.5062	18.9702	19.4473	16.9498	15.9828	26.2396	20.9758	19.7074	20.0776	20.6459
	ecotype.7008	16.041	18.7496	18.0659	15.9314	18.4789	21.9478	23.1803	19.103	18.3246	20.7651	23.5708	20.705	20.8061	21.5619	16.9368	20.2803	20.1972	17.5882	17.9998	16.4126	22.3353	21.5876	20.8524	22.0495	22.1624	23.3757	27.6533	16.1169	18.2966	19.7584	21.717	26.0097	16.5571	18.5521	18.0557	19.0339	18.7095	16.241	15.3031	18.6925	19.0811	15.8601	16.1262	26.1462	20.4892	19.0911	19.7844	20.2413
	ecotype.7011	15.9771	18.1953	18.2125	15.6234	18.4546	22.18	23.0998	18.9498	18.3862	20.6422	23.567	20.1615	20.5138	21.551	16.8692	20.1273	20.7417	17.2895	17.9401	16.5493	22.2093	20.9707	21.4217	21.9691	22.3837	23.3662	27.6112	16.4446	18.3684	19.8272	21.4644	25.9023	16.329	18.677	17.8737	18.8244	18.7089	16.2719	16.3448	18.5486	18.9257	16.7038	15.8243	26.0548	20.7427	19.5994	19.8271	20.1025
	ecotype.7014	16.005	18.2096	18.0552	15.6215	18.314	22.1134	23.0274	18.9913	18.4635	20.69	23.5209	20.231	20.4923	21.7634	17.0941	20.0928	20.7979	17.2992	17.8506	16.4997	22.2565	20.9945	21.5797	21.9285	22.4705	23.4586	27.5027	16.6184	18.3372	20.03	21.6666	25.959	16.5381	18.6925	17.6935	18.7976	18.516	16.1551	16.1517	18.7173	18.6689	16.6737	15.5973	26.1405	20.5273	19.5698	19.5472	19.6149
	ecotype.7026	16.1959	18.7809	18.3321	16.207	18.636	21.8051	22.9387	19.0854	18.1117	20.8647	23.5679	20.208	20.591	21.6369	16.9726	20.2423	20.9251	17.9164	18.2785	17.1121	21.8711	20.9273	20.7965	21.8624	21.9115	23.2431	27.6104	15.2792	17.9692	19.4826	21.6927	25.9829	16.493	18.8099	18.474	19.085	18.9936	16.8317	15.427	18.9843	20.0418	16.3378	15.9743	26.121	20.7302	19.5033	20.3803	21.1312
	ecotype.7031	15.77	18.9028	17.6439	16.089	18.5375	21.6207	22.807	19.1869	17.9991	20.8055	23.52	20.6797	20.618	21.4011	17.0324	20.3263	20.1317	17.4437	18.3294	16.828	21.9254	21.1177	20.7168	21.8668	21.937	23.3707	27.5332	16.1191	18.0139	19.6399	21.4067	26.054	17.0269	18.9672	17.5614	18.8726	18.3264	15.9053	15.5989	18.4883	18.7493	16.355	16.0435	25.9312	20.4208	19.4747	19.7784	20.1675
	ecotype.7035	16.0723	18.6211	18.0844	16.1573	18.3937	21.8904	23.0749	19.4461	18.439	20.9886	23.7066	20.4718	20.895	21.8013	17.19	20.2538	20.3557	17.4204	18.2568	16.7434	22.0145	20.8994	21.2898	21.9857	22.3105	23.4904	27.6643	15.8934	18.1266	20.0367	21.5736	26.2041	16.6661	18.691	17.8125	19.0633	18.632	15.9565	15.657	18.8182	18.9908	16.2791	16.0648	26.1181	20.6205	19.308	19.8577	20.3011
	ecotype.7062	16.1955	19.0388	18.1767	16.4676	18.9295	21.9471	23.1272	19.3041	18.6326	21.1116	23.91	20.0488	20.5399	21.3928	16.5152	19.9081	20.3033	17.1921	18.3778	16.9453	22.0431	20.9815	21.363	21.8869	22.3563	23.5324	27.7594	15.8079	17.8952	19.5885	21.2077	25.9226	16.3001	18.468	17.8211	18.9406	18.5604	14.7901	16.0147	18.8562	18.6694	16.8246	15.8473	26.1218	20.7462	19.4696	20.014	20.5101
	ecotype.7069	16.23	18.3151	17.892	15.7226	18.3892	21.543	22.8775	19.2776	17.6975	20.5229	23.5455	20.4203	20.9625	21.5974	16.9431	20.5262	20.4817	17.1063	18.1153	16.5298	21.8355	21.0388	20.8954	21.8166	22.0632	23.3444	27.6785	15.996	18.3912	20.1567	21.6867	26.2362	16.7449	18.9929	18.182	18.9661	18.3991	15.8136	15.442	18.789	18.7179	16.1872	15.8529	26.1256	20.5523	19.2182	19.5743	19.9884
	ecotype.7071	15.9662	18.4358	18.4869	16.2417	18.6995	21.6345	22.9318	19.3795	17.9326	20.8903	23.9115	20.3637	20.824	21.5002	17.1564	20.5676	20.6241	17.6188	18.1596	16.8597	21.8237	21.0987	20.6927	21.8726	21.9724	23.321	27.6709	15.7908	18.2793	19.5473	21.5368	26.0435	16.6767	18.9669	18.253	19.0731	18.6273	16.421	14.9941	18.8118	19.7254	15.7323	15.9216	26.0642	20.6352	19.5528	20.2189	20.8332
	ecotype.7078	15.9088	18.9703	18.0373	15.843	18.6364	21.6818	22.9407	19.2927	17.6839	20.6961	23.6859	20.3724	20.49	21.1577	16.6092	20.2242	20.4643	17.3771	18.095	16.5231	22.1418	21.4151	20.6711	21.8724	21.9023	23.184	27.6281	15.741	17.9913	19.4392	21.335	25.9679	16.5318	18.8631	17.9174	19.1499	18.5151	16.2079	15.0489	19.1652	19.2189	15.843	16.1564	26.1373	20.6967	19.4304	20.0122	20.6213
	ecotype.7080	16.1679	18.9966	17.693	16.1214	18.7044	21.9917	22.9177	18.9763	17.9614	20.7022	23.594	20.1556	20.8232	21.2728	16.1455	19.7307	20.1119	17.3389	18.1334	16.7613	22.1009	21.0184	21.0017	21.6942	21.9675	23.0711	27.4984	15.6712	17.4494	19.3839	21.1297	25.5816	16.4594	17.9967	18.2352	18.9934	18.7186	16.2869	16.1571	18.5141	19.3448	16.8676	16.0422	26.229	20.3701	19.099	19.7104	20.1531
	ecotype.7094	16.0965	18.5091	18.2752	15.9947	18.9039	21.7937	23.2588	19.1955	18.0989	20.8473	23.899	20.2164	20.5403	21.6027	17.2726	20.5692	20.2319	17.2142	17.8541	16.7061	22.1173	21.4745	20.4941	21.9257	21.9346	23.3581	27.7647	15.8419	18.5235	19.4969	21.6145	26.0276	17.04	18.9558	18.3397	18.9177	18.672	16.3846	15.5724	18.8502	19.4029	16.4361	15.8869	26.2187	20.6295	19.8699	20.0972	20.6964
	ecotype.7098	15.7125	19.3814	17.837	16.4187	18.8344	21.7182	23.0077	19.2166	17.7884	20.8004	23.8213	19.9937	20.7648	21.1745	16.3164	19.7797	20.2673	17.4611	18.5914	16.6322	21.9462	21.3017	20.595	21.6823	21.9291	23.1893	27.7229	14.9625	17.591	19.4124	21.0015	25.7973	16.4334	18.1641	18.3669	19.2929	18.5611	16.1213	16.1491	18.7906	19.3437	17.0415	16.024	26.0257	20.5943	19.474	19.911	20.439
	ecotype.7100	16.089	18.8771	17.9506	16.0127	18.8315	21.8158	23.007	19.3908	18.0242	20.8469	23.4879	20.7155	20.818	21.7588	17.0058	20.2628	20.0663	17.6701	18.074	16.7409	21.8803	20.9769	20.7865	21.8789	22.0807	23.3728	27.6195	16.06	18.1461	19.7328	21.5799	26.1054	16.5522	18.7157	17.6014	19.217	18.5341	15.9831	15.5473	18.7782	18.6886	16.3031	15.8884	26.096	20.326	19.0369	19.1171	19.6258
	ecotype.7102	16.0872	19.1681	17.9956	16.4965	18.822	21.8813	23.1338	19.4513	18.1205	20.9428	23.7442	20.2767	20.5378	21.5682	16.3574	19.8384	20.6588	17.3663	18.5307	16.7725	21.9388	20.9442	20.9709	21.6475	22.0478	23.3157	27.6284	15.5496	17.5697	19.6631	21.5481	25.9382	16.3909	18.0501	18.2504	19.159	18.8232	16.0933	14.8041	18.8396	18.9449	15.36	15.5694	26.2254	20.5985	19.1008	19.607	19.8609
	ecotype.7105	16.2864	18.0451	17.5608	15.4245	18.0837	21.4253	22.8223	19.3871	17.754	20.5187	23.4762	20.388	20.4822	21.5167	16.503	20.0389	19.9748	17.2694	17.5813	16.4432	21.7963	21.0083	20.7641	21.9347	21.9406	23.3644	27.5977	16.1611	18.1397	19.9885	21.701	26.4142	16.6072	18.7687	17.8589	19.0925	18.3933	15.7476	15.6271	18.9896	18.7196	16.2229	15.9905	26.1464	20.3605	20.1073	19.7309	20.1147
	ecotype.7110	16.0181	18.805	18.252	16.2517	18.7587	21.8918	22.9768	18.9737	18.019	20.854	23.8446	20.41	20.6829	21.5257	17.0025	20.3419	20.2558	17.6146	18.1406	16.9463	22.0652	21.2525	20.9436	21.8622	22.0866	23.373	27.7566	16.0968	18.152	19.5673	21.4036	25.8689	16.4236	18.6011	18.1464	18.8897	19.1269	16.9397	16.127	18.4784	19.5947	16.8638	15.9426	26.2667	20.6687	19.2357	20.0442	20.5408
	ecotype.7123	16.1487	18.6278	18.019	15.9412	18.5282	21.8069	22.7928	19.1087	18.1328	20.6628	23.6871	20.0585	20.4488	21.4226	16.6689	20.0492	20.309	17.4567	18.0393	16.8712	22.0422	20.9562	21.1298	21.8469	22.0547	23.2525	27.5483	16.0567	17.7925	19.6262	21.4551	25.9605	16.4976	18.4566	17.6969	19.0329	18.7352	15.8351	15.5198	18.8393	19.0214	16.2938	16.041	26.044	20.4721	19.0242	19.6033	20.1661
	ecotype.7128	15.9841	18.1887	18.3531	15.9284	18.4354	21.834	22.98	19.0526	17.9709	20.7387	23.7805	20.4675	20.6142	21.4518	16.6781	20.136	20.878	17.3188	18.1108	16.4223	22.1794	21.1948	20.8908	21.8167	22.0649	23.317	27.6707	16.0947	18.2872	19.5604	21.6292	26.0993	16.7157	18.5316	18.3612	18.6504	18.8707	16.3652	15.9023	18.8527	19.3608	16.7786	15.7721	26.0384	20.7549	19.4258	19.8455	20.1113
	ecotype.7135	15.9653	19.093	18.1624	16.1712	18.8916	21.3008	22.796	19.8211	18.1786	20.8929	23.3755	20.6686	21.0976	22.0649	16.6825	19.9544	20.6498	17.981	18.2181	17.2803	21.8279	21.2421	20.3707	21.8724	21.8175	23.3487	27.4251	16.2026	18.3651	20.4001	22.0409	26.3235	16.2884	18.4373	18.098	19.4707	18.6011	16.3771	15.0027	18.7718	19.0552	15.2799	15.7074	26.1401	20.2709	19.2165	19.6504	19.9016
	ecotype.7139	15.9489	18.4727	18.0972	15.7024	18.7242	22.101	23.1427	19.2438	18.2798	20.7411	23.6322	20.285	20.4479	21.4927	16.4606	20.086	19.8229	17.0091	17.6924	16.3824	22.0998	21.0825	20.9539	21.707	22.0598	23.2137	27.5291	16.1561	18.0295	19.3287	21.2702	25.8753	16.4695	18.4945	17.4182	19.1337	18.3832	15.3769	17.2279	19.0659	18.7863	17.588	16.0743	26.2514	20.5646	19.0243	19.6631	19.8085
	ecotype.7141	16.2546	18.3111	17.7541	15.5253	18.4138	21.5661	22.9472	19.0279	18.1719	20.7496	23.5568	20.2868	20.6639	21.586	16.95	20.2739	20.0934	17.306	17.712	16.6151	21.8853	21.1281	20.9814	21.7938	22.0282	23.4135	27.5447	15.8787	17.8875	19.3797	21.4557	25.925	16.5009	18.7496	17.4742	19.0603	18.3337	16.2504	15.6976	18.8708	19.0786	16.4705	16.1052	26.1015	20.5618	18.964	19.7595	20.4972
	ecotype.7143	15.7103	19.1664	18.0237	15.9817	18.825	21.9475	23.0631	19.0194	18.2883	20.672	23.4762	20.2386	20.3466	21.2907	16.3592	19.9907	20.5162	17.4551	18.0787	16.8653	22.3453	21.4376	20.9515	21.8715	22.171	23.2505	27.6057	15.9515	18.2852	19.5121	21.3886	25.9029	16.2084	18.5691	18.5151	19.0302	18.7285	16.2147	15.9367	18.5531	19.2522	16.5853	15.763	26.1008	20.6209	18.8717	19.987	20.2355
	ecotype.7145	16.3785	19.1591	17.6803	16.5466	18.6429	21.8192	23.1473	19.2736	18.2081	21.1068	23.835	20.2338	20.8815	21.5741	17.2602	20.5082	20.2181	17.7274	18.6498	17.2336	22.0963	21.3398	21.1079	22.0895	22.2604	23.477	27.7746	15.2974	17.8071	19.8159	21.7548	25.9109	16.7198	18.7551	17.6639	18.5964	18.0678	16.0171	14.9355	18.5536	18.8571	15.9472	15.0634	25.8526	20.5338	19.4036	19.7654	20.1846
	ecotype.7147	15.8044	18.3202	17.9136	15.5259	18.4895	21.4762	22.7753	19.358	17.7355	20.5258	23.399	20.2621	20.9014	21.3558	16.6895	20.2871	19.891	17.094	17.8408	16.3314	21.8618	21.2417	20.2707	21.6563	21.6792	23.0447	27.4861	15.8126	18.0336	19.7555	21.4069	25.9048	16.5001	18.7954	17.679	19.0066	18.2924	16.2044	14.8595	18.4927	19.1266	15.5017	15.6117	25.9045	20.2958	18.9043	19.7057	20.1715
	ecotype.7150	15.8853	18.802	18.0583	16.1496	18.8042	21.937	23.0946	19.2002	18.7057	20.9223	23.6264	20.3712	20.3621	21.7242	16.662	20.0262	20.2868	17.4498	17.9274	16.9878	22.0397	21.0319	21.2082	21.9209	22.3062	23.4543	27.5238	16.1689	17.9354	19.5518	21.3337	25.9353	16.3271	18.4687	17.439	18.9013	18.5637	15.9223	16.5772	18.6083	18.604	16.8353	16.0229	26.1065	20.4313	19.6281	19.6594	19.8942
	ecotype.7151	16.0213	18.4389	17.5706	16.1762	18.5086	21.8605	22.9556	18.8904	18.0239	20.6784	23.5918	20.2571	20.2332	21.2684	16.737	20.1968	19.6527	17.5126	17.8288	16.818	22.148	21.2424	21.325	22.0421	22.4101	23.4565	27.6399	16.2197	18.1423	19.3983	21.2478	25.8539	16.403	18.6811	17.2008	18.764	18.4443	16.302	15.935	18.5059	18.9959	16.3046	15.5153	26.1334	20.4844	19.1337	19.8565	20.2536
	ecotype.7158	15.9921	19.2588	18.1014	16.4293	18.7942	21.8859	23.042	19.3051	18.2017	20.8605	23.735	20.603	20.6839	21.3275	17.0553	20.3591	20.7516	18.136	18.7005	17.3671	22.4074	21.5023	21.191	22.2096	22.3213	23.4057	27.7295	16.102	18.4931	19.4979	21.554	26.1016	16.6116	18.9785	17.5126	19.1119	18.7325	16.2185	15.297	18.7559	19.3409	16.4621	15.8197	25.9351	20.7265	19.2519	19.9815	20.7178
	ecotype.7163	16.2076	18.582	17.2829	16.1172	18.5115	21.95	22.9445	19.203	18.4971	20.9539	23.6824	20.4135	20.7469	21.9561	17.0279	20.1895	19.7114	17.3355	17.9279	16.8784	21.8769	20.6026	21.2593	21.7708	22.1988	23.3882	27.5524	15.9315	17.6227	19.7926	21.6584	25.9377	16.5183	18.5719	17.5832	18.8339	18.5037	16.1147	16.2414	18.3527	18.9495	16.5641	16.1503	26.2009	20.5331	18.6257	19.7302	19.586
	ecotype.7164	16.0871	19.1643	18.3717	16.4537	19.1632	22.1127	23.1204	19.055	18.671	20.9191	23.774	20.4909	20.4364	21.2739	16.768	20.0475	20.5446	17.4035	18.1309	16.8347	21.8885	20.7581	20.7593	21.6928	21.8408	23.0933	27.4906	15.5365	17.723	18.7709	20.9739	25.6443	16.9387	18.3912	17.992	18.8345	18.7727	16.2802	15.0265	19.0682	19.1807	15.8342	16.4662	25.986	20.7247	19.221	19.7543	20.2817
	ecotype.7165	16.1589	18.537	18.2475	15.9256	18.2846	21.8558	23.0362	19.121	18.3956	20.984	23.7248	20.2606	20.744	21.7241	16.9915	20.0109	20.7892	17.3255	18.1485	16.7943	22.1866	21.3011	20.9203	21.8232	22.0702	23.3524	27.6472	16.0337	17.9043	19.7328	21.6727	25.8106	16.4685	18.4872	18.227	19.1775	18.8189	16.7034	14.7136	18.9761	19.2393	15.0965	15.3671	26.2358	20.5443	19.0023	20.2571	20.5401
	ecotype.7166	16.0542	19.1121	17.8799	16.2567	18.8786	21.6934	23.0384	19.5098	17.9548	20.795	23.7481	20.3009	20.8283	21.5239	16.403	19.9686	20.3315	17.2883	18.3651	16.7399	21.8851	21.1136	20.6067	21.7301	21.9554	23.2331	27.5942	15.1337	17.8291	19.6471	21.4449	25.9989	16.3522	18.3269	18.394	19.14	18.4767	16.1	15.2313	18.6805	19.4233	15.8234	16.1335	26.1431	20.5349	19.2614	20.0649	20.6457
	ecotype.7178	16.0867	18.7903	18.094	16.0872	18.5344	21.9306	22.9181	18.9263	17.9069	20.5613	23.5835	19.8612	20.3312	21.2595	16.4172	20.0359	20.525	17.5633	18.1022	16.7573	22.2265	21.2678	20.9568	21.8389	22.1086	23.1885	27.6466	15.7794	17.9743	19.2591	21.3473	26.046	16.316	18.5574	18.4532	18.9012	19.0365	16.733	15.0037	18.7758	19.3704	15.2689	15.991	26.1419	20.8246	19.2955	20.2196	20.5641
	ecotype.7181	15.8937	19.0363	18.403	16.8229	18.4453	21.8992	22.9849	19.139	18.1597	20.8794	23.6726	20.2315	20.5562	21.3833	16.646	20.0617	20.6053	18.0395	18.1617	16.9957	22.1732	21.2628	20.9657	22.0307	22.066	23.2461	27.6905	15.7333	17.9921	19.7819	21.4558	25.9845	16.3812	18.6025	18.0357	18.8764	18.929	16.3499	14.6503	19.2576	19.6469	15.5254	15.7696	25.957	20.7473	19.2545	20.0553	20.8598
	ecotype.7186	16.2155	18.5753	18.1854	16.2839	18.5217	21.7659	23.0397	19.0928	18.1205	20.8234	23.7585	20.3102	20.8147	21.4723	16.9834	20.3348	20.6014	17.692	18.3114	17.0576	22.3375	21.4328	21.0877	22.1076	22.2399	23.3881	27.7688	16.0904	18.3612	20.0257	21.7977	26.1405	16.7201	18.9142	17.556	18.7717	18.5597	15.7478	15.8444	18.9705	19.2168	16.2563	15.4037	26.0451	20.7137	19.2905	20.1585	20.5211
	ecotype.7188	16.1022	18.8069	18.317	16.0939	18.9251	21.8965	23.1679	18.9618	18.1721	20.9668	23.7562	20.159	20.487	21.4981	16.6766	19.9686	20.7003	17.3139	18.0552	16.6149	22.1035	21.2297	20.8843	21.7657	22.2275	23.464	27.727	15.6128	18.0874	19.1933	21.3682	25.7412	16.268	18.3791	18.0827	18.9758	18.5592	16.4775	16.2878	18.6857	19.2942	16.8334	15.7989	26.1048	20.5014	19.3139	19.9513	20.2712
	ecotype.7199	15.9591	18.7732	18.4496	16.1308	18.8625	22.0266	23.1244	19.2132	18.1554	20.7826	23.7564	20.4934	21.0057	21.7058	16.9216	20.28	20.501	17.4246	18.1371	16.6756	22.004	21.0016	20.8249	21.8033	21.9294	23.1957	27.646	15.9403	18.0684	19.7809	21.5203	25.9668	16.4606	18.5599	18.1253	19.218	18.85	16.4313	16.9722	18.8323	19.5213	17.3512	16.1853	26.2287	20.6231	19.235	20.1386	20.6683
	ecotype.7201	15.8922	18.7754	17.8974	15.8897	18.5692	22.0493	22.97	19.1496	18.3503	20.9175	23.5827	20.2604	20.3403	21.4014	16.6749	20.1106	20.1538	17.2654	18.2068	16.6234	22.1829	20.9661	21.3453	21.9005	22.3131	23.3248	27.6526	16.0419	18.0437	19.2702	21.2043	25.9035	16.7218	18.6268	17.275	19.1007	18.2564	15.7198	16.3291	19.3305	18.8088	17.2598	15.8958	25.9879	20.8087	19.5516	19.7135	20.3563
	ecotype.7205	16.2438	18.7018	17.976	15.9784	18.7586	21.8	22.8504	19.1093	18.2981	20.7021	23.5671	20.1353	20.465	21.4217	16.3611	19.773	20.2286	17.3238	18.0884	16.7307	21.7626	20.5767	21.1578	21.8311	22.1271	23.287	27.4795	15.8272	17.9467	19.4098	21.3699	25.7771	16.5381	18.2377	17.6905	18.8648	18.4318	15.5068	15.5433	18.8421	18.483	16.2717	15.7582	26.0301	20.2549	19.2589	19.3678	19.7097
	ecotype.7206	15.8992	19.0248	18.0729	16.2471	19.0123	22.0218	23.1204	19.0715	18.4252	21.0147	23.8003	20.2968	20.7624	21.6409	16.7685	19.8667	19.6994	17.5456	18.3406	16.9781	22.1613	21.254	21.2651	21.9648	22.2908	23.6225	27.6977	16.0234	18.0037	19.7735	21.5133	25.7722	16.5537	18.2496	17.7276	18.9312	18.4261	16.4102	15.8299	18.7787	19.1568	16.2807	15.8321	26.1073	20.6219	19.5478	19.9303	20.4879
	ecotype.7224	16.2232	18.8581	17.9612	15.9628	18.6436	21.9867	23.0326	19.0841	18.4071	21.0222	23.7269	20.4247	20.6161	21.7208	17.1332	20.3988	20.3448	17.1733	18.1144	16.6823	21.9274	20.6219	21.1765	21.6851	22.1537	23.2997	27.6813	15.8647	17.9424	19.4259	21.373	25.8208	16.4722	18.5979	18.2	18.9607	18.5195	16.0906	16.0862	18.6334	18.6579	16.5792	16.0802	26.0908	20.5964	19.4478	19.771	19.9846
	ecotype.7229	16.1499	18.5394	18.7502	15.7024	18.5882	21.9719	23.1086	19.0519	18.2089	20.7056	23.8182	20.5598	20.5962	21.5684	17.1315	20.4642	20.9022	16.9031	17.9788	16.2817	22.1866	21.187	21.1413	21.8509	22.2654	23.4033	27.7157	16.1575	18.5382	19.6838	21.4126	26.033	16.7365	18.9961	18.1836	18.7428	18.5495	15.8377	16.1751	18.945	18.909	16.9366	16.0857	26.1102	20.5657	19.4188	19.6518	20.1699
	ecotype.7231	15.9908	18.7482	18.2142	16.1911	18.7928	22.0729	23.0406	19.2443	18.6269	20.998	23.9019	20.1089	20.7344	21.4247	16.9942	20.4665	20.1585	17.3857	18.0736	16.661	22.028	20.8006	21.3128	21.8167	22.2356	23.3081	27.5788	15.9232	17.8403	19.4371	21.1275	25.6839	16.2488	18.6086	17.7536	19.0282	18.9172	16.6483	17.0115	18.7587	19.2298	17.5395	15.6699	26.2122	20.7401	19.5069	19.9345	20.2922
	ecotype.7244	15.8441	18.6579	18.1613	15.8178	18.5103	21.826	22.9673	19.1012	18.1321	20.867	23.7218	20.15	20.4305	21.2828	16.2111	19.8543	20.6421	17.1241	18.1937	16.5876	22.1313	21.3879	20.9277	21.7934	22.1174	23.2868	27.6575	15.8471	18.0684	19.4317	21.162	25.8402	16.3207	18.3754	17.9149	18.8217	18.6462	16.2093	15.0711	18.9443	19.1584	15.5023	15.802	26.123	20.6695	18.9489	20.0155	20.5129
	ecotype.7258	16.0972	18.588	17.9443	16.0174	18.7008	21.8744	23.103	18.9814	18.0523	20.8507	23.9774	20.1253	20.8524	21.3056	16.8207	20.5293	20.0682	17.2586	18.2993	16.6163	22.2632	21.3794	20.8174	21.8042	22.2245	23.3168	27.8743	15.7662	18.1761	19.4833	21.319	25.6934	16.4829	18.6018	17.6725	19.0622	18.8545	16.8343	15.6238	18.7267	19.4895	15.9074	15.8781	26.1729	20.616	18.8219	20.288	20.5624
	ecotype.7260	15.986	18.8293	18.1696	16.111	18.7015	22.1371	23.053	19.1991	18.7802	20.9818	23.8042	20.341	20.5953	21.2386	16.9432	20.4513	20.1953	17.1746	18.1005	16.4957	22.1615	20.9636	21.2586	21.9315	22.228	23.3092	27.7113	15.9824	18.1105	19.5067	21.303	25.9375	16.6367	18.8395	18.0258	19.2011	18.7765	15.8402	15.5128	19.0441	19.0575	16.3904	15.9665	26.2215	20.8012	18.9625	19.6306	20.2681
	ecotype.7263	16.2078	18.5555	17.7281	15.9741	18.3804	21.7552	22.7689	19.1185	18.3306	20.8325	23.537	20.3766	20.3904	21.6204	16.7643	19.7684	19.8335	17.4661	17.8106	16.7085	21.8655	20.5102	21.3024	21.7271	22.0876	23.2138	27.3857	16.111	17.5975	19.5221	21.3783	25.8022	16.7976	18.1279	17.5438	18.9863	18.5294	15.6646	15.5675	18.893	18.3614	16.2917	15.9177	26.0163	20.4639	18.898	19.199	19.2623
	ecotype.7270	15.6296	18.8086	18.2393	15.9502	18.7199	21.6867	22.9731	19.6128	18.0607	20.7119	23.5804	20.1659	21.3464	21.3973	16.6699	20.2991	20.8279	17.4593	18.582	16.8838	21.9096	21.0826	20.8798	21.9965	22.1523	23.3765	27.6235	15.8757	18.2979	20.2504	21.417	26.151	16.3847	18.7812	17.9636	19.2341	18.4934	15.9016	14.7881	18.7696	19.0764	15.5225	15.8157	25.9438	20.5935	19.3972	19.8428	20.4604
	ecotype.7275	16.374	18.6952	17.6284	16.4136	18.8805	21.8489	22.9816	19.2822	18.1677	20.7568	23.5522	20.5582	20.9597	21.7995	16.8838	20.165	20.0468	17.9046	18.158	17.1603	21.9765	20.919	21.0175	21.8077	22.2391	23.3725	27.5874	16.1714	17.8745	19.7017	21.5711	25.9523	16.6736	18.5965	17.8917	19.2318	18.5368	16.5184	16.692	18.8875	19.6335	17.1964	15.9023	26.1306	20.5546	19.6555	20.1499	20.5843
	ecotype.7277	15.9582	18.8413	17.9174	16.4589	18.9141	21.6672	22.9412	19.3661	18.0186	20.9575	23.8057	20.5627	20.6091	21.5253	16.769	20.1582	19.8748	17.7439	18.2646	17.1318	21.9765	21.1919	20.7931	21.9005	21.9893	23.3575	27.6761	15.9549	18.1586	19.5387	21.4934	26.0367	16.6888	18.5378	17.6773	19.0359	18.6554	16.3309	16.2153	18.9239	19.2346	16.8678	15.9939	26.0083	20.639	19.4476	19.9132	20.458
	ecotype.7280	15.9275	19.0012	18.4767	15.9725	18.995	22.0075	23.3031	19.0998	18.1498	21.0153	23.7006	20.4185	20.8459	21.6318	16.8287	20.2038	21.2393	17.1111	18.0098	16.6096	22.243	21.4675	20.7866	21.8932	22.0926	23.3586	27.7507	15.9794	18.1987	19.7384	21.5365	25.944	16.4624	18.583	18.1884	19.1649	18.8775	16.4866	15.768	18.7539	19.2195	16.0174	15.6396	26.3366	20.5055	19.2976	19.8729	20.1691
	ecotype.7282	15.7793	19.0395	17.9756	16.3136	18.8108	22.0856	23.0732	19.1079	18.5305	21.0489	23.7694	20.382	20.3638	21.5125	16.703	20.0287	20.2529	17.247	18.1946	16.8949	22.1154	20.9691	21.311	21.8456	22.303	23.4847	27.5896	16.1975	17.8533	19.151	21.2289	25.6829	17.0211	18.4764	17.6116	18.9388	18.6036	16.1058	20.246	18.8645	18.966	21.141	15.8215	26.1342	20.5707	19.4809	19.5857	20.0276
	ecotype.7283	15.9545	19.0825	18.4078	16.6798	18.8237	21.8659	23.1139	19.6089	18.3465	20.9885	23.7208	20.5474	20.8252	21.5929	16.7505	20.1622	21.0428	17.7748	18.4901	16.8172	21.9414	20.9785	20.9623	21.91	22.0305	23.348	27.5959	15.3524	18.1345	19.6436	21.5136	26.0387	16.6581	18.5162	17.4195	19.1031	18.5852	15.806	15.3612	18.7383	19.4282	16.0894	15.8007	25.9699	20.5023	19.4288	19.8088	20.242
	ecotype.7291	16.2792	18.294	17.4205	15.1414	18.2702	21.5336	22.8827	18.5321	18.387	20.6776	23.3233	20.0525	20.2992	21.758	16.9522	19.9961	19.9668	16.9522	17.5343	16.6802	21.7691	20.8315	21.0076	21.6673	21.9291	23.2572	27.3361	16.0017	17.8154	19.5276	21.4621	25.8754	16.3501	18.4512	17.6236	18.6215	18.0434	15.8183	15.4899	18.5298	18.5353	15.9507	15.8313	25.9455	20.2545	19.1482	19.5533	19.7544
	ecotype.7300	16.2951	18.6724	18.1821	16.155	18.7569	21.9412	23.1011	19.3365	18.6586	21.0809	23.7551	20.498	20.499	21.8495	17.0444	20.2559	20.9584	17.3975	18.2149	16.9957	21.9416	20.6835	21.375	21.8393	22.4298	23.5356	27.6483	16.0381	18.2065	19.627	21.5937	26.008	16.5662	18.6	17.8199	19.0009	18.4251	15.9443	15.6246	18.7799	19.1025	16.0109	15.8097	26.2313	20.4398	19.5584	19.918	20.1333
	ecotype.7306	15.9967	18.9971	18.2825	15.8768	18.6966	21.7262	23.0658	19.3871	18.0307	20.8888	23.7822	20.0958	20.6636	21.3014	16.5476	20.1427	20.6039	16.9691	18.3197	16.4756	21.9367	21.1318	21.0093	21.8011	22.1802	23.4032	27.737	15.5173	18.0362	19.4202	21.1271	25.9507	16.2525	18.5435	17.5821	19.0511	18.3476	15.8663	15.5786	18.9104	18.963	16.1278	15.523	26.1834	20.6475	19.8671	19.8106	20.2981
	ecotype.7307	16.1339	18.5704	18.3411	16.3998	18.2727	21.7756	23.0441	19.7074	18.2031	20.7405	23.667	20.2615	20.7777	21.8571	17.0327	20.298	19.6876	18.2317	18.0087	17.1491	22.0048	21.1086	21.0659	21.8736	22.1746	23.4669	27.6316	16.0462	17.8978	19.7916	21.6961	25.9517	16.5612	18.6563	17.6823	20.1898	18.3168	15.5093	16.2254	20.6568	20.1023	16.7905	15.9285	26.1444	20.717	19.2792	20.7136	20.9943
	ecotype.7310	16.1377	17.9455	18.0146	15.7396	18.5921	22.0016	23.0668	18.6451	18.3804	21.0281	23.5447	20.2958	20.3588	21.6175	17.1924	20.4641	19.6883	17.0646	17.5636	16.3531	21.8148	20.5757	21.2019	21.7408	22.2149	23.3462	27.4274	15.917	18.3093	19.276	21.5119	25.5993	16.4212	18.6144	17.488	18.09	18.3093	16.3429	16.2142	18.3076	18.4582	16.6594	15.8011	25.9243	20.4373	18.5048	19.2684	19.5513
	ecotype.7316	16.4292	18.8803	17.8385	16.149	18.4092	21.4918	22.8987	19.7249	18.3195	20.946	23.5339	20.5022	20.9997	21.9823	17.0316	20.1888	20.8258	18.1097	18.5245	17.5209	21.9751	21.0176	21.1779	22.1126	22.2774	23.56	27.624	16.2358	18.0095	20.3143	22.1408	26.5254	16.5415	18.7868	18.1443	19.1546	18.4582	16.358	15.1005	18.6477	18.8404	15.6654	15.739	26.0882	20.3294	19.4491	19.5782	19.8115
	ecotype.7330	16.0535	18.8259	18.2343	16.1226	18.7695	21.8999	23.0521	19.2425	18.2113	20.9708	23.8177	20.2465	20.7243	21.2254	16.6861	20.1128	20.3358	17.0125	18.1898	16.1996	21.9631	21.0946	20.6626	21.6755	21.9558	23.2404	27.6881	15.5676	18.0168	19.4168	21.0038	25.8558	16.6351	18.7035	17.9591	18.8932	18.4719	15.6882	15.0492	18.7574	19.0837	15.9216	16.215	25.9198	20.6115	19.3572	19.849	20.3844
	ecotype.7331	15.8126	18.7257	18.064	15.8015	18.7721	21.9664	23.1775	19.3257	18.2078	20.7736	23.7337	20.3955	20.6223	21.5435	16.9631	20.3605	20.4983	17.4363	17.9477	16.6122	22.0387	21.2049	20.7318	21.9461	22.1005	23.321	27.6251	16.04	18.3245	19.6653	21.4793	25.9941	16.2978	18.7882	17.84	19.0217	18.7395	16.1078	16.3227	18.5617	19.0177	17.06	15.7664	26.1681	20.4527	19.511	19.6257	19.8937
	ecotype.7333	16.3597	19.0381	17.9533	16.0548	19.0532	21.9922	23.2851	19.0351	18.0238	20.9863	23.701	20.3525	20.6481	21.4482	16.7565	20.1237	20.6514	17.0635	18.2028	16.465	22.2848	21.6207	20.5875	21.8374	22.1331	23.3467	27.7519	15.8377	18.2561	19.3132	21.475	25.7699	16.5017	18.5379	18.4925	19.0154	18.4496	16.2031	15.1494	18.8801	18.8537	15.936	15.8136	26.1711	20.6421	19.4148	19.894	20.3794
	ecotype.7337	16.0856	18.6042	17.8358	16.0256	18.3833	22.0226	22.9932	19.0689	18.5761	20.798	23.6326	19.9818	20.3131	21.2135	16.2048	19.843	19.9752	17.4349	18.0671	16.7545	22.1269	20.8715	21.4213	21.8336	22.2735	23.3158	27.5558	15.9796	17.9219	19.4131	21.2706	25.6068	16.4004	18.2615	17.771	19.1706	18.7973	16.6138	15.8706	18.7682	19.0792	16.5135	15.6415	26.1067	20.502	18.9312	19.8656	20.2696
	ecotype.7340	16.1173	18.4289	18.1681	16.5721	18.7364	21.9783	22.8725	19.1735	18.3105	21.0372	23.7839	20.1926	20.2919	21.7443	16.328	19.7194	20.455	17.8824	18.1032	17.0313	21.958	20.9177	20.8857	21.6392	21.8073	23.2303	27.5405	15.9275	17.7274	19.0762	21.4706	25.6613	16.7707	18.0351	18.3585	19.2933	19.2922	16.9736	15.2698	18.9346	19.6717	15.7931	15.9942	26.0533	21.0059	19.4948	20.0811	20.5722
	ecotype.7343	16.0953	19.3105	17.5798	16.295	18.8645	22.0144	23.2092	19.1557	18.163	20.9006	23.7027	20.4062	20.7187	21.5371	16.8849	20.1447	20.2709	17.4265	18.258	16.9171	22.0077	21.2309	20.8736	21.8211	22.2733	23.5181	27.6203	15.6417	17.7872	19.4071	21.3072	25.7163	16.7721	18.4067	17.9283	19.1048	18.5235	16.9991	15.3723	18.6733	20.2371	16.0196	15.77	26.158	20.4347	19.1571	20.4612	20.8688
	ecotype.7344	16.2117	18.7963	17.8474	15.7851	18.8723	21.9632	23.1631	19.2101	18.1344	20.8047	23.6182	20.2935	20.8013	21.5684	16.642	20.1323	20.0359	17.0526	18.1113	16.5344	21.85	20.9178	20.9527	21.6943	21.9888	23.2956	27.6365	15.596	17.9247	19.4405	21.3551	25.8531	16.5172	18.3105	17.8834	19.1859	18.6944	15.4056	16.5201	18.8039	18.3744	17.1342	16.1768	26.2698	20.5387	19.1307	19.3972	19.6289
	ecotype.7346	15.7255	19.347	17.9252	16.3345	18.9438	22.1799	23.226	19.0505	18.5156	20.839	23.7918	20.4018	20.6791	21.3211	16.7466	20.0492	20.3584	17.2919	18.2879	16.5553	22.3003	21.1604	21.3136	21.8668	22.4465	23.4685	27.6488	16.1686	17.9707	19.3923	21.0938	25.6002	16.7223	18.2657	17.5936	19.0631	18.5366	15.8529	16.6483	18.7532	19.0575	17.3055	15.8768	26.0125	20.491	19.1241	19.6813	19.9264
	ecotype.7351	16.1117	19.3543	18.2549	16.3793	19.203	22.09	23.1505	19.3453	18.735	21.0463	24.0131	20.1755	20.6219	21.1894	16.1844	19.8876	20.7111	17.027	18.4578	16.6024	22.0418	20.6991	21.4194	21.7225	22.2506	23.4164	27.753	15.5946	17.6162	19.0447	21.0096	25.5248	16.7385	17.8468	18.0531	19.3411	18.6499	15.9421	16.4138	18.9367	19.0622	17.0199	16.1095	26.125	20.7165	19.5113	19.7255	20.4614
	ecotype.7355	16.0404	18.614	18.132	15.6437	18.4414	21.7705	23.0178	19.2398	18.1793	20.6786	23.6277	20.4988	20.3955	21.2549	16.3394	19.9166	20.8337	17.3956	18.0144	16.3415	22.2635	21.211	20.9889	21.8836	22.0191	23.2123	27.646	16.1178	18.1101	19.7061	21.4706	26.1012	16.7244	18.3404	17.7226	19.0234	18.6188	15.6411	14.8985	19.2538	19.3007	15.7054	16.0759	26.1616	20.4361	18.8026	19.8948	20.0954
	ecotype.7372	16.3632	18.5376	17.9205	15.6586	18.7159	21.3733	22.7249	19.6081	17.4943	20.7124	23.4144	20.7858	20.6943	21.4543	16.3292	20.1896	20.4079	17.2824	17.939	16.4243	21.7248	20.8959	20.6297	21.9654	21.8654	23.3031	27.4617	16.0792	18.1223	20.0525	21.6969	26.4567	16.6603	18.9695	17.9593	18.9337	18.0909	15.6077	15.906	19.0623	18.81	16.8115	16.0839	26.0833	20.3657	19.4364	19.6736	20.2145
	ecotype.7373	16.0322	18.6973	17.7966	16.1205	18.4967	21.7379	22.7967	19.2099	17.947	20.6802	23.6186	20.2443	20.6073	21.2604	16.609	20.1952	20.3647	17.8983	18.1225	16.7056	22.1472	21.1274	20.926	21.8936	22.0227	23.249	27.5693	16.158	17.972	19.643	21.3324	25.9602	16.6264	18.6426	18.0823	19.0677	18.7525	16.2015	15.9575	18.6958	19.269	16.6909	16.1839	25.9996	20.7342	19.1521	19.8806	20.6533
	ecotype.7378	16.05	19.124	18.4455	16.1524	18.9158	22.0898	23.174	19.1142	18.3393	20.9062	23.8842	20.0685	20.5193	21.4713	16.5952	20.1338	20.5148	17.2504	18.3268	16.6174	22.1886	21.0836	21.1658	21.8499	22.2767	23.4204	27.673	15.8975	17.969	19.3852	21.3482	25.7768	16.1831	18.3405	17.8847	18.909	18.7279	15.8532	16.8114	18.916	18.8591	17.2903	15.8546	26.2859	20.6798	19.1213	19.3633	19.673
	ecotype.7379	15.8175	19.4063	18.2914	16.4984	18.9041	22.15	23.1894	19.2117	18.3066	20.9655	23.8771	20.3495	20.8303	21.4511	16.7864	20.1105	20.7412	17.7302	18.6179	17.0469	22.2715	21.428	21.0489	22.0193	22.0019	23.3716	27.7011	15.9092	17.932	19.6526	21.4216	25.9128	16.7811	18.5964	18.168	18.9653	18.5893	16.4617	15.3565	19.0851	19.7137	16.2671	16.1244	26.1242	20.8387	20.0266	20.2311	20.959
	ecotype.7382	15.9442	19.0729	18.2434	16.3387	19.0509	21.8494	23.0753	19.1485	17.9826	20.7864	23.9578	19.9625	20.6662	21.2066	16.7338	20.1354	20.4301	17.1948	18.2586	16.4132	22.0269	21.2982	20.5043	21.6667	21.9346	23.2316	27.7003	15.3855	17.9833	19.1578	21.0187	25.6998	16.2598	18.4424	17.9962	19.0917	18.612	16.1013	15.3321	18.9424	18.9551	15.7407	15.8024	26.109	20.7557	19.2532	19.7758	20.3066
	ecotype.7384	15.9208	19.184	17.977	16.2054	18.859	21.6448	22.9993	19.1809	17.8817	20.6483	23.6208	20.3247	20.6204	21.4664	16.5509	20.0356	20.5066	17.375	18.3079	16.9025	22.0478	21.4121	20.5831	21.8125	21.8742	23.2499	27.6107	15.7024	17.664	19.2692	21.3917	25.7891	16.4269	18.3175	18.4117	19.2161	18.7009	16.364	15.2989	18.6631	19.5495	16.1335	16.1121	26.1586	20.5255	19.4565	19.9951	20.5199
	ecotype.7391	15.897	18.6061	17.9612	15.7325	18.428	21.6458	22.896	18.944	17.9087	20.6782	23.4931	20.0546	20.5255	21.4192	16.5233	20.0191	20.29	17.0296	18.0937	16.446	21.9385	21.126	20.6784	21.76	21.9899	23.2435	27.497	15.5754	17.9148	19.4274	21.5336	25.8116	16.1741	18.3662	17.7209	18.6995	18.4371	15.7843	14.6014	18.5085	18.9668	15.0841	15.5248	25.8653	20.4714	19.5482	19.897	20.4812
	ecotype.7392	16.2404	18.5787	18.2155	15.7813	18.498	21.8417	23.1013	19.4238	18.249	20.9565	23.6294	20.6427	20.8116	21.8525	17.1746	20.3759	20.6347	17.2966	17.9724	16.4993	22.1316	21.2601	21.0519	21.8851	22.231	23.5061	27.6053	16.5344	18.0894	19.7532	21.6508	26.0224	16.5567	18.8636	18.3251	19.1953	18.5227	16.4811	16.0952	18.8799	19.0075	16.5298	15.696	26.3019	20.5368	19.6362	19.7457	19.8875
	ecotype.7394	16.0101	18.7697	18.074	16.0967	18.5828	22.0805	23.1707	19.1298	18.4722	20.9466	23.7345	20.5315	20.9477	21.818	16.8834	20.1165	20.1429	17.4601	17.9922	16.7505	22.114	21.0918	21.3245	21.9281	22.4412	23.5499	27.6977	16.2562	17.9703	19.9449	21.5433	25.905	16.2421	18.5123	17.6269	18.7996	18.4384	16.0836	16.77	18.7426	18.7448	17.1048	15.9086	26.0366	20.5611	19.4478	19.6652	19.8662
	ecotype.7397	16.2944	19.4493	18.0095	16.7066	18.8948	21.835	23.0972	19.8716	18.2822	20.937	23.7774	20.4515	21.5283	21.7731	16.7018	20.3085	20.4186	17.9366	19.0454	17.5724	22.1464	21.0554	21.3077	22.0135	22.397	23.4917	27.6764	15.8542	17.5965	20.337	21.6774	26.0363	16.4115	18.5498	17.8934	19.4971	18.7642	15.8659	15.1786	18.945	19.267	15.7675	15.0851	26.2172	20.5617	19.2696	19.5194	19.9306
	ecotype.7405	16.0423	18.4916	17.9448	16.2284	18.626	21.7232	22.9311	19.0952	17.9824	20.7399	23.5532	20.6923	20.4755	21.4559	17.1024	20.3873	20.1112	18.0922	17.8805	16.8895	22.0354	21.2607	20.713	21.9686	21.8523	23.2317	27.6151	16.2194	18.342	19.4433	21.6451	26.0864	16.7319	18.9832	18.0246	18.7517	18.7363	16.7951	16.0644	18.6071	20.1985	17.0658	16.0247	26.1122	20.5321	19.0588	20.2592	20.9619
	ecotype.7408	15.7527	18.4486	18.0156	15.8984	18.4117	21.8845	22.8571	18.8839	18.2828	20.7163	23.6076	20.2855	20.3341	21.2608	16.7328	20.0139	19.8985	17.5063	17.867	16.6105	21.9771	20.7624	21.2411	21.7013	22.1758	23.2168	27.4762	16.2803	18.0298	19.3347	20.9872	25.5657	16.7557	18.5222	17.4683	19.3672	18.4838	15.6951	15.8979	19.8737	19.4515	16.3097	15.928	26.0453	20.551	19.5327	19.9544	20.6487
	ecotype.7411	16.0557	19.1997	17.7004	16.207	18.9623	21.8802	23.055	19.2389	18.2936	20.9053	23.6307	20.2877	20.6578	21.6582	16.8152	20.074	20.4789	17.2758	18.0755	16.8164	21.9489	20.9881	21.0828	21.8536	22.1761	23.431	27.5071	15.6235	17.7348	19.6761	21.6879	25.809	16.6761	18.4893	17.952	18.9065	18.3874	15.6982	16.3787	18.5558	18.9508	17.1079	15.9902	26.0693	20.4147	19.5518	19.6037	19.8543
	ecotype.7418	15.876	19.0967	18.2908	16.189	19.0668	22.0494	23.2013	18.8331	18.2503	20.7685	23.7664	20.3195	20.4711	21.3599	16.7124	19.9444	20.6285	17.2572	17.985	16.4973	22.1125	21.1165	21.0365	21.7609	22.0722	23.2284	27.6417	15.6347	18.0183	19.2962	21.2745	25.6822	16.4439	18.3101	18.1035	19.0575	18.7284	16.1151	16.3411	18.5858	19.5116	16.9505	15.9967	26.1417	20.618	19.0794	19.8114	20.3053
	ecotype.7430	16.1715	18.5518	18.4428	15.8093	18.4787	21.8244	22.7823	19.1639	18.4734	20.9203	23.6345	20.1817	20.4662	21.3839	16.6616	20.2401	20.6895	17.3113	18.0153	16.5177	21.9781	20.8303	21.0566	21.8168	22.0238	23.2132	27.6217	15.6101	18.0007	19.4136	21.2586	26.0109	16.4568	18.7575	17.9479	19.1014	18.7895	16.3151	15.8464	19.2483	19.3043	16.4346	15.7955	26.1037	20.8126	19.5996	20.0287	20.7857
	ecotype.7438	15.8135	19.3262	18.5753	16.3595	19.1575	22.1541	23.2793	19.3403	18.4542	20.9727	23.8723	20.727	20.7455	21.282	16.6665	20.0359	20.6086	17.3155	18.541	16.8471	22.2782	21.3033	21.2548	22.1225	22.4296	23.5132	27.8009	16.3038	18.362	19.7727	21.2465	26.0034	17.0987	18.624	17.1809	19.0641	18.0073	15.2512	16.1121	19.0975	18.8881	17.1788	15.8581	26.1168	20.4891	19.4914	19.6482	19.8974
	ecotype.7446	15.9196	19.4268	17.9739	16.2515	18.9645	21.9095	23.014	19.4495	17.9076	20.3787	23.4609	20.4707	20.8374	21.0723	15.8387	19.7397	20.3193	17.0812	18.3341	16.6502	21.9924	20.7948	21.1137	21.6193	21.9208	22.9717	27.4829	15.7033	17.5076	19.6083	20.8663	25.8337	16.7315	17.8758	17.8481	19.5509	18.5705	15.349	15.8818	18.936	19.1133	16.5632	16.3829	26.0339	20.7677	18.5315	19.5288	20.0182
	ecotype.7449	15.9857	18.9157	18.4567	16.2496	18.817	21.7658	23.0232	19.1673	17.863	20.9734	23.7752	20.8085	20.5775	21.5272	16.755	20.0471	20.6169	17.3286	18.1666	16.7224	22.113	21.2476	20.6803	21.7592	22.0477	23.2888	27.7002	16.0821	18.1471	19.3242	21.4069	25.9464	16.7366	18.4137	18.4218	18.7094	18.8678	16.371	15.1069	18.6853	19.2742	15.5077	15.9579	26.1625	20.482	19.0374	19.7983	20.1399
	ecotype.7460	16.1769	18.9912	17.9927	16.0339	18.7019	21.5813	22.8495	19.4558	17.8321	20.5904	23.5284	20.6906	20.7503	21.446	16.5661	20.3185	20.5108	17.5284	18.1731	16.5227	21.9872	21.0744	20.6351	21.8733	21.938	23.1609	27.524	15.9085	18.0671	19.7039	21.4906	26.249	16.7651	18.6641	17.8348	19.0288	18.3226	15.4852	15.6172	18.6216	18.6908	16.3314	16.1752	26.0248	20.3867	19.2394	19.4262	19.9329
	ecotype.7472	16.0273	18.5544	17.7078	15.9189	18.4002	21.6824	22.755	19.4488	17.8875	20.7769	23.5364	20.5053	20.6511	21.3189	16.8873	20.2831	20.1789	17.6297	18.2356	16.7531	22.1163	21.1481	21.0189	22.0339	22.0961	23.3003	27.5889	16.2298	18.2016	19.802	21.3711	26.2518	16.5537	19.0144	17.7753	19.0176	18.7684	16.1399	14.8051	18.847	19.285	15.7671	16.0934	25.9148	20.6512	18.7106	19.771	20.419
	ecotype.7477	16.0709	18.6075	18.4299	16.0536	18.7364	21.8226	23.0949	19.2408	17.8755	20.8924	23.8217	20.4908	20.5523	21.5308	16.7134	20.3204	20.6165	17.1439	17.9924	16.3789	22.1304	21.4018	20.6448	21.731	22.0304	23.3708	27.7485	16.1796	18.227	19.5961	21.4663	25.9736	16.6765	18.7663	18.3936	19.0351	18.6437	16.2275	16.2929	18.9474	19.2281	16.8561	15.8387	26.252	20.5498	19.5375	19.892	20.2786
	ecotype.7479	15.8964	19.1396	18.3406	16.4245	18.7197	21.8549	22.8798	19.1698	17.7706	20.7171	23.7375	20.4515	20.5082	21.0031	16.5287	20.0928	21.0268	17.6505	18.1591	16.5287	22.1326	21.1265	20.5392	21.7784	21.6678	22.7835	27.5764	15.6708	18.1218	19.1912	20.9153	25.8755	16.6656	18.5161	17.7579	19.0917	18.7718	15.6739	14.7739	19.0857	19.5269	15.4949	15.8476	26.062	20.5981	19.1125	19.7672	20.3176
	ecotype.7490	15.9997	19.0989	18.0716	16.1895	19.0387	21.6591	23.024	19.4031	17.9705	20.7243	23.7272	20.2321	20.611	21.3805	16.6499	20.2834	20.3099	17.3815	18.1016	16.6723	21.7463	20.9186	20.9975	21.7808	22.02	23.2941	27.5569	15.378	17.9523	19.4756	21.256	25.8929	16.3949	18.5852	17.801	18.8397	18.1168	15.8814	16.5423	18.7427	18.8762	17.4857	15.9537	26.0508	20.3009	19.812	19.6831	19.8733
	ecotype.7492	16.2965	18.8474	18.0364	16.3667	18.7688	21.7815	23.0029	19.0697	17.886	20.7159	23.7296	20.3233	20.7601	21.5742	16.9282	20.3143	20.0416	17.8701	18.2137	16.8238	22.2174	21.5537	20.823	22.0061	22.0505	23.2923	27.6809	15.695	18.117	19.7048	21.6902	25.8462	16.5836	18.6519	18.3419	19.2308	19.0016	16.3459	15.536	18.8698	19.3679	16.282	15.7754	26.2599	20.8285	19.1196	20.1199	20.6572
	ecotype.7496	15.9452	19.0366	17.8194	16.0484	18.5528	22.0963	23.238	19.0831	18.4856	20.7583	23.7462	20.3484	20.7516	21.3805	16.7432	19.9128	20.3267	17.1844	18.4206	16.672	22.1963	21.1488	20.9981	21.7543	21.9693	23.1359	27.5572	15.7028	17.5198	19.4172	21.0881	25.6832	16.9536	18.1076	18.0181	19.2755	18.5926	15.9564	14.7118	18.6649	19.0655	15.28	16.1797	26.0366	20.6762	19.0843	19.7582	20.2664
	ecotype.7507	15.9711	18.601	17.8442	15.865	18.5654	21.8131	22.9664	19.2561	18.0342	20.5907	23.5044	20.304	20.5357	21.28	16.7134	20.1067	20.7315	17.1754	17.9028	16.5066	22.1359	21.2047	21.1766	21.9155	22.1909	23.3386	27.582	16.003	18.0907	19.797	21.2961	26.0248	16.4647	18.8337	18.0905	19.2594	18.4017	15.8987	15.988	18.9218	18.7888	16.5278	15.8838	26.1256	20.6055	19.6028	19.6036	20.1339
	ecotype.7508	15.8333	19.1375	18.3884	16.289	18.7006	21.8663	23.0362	19.2799	18.3491	20.9512	23.8555	20.307	21.0521	21.4906	16.6503	20.2373	20.6888	17.2499	18.5399	16.7577	22.0406	21.0958	20.9381	21.7218	22.0867	23.2384	27.6443	15.8843	17.8446	19.5123	21.1776	25.7445	16.2527	18.4601	18.1614	19.1375	18.6064	16.1169	14.7864	18.6864	19.5138	15.4699	15.8289	25.9674	20.7132	19.5546	19.8795	20.5372
	ecotype.7515	16.0377	19.0531	18.0977	16.4258	18.9943	21.7687	22.9278	19.3407	18.1531	20.7692	23.6787	20.4806	20.824	21.3815	16.6972	20.1584	20.4343	17.4229	18.2581	18.5145	21.815	20.7871	20.9642	21.8493	21.9376	23.1927	27.5696	15.93	18.0011	20.0101	21.2453	26.0654	16.5249	18.7472	17.3965	18.952	18.4136	15.9401	15.2435	18.8262	18.9831	16.1466	16.1616	26.152	20.4372	19.2062	19.5115	19.9919
	ecotype.7516	16.0038	19.5179	17.9929	16.8903	19.0652	21.6769	23.0453	19.3006	17.9357	20.5228	23.5071	20.6074	20.615	21.2834	16.6903	20.2378	20.5979	17.8736	18.5552	17.192	21.9382	21.2564	20.7941	21.9412	22.0507	23.3168	27.6219	15.6158	18.0977	19.7362	21.4859	25.986	16.7003	18.7789	18.0448	19.0522	18.3322	15.7987	14.7632	18.7958	19.1677	15.7945	15.6071	26.1608	20.3941	19.2197	19.7613	20.0721
	ecotype.7520	15.4955	18.9506	18.0418	16.0476	18.8713	21.8784	23.2057	19.1865	18.0899	20.8806	23.7034	20.4662	20.9606	21.7176	16.8173	20.0855	20.3736	17.4359	18.1347	16.7628	22.1488	21.5055	20.6584	21.8018	22.0952	23.3781	27.618	16.0317	18.0164	19.8601	21.6205	25.7404	16.3554	18.3431	17.8963	19.1862	18.336	15.0091	15.1633	18.4305	18.6619	15.5535	15.668	26.0458	20.3197	18.4796	19.6294	19.8157
	ecotype.7521	16.3062	18.7082	17.816	16.0454	18.4858	21.3599	22.8318	19.5391	17.5037	20.6188	23.4653	20.4505	20.8131	21.5547	16.6207	20.1984	20.5514	17.6354	17.9599	16.6457	21.9293	21.3703	20.3044	21.8602	21.8249	23.232	27.5379	16.039	17.9492	20.1477	21.7323	26.401	16.5256	18.9725	17.9475	19.3798	18.5336	15.9642	14.1433	19.2589	19.2456	14.3768	15.6901	26.1064	20.4881	19.5031	19.7893	20.1488
	ecotype.7522	16.2451	18.5789	18.0174	15.836	18.633	21.8276	23.1222	18.7561	18.5555	20.8914	23.7043	20.0301	20.3631	21.813	17.1234	20.0023	20.5083	17.2729	17.8651	16.6498	21.9136	20.8462	21.2774	21.7751	22.1648	23.4966	27.6963	15.6686	17.8096	19.3994	21.6194	25.8059	16.504	18.1746	17.943	18.6806	18.3307	15.779	15.506	18.6643	18.8269	15.8923	16.0386	26.15	20.4869	19.5727	19.896	20.1559
	ecotype.7525	15.7385	18.9379	18.1148	16.238	18.8147	21.7603	22.9614	19.1758	18.1613	20.6025	23.5206	20.6254	20.8412	21.3897	16.5638	20.015	20.555	17.9948	18.0445	16.8429	22.1084	21.3471	20.6157	22.1209	21.9494	23.1146	27.5411	16.1353	18.3057	20.0132	21.4986	26.0474	16.3985	18.6828	17.9399	19.1857	18.5993	15.9097	14.9915	18.8147	19.4194	15.5517	16.1756	26.0293	20.4449	19.0002	19.764	20.2418
	ecotype.8213	16.3442	18.3975	17.5523	16.206	18.8567	21.2769	23.0471	19.0923	17.8295	20.8613	23.9368	20.2851	20.7729	21.6778	17.3993	20.6123	19.9124	17.2972	17.9623	17.0137	21.8171	21.3081	20.5907	21.858	22.1454	23.5902	27.7398	16.049	18.3942	19.6337	21.7184	25.9116	16.7799	18.9153	17.5169	18.723	18.1654	16.1396	15.5698	18.4901	18.9647	16.1662	15.7679	26.0663	20.4182	19.2262	19.9134	20.0041
	ecotype.8214	16.1645	18.8441	17.841	16.2953	18.7601	21.7509	22.9447	19.2499	18.2358	20.8049	23.693	20.4003	20.4993	21.3468	16.6106	19.8941	20.6974	17.4924	18.0386	16.6232	21.98	21.0574	21.0617	21.7114	22.0105	23.238	27.4731	15.93	17.7455	19.2813	21.1705	25.6829	16.8211	18.2529	17.9743	19.242	18.5101	16.2201	16.3129	18.9143	19.2434	17.2745	16.0092	26.0227	20.5246	19.1295	19.5607	19.882
	ecotype.8222	16.1533	19.2061	18.228	16.9227	18.8333	21.8455	23.0551	19.1309	17.8424	20.8049	23.7133	20.4167	20.438	21.3048	16.7295	20.1584	20.6778	17.9243	18.1194	16.8373	22.0676	21.2264	20.7722	21.8217	21.9671	23.2176	27.669	15.5535	17.968	19.3541	21.2915	25.9049	16.5064	18.347	18.8814	18.9349	18.8962	16.2721	15.616	19.0025	19.4684	16.0988	15.6383	26.2047	20.4843	19.3331	19.8839	20.2882
	ecotype.8231	15.8571	19.2017	18.2874	16.6659	18.8876	21.87	23.1878	19.366	18.0864	20.9415	23.8047	20.6603	20.8795	21.7619	17.1016	20.3085	20.9025	17.5131	18.3159	16.8592	22.0409	21.3008	20.8197	21.9033	22.1065	23.4379	27.6648	16.1049	18.0503	20.0525	21.7276	26.1107	16.6393	18.6739	18.1845	19.0349	18.506	16.0625	16.2717	18.8068	19.2098	17.0174	15.6133	26.214	20.4063	19.8648	19.766	20.0637
	ecotype.8235	15.9514	18.6543	18.1086	16.3353	18.39	21.9404	22.8606	19.3076	18.4967	20.9607	23.7382	20.326	20.6806	21.266	16.6038	20.0963	20.5717	18.001	18.4303	16.9142	22.1469	20.8148	21.352	21.9599	22.1478	23.2903	27.6407	16.1407	18.0024	19.6112	21.3704	25.9199	16.8363	18.7243	17.8554	19.1178	18.9739	16.5752	16.3031	18.8523	20.1599	17.2062	15.8951	26.0721	20.7082	19.296	20.1882	20.7155
	ecotype.8236	16.0804	18.6972	18.0783	16.0533	18.6135	21.9181	22.967	19.2393	18.3535	20.7306	23.8671	20.302	20.5566	21.256	16.5034	20.0826	19.9486	17.17	18.2425	16.5954	22.0924	20.9918	21.2972	21.8605	22.2626	23.4014	27.6583	16.0083	18.2832	19.4599	21.1199	25.9264	16.8443	18.5248	17.4918	18.8539	18.5778	16.1482	16.2458	18.9041	19.1525	17.162	15.9887	25.9034	20.8097	19.611	19.7724	20.4
	ecotype.8239	15.9279	18.6164	18.4132	15.9739	18.6993	21.8186	23.1188	19.1935	18.0531	20.8588	23.7755	20.5334	20.7218	21.5876	16.7915	20.2576	20.3533	17.4458	17.9722	16.5481	22.107	21.3943	20.5634	21.7834	21.8698	23.291	27.6022	15.9225	18.1074	19.637	21.5776	25.8726	16.4313	18.4721	17.825	19.1028	18.7641	16.2349	15.5798	19.1215	19.4712	15.8812	15.9679	26.1987	20.5701	19.0607	19.9614	20.6187
	ecotype.8240	16.2385	19.102	18.3274	16.5091	18.9226	21.8023	22.9932	19.6154	18.3077	20.7076	23.9063	20.2149	20.9283	21.4152	16.5985	20.0931	20.6525	17.6974	18.4732	17.1049	22.0651	21.1621	20.9023	22.0163	22.1087	23.334	27.7605	15.7724	18.0602	20.0241	21.3866	26.1083	16.8452	18.7582	18.0079	19.2866	18.9006	16.7673	14.2183	18.6874	19.7765	15.4346	15.8202	26.0828	20.7635	19.2367	20.2397	20.8017
	ecotype.8241	16.2763	18.974	18.0588	16.4746	18.5965	21.9074	22.9865	19.4157	18.0592	20.8811	23.8774	20.2569	20.5821	21.2812	16.4582	20.1458	20.4205	17.3928	18.4379	16.8548	22.189	21.1771	21.0181	21.8257	22.1801	23.3437	27.757	15.6189	17.9522	19.4378	21.391	25.9825	16.423	18.4915	18.0531	19.0306	18.7936	16.1992	15.9384	19.0949	19.2464	16.845	15.4988	26.1767	20.553	19.351	19.9312	20.3443
	ecotype.8264	15.8369	19.0286	17.8598	16.7201	18.8455	21.8611	22.959	19.0521	18.21	20.6429	23.372	20.4539	20.1615	21.2842	16.4948	19.9279	20.2351	18.1733	17.9429	17.3702	21.8565	20.7555	21.2062	21.8989	22.0834	23.2066	27.3206	15.9906	18.0849	19.4292	21.1781	25.8836	16.79	18.4284	17.5559	19.0501	18.6891	16.7683	16.6205	18.7348	20.3699	17.2781	16.0692	26.0001	20.4902	19.5462	20.4815	20.9348
	ecotype.8265	16.0532	18.2701	17.1812	15.28	18.4089	21.4681	22.4912	18.6607	17.3371	19.6549	22.8238	20.4266	20.352	20.801	16.0246	19.7417	15.91	16.8949	17.399	15.826	21.7433	20.7712	19.9215	21.4056	21.349	22.1293	26.7161	15.2878	17.5613	19.3932	21.3949	25.4862	15.6819	17.6151	17.4526	18.8842	18.0774	15.7725	15.81	18.1373	18.8356	15.4482	15.7835	25.7057	20.1418	15.5538	18.6495	19.5251
	ecotype.8271	16.022	19.6857	17.5792	16.4777	19.0722	21.8954	23.1797	19.4931	18.1461	20.6677	23.6334	20.2421	21.0352	21.4089	16.6696	20.2186	19.9082	17.5709	18.8735	17.0661	22.1066	21.3908	20.4995	21.8529	21.9548	23.2544	27.669	15.2927	17.8105	19.7794	21.3381	25.9039	16.5312	18.5844	17.8715	19.3933	18.579	16.1156	15.201	18.6463	19.2945	16.1995	15.8405	26.1337	20.568	19.2422	19.872	20.259
	ecotype.8275	15.9814	18.8454	18.333	16.3763	18.7008	21.6142	22.6817	19.5875	17.8409	20.698	23.6524	20.3252	20.8814	21.1199	16.5278	20.3392	20.8622	17.871	18.2737	16.7729	21.8717	20.9824	20.6875	21.9323	21.8716	23.1123	27.5588	15.7072	18.0913	19.8043	21.2143	26.22	16.3125	18.8824	18.2759	19.0498	18.6034	15.79	15.0117	18.8494	19.5927	15.5395	15.876	25.9933	20.6211	19.4312	19.8794	20.7422
	ecotype.8296	15.6688	19.2978	17.867	16.4892	18.9099	21.9868	23.0289	19.1279	18.1831	20.8059	23.752	20.4654	20.5466	21.2488	16.0852	19.8226	20.0093	17.4076	18.3794	16.7462	22.1051	21.0112	21.1095	21.8825	22.2541	23.3142	27.6242	16.0499	17.9554	19.6018	21.1916	25.8339	16.4739	18.2897	17.5278	18.9661	18.49	15.7264	14.7025	18.8733	18.8638	15.4753	16.3146	26.0545	20.4507	19.1251	19.3871	19.9018
	ecotype.8297	16.1127	19.1496	18.226	16.1766	19.1675	22.0274	23.3169	19.1633	18.2708	20.9237	23.8999	20.495	20.962	21.4742	16.6864	20.0691	20.5068	16.9179	18.1372	16.3759	22.2307	21.3826	21.1111	21.8065	22.2047	23.3921	27.7009	15.9209	17.8386	19.6164	21.1691	25.6561	16.752	18.2736	17.677	19.1902	18.1839	15.547	16.0945	18.7952	18.8712	16.751	16.2416	26.1318	20.5262	19.8874	19.8203	20.044
	ecotype.8300	16.124	19.3478	17.9601	16.4842	19.0967	21.6636	23.024	19.3464	17.9875	20.848	23.7233	20.3115	20.4862	21.3499	16.4937	20.0087	20.2747	17.7246	18.3692	16.7382	21.8744	21.1088	20.8044	21.8052	22.0863	23.4445	27.7123	15.4142	18.0326	19.5481	21.3899	26.1005	16.7036	18.6618	17.5482	19.1181	18.2298	15.8158	15.8217	18.936	19.1089	16.5109	15.9446	26.1862	20.5251	19.2798	19.8113	20.2448
	ecotype.8304	15.9788	19.0534	18.3217	16.2698	18.8737	21.9958	23.1585	19.079	18.6265	21.1972	23.8691	20.3067	20.6802	21.9182	16.9456	20.2232	20.5205	17.5032	18.1712	17.1023	22.2335	21.129	21.2394	21.848	22.3394	23.4695	27.6496	16.1902	17.7047	19.6368	21.726	25.7303	16.2962	18.3236	18.4205	19.0979	18.9571	16.6889	15.4706	18.9341	19.2641	15.7258	15.5725	26.2431	20.7753	19.4194	20.1225	20.3476
	ecotype.8310	16.11	18.6734	17.7836	15.9716	18.5882	21.502	22.884	19.1367	18.3596	20.6913	23.471	20.3044	20.8844	21.3	16.4841	20.1004	20.5246	17.4932	18.0511	16.3712	21.8197	21.2096	20.4308	21.7645	21.8445	23.2697	27.5139	15.823	17.9718	19.8481	21.313	25.9364	16.5163	18.7374	17.5515	19.0333	18.15	15.6749	14.7368	18.8644	18.9512	15.3236	16.1237	26.1124	20.3742	19.0628	19.6809	20.1623
	ecotype.8314	16.388	18.6919	18.027	15.8896	18.5857	21.7405	23.1607	19.1743	17.9535	20.8837	23.7219	20.2657	20.5374	21.6427	17.088	20.3083	20.3352	17.4274	17.8577	16.6202	21.8838	21.1475	20.7422	21.8475	22.0524	23.4232	27.6783	15.6661	17.972	19.385	21.5649	26.0029	16.2021	18.6809	17.9864	18.4343	18.4439	16.3072	15.8401	18.8551	19.055	16.2275	15.755	26.1717	20.3939	19.4944	19.7345	19.9216
	ecotype.8323	16.4665	18.767	17.868	15.8977	18.504	20.9863	22.4476	19.2708	17.7338	20.3841	23.381	20.4044	20.4433	21.3079	16.7416	20.2482	20.6645	18.4271	18.4239	17.4203	21.7066	20.9179	20.9206	22.2166	22.1713	23.5385	27.5443	16.0922	18.399	19.8969	21.5861	26.2013	17.0851	19.1192	17.2622	18.9513	18.4017	16.5225	15.2347	18.951	19.4618	16.1878	16.1437	26.0355	20.7085	20.018	20.4312	21.4582
	ecotype.8325	15.8311	19.1174	18.0297	15.9368	18.9107	22.0785	23.1498	19.1957	18.3993	20.9388	23.7343	20.5076	20.7909	21.8037	16.853	19.9927	20.2342	17.1696	18.0116	16.6759	22.2314	21.2663	21.2925	21.9958	22.4035	23.5541	27.6337	16.1136	17.9499	19.8674	21.5701	25.9526	16.4722	18.4452	17.5973	19.1443	18.4264	15.8684	15.9594	18.8906	18.7579	16.2433	15.8602	26.1957	20.4867	18.8198	19.7479	19.9018
	ecotype.8326	16.1092	19.5741	18.4595	16.4703	19.2169	21.9616	23.3088	19.1334	18.2403	20.9022	23.8494	20.2161	20.6238	21.2546	16.2273	19.8054	20.6014	17.6069	18.4299	16.9025	22.0847	21.3355	20.7431	21.9377	22.1662	23.4384	27.7035	15.4071	17.8503	19.0546	21.0967	25.7576	16.4004	18.1513	18.0916	19.0222	18.5462	16.0491	16.7248	18.8763	19.0683	17.4774	16.3125	26.1055	20.5114	19.5644	19.8378	20.3431
	ecotype.8329	16.2258	18.615	17.8633	16.217	18.4503	21.6352	22.6538	19.3209	18.2761	20.846	23.6233	20.2377	20.3812	21.5408	16.6331	20.0174	20.3314	17.7904	18.2863	17.1047	21.7083	20.3748	21.2264	21.8364	22.0424	23.3275	27.5873	16.037	17.8803	19.5003	21.3756	26.0652	16.722	18.6098	17.8454	18.9543	18.9988	16.4845	14.9991	19.1291	19.3625	15.8751	16.1697	25.9656	20.8054	19.536	19.7931	20.5401
	ecotype.8335	16.3864	19.0079	17.9496	15.7903	18.9408	21.8202	23.0766	19.1975	18.0999	20.573	23.4102	20.4644	20.4504	21.0645	16.4159	19.978	20.8265	17.5768	18.2375	16.8212	22.2666	21.2554	21.2978	22.1498	22.4758	23.4248	27.7506	15.7345	18.7528	19.7206	21.5347	26.315	17.0023	18.869	17.2037	18.8094	18.3626	15.2249	15.7886	18.7848	18.7009	17.027	15.8285	25.8894	20.4385	19.1985	19.3818	20.0486
	ecotype.8343	15.8961	19.0736	18.2594	16.3856	18.9156	21.9523	23.1256	19.3946	18.4323	21.0206	23.8426	20.3014	20.7085	21.4063	16.8584	20.1346	20.1578	17.3989	18.3241	16.6761	22.0419	21.0165	21.0845	21.7943	21.9523	23.2265	27.6218	15.8906	18.0977	19.376	21.2684	25.8317	16.3644	18.3836	18.2812	19.1093	18.8477	16.2174	15.5923	19.0799	19.4148	16.1198	15.9067	26.1534	20.7077	19.2784	19.9155	20.4522
	ecotype.8365	16.2647	18.6114	17.8837	15.9865	18.5643	21.6243	22.9223	19.1249	18.1958	20.8233	23.6597	20.0583	20.3476	21.3534	16.4897	19.8845	20.7296	17.1859	18.1177	16.6343	21.8022	20.8578	20.8523	21.7586	21.9918	23.323	27.5608	15.4027	17.851	19.248	21.3399	25.9221	16.38	18.3472	17.7738	19.24	18.5926	15.8607	15.6072	19.0308	18.7842	16.6686	15.954	26.1177	20.569	19.4893	19.4829	19.9021
	ecotype.8374	15.8783	18.5154	18.4436	15.9046	18.6579	21.8948	23.1357	19.0018	18.0542	20.7649	23.8837	20.5336	20.7996	21.2249	16.615	20.3332	20.4429	17.2035	18.13	16.2648	22.1411	21.2317	20.7245	21.7278	22.0306	23.147	27.7068	16.1813	18.2126	19.5076	21.2197	25.7841	16.7808	18.6033	17.579	19.0415	18.7085	15.9847	15.8954	18.9311	19.1633	16.1099	16.2368	26.1829	20.6598	19.2281	19.8926	20.3226
	ecotype.8376	15.735	19.2739	18.5649	16.296	18.9835	22.0473	23.3279	19.3456	18.6967	21.043	23.9561	20.4207	20.9393	21.5515	17.03	20.2178	20.7727	17.2096	18.3585	16.8424	22.2123	21.1892	21.1438	21.8486	22.0979	23.3809	27.6745	15.8245	17.9124	19.6586	21.4927	25.8925	16.6733	18.3629	17.5948	19.2449	18.3988	15.7558	15.2579	19.0258	19.0972	15.7164	16.162	26.1677	20.5415	19.3601	19.5867	20.0187
	ecotype.8378	15.9144	19.4365	17.9543	16.5126	18.6802	21.4756	22.9369	19.2369	17.6603	20.7215	23.5174	20.1176	20.5932	21.014	16.2215	19.5378	20.5212	17.5645	18.4235	16.9052	21.8944	21.3264	20.4735	21.7432	21.786	23.1211	27.4049	15.7583	17.9002	19.5085	21.1031	25.6858	16.4022	18.0481	17.8078	19.2338	18.2249	15.6473	15.302	18.9674	19.0119	16.3232	15.7591	25.8095	20.3887	19.185	19.6337	20.1277
	ecotype.8387	16.1165	18.9919	17.8636	16.2506	18.8728	21.8047	23.0441	19.22	18.1445	20.6965	23.673	19.9307	20.3818	21.0724	16.3693	20.0987	20.3276	17.4786	18.5126	16.8726	22.0935	21.1908	21.1204	21.911	22.3056	23.4726	27.7031	15.8774	18.0047	19.4184	21.1825	26.0284	16.372	18.6623	17.4054	19.1232	18.5322	15.3611	15.9409	19.0042	18.6905	16.3021	15.8346	26.2095	20.6901	19.3061	19.6906	20.0916
	ecotype.8389	16.4913	18.9337	18.2407	16.3431	18.8442	22.092	23.379	19.5544	18.3011	21.2081	23.8362	20.5549	21.0933	21.8546	17.3719	20.6363	20.9352	17.6335	18.3246	17.0757	22.3985	21.5269	21.3885	22.3387	22.6377	23.6936	27.9686	16.0303	18.8483	19.987	22.0574	26.2886	16.6225	18.89	16.6793	18.4964	17.7178	15.232	13.8101	18.4568	18.5245	15.2356	13.7572	25.7557	20.4034	19.2071	19.3792	20.01
	ecotype.8412	16.4512	18.7671	17.9804	16.2981	18.6606	21.6448	22.9996	18.9738	17.9725	20.6917	23.5895	20.3556	20.506	21.6322	16.9189	20.0952	20.6554	17.9116	18.1049	17.1958	22.1636	21.3427	20.9288	22.0242	22.263	23.3776	27.5546	16.0318	18.1324	19.6066	21.6926	26.0068	16.5642	18.5338	17.8607	18.8669	18.5069	16.0634	15.3828	18.6048	19.1548	15.9421	15.7993	26.0465	20.3769	18.8944	19.5287	19.8728
	ecotype.8424	15.9165	19.0634	18.2267	16.049	18.969	22.1826	23.4018	19.063	18.4874	20.9928	23.8308	19.7945	20.9635	21.3777	16.6244	20.0444	20.4954	16.6732	18.3817	16.4407	22.3092	21.4311	21.1853	21.9025	22.2331	23.5267	27.7523	15.6983	18.0088	19.5903	21.0589	25.671	16.3321	18.2848	18.2454	19.0608	18.3695	15.5495	16.7344	18.9645	18.9364	17.6308	16.2231	26.0977	20.7362	18.708	19.9936	20.3423
	ecotype.8796	15.8439	18.7663	17.9009	15.69	18.6817	21.8976	23.0667	19.2225	17.964	20.705	23.5752	20.4702	20.6274	21.3652	16.4078	20.077	20.3146	17.2769	18.1244	16.4734	22.2889	21.386	20.8675	21.8099	22.0818	23.2696	27.5267	16.0812	17.8006	19.3759	21.3386	25.8069	16.4983	18.423	18.0229	19.0281	18.5245	16.2538	15.1634	18.712	19.2982	15.4252	15.7875	26.0586	20.4852	19.2913	19.9114	20.2888
	ecotype.91	16.2072	19.2674	17.8603	16.2932	18.6149	22.328	23.1402	19.2713	18.6641	20.7755	23.6821	20.1748	20.5784	21.5744	16.4057	19.9479	20.4459	17.5672	18.2046	16.7245	22.3382	20.9333	21.5982	21.8992	22.4347	23.354	27.6676	15.9798	17.9532	19.7158	21.5195	25.9922	16.4407	18.1333	18.2237	19.4753	19.0384	16.1639	15.1976	19.2544	19.4793	15.9559	15.9894	26.2699	20.8141	19.1635	19.8366	20.5299
	ecotype.94	15.7997	18.7884	17.8555	15.9552	18.7865	21.9026	22.906	19.1486	18.4111	20.6897	23.5178	20.5795	20.5863	21.3749	16.7096	20.1198	20.1879	17.4326	17.9946	16.6877	21.981	20.8334	21.2665	21.9733	22.1599	23.2593	27.4602	16.2471	18.1133	19.8961	21.2852	25.9771	16.5888	18.6821	17.7234	18.8668	18.5392	15.9495	15.3964	18.4763	18.8889	16.0678	15.9217	26.0159	20.533	19.133	19.3876	19.9329
	ecotype.957	16.1194	18.6893	18.3535	16.0052	18.6564	21.6947	22.8938	19.0758	17.8743	20.8201	23.7713	20.4396	20.5228	21.1123	16.5134	20.0488	20.6438	16.9766	18.1145	16.3066	21.9721	21.0946	20.8923	21.7065	22.003	23.1581	27.6213	15.738	18.052	19.2221	21.0358	25.6647	17.0266	18.531	18.3074	19.0237	18.4761	15.9495	14.4625	18.9115	19.1827	15.6649	16.1927	26.0034	20.6916	19.7949	20.1341	20.7002
	ecotype.96	16.0377	19.1725	17.988	16.324	18.8435	21.909	23.1154	18.994	18.1463	21.0237	23.8432	19.7533	20.261	21.2294	16.4095	20.0026	20.4234	17.4094	18.1406	16.8136	22.3323	21.5367	21.1431	22.0056	22.2335	23.4683	27.7068	15.6286	17.9827	19.2648	21.4082	25.9681	16.3545	18.4678	18.3753	18.7802	18.908	16.4451	16.4431	18.9343	19.2838	17.2831	15.8379	26.0394	20.959	19.6691	19.9914	20.5412
[truncated: 74 more columns]

## Sheet: Phenotype_3D
	Supplemental Data. Luzarowska et al. (2023). Plant Cell
	Supplemental Dataset 1. Phenotypic data used for GWAS. Phenotypic data used for GWAS and collected in: (1) control conditions for the heat and dark stress treatment (CHD), (2) heat and dark stress (HD), (3) control conditions for the dark treatment (CD), (4) three days extended darkness (3D) and (5) six days extended darkness. Each phenotype is in different excel sheets. Plants were grown and har…
	ecotype.name	DAG.34.3	DAG.36.5	DAG.36.6	DGDG.34.1	DGDG.34.2	DGDG.34.3	DGDG.34.4..1.	DGDG.34.5	DGDG.34.6	DGDG.36.3	DGDG.36.4	DGDG.36.5	DGDG.36.6	DGDG.38.6	MGDG.32.3..1.	MGDG.32.3..2.	MGDG.32.6	MGDG.34.2	MGDG.34.4	MGDG.34.5	MGDG.34.6	MGDG.36.4	MGDG.36.5	MGDG.36.6	MGDG.38.6	PC.32.1..1.	PC.32.2..1.	PC.32.3..1.	PC.32.3..2.	PC.34.1	PC.34.2	PC.34.3	PC.34.4..1.	PC.34.4..2.	PC.34.5	PC.34.6..1.	PC.34.6..2.	PC.36.2	PC.36.3..1.	PC.36.3..2.	PC.36.4	PC.36.5	PC.36.6	PC.38.5	PC.38.6	PE.34.1	PE.34.2	PE.34.3
	ecotype.173	14.8636	14.9784	14.631	15.5948	16.454	18.1304	13.0665	15.3245	18.7297	14.0155	14.8999	15.2747	21.2013	14.708	15.0227	13.9849	14.4145	12.5756	12.1745	15.4256	23.763	15.0752	17.0103	22.1016	13.6472	13.9055	13.2163	14.9555	16.1664	16.7468	20.9764	21.971	15.6624	14.6882	16.7122	17.9001	13.9883	16.7311	16.4144	17.7259	20.3366	22.049	22.5319	14.2849	13.1098	13.3651	19.0866	19.4053
	ecotype.8323	14.0117	13.9276	13.8893	13.3834	14.0861	17.1282	11.7735	13.8368	16.9915	13.0603	13.5239	13.9011	19.9365	13.8363	14.2761	13.4185	13.9181	11.7138	11.5947	14.2696	22.469	13.7582	15.781	21.0941	13.2478	13.3506	12.531	14.0168	14.7518	16.2405	19.7065	20.8681	14.7963	13.8641	15.5631	16.8779	12.3413	16.1136	16.3663	17.1472	18.7281	20.701	21.5154	13.317	12.2971	13.8218	18.0309	18.1654
	ecotype.6962	14.8677	14.7349	14.6906	16.0896	16.1981	17.7138	12.8176	15.2662	18.423	13.5831	15.2288	15.0513	21.0464	14.4557	14.6625	14.2141	14.3531	12.44	12.7138	15.4294	23.5007	15.1504	16.6709	21.7036	13.1717	14.1684	14.1555	15.284	15.8393	16.3291	20.5969	21.7885	15.8409	14.9146	16.3499	17.5641	13.2598	16.5551	15.6732	17.7229	19.9365	21.6334	22.2565	14.0994	12.8352	12.8263	18.6842	19.1619
	ecotype.6194	14.5737	14.838	14.6252	15.5612	16.0232	18.0429	13.2518	14.8155	18.0029	14.1839	15.0609	15.1613	21.0551	14.6839	14.8276	14.4914	14.0861	13.2864	12.2483	15.4734	23.2674	15.1981	17.1473	22.1058	13.775	14.2672	14.4962	15.3647	15.9455	16.4873	20.6704	21.8908	15.8215	14.3689	16.5496	17.5716	13.0153	16.3149	15.7476	17.4826	19.8234	21.5719	22.2196	14.1658	12.9771	13.2613	18.7295	19.1427
	ecotype.8343	14.9505	14.9723	14.9042	15.9457	16.43	18.1982	12.943	15.6675	18.9083	14.0833	14.9229	15.7523	21.2613	15.0157	14.9389	14.5255	14.7427	12.8749	12.4068	15.9682	23.6869	14.5596	17.0327	21.9208	13.4449	14.3171	14.6415	15.662	16.3593	17.0168	21.0432	22.1818	15.877	14.8911	16.9902	17.9667	13.5173	16.6529	16.9728	17.7128	20.1493	22.0293	22.4891	14.5448	13.1384	13.6042	19.1936	19.3986
	ecotype.6951	14.7874	14.6135	14.4495	15.9504	16.411	18.1849	13.2397	15.5721	18.5252	14.3433	15.2902	15.6315	21.2373	14.7254	15.1419	14.1557	14.6171	12.5809	12.9354	15.7891	23.6475	14.9878	16.5166	22.0551	13.5394	14.5447	14.4793	15.1609	16.0675	17.2816	20.9607	21.9115	15.808	14.7027	16.8982	17.6642	13.3383	16.8887	17.0822	17.7267	20.1487	21.7985	22.2578	13.8792	12.7168	13.9378	18.963	19.1504
	ecotype.8378	14.7169	14.8402	14.7451	15.5951	16.4784	18.0719	13.2178	15.2763	18.8346	13.9029	15.1658	15.5317	21.0656	14.3763	15.2635	14.5004	14.8766	12.594	12.7874	15.542	23.4983	14.8663	16.8074	21.6551	13.0245	14.277	14.5519	15.1808	15.7142	16.5084	20.7685	22.0223	15.7878	14.3394	16.5063	17.6276	13.8369	16.4172	15.7722	17.4655	19.8974	21.7448	22.2985	14.1457	12.709	13.4032	18.9304	19.325
	ecotype.96	14.897	14.9342	14.8882	15.3032	15.9829	17.7249	12.6747	15.2167	18.3476	13.1575	14.2367	14.9694	21.0468	14.4607	15.4372	14.2707	14.7845	13.1209	11.28	15.6291	23.5869	14.4756	17.1951	22.0683	13.6212	13.5781	13.8487	15.2327	15.6495	16.7705	20.5764	21.8645	15.3888	14.8948	16.7439	17.7605	13.458	16.1218	16.7542	17.1974	19.8366	21.7926	22.3572	14.3369	13.1393	13.5092	18.8486	19.1836
	ecotype.8335	14.6076	14.6488	14.5688	16.0968	16.8988	18.4948	13.4329	15.3069	18.0876	14.7792	15.1847	15.5479	21.2915	14.978	15.0441	14.2147	14.6567	13.5229	14.7808	16.4837	23.4184	15.0387	17.3687	22.334	14.0146	13.7737	13.8765	14.6995	15.3634	16.9984	20.6769	21.8488	15.5057	14.3551	16.285	17.3084	13.3459	16.7929	16.8778	17.799	19.7169	21.6415	22.1374	13.924	12.7613	13.3514	18.5971	18.9811
	ecotype.8365	14.7301	15.0266	14.9788	15.5779	16.1651	17.8746	12.9207	15.4496	19.0327	13.735	14.6812	15.9725	21.2436	14.7246	15.2174	13.9153	14.3733	12.7511	12.6614	15.6355	23.5475	14.5054	17.2894	21.7365	12.9873	14.2759	14.3178	15.4873	15.6366	17.3155	20.9461	22.099	15.9395	14.6478	16.4874	17.4879	13.6114	16.5109	17.0176	17.5501	20.012	21.9106	22.3084	14.3698	13.0247	14.0819	19.2218	19.5288
	ecotype.258	14.7849	14.9914	14.6961	15.5969	16.34	18.3205	13.2048	15.3346	18.6585	14.0371	14.7659	15.6207	21.2552	15.044	14.6578	14.1771	14.3342	13.2686	12.1593	15.9808	23.6685	14.8337	17.2486	22.1308	13.9118	13.7599	14.1509	15.1501	15.8773	16.8727	20.9202	22.0097	15.6128	14.4076	16.6712	17.6564	13.597	16.4275	16.6785	17.5024	20.051	21.846	22.3594	14.6597	13.4073	13.8374	19.0761	19.3748
	ecotype.6942	14.8365	15.0717	14.8957	16.089	16.4161	18.1461	12.6479	15.6268	18.8801	13.384	15.1553	15.7528	21.2341	14.7505	14.9081	14.2713	14.5131	13.3376	12.2287	15.7574	23.6155	15.2144	17.4144	21.8842	13.4125	14.1073	14.0853	15.2041	16.1333	17.0538	21.0228	22.1073	15.9963	14.7612	16.8257	17.967	13.5738	16.4653	16.7519	17.4322	20.307	21.9122	22.3933	14.6738	13.2744	13.581	19.1735	19.4034
	ecotype.7205	14.7017	15.0308	14.7287	15.4407	15.8637	17.9659	13.1683	15.2058	18.6806	13.7545	14.8834	15.6514	21.1426	14.5021	15.5323	14.0227	14.5929	12.7933	12.3174	15.5352	23.4957	14.9001	17.3481	21.8246	13.3199	13.8433	13.686	15.1536	15.4305	16.863	20.8198	21.7706	15.7199	14.4084	16.3013	17.3172	13.6126	16.5015	16.7246	17.4615	20.1466	21.8139	22.237	14.1057	12.884	13.5101	18.9635	19.124
	ecotype.7521	14.8485	15.1128	14.8193	15.2046	15.9033	17.9567	13.2737	15.0661	18.3794	14.1951	15.0684	15.5254	21.3114	14.8558	15.4108	14.2412	14.4143	12.9319	12.3566	15.3732	23.6829	14.9895	17.1461	22.2126	13.8324	14.3618	13.9396	15.9878	16.1089	17.0407	20.9563	21.9953	15.9171	14.7032	16.9097	18.0093	13.4295	16.6699	16.9636	17.5432	20.262	22.0484	22.4781	14.6586	13.5166	13.7443	18.9654	19.2312
	ecotype.8412	15.052	14.8189	14.4702	15.426	15.9687	17.853	12.6922	15.184	18.416	13.9215	14.5525	15.3916	21.1382	14.5481	14.9005	14.2944	14.5028	12.7586	11.3921	15.2077	23.4982	14.603	16.9263	21.9167	13.3377	14.0479	13.3808	15.3325	15.867	17.1432	20.8594	21.9694	15.5872	14.5604	16.3454	17.5763	13.5318	16.6599	17.1321	17.5645	20.0384	21.8165	22.2933	14.3378	13.3727	13.8095	18.8926	19.168
	ecotype.8213	14.7549	15.176	15.1587	15.2645	16.1671	17.8327	12.5446	15.1834	18.5949	13.928	14.8301	15.441	21.1171	15.0786	14.5589	14.2952	14.4935	13.2538	11.6122	15.3347	23.584	15.0177	17.4751	21.9396	13.8357	13.8339	12.9197	14.944	16.0394	16.71	20.7724	21.9681	15.7259	14.2932	16.7304	18.0658	13.201	16.4382	16.463	17.4295	20.0061	21.8447	22.4517	14.7838	13.7351	13.621	18.9537	19.1776
	ecotype.5837	14.6877	14.6909	14.5663	16.174	16.6493	18.1999	12.8608	15.5719	18.7254	13.9016	14.608	14.888	21.0975	14.6091	14.356	14.4287	14.8401	12.587	12.9053	15.5079	23.6458	14.4138	16.4549	21.9156	13.4743	13.8036	13.274	15.2373	15.8321	16.7992	20.8609	21.9761	15.3673	14.7401	16.206	17.4556	13.7882	16.481	16.3136	17.457	19.9979	21.7455	22.3227	14.287	13.261	13.4169	18.7859	19.27
	ecotype.8304	14.6892	15.0005	14.6448	15.5231	15.8272	17.7074	12.3431	15.4855	18.9428	13.4203	14.6223	16.3816	21.0511	14.413	15.1902	14.4821	14.4812	13.374	12.9546	16.152	23.5291	14.8593	17.7359	21.5178	12.5494	14.0772	14.034	15.6697	16.2803	17.3591	20.9649	21.863	15.5443	15.092	17.0978	18.0921	13.216	16.6661	17.4854	17.3761	20.3718	21.971	22.2849	14.2076	12.6816	14.1156	19.0513	19.2096
	ecotype.66	14.8417	15.1217	14.8522	15.5606	16.3685	17.996	12.8224	15.1197	18.7949	14.0867	14.5839	15.4101	21.213	14.7139	14.8563	13.7821	14.0962	12.4078	12.1749	15.5339	23.5381	14.2068	16.7665	21.7804	12.9189	14.022	13.1769	14.964	15.7861	17.2572	21.0033	22.0112	15.6996	14.5755	16.2627	17.4491	13.574	16.681	17.0472	17.5877	20.102	21.9135	22.3065	14.0621	12.8977	14.2986	19.1759	19.3881
	ecotype.8265	14.8904	15.156	14.7201	15.8405	16.387	17.78	12.8187	15.3859	18.9688	14.0376	15.1225	15.7232	21.2045	14.923	14.8191	13.8597	14.1551	12.523	11.8471	15.2505	23.6526	14.7779	16.863	21.5818	13.1065	14.398	14.2913	15.3176	16.3431	17.2143	21.235	21.962	15.9037	14.7316	17.0648	17.9103	13.3279	17.027	17.2273	17.6293	20.68	22.006	22.1787	14.634	12.8978	13.8884	19.2029	19.2158
	ecotype.7397	14.8739	14.8444	14.211	15.7589	16.5025	18.08	13.2121	15.3219	18.6558	14.0237	15.574	15.8653	21.2167	14.9343	14.9726	14.414	14.6501	13.1428	13.279	16.2197	23.6269	15.2146	17.3285	21.7518	13.3804	14.3522	13.6439	15.0502	16.0303	17.3521	21.0347	21.8326	15.7182	14.3595	16.642	17.4364	13.6344	16.6983	17.1598	17.3344	20.3039	21.873	22.0238	14.494	12.9939	14.0933	19.0225	19.1475
	ecotype.8314	14.8394	14.9439	14.7726	15.3185	16.273	18.0821	12.9699	15.1638	18.5066	13.7235	14.7584	15.5534	21.1953	14.9484	15.1956	13.8874	14.2422	12.5995	11.4716	15.3392	23.5739	14.6059	17.0511	22.0049	13.7134	13.7721	13.39	15.4359	15.6449	17.0372	20.8955	21.9141	15.6555	14.5811	16.4938	17.4755	13.3597	16.1083	17.0976	17.4623	20.1847	21.8826	22.2535	14.5093	13.4219	13.972	18.9911	19.257
	ecotype.6190	14.8007	14.9599	14.7723	15.6905	16.3358	18.156	13.0563	15.3794	19.0563	13.6012	15.0424	15.809	21.2721	14.5162	15.1326	14.5998	14.8942	12.6928	12.471	15.8552	23.7578	14.7524	17.0781	21.7811	13.259	14.1986	13.7713	15.4164	16.1102	17.2102	20.997	22.1277	15.9655	14.4852	16.4576	17.6288	13.8906	16.118	16.8433	17.2191	20.06	21.8986	22.479	14.2259	13.2553	13.8639	19.1043	19.4147
	ecotype.7343	14.6332	14.8894	14.6728	16.2109	16.9764	18.4963	13.5465	15.7118	18.6744	14.2587	15.1991	15.7967	21.4954	15.1194	14.9826	14.4953	15.1569	12.3522	12.5821	16.0246	23.8749	14.8021	16.5691	22.1745	13.8739	14.2711	13.9126	15.2289	16.937	17.5623	21.1668	22.0142	15.8588	14.958	17.4635	18.3737	13.9911	16.9178	17.6424	17.5609	20.3855	22.0259	22.4305	14.5992	13.2586	14.1462	19.1929	19.406
	ecotype.6008	14.884	14.9563	14.8222	15.9648	16.4684	17.8095	12.8623	15.2414	18.4965	13.9655	14.8333	15.3324	21.1433	14.7158	15.0285	14.6181	14.6452	12.9762	13.0385	15.7485	23.7275	14.7616	16.9994	21.9218	13.5445	14.3146	13.3577	15.1794	16.3134	17.3483	21.0144	22.0732	15.722	15.0579	16.8774	18.066	13.4107	16.5286	17.0031	17.4179	19.9623	21.8269	22.3924	14.4938	13.6332	13.7558	19.0542	19.3455
	ecotype.6916	14.6419	15.0189	14.7016	15.5799	16.3879	17.7786	12.69	15.4654	19.0612	13.0928	14.7787	15.4962	21.1403	14.5724	14.9654	13.899	14.2686	12.6412	12.003	15.6317	23.7326	14.6716	17.0238	21.6174	13.0067	13.988	13.713	15.4976	16.1707	16.8149	20.9736	22.0195	15.679	14.7199	16.8035	17.9102	13.8459	16.3924	16.4353	17.2802	20.283	21.8944	22.3725	14.6969	13.5647	13.2356	19.0838	19.3473
	ecotype.6911	14.7753	14.9486	14.4966	15.3341	16.0172	18.1783	13.421	15.1818	19.1562	13.8457	15.2715	16.2634	21.3068	14.7351	13.9152	13.838	14.3539	12.4998	12.1968	15.3061	23.3816	14.6672	17.0287	21.2904	12.4064	14.3968	13.9602	15.0296	15.8769	16.7729	21.1016	21.8865	15.9307	14.1949	16.5263	17.4179	13.1927	16.645	16.1465	17.25	20.5274	21.9491	22.1179	14.3887	12.9138	13.5897	19.3142	19.5
	ecotype.6906	14.6542	14.694	14.2811	15.9735	16.3545	17.9787	12.4035	15.6385	18.8672	13.8264	14.8324	15.5027	21.2803	15.0799	14.7815	14.0543	14.7591	12.6474	12.8415	15.5753	23.7249	14.2082	16.7283	21.8628	13.6019	13.9717	14.0697	15.3201	15.7723	17.4832	21.0555	21.9423	15.5286	15.3152	16.7239	17.5391	13.4687	16.9067	17.5973	17.5683	20.2678	21.9843	22.2952	14.2752	13.1119	14.3237	19.2182	19.5221
	ecotype.7378	14.9825	14.8828	14.5315	15.8141	16.5736	17.9856	12.448	15.425	18.6595	13.149	14.6821	15.3783	21.218	14.5741	15.0389	14.0162	14.6851	13.2048	12.5783	16.0226	23.7459	14.6561	17.0543	21.8617	13.5455	14.1476	13.4918	15.1843	15.6883	17.2971	21.1815	22.0466	15.6967	14.7838	16.449	17.2845	13.7158	16.1306	17.1703	16.7997	20.3402	21.9913	22.2974	14.6107	13.5292	13.5867	19.241	19.3384
	ecotype.7331	14.7019	14.9307	14.6811	16.0741	16.4301	18.345	12.957	15.4175	18.6941	13.9789	14.9317	15.8389	21.4192	15.1732	14.9519	14.6794	14.8053	13.1591	12.908	15.9669	23.7669	14.6742	16.9869	22.1067	13.9631	14.0996	13.4105	15.0812	16.0348	17.6301	21.1361	22.0801	15.7112	15.1862	16.61	17.7925	13.3624	16.8638	17.5755	17.5518	20.1405	21.9358	22.3953	14.5822	13.3857	14.1687	19.1457	19.3811
	ecotype.6709	14.7623	14.878	14.6713	15.5067	16.0418	17.9266	12.9152	14.9994	18.2996	14.2496	14.3087	15.4905	21.0514	14.5973	15.0163	14.6729	14.563	13.3939	12.907	16.0958	23.5819	14.5626	17.5113	22.0543	13.6297	14.0208	13.6924	15.3447	16.0678	17.2602	20.7445	21.8608	15.6222	14.7266	16.9675	17.8941	13.4268	16.5419	17.2093	17.5182	19.8004	21.7628	22.2491	14.2384	13.1301	14.1449	18.8929	19.0742
	ecotype.7411	14.7639	14.9469	14.6743	15.596	16.2449	18.0563	13.1363	15.3688	18.3027	14.049	14.8214	15.3759	21.2405	14.8191	14.4018	14.0651	14.7354	13.0291	11.9699	15.638	23.5911	14.9265	17.2106	21.9905	13.6324	13.9932	13.191	14.9273	15.6612	17.1139	20.9609	21.9043	15.4795	14.7053	16.2976	17.5793	13.3986	16.7912	17.1469	17.6421	20.335	21.9983	22.3457	14.4653	13.4831	13.8239	19.0551	19.2737
	ecotype.328	15.1401	15.091	14.959	15.7298	16.5745	18.3271	13.073	15.4924	18.8638	14.3958	14.897	16.2512	21.4793	14.7647	14.7075	14.0813	14.1866	12.9559	12.7028	16.2574	23.649	14.728	17.5462	21.9857	13.2159	13.74	13.2939	15.0604	15.9352	16.9377	20.9641	22.081	15.7233	14.5641	16.4376	17.5331	13.5425	16.6581	16.7317	17.7148	20.1603	21.9923	22.4361	14.3345	13.3716	13.7094	19.1326	19.4533
	ecotype.7405	14.6089	15.1776	15.0536	15.4355	16.0613	18.298	12.8683	15.1486	18.3704	14.2195	14.9017	16.0507	21.2749	14.8506	14.9643	14.7655	14.4121	13.2675	12.3401	15.9426	23.4745	14.9731	17.5652	21.9665	13.6811	13.8206	13.5687	15.034	16.42	16.7707	20.9123	21.9988	15.433	14.5568	16.7284	17.8938	12.9526	16.801	16.4463	17.7174	20.0378	21.774	22.1894	14.4004	13.1424	13.3031	18.9911	19.173
	ecotype.8796	15.0277	14.8955	14.5127	15.8978	16.3579	17.7713	12.8661	15.2326	18.7728	14.0036	14.9126	15.4483	21.2292	14.8666	14.5145	14.0728	14.4075	12.9982	12.0801	15.4694	23.5365	14.5949	17.0398	21.6735	13.1389	14.1814	13.7119	15.0182	16.1759	17.0742	21.0169	21.9838	15.9457	14.5118	16.6947	17.8277	12.9361	16.7314	16.8503	17.5761	20.2987	21.9049	22.3928	14.6468	13.2652	13.7957	19.2969	19.549
	ecotype.7372	14.8278	14.9347	14.6847	15.3961	16.6828	18.4714	13.4171	15.392	18.2412	14.208	15.1412	15.6968	21.3449	15.2182	14.771	13.9958	14.5282	13.0159	11.8331	15.9686	23.5632	15.0165	17.1109	22.3081	14.1963	13.7968	13.2236	15.1211	15.6963	17.0453	20.874	21.9314	15.5681	14.5246	16.4464	17.5779	13.5275	16.619	17.0076	17.691	20.1214	21.9271	22.3407	14.7287	13.5161	13.7175	18.9399	19.2611
	ecotype.7340	15.0021	14.874	14.7419	15.8465	15.7414	17.5358	12.2316	15.5688	18.8626	13.2113	14.1239	16.0422	21.0197	13.9898	15.0875	14.4691	14.5736	12.6617	12.2022	15.7999	23.444	14.3213	17.2842	21.4811	12.4238	14.1938	14.0647	15.774	16.2236	17.3617	20.9201	22.0445	15.7924	15.2459	16.8719	18.0487	12.7453	16.6519	17.3205	17.6982	20.0145	21.9503	22.5523	14.3555	13.2625	14.3351	19.254	19.5401
	ecotype.81	14.348	14.786	14.3164	15.5384	15.9247	17.6837	12.5806	15.2124	18.5351	13.5745	14.8855	15.9398	20.9739	14.6292	15.028	13.8807	14.1845	12.8572	12.7121	15.8435	23.2575	14.8124	17.2723	21.4328	12.8756	13.8581	14.0113	15.4541	15.5626	16.8457	20.7837	21.6793	15.4311	14.0749	16.4808	17.3394	12.7675	16.7043	16.6761	17.4348	20.243	21.7752	21.951	14.0774	12.8325	13.4708	18.9358	18.9901
	ecotype.6905	14.8376	15.1293	14.7107	16.0341	16.9603	18.1104	13.0984	15.2827	18.597	14.1859	15.5677	15.7906	21.2501	14.9404	15.1698	13.817	14.2594	13.219	13.1567	16.0205	23.7639	15.1897	17.2893	21.93	13.6654	14.2998	14.2123	15.1273	15.7022	17.1568	21.1349	22.0143	16.008	14.6006	16.7486	17.5752	13.6346	16.9771	17.0694	17.7058	20.4978	21.9815	22.365	14.927	13.2352	13.5507	19.2025	19.2339
	ecotype.7351	14.8061	15.0243	14.5269	15.9237	16.9721	18.2186	13.4243	15.8567	19.2276	13.5793	15.3657	15.8738	21.405	14.744	15.1568	13.825	14.633	12.536	12.754	15.8192	23.9287	14.7906	16.9931	21.6754	12.7262	14.3987	14.1153	14.9139	16.2909	17.1623	21.1234	21.9577	15.7781	15.0182	16.9727	17.7599	14.1772	16.8924	17.0264	17.5705	20.5736	22.0703	22.3574	14.3614	12.9405	13.9278	19.2543	19.3871
	ecotype.6909	14.6948	15.0888	14.8517	15.6549	16.3225	18.0587	12.558	15.9466	19.0633	13.5912	14.7311	16.1363	21.3476	15.0106	14.9709	14.3217	14.5939	12.9898	12.3638	16.1537	23.6364	14.7598	17.5076	21.8429	13.4565	13.6152	13.8369	15.4268	16.5453	16.7818	20.8767	22.0067	15.6653	14.9541	17.3986	18.5799	12.9794	16.3153	16.5484	17.3516	20.1398	21.927	22.4357	14.5926	13.1379	13.4856	18.9986	19.3584
	ecotype.7477	14.5563	15.0215	14.7537	15.3586	15.9491	17.6444	12.6529	15.2148	18.5326	13.6167	14.4545	15.2606	20.9701	14.6744	14.8903	13.931	14.011	12.8201	11.2711	15.2788	23.5403	14.5563	17.1868	21.7751	13.5414	13.7011	13.8292	15.1946	15.7722	16.9399	20.7042	21.762	15.2588	14.4227	16.9221	17.8366	13.3607	16.5953	17.0498	17.4778	20.103	21.7909	22.304	14.6399	13.4137	13.516	18.7693	18.9061
	ecotype.7143	14.4645	14.9715	14.5728	16.1165	16.6797	18.3349	13.1558	15.5761	18.7498	14.1093	15.0831	15.96	21.2227	14.844	14.5875	14.5528	14.487	13.4439	13.7832	16.3843	23.7052	14.7862	17.3657	21.9229	13.4568	13.9917	13.6432	14.9509	16.3775	17.2414	21.1201	21.8603	15.4962	15.0809	17.0266	17.9625	13.4189	16.6864	17.3664	17.4745	20.4364	21.9874	22.213	14.3358	12.8973	13.9862	19.2439	19.2979
	ecotype.7373	14.5531	14.806	14.5989	15.5451	15.8936	18.0716	13.1913	15.4876	18.5003	13.8054	14.7429	15.3955	21.2869	14.8584	14.6934	14.3522	14.739	12.9103	11.3585	15.4165	23.5604	14.7709	16.9498	21.9946	13.4984	13.9519	13.083	15.0185	15.5618	17.3786	20.8197	21.9623	15.772	15.2183	16.6176	17.7283	13.5841	16.5162	17.5053	17.3921	20.0458	21.9238	22.4455	14.3225	13.3426	13.5704	18.451	18.7555
	ecotype.8256	15.0055	15.0746	14.8735	15.5794	16.4196	18.2494	13.5527	15.5745	18.7883	14.0613	15.0991	16.3261	21.5913	15.2603	14.5805	13.876	14.114	12.6655	12.952	16.5904	23.726	14.6301	17.3924	22.1465	13.5873	13.8171	13.153	14.9046	16.0114	17.1587	20.9648	21.9566	15.7557	14.6539	16.8509	17.7442	13.4016	16.549	17.2661	17.4032	20.3098	22.0299	22.4128	14.4219	13.1343	13.5316	18.6758	18.8444
	ecotype.7472	14.9099	14.8223	14.8426	15.6158	16.0717	18.2765	13.4481	15.5026	18.6486	14.3717	15.1837	15.7575	21.3476	15.0886	14.9336	14.3811	14.82	12.9573	13.0529	16.0449	23.5846	14.7181	17.3871	22.1178	13.807	13.9313	13.1495	15.2407	15.7776	17.0933	20.6846	21.892	15.5561	14.8006	16.477	17.6555	13.543	16.3949	16.8644	17.527	19.6417	21.6899	22.2634	14.3066	13.5129	13.6158	18.722	19.0364
	ecotype.8310	14.3458	14.6119	14.4316	15.1493	15.7891	17.7294	12.8154	14.7271	18.0087	13.657	15.2101	14.9623	20.8544	14.4479	14.4667	13.5576	14.235	12.2108	11.1736	14.8521	23.1312	15.1395	16.5003	21.6556	13.4085	13.8418	13.3117	14.5865	15.384	16.2458	20.5188	21.6271	15.5323	13.9376	16.1366	17.3691	13.0951	16.2007	15.5567	17.2085	19.7515	21.4792	22.0488	14.2194	13.0854	13.2534	18.8045	19.0879
	ecotype.8300	14.6626	15.1156	14.9202	15.058	16.0292	17.9146	13.1221	15.0616	18.5472	13.824	14.8228	15.3646	21.0911	14.6297	14.956	14.0409	14.6006	12.3167	12.2811	15.5627	23.5825	14.5469	17.0212	21.9249	13.3042	13.7293	13.6026	15.282	15.9324	16.3465	20.7147	21.9367	15.4747	14.3008	16.5128	17.8299	13.3811	16.5045	16.0902	17.5089	19.972	21.7899	22.2635	14.3483	13.3289	12.918	18.7344	18.9931
	ecotype.7392	14.7631	15.2227	14.7346	15.8703	16.5276	18.3279	13.1955	15.4344	18.5953	13.9896	15.1367	15.8474	21.4199	15.0781	14.7234	14.1295	14.3713	13.174	12.487	16.0503	23.6423	14.9736	17.2064	22.0744	13.8218	14.1297	13.8808	14.9107	16.1778	16.9941	21.1325	21.916	15.9657	14.762	16.9859	17.7793	13.318	16.5691	16.8301	17.123	20.5848	21.9955	22.251	14.5974	12.8717	13.8564	19.3164	19.3762
	ecotype.7394	14.6669	14.7098	14.3846	15.0808	16.2993	18.4537	13.6863	15.5265	19.0773	14.295	16.1616	16.2448	21.4022	14.7515	14.3563	14.4349	14.9	12.3956	12.3362	16.1344	23.7179	15.6664	16.8914	21.7926	13.1115	14.1676	13.0774	14.9544	15.6518	17.1038	20.7322	21.8428	15.6827	14.0939	16.4208	17.6931	13.9709	16.5205	16.7474	17.4374	20.1343	21.7564	22.14	14.1923	13.1087	13.5217	18.8652	19.0385
	ecotype.6919	15.0551	14.9156	14.9611	15.9426	16.6723	18.3052	12.8828	15.8059	18.8218	14.0014	14.7232	15.5153	21.2576	14.8901	15.2127	14.4434	14.7004	12.7694	12.7978	15.8869	23.8548	14.5091	16.9329	22.0522	13.5951	13.9357	13.866	15.6376	16.1881	16.8033	20.8517	22.1223	15.6481	14.8599	16.5991	17.8669	13.3519	16.4299	16.3215	17.5774	19.7278	21.7442	22.4561	14.3752	13.4877	13.1874	18.7934	19.3403
	ecotype.7355	14.8878	15.1835	14.9428	15.9466	16.5732	18.2449	13.3055	15.3575	18.6895	14.3967	15.0735	15.7883	21.3624	14.7531	14.9836	14.1522	14.2167	13.0705	12.6224	15.6298	23.7548	14.8957	17.2987	21.9733	13.2318	14.0497	13.9512	15.4931	16.0146	16.8677	20.9754	22.0511	15.5897	14.6637	16.68	17.6013	13.4552	16.9067	16.5364	17.8385	20.1777	21.9534	22.3938	14.2681	12.9262	13.3872	19.06	19.3103
	ecotype.7147	14.9399	14.8102	14.5171	15.638	16.2744	18.115	13.1529	15.3727	18.598	13.7528	15.3818	15.5491	21.1797	14.9916	14.718	13.9633	14.2526	12.8374	12.2538	15.674	23.6485	15.3299	16.9616	22.0672	14.05	14.0554	13.6515	14.9549	16.1265	17.1068	20.8664	21.8555	15.8139	14.5783	16.9579	18.148	13.49	16.1035	17.0592	17.0389	20.2291	21.9213	22.3639	14.5551	13.3224	13.7992	18.9665	19.1275
	ecotype.8235	14.9745	14.9509	14.9537	15.9026	16.1175	18.225	12.9229	15.8529	18.9282	13.6318	15.0573	15.628	21.2617	14.8442	15.1905	14.9061	14.8159	13.386	13.4437	16.2552	23.7284	15.0712	17.5174	21.9698	13.6427	13.9453	13.7344	15.3803	16.8013	16.6072	20.7273	22.026	15.5272	14.8452	17.2057	18.4433	13.2332	16.6289	16.0224	17.7957	19.7739	21.6745	22.3108	14.6497	13.2963	13.1055	18.8828	19.1829
	ecotype.8610	14.8225	15.1949	15.0133	16.0781	16.7334	18.1011	12.885	15.6946	18.7609	14.2456	14.8611	15.6573	21.3392	15.1645	14.8267	14.3888	14.6842	13.2418	11.9106	15.771	23.7598	14.7749	17.1143	22.0759	13.7817	13.9995	13.8086	15.1324	16.2083	16.7684	20.9648	21.9685	15.5425	15.0189	17.0524	17.9799	13.7271	16.813	16.5405	17.6648	20.2399	21.9805	22.3852	14.6291	13.5209	13.2282	18.9607	19.161
	ecotype.8275	14.7743	14.9568	14.5754	15.6268	16.055	18.2269	13.5164	15.2547	18.639	14.0005	15.226	15.3785	21.3296	14.8926	15.1334	14.5086	14.7673	12.6602	12.9539	15.6391	23.7311	14.916	16.9296	22.1133	13.6557	13.996	13.8126	14.9839	15.8394	17.109	20.7937	21.6997	15.7658	14.8644	16.7159	17.6629	13.4978	16.5437	17.1486	17.3202	20.2187	21.8582	22.1916	14.2988	12.6915	13.7989	18.9829	19.0947
	ecotype.7346	14.3364	14.5272	14.1734	16.1207	16.9475	18.2171	13.0133	15.6833	18.891	14.132	15.384	15.397	21.1476	15.0487	14.6938	14.0251	14.8158	12.5049	13.5393	15.9062	23.7765	14.9141	16.2567	21.7563	13.5927	13.9104	13.8499	15.2112	16.1106	16.7136	20.9	21.8455	15.5328	14.8958	16.8938	17.7481	13.7196	16.7175	16.5495	17.428	20.1282	21.746	22.1606	14.4397	13.2471	13.3178	18.978	19.1735
	ecotype.7330	15.0115	14.8631	14.7144	16.1136	16.7245	18.1592	13.1422	15.8823	19.1785	13.8397	15.3505	15.7991	21.4171	15.0101	14.472	14.1213	14.5257	12.5218	12.8737	15.6403	23.7692	15.012	17.2264	21.8914	13.4055	13.9688	13.3954	15.0925	16.1284	17.007	20.8389	22.1295	15.5504	14.9721	16.7902	18.072	13.5435	16.6859	16.7127	17.7743	20.0565	21.9506	22.4876	14.784	13.8279	13.5764	19.0424	19.3999
	ecotype.5987	14.7585	15.1169	14.7588	15.6509	16.4856	18.28	13.4491	15.3615	18.6778	14.4339	15.3848	16.0095	21.339	14.8166	14.8896	14.125	14.6103	12.9735	13.1404	16.3025	23.7588	15.084	17.173	21.9771	13.3827	14.3013	13.9557	14.9369	15.6708	17.2965	21.1468	22.0514	15.9323	14.299	16.2429	17.121	13.7377	17.0912	17.0295	17.755	20.3402	21.9014	22.1547	14.2202	12.8595	13.8858	19.1624	19.4134
	ecotype.6005	15.1622	15.0531	15.1115	15.3713	16.289	18.1117	13.2411	15.2943	18.9146	14.2882	14.8155	15.4853	21.5153	15.0088	15.1903	14.128	14.7641	12.354	12.0753	15.1367	23.6958	14.5202	16.8879	22.0974	13.4716	13.931	13.5366	15.4513	15.5787	17.0194	20.782	22.0898	15.6939	14.5325	16.2638	17.6914	13.4064	16.7828	16.6912	17.9061	19.7421	21.8192	22.553	14.4803	13.4297	13.6641	18.7694	19.2089
	ecotype.6907	14.6067	15.1836	15.033	14.8268	15.4487	18.3399	13.5298	15.029	18.4821	13.8916	15.5865	15.671	21.2917	14.7922	14.8925	14.4216	14.4876	13.2772	11.7383	15.2187	23.5143	15.5715	17.5766	22.1735	13.7153	14.4365	13.7379	15.1758	15.6557	16.473	20.7282	22.0563	16.1015	14.2738	16.5012	17.7176	13.552	16.2717	15.9533	17.3731	20.1482	21.9449	22.5848	14.3532	13.2541	13.4356	18.9847	19.3374
	ecotype.7165	14.7955	14.7869	14.6797	15.5666	15.7589	17.9109	12.9091	15.5573	19.1235	13.6468	14.945	16.2641	21.2207	14.4924	14.7592	14.1957	14.4053	12.7794	12.9087	15.987	23.6697	14.7486	17.5957	21.7606	12.9934	14.2251	13.9173	15.2121	15.8412	17.0053	20.8947	22.0306	15.8719	14.7215	16.8112	17.8614	13.5715	16.6557	16.8901	17.6837	20.3039	22.0771	22.5344	14.459	13.4404	13.748	19.1937	19.3628
	ecotype.6898	14.7545	14.5354	14.6754	15.047	15.5885	17.8628	12.969	14.8705	18.2105	13.7131	15.0263	15.0527	20.8454	14.4343	14.7793	14.5011	14.4774	12.9558	12.2706	15.4671	23.421	15.1783	17.0577	21.841	13.4749	14.3	13.8463	14.845	16.1471	16.8192	20.5688	21.8954	15.7506	14.6288	16.6288	17.8907	13.0671	16.3842	16.3014	17.5658	19.6103	21.625	22.3723	14.1604	13.1032	13.5346	18.7477	19.2277
	ecotype.7283	14.3271	14.9843	14.6443	15.8848	16.6394	18.1985	13.3706	15.7838	18.728	14.2423	15.2084	15.7644	21.28	14.7322	15.2079	14.4787	14.9539	13.1553	13.4115	16.2661	23.7247	15.0307	17.1454	22.1051	13.6525	14.2591	13.7163	14.886	15.9966	17.0381	20.8527	21.9584	15.7348	14.5396	16.678	17.6929	13.8186	16.679	16.8165	17.4675	19.9275	21.8181	22.2041	14.1873	12.9334	13.5327	18.8036	19.1505
	ecotype.366	14.9033	15.1829	14.7421	16.0181	16.6867	18.1058	13.3015	15.4575	18.8896	14.2862	15.129	15.9064	21.2597	14.8707	15.0635	14.1507	14.3534	12.884	12.018	15.0351	23.5203	14.6277	17.0917	21.6886	13.1107	14.2493	14.2802	15.64	16.3086	17.3519	21.0945	22.0318	15.8169	14.6324	16.9398	17.806	13.2863	16.7922	17.3282	17.5711	20.299	21.9614	22.1866	14.4425	12.8464	14.0868	19.1749	19.4338
	ecotype.281	14.8697	15.1347	14.9713	15.6776	16.008	17.5483	12.7052	15.1865	18.6633	13.2569	14.2618	15.1976	21.0225	14.2938	14.6559	14.0028	14.5156	12.4361	12.5157	14.9427	23.6054	13.9947	16.9124	21.6905	12.9184	14.2783	14.0916	15.22	16.1332	17.0344	20.8678	21.9933	15.7262	15.255	16.8268	17.8827	13.125	16.3912	17.0665	17.4667	20.0372	21.8593	22.4504	14.3952	13.1478	13.8846	19.1713	19.4764
	ecotype.392	14.7918	15.1174	14.7628	15.7011	16.1336	18.3925	12.8448	15.7364	18.6168	14.4593	14.7774	16.0877	21.4843	15.0592	14.8999	14.5098	14.7846	13.6873	12.5725	16.2409	23.652	14.8746	17.5786	22.2225	13.6286	13.8943	14.0155	15.0235	15.5999	17.5261	21.1108	21.9962	15.6693	14.9813	16.7	17.7019	13.4797	16.9054	17.6691	17.6486	20.378	22.0673	22.3172	14.3146	12.6894	14.3586	19.2698	19.3127
	ecotype.5565	14.6157	14.6937	14.5617	15.5977	16.3331	18.2099	13.1603	15.1678	18.5135	14.0234	15.1139	15.738	21.3275	15.1178	15.0124	13.8658	14.4276	13.011	13.1992	15.8524	23.5858	14.8483	17.2873	22.0442	13.6502	13.8799	13.4348	15.1916	15.8056	17.2171	20.9814	21.9254	15.927	14.4468	16.5353	17.655	13.5635	16.8207	17.2539	17.592	20.212	21.9858	22.414	14.3762	13.2871	13.8204	19.2165	19.3782
	ecotype.6243	14.4801	14.9301	14.5821	15.934	16.087	17.924	12.807	15.4576	18.5808	13.5595	14.6359	15.7299	21.196	14.8445	14.5858	14.0545	14.3626	12.8357	13.4785	16.0199	23.5058	14.5556	17.1856	21.8323	13.5884	13.7752	13.3178	15.1035	15.7815	17.0886	20.8503	21.7228	15.433	14.9377	16.3952	17.3933	13.6152	16.1368	17.3159	16.8898	20.2434	21.7934	22.1338	14.6616	13.4002	12.7992	18.3502	18.4377
	ecotype.6932	15.0843	15.029	14.5992	15.8348	16.599	18.4983	13.7034	15.6404	19.1612	14.3559	15.4142	15.9098	21.4788	15.188	15.019	14.3459	14.9787	12.7217	12.4022	16.0749	23.8843	14.9751	16.9946	22.0095	13.6961	14.1068	13.3574	15.0554	15.988	17.2415	21.1444	22.0813	15.7695	14.5756	16.5433	17.583	14.0405	16.9423	17.1796	17.8283	20.335	21.9821	22.3801	14.5095	13.3546	13.7909	19.1586	19.3371
	ecotype.362	14.4578	14.6988	14.5704	15.7866	16.6907	18.0192	13.1482	15.3103	18.4331	13.8411	15.253	15.2231	21.105	14.698	14.9994	14.3308	14.6587	13.285	12.9806	15.7032	23.5676	15.1745	17.1545	22.01	13.6105	14.1974	13.4046	15.0158	16.1184	16.9964	20.8705	21.9108	15.5845	14.7204	16.5939	17.732	13.4915	16.7032	16.7661	17.5739	20.0883	21.7639	22.3579	14.0031	13.0862	13.5694	18.9879	19.2412
	ecotype.5729	14.4952	14.6621	14.7716	15.4313	16.1616	18.0554	12.9838	15.1962	18.6268	14.1701	15.1781	15.7029	21.1617	14.9825	14.67	14.0984	14.3484	12.8176	11.6483	15.1813	23.4578	14.9635	17.0491	21.8413	13.4928	14.0462	13.2447	15.2812	15.7109	16.973	20.7227	21.716	15.524	14.5296	16.4941	17.617	13.865	16.9056	16.8464	17.6756	20.0676	21.7652	22.2557	14.4726	13.4126	13.7323	18.9915	19.1359
	ecotype.6976	14.6621	14.9702	15.1689	14.7572	15.6991	18.4708	14.1678	14.7475	18.3067	13.9596	15.8883	15.9125	21.4704	15.1092	15.1697	13.8868	14.5095	12.8819	11.8806	15.5267	23.3592	15.4974	17.5596	22.1494	13.8068	14.4185	13.6762	15.2641	15.3139	16.6681	20.8041	21.91	16.0366	13.6835	15.9261	17.3533	13.4938	16.0315	16.1816	17.1992	20.0246	21.7845	22.2561	14.5833	13.4261	13.4661	18.9343	19.2333
	ecotype.379	14.9282	14.9306	14.7167	15.9227	16.3768	17.8452	12.8438	15.0635	18.62	13.7296	14.7689	15.388	21.2128	14.7428	15.143	14.0763	14.2648	12.4439	12.3612	15.3789	23.6329	14.5061	16.9351	21.8763	13.5098	14.0667	13.6896	15.4263	15.922	17.4776	20.9701	21.9853	15.9273	15.15	16.6791	17.873	13.2454	16.5596	17.5246	17.5754	20.141	22.0323	22.5214	14.5815	13.4579	14.4173	19.3386	19.6266
	ecotype.6318	14.7776	14.6546	14.9364	15.3032	15.9768	18.163	13.13	15.2459	18.7513	14.0681	15.0183	15.419	21.0968	14.8117	15.1156	14.8001	14.7567	12.9932	12.0871	15.3549	23.4792	14.7858	17.1262	22.0025	13.5367	13.9069	13.5767	15.4739	16.0698	16.7225	20.4454	21.7813	15.6157	14.7102	16.6483	18.2517	13.5991	16.2747	16.3962	17.59	19.3635	21.521	22.3593	14.114	13.2084	13.6949	18.5458	19.197
	ecotype.6990	14.7027	15.0483	14.6757	15.3724	16.5891	18.186	12.7723	15.694	18.3755	14.3179	15.3397	16.7121	21.3791	14.8905	14.4212	13.4244	14.0141	13.2412	13.1673	17.0181	23.4452	15.3009	17.5784	21.9358	13.3793	13.9195	13.2909	14.6338	15.7077	17.6347	21.104	21.7565	15.5091	14.2328	16.612	17.3213	13.1523	17.1256	17.8603	17.6767	20.3666	21.9872	22.1085	14.3128	13.0893	14.2357	18.9559	19.071
	ecotype.6982	14.8074	14.9028	14.5283	16.0315	16.8077	17.9045	12.7738	15.6569	18.7613	13.3733	14.796	15.3031	21.164	14.8694	15.3183	13.8526	14.5021	12.5752	12.7845	15.9	23.7882	14.7208	16.5538	21.9276	13.7652	14.0189	14.068	15.5047	16.1195	16.8789	21.0463	21.8327	15.6497	15.0429	16.9465	17.8698	13.9229	16.5044	16.6218	17.3235	20.3427	21.9524	22.3421	14.5681	13.0849	13.4423	18.974	19.2368
	ecotype.357	15.1324	14.9524	14.9087	16.0725	16.8513	18.2268	13.3331	15.1751	18.7207	13.8303	15.1348	15.4347	21.4185	15.3855	14.9039	14.0813	14.5034	12.7093	12.2253	15.6781	23.8	14.7838	16.76	22.1176	14.3488	14.336	13.7265	15.1843	16.2645	17.2224	21.0601	22.0374	16.0279	15.0144	16.8915	17.9243	13.624	16.7082	17.3749	17.5922	20.2703	22.0556	22.5532	15.0595	13.7927	13.906	19.2153	19.5617
	ecotype.6985	14.753	14.7073	14.631	15.4759	16.1033	18.0398	13.2228	15.3615	18.7973	14.2829	14.8728	15.4694	21.2799	14.6235	14.3489	14.0277	14.6456	12.5948	12.5398	15.7316	23.6103	14.5603	16.9355	21.8209	13.0722	13.6352	12.9813	14.9739	15.4446	17.0874	20.6455	21.7728	15.3197	14.505	16.0236	17.3695	13.678	16.848	17.0895	17.7917	19.823	21.7263	22.2643	13.69	12.9393	13.7214	18.7553	18.9978
	ecotype.6979	15.1334	15.0808	15.1809	15.4051	15.5323	17.8284	13.0727	14.7501	18.2442	13.7756	14.6279	15.3989	20.9288	13.8429	15.5198	14.4853	14.7273	13.2378	11.8126	15.2129	23.4422	14.8038	17.6414	21.9376	13.2924	14.2937	13.936	15.7246	15.5832	16.885	20.7404	22.0757	16.1084	14.6868	16.1068	17.7395	13.3942	16.2456	16.5726	17.5619	19.8156	21.7851	22.4967	14.2474	13.2203	13.563	18.9743	19.3758
	ecotype.378	14.9444	14.8755	14.7384	15.7168	16.0799	18.1204	13.1929	15.3081	18.7584	14.1718	15.0181	15.9238	21.2257	14.8957	15.1919	14.3649	14.3998	12.6551	12.4619	15.6586	23.5367	14.8732	17.1724	21.782	13.1958	14.3665	13.8346	15.2746	15.8389	16.9106	20.906	21.8249	15.8635	14.7443	16.534	17.6116	13.3318	16.8149	16.8641	17.765	20.2412	21.9323	22.2691	14.1103	12.8415	13.1806	18.8534	19.0433
	ecotype.6973	15.0727	15.188	14.9181	15.5451	16.1476	18.3813	12.9082	15.1301	18.6546	14.3166	15.0287	15.262	21.3029	15.1386	15.0992	14.6484	14.8229	12.919	12.071	15.6117	23.6883	15.0132	17.0087	21.9867	13.9314	14.0355	13.9443	15.1503	16.0287	17.3063	21.1841	22.0912	15.8898	14.4853	16.6547	17.6065	13.3464	16.8936	17.1281	17.6782	20.3612	21.9982	22.3493	14.7808	13.4515	13.9103	19.3432	19.4515
	ecotype.321	14.4984	15.1399	14.7489	15.7293	16.5915	18.2671	13.5812	15.1121	18.5815	14.1012	15.5805	15.5201	21.2617	14.9308	14.1455	13.9624	14.4184	12.3062	12.1339	15.5813	23.5893	15.2165	16.8025	21.903	13.735	14.2982	13.347	14.3482	15.999	17.0784	20.8565	21.8779	15.9182	14.0336	16.4858	17.5257	13.3564	16.677	16.782	17.5294	20.0848	21.7733	22.293	14.3642	13.2595	13.869	19.1562	19.4844
	ecotype.7516	14.8287	14.6507	14.7354	15.3473	16.4001	18.3794	13.5605	15.1642	18.8095	14.5106	15.1952	15.6347	21.3275	14.9967	15.1346	14.8821	14.9852	13.1344	12.625	15.5696	23.5014	14.8953	17.2464	21.8562	13.4457	14.1748	13.7208	15.2287	16.0969	17.062	20.9614	21.9981	15.7476	14.3308	16.4426	17.751	13.6054	16.6647	16.8043	17.6582	20.1469	21.8611	22.3325	14.3754	13.2807	13.7966	19.0694	19.3902
	ecotype.7011	14.8437	15.0205	14.8595	16.1962	16.4589	17.9344	12.3776	15.3128	18.562	13.5407	14.5264	15.7893	21.1377	14.7863	14.9039	14.4451	14.3047	13.1907	13.6894	16.1323	23.6873	14.6869	17.4146	21.9783	13.8875	14.1208	13.7916	15.0455	16.0207	17.548	21.0222	21.9778	15.7069	15.3013	16.7937	17.8819	13.1718	16.5272	17.8135	17.3809	20.0994	22.031	22.5169	14.6956	13.5483	14.3169	19.2141	19.4513
	ecotype.7206	14.6458	14.8402	14.4797	16.0252	16.8035	18.0555	13.0054	15.8272	18.849	13.9664	15.4891	15.9526	21.2248	14.7417	14.6782	14.306	14.8722	13.0367	13.6011	16.8112	23.8345	15.1452	17.2698	21.9692	13.4975	13.887	13.6484	14.9299	16.5706	16.8155	21.0839	21.9446	15.3518	14.8404	17.1474	18.0657	13.9587	16.4545	16.5445	17.1942	20.3873	21.8376	22.3747	14.4686	13.2567	13.3008	19.0547	19.0899
	ecotype.126	15.0036	15.0896	15.0217	15.2761	16.0379	18.0082	12.8032	15.1241	18.6258	14.2518	14.875	15.5198	21.2258	14.6974	15.1784	14.5617	14.8581	13.1543	12.6273	15.7347	23.7336	14.8256	17.3905	22.013	13.5251	13.9227	13.8407	15.3725	16.2362	16.5045	20.912	22.079	15.7146	14.7271	16.8092	18.0923	13.3629	16.8618	16.3122	18.0649	20.2017	21.9843	22.5797	14.4828	13.5245	13.325	18.993	19.3059
	ecotype.149	14.6713	14.9861	14.5379	15.9317	16.921	18.4083	13.257	15.3915	18.7726	13.8974	15.58	15.6076	21.3665	15.1545	15.1007	14.3908	15.1202	12.9754	13.8647	16.0674	23.9371	15.36	16.993	22.2013	14.024	13.9782	13.5879	14.8149	16.3837	17.1923	21.1201	21.9122	15.5777	15.0008	17.1589	17.8664	14.0552	16.8958	17.1098	17.4511	20.5597	21.9888	22.3299	14.7266	13.078	13.8749	19.2284	19.2082
	ecotype.8236	14.9587	14.9547	14.9561	15.8604	16.3381	18.1215	13.1612	15.3248	18.8096	14.1065	15.0567	15.1337	21.3298	14.9924	14.8678	14.2706	14.7169	12.8645	12.2252	15.5544	23.7943	15.0034	17.1415	22.2075	14.0062	14.0236	13.434	15.2257	16.0264	17.0308	20.737	22.0131	15.7597	15.0824	16.5687	17.9723	13.5296	16.8047	16.8529	18.1039	19.7925	21.8468	22.5722	14.5667	13.6944	13.7357	18.8705	19.3043
	ecotype.6958	15.0428	15.146	14.9828	15.4951	15.9371	17.859	12.4606	15.2676	19.0952	13.6356	14.5118	15.9378	21.1246	14.6889	15.2028	14.2414	14.761	12.9734	12.4685	15.8328	23.605	14.4313	17.3143	21.7114	13.0863	13.9135	14.2022	15.8	16.0007	17.356	20.9222	21.9418	15.5463	15.0139	16.7283	17.7903	13.3092	16.6596	17.3405	17.599	20.0786	21.8166	22.3907	14.3654	13.002	14.0117	18.9637	19.1732
	ecotype.6448	14.5763	14.8332	14.5438	15.9299	16.6342	17.8871	12.6259	15.2986	18.6281	14.317	14.8568	15.5805	21.2435	14.6073	14.831	13.8057	14.2751	12.5323	12.3889	15.6329	23.6189	14.6462	16.7959	21.879	13.2232	13.943	13.5172	15.1671	15.5785	17.0409	20.9622	21.9231	15.6924	14.4148	16.2204	17.4107	13.6859	16.859	16.9862	17.6398	20.1129	21.8539	22.3472	14.1932	13.2857	13.9507	19.14	19.395
	ecotype.7520	14.7095	14.7373	14.7704	15.772	16.8023	17.9117	13.3223	15.6827	19.069	14.0593	15.4582	16.2611	21.3119	14.7814	14.5992	14.0332	14.241	12.5079	13.2108	16.3591	23.5198	14.9627	17.2644	21.6298	12.8005	14.0695	13.3533	14.8588	15.7253	17.573	20.8887	21.7499	15.5826	14.2459	16.3064	17.2745	13.4891	16.6271	17.5693	17.3896	20.071	21.708	21.966	14.21	13.0325	14.1552	19.119	19.0788
	ecotype.7525	14.5732	14.6099	14.7376	15.3936	15.8726	17.7934	12.7124	14.888	18.5059	13.6797	14.8547	15.4687	20.8533	14.4917	14.4678	14.3833	14.4756	12.9073	11.9853	15.2406	23.3519	14.7022	16.9857	21.594	13.1463	13.8935	13.5176	14.9106	15.7154	16.6425	20.5412	21.6575	15.5477	14.2758	16.4526	17.4588	13.3327	16.2807	16.2297	17.1973	19.6825	21.5044	22.09	14.0278	13.1099	13.3611	18.7913	19.0599
	ecotype.7000	14.6179	14.6782	14.6665	15.6884	16.2871	18.1471	13.1046	14.9755	18.2252	13.9899	15.1871	15.2479	21.1234	14.6905	14.9626	14.5195	14.5144	12.7539	12.0462	15.7731	23.5119	15.2025	17.0018	22.134	13.886	14.1188	13.3649	15.1248	16.3699	17.0691	20.7606	21.9231	15.8373	14.6094	16.7954	17.9363	13.4859	16.4756	16.7882	17.6205	19.8408	21.6027	22.4064	14.3854	13.3357	13.4416	18.6997	19.0374
	ecotype.7145	14.8555	15.1058	14.9696	15.3479	15.9388	18.0542	13.08	15.2061	18.9185	13.8598	15.1255	16.0671	21.2847	14.7284	14.8114	14.4164	14.754	12.8395	12.513	15.837	23.5685	14.8516	17.4101	21.6821	13.2055	14.1432	13.6387	15.3507	15.9212	16.9571	21.0331	21.9703	15.8544	14.7703	16.69	17.7122	13.6388	16.5173	16.7243	17.5349	20.2131	21.9439	22.3832	14.5678	13.486	13.4088	18.9853	19.2514
	ecotype.7379	15.0464	14.9165	14.7285	16.3122	16.6794	17.931	12.9089	15.1793	18.6982	13.806	14.9419	14.7039	21.1453	14.9378	15.0075	14.0797	14.7537	12.0645	12.2512	15.2375	23.7911	14.7224	16.2856	21.848	13.7173	14.0962	13.5745	15.1801	16.123	17.1616	20.9955	22.1062	15.6923	15.021	16.6203	17.7266	13.6076	16.8213	16.9171	17.7582	20.1673	21.8024	22.4844	14.7241	13.7684	13.7716	19.0738	19.4324
	ecotype.5232	14.2215	14.6536	14.2801	15.8042	16.3047	17.7589	12.8131	15.1676	18.4553	13.7566	14.8488	15.4855	20.9167	14.485	14.6521	13.9993	14.1536	12.8471	11.9752	15.6718	23.3103	14.6607	16.9029	21.5754	13.1579	13.8823	13.792	15.0148	16.0799	16.756	20.9148	21.7033	15.2474	14.3119	16.6236	17.5623	13.0957	16.5998	16.4539	17.1997	20.082	21.5306	21.95	14.0602	12.9641	13.32	18.8275	18.9258
	ecotype.5887	14.9311	14.6803	15.0442	15.3695	15.9972	17.9725	12.8539	15.3603	18.7741	14.1864	14.6873	15.3034	21.1993	14.675	14.7601	14.4373	15.0128	12.7196	12.7059	15.9204	23.7049	14.8411	17.2872	22.1421	13.8417	13.6892	12.7992	15.0504	15.6209	17.0016	20.4466	21.8855	15.5965	14.3957	16.1081	17.6575	13.5771	16.6138	16.5808	17.9616	19.3434	21.6354	22.4009	14.0992	13.6006	13.5846	18.6213	19.122
	ecotype.380	14.6731	14.9631	14.546	15.7654	16.515	18.3457	13.4247	15.2849	18.3489	14.6464	14.9586	16.022	21.3558	14.9482	14.4585	13.9959	13.9667	13.1726	12.8751	16.0255	23.3438	14.7486	17.3752	21.9202	13.5228	14.088	13.8958	15.0851	15.4146	17.0461	20.9071	21.8247	15.5168	14.5219	16.1099	16.9189	13.0455	16.9082	16.9427	17.8639	20.0896	21.7925	22.1077	14.1744	13.0452	13.4021	18.9134	19.1918
	ecotype.7244	14.9263	15.0136	14.5839	16.2014	16.8086	18.2601	13.1137	15.7154	18.924	13.8122	15.1282	15.4965	21.3149	14.8574	14.7384	14.3907	14.8773	13.2566	12.6525	15.826	23.8582	15.1058	16.9892	22.0134	13.884	14.1327	13.7821	15.331	16.4925	17.2345	21.2382	22.1512	15.6224	15.1449	17.0921	18.0661	13.8163	16.8849	17.2514	17.7093	20.5417	22.0259	22.4444	14.608	13.3949	13.5846	19.1377	19.3041
	ecotype.6943	14.7929	14.7977	14.7553	15.7924	16.221	18.2355	12.9838	15.4752	18.6533	13.9174	14.7489	15.4384	21.205	14.9013	14.9966	14.3011	14.6152	13.1515	12.3731	15.7258	23.5695	14.8311	17.2195	22.0289	13.4675	14.0358	13.7425	14.9895	15.6534	17.0231	20.8566	22.0465	15.792	14.5155	16.3179	17.3364	13.5436	16.5484	16.476	17.5885	19.7803	21.6397	22.2904	14.1256	12.7791	13.9328	19.1647	19.5104
	ecotype.7141	15.1456	15.0681	14.9291	15.6468	16.3146	18.0531	13.0392	15.3489	18.6684	14.0111	15.099	15.3189	21.2608	15.1628	14.7752	13.8856	14.4138	12.408	12.0019	15.6437	23.6405	14.8709	16.8053	22.1091	13.9197	13.9138	13.7888	15.186	16.0135	16.8479	20.9821	22.0854	15.6489	14.8952	16.864	17.9712	13.4278	16.5453	16.874	17.5034	20.2411	21.9385	22.486	14.5049	13.2307	13.5973	19.114	19.4173
	ecotype.7337	14.9872	14.9807	14.7721	15.8957	16.3121	18.106	12.845	15.4893	18.769	13.8168	14.8796	15.5532	21.1697	14.6252	14.4787	14.3252	14.552	12.8885	13.1119	16.2094	23.6569	14.8684	17.0385	21.865	13.4094	14.4198	14.114	15.3346	16.279	17.4559	21.0911	22.1017	15.9965	15.0137	16.6809	17.8315	13.8584	16.9093	17.2965	17.7272	20.4178	21.9106	22.4326	14.5426	13.3374	13.7271	19.0122	19.2406
	ecotype.7277	15.1105	15.0471	14.8756	15.7188	16.2687	18.1911	13.3468	15.5491	18.9331	14.273	15.0372	15.8092	21.3139	14.9008	15.0884	14.4993	15.1498	12.9809	12.4829	15.9503	23.8134	14.781	16.9786	22.0828	13.6905	14.357	14.1791	15.9141	15.9283	17.5658	20.9695	22.0854	15.8423	14.8683	16.7867	17.8796	13.9003	16.7405	17.4082	17.8056	19.9447	21.8208	22.4326	14.225	13.367	14.2202	19.0349	19.302
	ecotype.6977	14.9161	14.9724	14.9151	15.8233	16.413	18.2273	12.6526	16.09	19.0417	13.7689	14.8368	16.4382	21.4194	14.9138	15.1296	14.3821	14.6923	13.277	13.3718	16.9516	23.722	14.8993	17.5355	21.9141	13.436	13.6279	13.5987	15.2298	16.3213	16.91	20.9505	22.0653	15.5088	14.8951	17.2615	18.2148	13.5956	16.3135	16.8935	17.4658	20.0898	21.9095	22.4516	14.5143	13.3445	13.3263	18.8834	19.2295
	ecotype.2274	15.1814	15.2718	15.1826	15.4806	16.332	18.2117	13.4119	15.0627	18.6769	13.8292	15.0706	15.5129	21.3587	14.9614	15.0521	14.53	14.4521	13.2231	12.709	15.6486	23.5774	14.6973	17.1765	21.9121	13.7216	14.0328	13.5318	15.1355	16.404	16.9935	20.949	22.0828	15.8827	14.6045	16.8622	17.9825	13.4309	16.2939	16.7028	17.3437	19.9932	21.8201	22.378	14.6384	13.16	13.4291	19.019	19.4144
	ecotype.7307	15.1723	15.078	14.8786	15.2581	16.0908	17.9224	13.7112	15.1792	18.5262	13.5351	14.8266	15.6718	21.2673	14.8798	13.3042	14.2254	14.4347	12.6907	11.6192	15.9748	23.5858	14.9066	17.3573	21.8914	13.6765	14.5896	14.716	16.201	16.2094	17.0659	20.7467	21.7659	15.8307	14.4421	17.1848	18.2037	12.8664	16.2759	17.102	17.193	20.0209	21.7699	22.1917	14.5952	13.1306	13.7739	18.9391	19.1628
	ecotype.6899	15.1858	15.2538	14.9219	15.5767	15.8338	18.2684	13.6271	15.583	19.0435	14.3663	15.1486	15.6974	21.4805	15.1736	14.8685	13.9705	14.1886	12.8789	11.7626	14.8047	23.5432	14.713	17.0532	21.9339	13.3497	14.2275	14.3364	15.53	15.9105	16.7751	21.0778	21.9924	15.7699	14.7356	16.7474	17.9956	13.0782	16.9517	16.6835	17.7803	20.4068	21.9232	22.4454	14.3901	13.4483	13.0836	18.9039	19.0271
	ecotype.7014	14.8402	14.9838	14.7839	16.0234	16.1854	17.7081	12.3009	15.386	18.5305	13.2241	14.6054	15.7996	21.0428	14.6402	15.0767	14.3801	14.3017	13.2914	13.4913	16.244	23.6159	14.798	17.5067	21.9459	13.9786	13.8039	13.9479	15.1173	15.8817	17.3011	20.9006	21.9321	15.5406	15.3983	16.9734	18.0112	13.5058	16.3005	17.474	17.2701	20.2058	22.0469	22.473	14.7529	13.5149	14.0992	19.0829	19.2642
	ecotype.7418	14.9285	14.9315	14.7611	16.261	16.963	18.1526	13.1543	15.5342	18.8565	13.788	15.078	15.6391	21.4278	15.0585	15.3711	14.1852	14.4481	12.7838	13.1986	15.8662	23.837	14.4053	16.8512	21.9101	13.6471	14.1736	13.9864	14.9063	16.3623	17.5239	21.2168	22.1225	15.83	14.9735	17.0053	17.7997	13.6551	16.7625	17.6975	17.7123	20.4243	22.1336	22.3882	14.6485	13.0895	14.1728	19.1641	19.3613
	ecotype.7291	15.019	15.1656	14.9695	15.7775	16.5555	17.8964	12.217	15.4632	18.4893	14.058	14.6873	15.846	21.3117	15.0009	14.24	13.834	14.4126	12.7145	12.365	15.4244	23.6448	14.6999	16.7822	22.1314	14.0524	13.9863	14.0739	15.0392	15.6945	17.2271	21.1957	21.9438	15.9187	14.8278	16.7057	17.2984	13.3407	16.657	17.3846	17.3698	20.5266	22.0379	22.3361	14.7761	13.0384	14.1454	19.3473	19.449
	ecotype.6944	14.7731	15.0927	14.9205	15.6663	16.4216	18.2039	13.205	15.2667	18.7044	14.2927	15.3024	15.7768	21.1864	14.7741	14.9811	14.2632	14.6916	12.9927	12.8551	15.9568	23.3514	14.9051	17.177	21.7248	13.1646	13.8481	13.872	14.8765	15.8767	16.8656	20.7581	21.8092	15.6905	14.2185	16.606	17.6276	13.5528	16.6438	16.7318	17.6786	20.0047	21.6587	22.1406	14.1631	12.6825	13.4884	18.9661	19.1664
	ecotype.116	14.9164	14.9364	14.6639	15.7122	16.117	17.7171	12.3652	15.4197	19.0581	13.5364	14.4471	15.8353	20.95	14.616	14.9234	14.556	14.5171	12.8104	13.1578	16.0062	23.5535	14.2046	17.2175	21.3909	12.875	13.8308	14.0954	15.3872	16.275	17.1086	20.8505	21.7683	15.6707	14.9633	17.1975	18.1039	12.9568	16.6226	16.9868	17.4017	20.0785	21.7751	22.2152	14.6115	12.8909	13.6052	18.8906	18.9662
	ecotype.94	14.7737	14.9874	14.8022	15.9401	16.5789	18.4357	13.271	15.3938	18.9297	14.4405	15.2326	16.0795	21.4239	15.1257	14.9027	14.6137	14.6834	13.567	14.3285	16.3534	23.6178	14.8132	17.556	22.0368	13.5271	13.6852	13.7575	14.6325	16.142	17.5555	21.0272	21.9925	15.5048	15.0065	16.623	17.6034	13.6858	16.799	17.4441	17.5908	20.2079	21.8514	22.2239	14.2454	13.0269	14.0879	18.998	19.1449
	ecotype.7078	14.8106	14.8315	14.3664	15.2379	16.0733	18.0985	13.541	15.3802	18.1603	14.3311	15.4762	15.9588	21.2273	14.7739	14.8515	14.3867	14.6384	13.2656	12.1194	16.3731	23.552	15.3689	17.2995	22.1759	13.7324	14.1745	13.77	14.9628	15.7561	17.4645	20.8436	21.6144	15.6013	14.5513	16.6763	17.5865	13.4116	16.8535	17.7322	17.4616	20.2822	21.7448	22.1243	13.8703	12.6209	14.2609	18.9127	18.8892
	ecotype.7310	14.73	14.8866	14.6323	16.109	16.4653	17.7686	11.5281	15.8417	18.6205	13.6265	14.06	15.8146	21.2537	15.093	14.9203	14.1872	14.3502	13.1399	13.1106	16.5114	23.6535	14.4922	17.249	22.0584	14.051	13.2706	13.5048	14.9067	16.0436	17.0915	20.9132	21.8591	15.7841	15.0938	16.8109	17.8953	12.989	16.6951	17.3211	17.678	20.227	21.9161	22.4878	14.7796	13.6455	13.9165	18.9494	19.149
	ecotype.7062	14.8053	15.1919	14.7831	15.9226	16.6989	17.9877	13.2138	15.5569	18.9033	13.7476	15.1675	15.4025	21.2478	14.731	14.9199	14.3702	14.9211	12.9766	13.76	16.2993	23.9081	14.9418	16.9887	21.9978	13.5421	14.0345	13.9147	15.1976	16.6931	17.2014	21.022	21.9924	15.5836	15.1936	17.2886	18.1787	13.7042	16.5729	17.1755	17.4745	20.2942	21.9649	22.4028	14.4363	13.2027	13.3126	18.7782	18.969
	ecotype.5380	14.4123	14.8502	14.793	15.4137	16.099	18.1791	13.0382	15.2641	18.8931	13.9712	14.8828	15.8757	21.356	14.9375	15.1671	14.3806	14.7295	12.8267	12.6264	15.9318	23.5367	14.5545	16.997	21.7266	13.0122	13.6524	13.8749	15.382	15.9833	16.8822	20.6802	21.7458	15.6072	15.0617	16.7518	17.6669	13.2332	16.5763	16.9801	17.6586	20.0675	21.7665	22.2234	14.2108	13.0022	13.3357	18.9363	19.0756
	ecotype.6042	14.9074	14.9159	15.1152	15.7252	16.2473	18.0516	12.8916	15.376	18.878	13.6492	15.0188	15.5631	21.178	14.6319	15.2204	14.3736	14.652	12.8781	11.8749	15.8034	23.6993	14.8364	17.2438	21.9239	13.5781	13.8004	13.4816	15.1655	16.1391	17.0036	20.6581	22.0106	15.4074	14.8665	16.6887	18.1002	13.4261	16.1805	16.7937	17.5201	19.7308	21.8431	22.5476	14.4942	13.6675	13.7768	18.9533	19.3199
	ecotype.5606	14.7312	14.9098	14.6508	15.6226	16.3812	18.0355	13.0127	15.3077	18.6778	13.601	14.7155	15.2965	21.1554	15.1525	15.0584	13.707	14.482	12.3264	12.0761	15.5916	23.6552	14.5761	16.9168	21.7934	13.7238	13.6092	13.7468	14.8453	15.6297	16.7931	20.9055	21.736	15.4336	14.6347	16.5631	17.4028	13.5797	16.9246	16.9925	17.7909	20.3041	21.8675	22.2449	14.6418	13.3168	13.2111	18.6694	18.8336
	ecotype.8214	14.0517	14.2995	14.2481	14.8477	15.5133	17.453	12.0587	14.7248	18.0713	13.4841	14.3947	15.0347	20.4211	14.0239	14.3892	13.978	13.9159	12.4567	11.7332	15.2142	22.7615	14.2199	16.6916	21.0573	12.521	13.4644	13.2523	14.2406	15.1166	15.9202	20.1701	21.18	15.1093	13.6558	15.5931	16.7708	12.4734	15.8869	15.7488	16.8071	19.4272	21.0814	21.4599	13.6876	12.0824	13.0468	18.1447	18.4357
	ecotype.7306	14.7162	15.0328	14.586	15.4564	16.5702	18.5391	13.8521	15.1779	18.5017	14.3911	15.3176	15.1815	21.3527	15.0301	14.8746	14.3014	14.7321	13.1516	12.0741	15.6453	23.6904	15.3754	16.8847	22.2579	14.1165	14.248	14.0966	15.1003	16.0528	17.1007	21.2382	22.0661	15.8143	14.4541	16.5777	17.6565	13.7655	16.8889	16.9452	17.5819	20.6149	21.9736	22.3849	14.3401	13.0289	13.5721	18.9976	19.1906
	ecotype.6926	14.6085	15.0295	14.8639	15.6	16.2707	17.9068	12.9225	15.2192	18.7286	14.2546	14.8798	15.7648	21.1965	14.8592	14.8481	14.4138	14.1098	13.3049	12.5085	15.8945	23.5718	14.7865	17.3896	21.8156	13.4598	13.9162	13.6123	15.049	15.8773	17.028	20.8029	21.8948	15.6486	14.6407	16.5805	17.7384	13.0439	16.6253	16.679	17.7082	19.9073	21.7399	22.325	14.3059	13.0356	13.4231	18.8581	19.0946
	ecotype.7490	15.0361	14.8653	14.686	15.3487	16.3073	18.3685	13.4148	15.235	18.571	14.0713	15.0787	15.5202	21.2345	15.275	15.0423	14.3114	14.8751	13.0402	12.1577	15.8095	23.5973	14.9719	17.1937	22.1126	14.0864	13.7265	13.1848	14.6303	15.485	16.8853	20.8091	21.8628	15.5784	14.371	16.3825	17.3003	13.7105	16.668	16.8786	17.5537	20.0686	21.7645	22.2203	14.404	13.3888	13.5472	18.9635	19.1761
	ecotype.7507	14.9209	15.067	14.964	15.6945	16.2929	18.0333	13.1027	15.2785	18.7139	13.8882	15.0322	15.3718	21.2334	15.0809	14.9951	14.0909	14.396	12.9694	12.1827	15.6348	23.8495	14.9612	17.3954	22.0685	13.963	14.6081	13.9015	15.4423	15.8811	17.541	21.2747	22.2333	16.2279	14.9911	16.7292	17.8644	13.6189	16.6759	17.3136	17.4644	20.4143	22.0259	22.6906	14.7294	13.4038	14.3978	19.2753	19.6316
	ecotype.6924	14.7296	14.8622	14.7187	15.7572	16.0616	17.9921	12.989	15.3675	18.9782	13.7226	14.5917	15.7172	21.1453	14.5187	14.6712	14.1606	14.6294	12.6795	12.2012	15.5149	23.5364	14.3775	16.946	21.528	12.6564	13.8585	13.683	15.3297	15.9175	16.8044	20.6726	21.8355	15.468	14.963	16.4091	17.503	13.5457	16.3442	16.7279	17.4127	19.9718	21.6825	22.2212	14.1784	12.9391	13.8088	18.9889	19.3511
	ecotype.7163	14.7603	14.8779	14.6397	15.7665	15.9342	17.9374	12.4293	15.4401	18.7512	13.9827	14.6896	16.0758	21.1764	14.7296	14.5562	14.2549	14.5452	12.9936	12.2465	15.7324	23.4995	14.4763	17.2634	21.7893	13.4444	13.7012	13.4108	15.1876	15.9786	17.2518	20.8466	21.8561	15.403	15.0709	16.8482	17.9761	13.2893	16.6937	17.381	17.6515	20.0721	21.8077	22.1838	14.3865	13.1932	14.005	19.0841	19.1724
	ecotype.242	14.8439	14.4333	14.2607	16.3763	16.4103	17.3649	10.9951	15.7915	18.8511	13.5851	14.6559	15.1603	20.8821	14.7606	14.422	13.5584	14.1577	11.827	13.2565	15.4913	23.369	13.7335	16.0656	21.1415	12.7964	13.6028	13.6705	15.1991	15.4076	17.0388	20.8907	21.8024	15.8016	14.5482	16.2541	17.1484	13.1285	17.073	17.0731	17.8095	20.1845	21.6544	22.0756	14.5573	13.2384	13.6472	19.1056	19.3494
	ecotype.957	14.8026	14.8239	14.7241	15.57	15.823	17.7828	12.8011	15.1986	18.713	14.0038	14.4683	14.9345	21.0771	14.8502	14.7428	14.0147	14.1586	12.556	12.5392	14.8134	23.584	14.3589	16.7763	21.6786	13.6414	13.9363	13.6394	15.3029	16.2561	16.9735	20.767	21.9145	15.6888	14.9374	16.8881	18.0276	13.1104	16.8554	16.9876	17.9165	20.04	21.8103	22.3649	14.5938	13.7279	13.5971	18.9349	19.3281
	ecotype.2057	14.8562	14.81	14.9492	15.2346	15.6419	18.2412	13.1481	15.058	18.6816	14.115	15.3786	15.9963	21.2907	14.8968	15.0896	14.4645	14.4658	13.0537	12.4055	15.7856	23.4368	15.1248	17.4939	21.8374	13.2385	14.2991	13.4705	15.2775	15.6739	16.9228	20.7172	21.9139	15.8139	14.3235	16.2512	17.4807	13.2159	16.1835	16.353	17.2902	19.8711	21.6397	22.2527	14.1359	13.3135	13.957	19.088	19.3138
	ecotype.8264	14.6034	14.4645	14.3616	15.7978	16.1574	18.0279	12.6996	15.3576	18.4604	14.0778	14.5438	15.3397	21.0035	14.7738	15.1889	15.0954	15.0439	12.8453	13.1076	16.0099	23.5158	14.4041	16.8394	21.8863	13.7791	14.1561	13.9085	15.2634	16.8833	16.8695	20.8066	21.8706	15.7825	14.6685	17.1369	18.2026	13.036	16.838	16.6386	17.7711	19.8549	21.6255	22.1981	14.2896	13.0603	13.4822	18.9667	19.2532
	ecotype.7492	14.96	15.0258	14.9583	15.6603	16.0185	18.1429	12.7329	15.1727	19.0114	13.7297	15.0752	15.8124	21.3356	14.8322	15.1064	14.5898	14.5349	13.1042	12.7191	15.8578	23.8079	15.0168	17.4773	21.964	13.3949	14.502	14.0175	15.3852	16.2266	17.1401	21.2393	22.271	15.8468	15.1867	16.9956	18.0767	13.8411	16.586	16.8028	17.5573	20.3691	22.1231	22.7305	14.6628	13.4949	13.9222	19.3696	19.6066
	ecotype.7069	14.9462	14.8926	14.4153	15.1959	16.1251	18.1616	13.2523	15.1635	18.5527	13.9022	15.5194	15.7755	21.3096	15.3222	14.5363	13.5002	13.9122	12.5125	12.4279	15.9611	23.6109	15.2316	16.9426	21.9808	14.0176	14.0927	13.4824	14.8611	15.8348	16.9193	20.9542	21.8182	15.5781	14.3202	16.6199	17.4306	13.1838	16.8221	16.7378	17.5432	20.3039	21.7925	22.1723	14.6484	13.3351	13.4297	18.916	19.0979
	ecotype.8215	14.8799	14.8035	14.6972	15.8548	16.2593	17.935	12.4564	15.3182	18.7877	13.957	14.6957	15.5603	21.1751	15.0117	14.9325	14.3177	14.6988	12.8678	12.4766	15.8602	23.7031	14.7737	17.0776	21.8394	13.5092	14.1887	13.4466	15.0359	15.8848	17.3261	21.0302	21.9853	15.9308	14.7695	16.649	17.4749	13.5878	16.7789	17.1889	17.6075	20.1591	21.8447	22.3416	14.477	13.0573	14.032	19.1809	19.4527
	ecotype.6983	14.7906	15.0827	14.851	15.5789	16.1099	18.1937	13.2472	15.1613	18.6243	14.0134	15.4439	16.01	21.3771	14.9125	15.0881	14.2078	14.6107	12.9995	12.8787	16.1753	23.6937	15.2468	17.655	22.141	13.5084	14.345	13.6068	15.1065	16.0435	17.4813	20.9761	22.0216	15.833	14.9176	16.8067	17.6254	13.8166	16.4627	17.402	17.2424	20.2136	21.9606	22.443	14.484	13.2302	14.3135	19.2484	19.376
	ecotype.2290	14.4892	14.9613	14.4868	15.4427	16.5696	18.3492	13.1631	15.8365	18.6012	14.0145	15.2351	16.112	21.3483	14.9976	14.5804	13.8126	14.2666	12.8946	11.9408	16.4253	23.6724	14.9864	17.2053	22.0224	13.7527	13.9786	13.5342	14.8004	15.8239	17.0464	21.0484	21.9456	15.4197	14.213	16.7077	17.3814	13.7025	16.546	16.7107	17.1816	20.2875	21.7635	22.1475	14.306	13.088	13.5968	18.9236	19.0717
[truncated: 138 more rows]
[truncated: 32 more columns]

## Sheet: Phenotype_6D
	Supplemental Data. Luzarowska et al. (2023). Plant Cell
[truncated: 274 more rows]
[truncated: 61 more columns]
