# Supplementary material for: Hello darkness, my old friend: 3-KETOACYL-COENZYME A SYNTHASE4 is a branch point in the regulation of triacylglycerol synthesis in Arabidopsis thaliana
Source: Plant Cell. 2023 Mar 3;35(6):1984–2005. doi: 10.1093/plcell/koad059 (PMC10226560; doi:10.1093/plcell/koad059)
Supplement: koad059_Supplementary_Data [file koad059_supplementary_data.zip › Supp. Dataset 2.xlsx]

## Sheet: Locus info CHD
Supplemental Data. Luzarowska et al. (2023). Plant Cell
Supplemental Dataset 2. GWAS results Results obtained with GAPIT for each phenotype presented in Supp. Dataset 1. SNPs with a LOD score > 5.3 were retained for each trait (lipid species). Results from different growth conditions are detailed in different excel sheets. Maf: minor allele frequency, nobs: number of observations, FDR_Adjusted_P.value: FDR corrected p-value for multiple comparisons, l…
SNP	Chromosome	Position	P.value	maf	nobs	Rsquare.of.Model.without.SNP	Rsquare.of.Model.with.SNP	FDR_Adjusted_P.values	lod	Peak.ID	locusID
1372	1	793587	1.22859e-07	0.365449	301	0.0595924	0.152787	0.0245048	6.91059	DGDG.36.5..1.	1
1374	1	794699	2.51103e-07	0.358804	301	0.0595924	0.147972	0.0250418	6.60015	DGDG.36.5..1.	1
3083	1	1927128	3.28663e-08	0.209302	301	0.094062	0.192404	0.00655534	7.48325	PC.32.3..1.	2
3083	1	1927128	1.14085e-07	0.209302	301	0.0435526	0.138719	0.0227548	6.94277	PC.32.2..1.	2
3078	1	1924405	9.76074e-07	0.152824	301	0.094062	0.170423	0.0648943	6.01052	PC.32.3..1.	2
3078	1	1924405	1.45397e-06	0.152824	301	0.0435526	0.121439	0.145001	5.83744	PC.32.2..1.	2
3075	1	1923667	1.55327e-06	0.156146	301	0.094062	0.167463	0.077452	5.80875	PC.32.3..1.	2
3075	1	1923667	3.16174e-06	0.156146	301	0.0435526	0.116246	0.210208	5.50007	PC.32.2..1.	2
3069	1	1921587	4.12372e-06	0.0930233	301	0.094062	0.161286	0.106611	5.38471	PC.32.3..1.	2
3070	1	1921765	4.27609e-06	0.0930233	301	0.094062	0.161057	0.106611	5.36895	PC.32.3..1.	2
3082	1	1925659	4.97422e-06	0.162791	301	0.094062	0.160106	0.110237	5.30328	PC.32.3..1.	2
3411	1	2123328	2.92824e-06	0.219269	301	0.0223422	0.0972896	0.402487	5.53339	PC.34.4..2.	3
3396	1	2110777	4.03586e-06	0.222591	301	0.0223422	0.0951037	0.402487	5.39406	PC.34.4..2.	3
7901	1	4618030	7.66064e-07	0.13289	301	0.0478493	0.129695	0.152795	6.11573	TAG.52.3	4
13040	1	7645449	3.52004e-06	0.232558	301	0.0672438	0.137495	0.23403	5.45345	PE.40.2	5
15782	1	9098586	4.35572e-06	0.0830565	301	-0.00670445	0.0676131	0.86877	5.36094	TAG.54.0	6
16335	1	9485776	4.92602e-06	0.385382	301	0.0293248	0.100112	0.940473	5.3075	TAG.52.4	7
16969	1	9868742	6.02283e-12	0.0730897	301	0.0983399	0.254556	1.20128e-06	11.2202	TAG.52.8..1.	8
16925	1	9842550	1.7675e-11	0.0996678	301	0.0983399	0.247048	1.76268e-06	10.7526	TAG.52.8..1.	8
16918	1	9839756	1.2491e-07	0.146179	301	0.0983399	0.187548	0.00728259	6.9034	TAG.52.8..1.	8
16930	1	9843467	1.67148e-07	0.116279	301	0.0983399	0.185665	0.00728259	6.7769	TAG.52.8..1.	8
16917	1	9839668	1.82562e-07	0.142857	301	0.0983399	0.185095	0.00728259	6.73859	TAG.52.8..1.	8
16936	1	9845670	9.98181e-07	0.358804	301	0.0983399	0.174216	0.033182	6.00079	TAG.52.8..1.	8
28128	1	17356645	2.13146e-06	0.395349	301	0.0785523	0.151116	0.42513	5.67132	MGDG.36.3..2.	9
37847	1	22865884	4.72362e-07	0.0730897	301	0.0637056	0.147411	0.094215	6.32572	TAG.52.6	10
39833	1	23701667	1.60549e-06	0.109635	301	0.0637056	0.139332	0.160112	5.79439	TAG.52.6	11
40060	1	23762706	3.78011e-06	0.169435	301	0.112443	0.178823	0.18849	5.4225	TAG.52.1	12
43799	1	25377449	3.67149e-06	0.0631229	301	0.0499263	0.121172	0.366148	5.43516	DGDG.34.3	13
44070	1	25555908	3.1663e-06	0.365449	301	0.0151462	0.0900023	0.210511	5.49945	MGDG.32.3..1.	14
44110	1	25582118	1.34574e-06	0.458472	301	0.0151462	0.0958958	0.210511	5.87104	MGDG.32.3..1.	15
44105	1	25578722	2.74615e-06	0.44186	301	0.0151462	0.0909795	0.210511	5.56128	MGDG.32.3..1.	15
45137	1	26176169	1.50033e-06	0.122924	301	0.0277486	0.106744	0.299247	5.82381	PC.36.6	16
48504	1	28133733	1.42101e-06	0.196013	301	0.112443	0.184891	0.141714	5.8474	TAG.52.1	17
54570	2	1548199	4.61528e-07	0.232558	301	0.00241539	0.0917779	0.092054	6.3358	TAG.52.7..1.	18
54569	2	1548031	1.46922e-06	0.225914	301	0.00241539	0.0836253	0.126669	5.83291	TAG.52.7..1.	18
54586	2	1553795	1.90523e-06	0.215947	301	0.00241539	0.0818078	0.126669	5.72005	TAG.52.7..1.	18
54584	2	1553515	2.64739e-06	0.222591	301	0.00241539	0.0795135	0.128479	5.57718	TAG.52.7..1.	18
54565	2	1547642	3.22075e-06	0.239203	301	0.00241539	0.0781498	0.128479	5.49204	TAG.52.7..1.	18
63450	2	7542337	3.31773e-06	0.10299	301	0.0495835	0.121568	0.330869	5.47916	PC.38.6	19
63430	2	7531549	3.31773e-06	0.10299	301	0.0495835	0.121568	0.330869	5.47916	PC.38.6	19
67001	2	10100005	1.83293e-06	0.179402	301	0.0943508	0.166626	0.365587	5.73685	PC.34.2	20
70817	2	12772640	2.40707e-06	0.182724	301	0.0771286	0.14902	0.226725	5.61851	DAG.36.4	21
70824	2	12786875	4.78633e-06	0.209302	301	0.0771286	0.144606	0.226725	5.32	DAG.36.4	21
70832	2	12793524	4.81532e-06	0.219269	301	0.0771286	0.144568	0.226725	5.31737	DAG.36.4	21
78209	2	18111921	1.53411e-06	0.328904	301	0.0423555	0.120249	0.305987	5.81414	PE.38.2..1.	22
86957	3	3857328	3.54505e-07	0.0797342	301	0.0382315	0.126137	0.0431228	6.45038	PC.34.1	23
86943	3	3851036	4.32407e-07	0.0631229	301	0.0382315	0.12478	0.0431228	6.36411	PC.34.1	23
91791	3	6482516	4.87211e-06	0.362126	301	0.0943508	0.160458	0.485884	5.31228	PC.34.2	24
92842	3	7031492	2.62639e-06	0.468439	301	0.0206686	0.0965893	0.523848	5.58064	DGDG.34.4..2.	25
98046	3	9546667	8.0886e-07	0.0863787	301	0.0170541	0.10122	0.161331	6.09213	PE.36.2	26
98851	3	9908207	3.15326e-06	0.162791	301	0.0692351	0.139993	0.225491	5.50124	MGDG.36.4..1.	27
100378	3	10604997	4.96935e-06	0.0830565	301	-0.00461028	0.0686133	0.567282	5.3037	PC.32.1..2.	28
100932	3	10840428	3.58084e-06	0.225914	301	0.0409432	0.113046	0.714216	5.44602	PE.36.6..2.	29
101175	3	10961581	1.59812e-06	0.265781	301	0.00160936	0.082259	0.318752	5.79639	TAG.54.7	30
104536	3	12571501	4.99264e-06	0.0531561	301	0.0415837	0.11141	0.941427	5.30167	TAG.54.5	31
115681	3	18663874	1.97534e-06	0.199336	301	0.0145807	0.0929187	0.297687	5.70436	DAG.36.5	32
122412	3	22536326	2.00397e-06	0.162791	301	0.0390562	0.115157	0.399702	5.69811	TAG.50.2..1.	33
123082	3	22977827	3.19963e-06	0.0598007	301	0.112443	0.179853	0.18849	5.4949	TAG.52.1	34
124257	4	189527	1.04682e-06	0.159468	301	0.0597448	0.138497	0.208793	5.98013	TAG.50.1	35
124293	4	202361	3.87689e-06	0.189369	301	0.0597448	0.129885	0.257755	5.41152	TAG.50.1	35
124296	4	203840	3.87689e-06	0.189369	301	0.0597448	0.129885	0.257755	5.41152	TAG.50.1	35
125162	4	560492	1.65516e-06	0.215947	301	0.0672438	0.142413	0.23403	5.78116	PE.40.2	36
125169	4	564501	3.36993e-06	0.196013	301	0.0672438	0.137778	0.23403	5.47238	PE.40.2	36
128453	4	2079867	2.28374e-06	0.239203	301	0.0802559	0.152242	0.455503	5.64135	PC.38.3..1.	37
130189	4	2738807	1.34804e-06	0.401993	301	0.00632264	0.0877712	0.268872	5.8703	TAG.56.8	38
135873	4	6364303	2.98501e-06	0.129568	301	0.0145807	0.0900706	0.297687	5.52505	DAG.36.5	39
141162	4	8186028	3.98971e-07	0.109635	301	0.0661289	0.150733	0.0795768	6.39906	MGDG.32.5	40
141119	4	8170580	4.09007e-06	0.0797342	301	0.094062	0.161337	0.106611	5.38827	PC.32.3..1.	40
141119	4	8170580	4.25697e-06	0.0797342	301	0.0661289	0.1352	0.264689	5.3709	MGDG.32.5	40
141299	4	8252182	2.54225e-06	0.0697674	301	0.0661289	0.138553	0.253532	5.59478	MGDG.32.5	41
141306	4	8254521	4.06985e-06	0.0631229	301	0.094062	0.161369	0.106611	5.39042	PC.32.3..1.	41
162843	5	868228	3.56192e-06	0.295681	301	0.0350244	0.107667	0.710442	5.44832	PE.36.3..3.	42
163160	5	1022403	4.87921e-06	0.10299	301	0.0348468	0.10536	0.973184	5.31165	TAG.54.3	43
164102	5	1675774	7.04478e-07	0.10299	301	0.043137	0.12596	0.140512	6.15213	TAG.60.6..1.	44
170134	5	5292164	2.3502e-08	0.146179	301	0.0873558	0.188744	0.000599856	7.62889	DGDG.36.4	45
170139	5	5292732	2.3502e-08	0.146179	301	0.0873558	0.188744	0.000599856	7.62889	DGDG.36.4	45
170152	5	5295702	2.3502e-08	0.146179	301	0.0873558	0.188744	0.000599856	7.62889	DGDG.36.4	45
170172	5	5299358	2.3502e-08	0.146179	301	0.0873558	0.188744	0.000599856	7.62889	DGDG.36.4	45
170173	5	5299457	2.3502e-08	0.146179	301	0.0873558	0.188744	0.000599856	7.62889	DGDG.36.4	45
170176	5	5299967	2.3502e-08	0.146179	301	0.0873558	0.188744	0.000599856	7.62889	DGDG.36.4	45
170156	5	5297144	2.3502e-08	0.146179	301	0.0873558	0.188744	0.000599856	7.62889	DGDG.36.4	45
170170	5	5299122	2.53035e-08	0.142857	301	0.0873558	0.188253	0.000599856	7.59682	DGDG.36.4	45
170158	5	5297501	2.70673e-08	0.149502	301	0.0873558	0.187806	0.000599856	7.56756	DGDG.36.4	45
170144	5	5293721	6.04485e-08	0.146179	301	0.0873558	0.182486	0.00120568	7.21861	DGDG.36.4	45
170143	5	5293542	1.28644e-07	0.162791	301	0.0873558	0.177519	0.00233261	6.89061	DGDG.36.4	45
170163	5	5297913	2.52907e-07	0.202658	301	0.0873558	0.1731	0.00420363	6.59704	DGDG.36.4	45
171137	5	5774148	1.45831e-06	0.0631229	301	0.0367674	0.115219	0.290867	5.83615	MGDG.36.6	46
173194	5	6768373	2.10179e-07	0.0863787	301	0.112443	0.196906	0.0419213	6.67741	TAG.52.1	47
173171	5	6758490	2.94498e-06	0.0564784	301	0.012127	0.0877682	0.195797	5.53092	TAG.48.0	47
173436	5	6851197	1.83207e-06	0.282392	301	0.0499263	0.125781	0.365416	5.73706	DGDG.34.3	48
175127	5	7582128	1.61695e-06	0.172757	301	0.012127	0.0919116	0.161255	5.7913	TAG.48.0	49
179910	5	9585724	3.19281e-06	0.0697674	301	0.00200767	0.0778032	0.636822	5.49583	TAG.54.6	50
206727	5	22813095	9.86245e-08	0.0697674	301	0.094062	0.185209	0.00983558	7.00602	PC.32.3..1.	51

## Sheet: Locus info HD
Supplemental Data. Luzarowska et al. (2023). Plant Cell
Supplemental Dataset 2. GWAS results Results obtained with GAPIT for each phenotype presented in Supp. Dataset 1. SNPs with a LOD score > 5.3 were retained for each trait (lipid species). Results from different growth conditions are detailed in different excel sheets. Maf: minor allele frequency, nobs: number of observations, FDR_Adjusted_P.value: FDR corrected p-value for multiple comparisons, l…
SNP	Chromosome	Position	P.value	maf	nobs	Rsquare.of.Model.without.SNP	Rsquare.of.Model.with.SNP	FDR_Adjusted_P.values	lod	Peak.ID	locusID
374	1	216233	2.43475e-06	0.0841424	309	0.00677609	0.0819937	0.161875	5.61354	TAG.46.1	1
1430	1	849254	4.95904e-06	0.0776699	309	0.0140868	0.0840661	0.247276	5.3046	PC.38.6	2
2575	1	1589737	2.8184e-06	0.174757	309	0.00885431	0.0829277	0.30779	5.55	TAG.46.0	3
3050	1	1907518	4.52237e-06	0.378641	309	0.0439125	0.112285	0.0501117	5.34463	PC.32.3..1.	4
3053	1	1910630	1.71157e-06	0.411003	309	0.0439125	0.11858	0.0262601	5.76661	PC.32.3..1.	4
3058	1	1915228	1.89222e-07	0.343042	309	0.0439125	0.133057	0.00754827	6.72303	PC.32.3..1.	4
3062	1	1917103	3.55445e-06	0.165049	309	0.0439125	0.11384	0.0443096	5.44923	PC.32.3..1.	4
3064	1	1917375	1.75315e-07	0.171521	309	0.0439125	0.133564	0.00754827	6.75618	PC.32.3..1.	4
3065	1	1918262	2.10917e-06	0.28479	309	0.0439125	0.117221	0.0299954	5.67589	PC.32.3..1.	4
3068	1	1920220	3.89447e-08	0.265372	309	0.0439125	0.14362	0.00388386	7.40955	PC.32.3..1.	4
3069	1	1921587	3.58346e-07	0.0938511	309	0.0439125	0.12883	0.00893423	6.4457	PC.32.3..1.	4
3070	1	1921765	1.00024e-07	0.0938511	309	0.0439125	0.1373	0.0066501	6.9999	PC.32.3..1.	4
3075	1	1923667	3.42443e-07	0.15534	309	0.0439125	0.129129	0.00893423	6.46541	PC.32.3..1.	4
3078	1	1924405	2.51387e-07	0.152104	309	0.0439125	0.131173	0.00835672	6.59966	PC.32.3..1.	4
3082	1	1925659	7.694e-07	0.161812	309	0.0439125	0.123803	0.0153461	6.11385	PC.32.3..1.	4
3083	1	1927128	2.56514e-06	0.210356	309	0.0236901	0.0972983	0.255815	5.59089	PC.32.2..1.	4
3083	1	1927128	1.36541e-09	0.210356	309	0.0439125	0.166466	0.000272338	8.86474	PC.32.3..1.	4
3084	1	1927415	4.09227e-06	0.119741	309	0.0439125	0.11293	0.0480132	5.38804	PC.32.3..1.	4
3086	1	1927714	5.62389e-07	0.161812	309	0.0439125	0.12586	0.0124635	6.24996	PC.32.3..1.	4
3108	1	1942051	1.3514e-06	0.339806	309	0.0439125	0.120119	0.022462	5.86922	PC.32.3..1.	4
6882	1	4071886	3.44124e-06	0.190939	309	0.0748213	0.142689	0.343186	5.46328	PC.38.4..1.	5
7245	1	4289736	2.41478e-06	0.158576	309	0.0307964	0.104257	0.48164	5.61712	PC.32.3..2.	6
11407	1	6653802	2.98387e-06	0.213592	309	0.0435006	0.114667	0.0198383	5.52522	TAG.52.5	7
11407	1	6653802	6.06551e-07	0.213592	309	0.0819478	0.160272	0.00465306	6.21713	TAG.52.6	7
11423	1	6670486	4.14138e-06	0.165049	309	0.0470211	0.115804	0.0393342	5.38285	TAG.54.8	7
11423	1	6670486	2.63717e-06	0.165049	309	0.0868896	0.155592	0.0250474	5.57886	TAG.54.9	7
11425	1	6670990	2.32571e-06	0.152104	309	0.0819478	0.151832	0.0154625	5.63345	TAG.52.6	7
11431	1	6675933	1.23487e-06	0.216828	309	0.0435006	0.120411	0.0094731	5.90838	TAG.52.5	7
11431	1	6675933	3.67925e-06	0.216828	309	0.0819478	0.148976	0.0229326	5.43424	TAG.52.6	7
11440	1	6684974	3.80907e-06	0.430421	309	0.0435006	0.113086	0.0245077	5.41918	TAG.52.5	7
11443	1	6686957	4.22308e-07	0.398058	309	0.0435006	0.127461	0.00401102	6.37437	TAG.52.5	7
11443	1	6686957	1.13334e-07	0.398058	309	0.0819478	0.170948	0.00118762	6.94564	TAG.52.6	7
11443	1	6686957	3.82412e-06	0.398058	309	0.0868896	0.153293	0.0338886	5.41747	TAG.54.9	7
11444	1	6687371	2.14892e-06	0.15534	309	0.0819478	0.152325	0.0147798	5.66778	TAG.52.6	7
11444	1	6687371	1.10953e-06	0.15534	309	0.00737828	0.0878951	0.0116475	5.95486	TAG.54.6	7
11444	1	6687371	3.90784e-06	0.15534	309	0.0868896	0.153159	0.0338886	5.40806	TAG.54.9	7
11445	1	6687470	3.40688e-07	0.385113	309	0.0435006	0.12888	0.00339759	6.46764	TAG.52.5	7
11445	1	6687470	1.52546e-07	0.385113	309	0.0819478	0.169046	0.001383	6.8166	TAG.52.6	7
11445	1	6687470	4.44949e-06	0.385113	309	0.0868896	0.152358	0.0369781	5.35169	TAG.54.9	7
11446	1	6687882	1.6038e-07	0.404531	309	0.0435006	0.13388	0.00168361	6.79485	TAG.52.5	7
11446	1	6687882	1.19087e-07	0.404531	309	0.0819478	0.170631	0.00118762	6.92414	TAG.52.6	7
11446	1	6687882	2.57358e-06	0.404531	309	0.0470211	0.118874	0.0270165	5.58946	TAG.54.8	7
11446	1	6687882	1.20342e-06	0.404531	309	0.0868896	0.160471	0.0126331	5.91958	TAG.54.9	7
11447	1	6691997	1.08241e-06	0.449838	309	0.0435006	0.121273	0.00863567	5.96561	TAG.52.5	7
11447	1	6691997	1.98906e-06	0.449838	309	0.0819478	0.152808	0.0141689	5.70135	TAG.52.6	7
11447	1	6691997	6.15853e-07	0.449838	309	0.00721591	0.0917053	0.008189	6.21052	TAG.56.5	7
11447	1	6691997	6.18854e-07	0.449838	309	0.0200252	0.103429	0.0082289	6.20841	TAG.56.6	7
11454	1	6695487	1.95859e-06	0.171521	309	0.00181074	0.07886	0.0177569	5.70806	TAG.50.4	7
11454	1	6695487	8.1842e-07	0.171521	309	0.0435006	0.123106	0.00709731	6.08702	TAG.52.5	7
11454	1	6695487	2.44084e-07	0.171521	309	0.0819478	0.166046	0.00211669	6.61246	TAG.52.6	7
11454	1	6695487	4.87548e-06	0.171521	309	0.021267	0.0908023	0.051181	5.31198	TAG.52.7..1.	7
11454	1	6695487	3.65875e-06	0.171521	309	0.00737828	0.0798393	0.0347503	5.43667	TAG.54.6	7
11454	1	6695487	3.61939e-06	0.171521	309	0.0470211	0.116672	0.0360952	5.44137	TAG.54.8	7
11454	1	6695487	2.37325e-06	0.171521	309	0.0868896	0.156245	0.0236679	5.62466	TAG.54.9	7
11461	1	6698169	7.25059e-08	0.245955	309	0.00181074	0.101568	0.000803426	7.13963	TAG.50.4	7
11461	1	6698169	5.52423e-07	0.245955	309	0.0106671	0.0956679	0.00734556	6.25773	TAG.50.5..2.	7
11461	1	6698169	1.22707e-07	0.245955	309	0.00562791	0.101335	0.00174818	6.91113	TAG.50.6..2.	7
11461	1	6698169	1.09298e-07	0.245955	309	0.0435006	0.136437	0.00121581	6.96139	TAG.52.5	7
11461	1	6698169	1.43555e-07	0.245955	309	0.0819478	0.169434	0.00136346	6.84298	TAG.52.6	7
11461	1	6698169	1.09255e-07	0.245955	309	0.021267	0.116317	0.00128185	6.96156	TAG.52.7..1.	7
11461	1	6698169	3.08799e-07	0.245955	309	0.0214418	0.109381	0.00362303	6.51032	TAG.52.9..1.	7
11461	1	6698169	9.29338e-07	0.245955	309	0.0262077	0.106346	0.0109036	6.03183	TAG.54.5	7
11461	1	6698169	5.98434e-07	0.245955	309	0.00737828	0.0920985	0.00663115	6.22298	TAG.54.6	7
11461	1	6698169	2.29507e-07	0.245955	309	0.0155818	0.106063	0.00286101	6.6392	TAG.54.7	7
11461	1	6698169	1.02495e-07	0.245955	309	0.0470211	0.140032	0.0012777	6.9893	TAG.54.8	7
11461	1	6698169	2.24147e-07	0.245955	309	0.0868896	0.171043	0.00248374	6.64947	TAG.54.9	7
11461	1	6698169	1.307e-06	0.245955	309	0.00721591	0.0865887	0.0159653	5.88372	TAG.56.5	7
11461	1	6698169	9.14536e-07	0.245955	309	0.0200252	0.100803	0.0114005	6.0388	TAG.56.6	7
11464	1	6701228	8.15495e-07	0.372168	309	0.00856906	0.0910478	0.0135546	6.08858	TAG.50.3..1.	7
11464	1	6701228	8.83509e-09	0.372168	309	0.00181074	0.116405	0.00011748	8.05379	TAG.50.4	7
11464	1	6701228	2.22356e-07	0.372168	309	0.0106671	0.101891	0.00316786	6.65295	TAG.50.5..2.	7
11464	1	6701228	1.05665e-07	0.372168	309	0.00562791	0.102372	0.00162119	6.97607	TAG.50.6..2.	7
11464	1	6701228	1.01535e-07	0.372168	309	0.0130628	0.109518	0.00135011	6.99338	TAG.52.4	7
11464	1	6701228	7.62579e-12	0.372168	309	0.0435006	0.202841	1.17e-07	11.1177	TAG.52.5	7
11464	1	6701228	8.47401e-13	0.372168	309	0.0819478	0.250231	1.40849e-08	12.0719	TAG.52.6	7
11464	1	6701228	1.55499e-07	0.372168	309	0.021267	0.11391	0.00172306	6.80827	TAG.52.7..1.	7
11464	1	6701228	1.8814e-07	0.372168	309	0.0214418	0.112741	0.00234534	6.72552	TAG.52.9..1.	7
11464	1	6701228	1.08003e-06	0.372168	309	0.0262077	0.105344	0.0119676	5.96657	TAG.54.5	7
11464	1	6701228	5.37839e-07	0.372168	309	0.00737828	0.0928278	0.00631027	6.26935	TAG.54.6	7
11464	1	6701228	3.13726e-08	0.372168	309	0.0155818	0.119758	0.000417161	7.50345	TAG.54.7	7
11464	1	6701228	1.10713e-09	0.372168	309	0.0470211	0.17074	1.47216e-05	8.9558	TAG.54.8	7
11464	1	6701228	4.54545e-10	0.372168	309	0.0868896	0.211353	6.04408e-06	9.34242	TAG.54.9	7
11464	1	6701228	2.75117e-07	0.372168	309	0.00721591	0.0972231	0.00391954	6.56048	TAG.56.5	7
11464	1	6701228	1.25876e-07	0.372168	309	0.0200252	0.114235	0.00209221	6.90006	TAG.56.6	7
11464	1	6701228	6.13193e-09	0.372168	309	0.043766	0.1561	8.73603e-05	8.2124	TAG.56.8	7
11464	1	6701228	2.49649e-06	0.372168	309	0.0591611	0.130229	0.0497938	5.60267	TAG.60.7	7
11466	1	6702728	3.78255e-07	0.229773	309	0.00856906	0.096288	0.00754449	6.42221	TAG.50.3..1.	7
11466	1	6702728	6.96406e-11	0.229773	309	0.00181074	0.151487	1.54335e-06	10.1571	TAG.50.4	7
11466	1	6702728	3.67147e-08	0.229773	309	0.0106671	0.114352	0.000732294	7.43516	TAG.50.5..2.	7
11466	1	6702728	3.62668e-08	0.229773	309	0.00562791	0.109824	0.000723359	7.44049	TAG.50.6..2.	7
11466	1	6702728	1.67264e-09	0.229773	309	0.0130628	0.138329	3.39816e-05	8.7766	TAG.52.4	7
11466	1	6702728	4.32663e-13	0.229773	309	0.0435006	0.223691	8.62968e-09	12.3639	TAG.52.5	7
11466	1	6702728	2.49511e-13	0.229773	309	0.0819478	0.258846	4.97661e-09	12.6029	TAG.52.6	7
11466	1	6702728	2.2835e-10	0.229773	309	0.021267	0.159534	4.62873e-06	9.6414	TAG.52.7..1.	7
11466	1	6702728	4.33856e-08	0.229773	309	0.0214418	0.122773	0.00078668	7.36265	TAG.52.9..1.	7
11466	1	6702728	6.18914e-10	0.229773	309	0.0262077	0.156661	1.37162e-05	9.20837	TAG.54.5	7
11466	1	6702728	1.20167e-10	0.229773	309	0.00737828	0.152319	2.6631e-06	9.92021	TAG.54.6	7
11466	1	6702728	3.29284e-11	0.229773	309	0.0155818	0.168661	7.29749e-07	10.4824	TAG.54.7	7
11466	1	6702728	3.70672e-12	0.229773	309	0.0470211	0.210939	8.21471e-08	11.431	TAG.54.8	7
11466	1	6702728	6.60246e-12	0.229773	309	0.0868896	0.239989	1.46322e-07	11.1803	TAG.54.9	7
11466	1	6702728	4.63623e-09	0.229773	309	0.00721591	0.125768	9.24719e-05	8.33384	TAG.56.5	7
11466	1	6702728	2.85491e-08	0.229773	309	0.0200252	0.124435	0.000569426	7.54441	TAG.56.6	7
11466	1	6702728	1.96434e-09	0.229773	309	0.043766	0.163913	3.91797e-05	8.70678	TAG.56.8	7
11466	1	6702728	4.68763e-07	0.229773	309	0.0229503	0.107974	0.00915087	6.32905	TAG.60.6	7
11467	1	6702745	1.36087e-06	0.23301	309	0.00856906	0.087575	0.0208795	5.86618	TAG.50.3..1.	7
11467	1	6702745	4.20668e-10	0.23301	309	0.00181074	0.138308	6.99203e-06	9.37606	TAG.50.4	7
11467	1	6702745	2.1769e-07	0.23301	309	0.0106671	0.102037	0.00316786	6.66216	TAG.50.5..2.	7
11467	1	6702745	2.53286e-07	0.23301	309	0.00562791	0.0963289	0.00336794	6.59639	TAG.50.6..2.	7
11467	1	6702745	2.35711e-09	0.23301	309	0.0130628	0.135886	4.27397e-05	8.62762	TAG.52.4	7
11467	1	6702745	6.12332e-13	0.23301	309	0.0435006	0.221144	1.1103e-08	12.213	TAG.52.5	7
11467	1	6702745	1.05851e-12	0.23301	309	0.0819478	0.248672	1.62404e-08	11.9753	TAG.52.6	7
11467	1	6702745	2.98927e-09	0.23301	309	0.021267	0.141266	4.58634e-05	8.52444	TAG.52.7..1.	7
11467	1	6702745	4.26422e-07	0.23301	309	0.0214418	0.1072	0.00472512	6.37016	TAG.52.9..1.	7
11467	1	6702745	1.55804e-08	0.23301	309	0.0262077	0.134101	0.000239045	7.80742	TAG.54.5	7
11467	1	6702745	6.39158e-10	0.23301	309	0.00737828	0.140176	9.80641e-06	9.19439	TAG.54.6	7
11467	1	6702745	3.83719e-11	0.23301	309	0.0155818	0.167542	7.65347e-07	10.416	TAG.54.7	7
11467	1	6702745	9.78179e-12	0.23301	309	0.0470211	0.203975	1.95103e-07	11.0096	TAG.54.8	7
11467	1	6702745	3.50691e-11	0.23301	309	0.0868896	0.228582	5.92879e-07	10.4551	TAG.54.9	7
11467	1	6702745	2.79914e-08	0.23301	309	0.00721591	0.113081	0.000465251	7.55298	TAG.56.5	7
11467	1	6702745	4.75805e-07	0.23301	309	0.0200252	0.105203	0.00677869	6.32257	TAG.56.6	7
11467	1	6702745	2.62425e-09	0.23301	309	0.043766	0.161919	4.75836e-05	8.581	TAG.56.8	7
11467	1	6702745	2.27468e-07	0.23301	309	0.0229503	0.112859	0.00567121	6.64308	TAG.60.6	7
11469	1	6703874	1.13823e-07	0.333333	309	0.00856906	0.104551	0.00324322	6.94377	TAG.50.3..1.	7
11469	1	6703874	6.15409e-09	0.333333	309	0.00181074	0.118979	8.7676e-05	8.21084	TAG.50.4	7
11469	1	6703874	7.1675e-07	0.333333	309	0.0106671	0.0938963	0.00893496	6.14463	TAG.50.5..2.	7
11469	1	6703874	4.52741e-07	0.333333	309	0.00562791	0.0923395	0.00564384	6.34415	TAG.50.6..2.	7
11469	1	6703874	8.22606e-09	0.333333	309	0.0130628	0.12704	0.00012621	8.08481	TAG.52.4	7
11469	1	6703874	1.94446e-11	0.333333	309	0.0435006	0.196132	2.77024e-07	10.7112	TAG.52.5	7
11469	1	6703874	2.37405e-12	0.333333	309	0.0819478	0.243031	3.19181e-08	11.6245	TAG.52.6	7
11469	1	6703874	5.12798e-09	0.333333	309	0.021267	0.137478	7.30573e-05	8.29005	TAG.52.7..1.	7
11469	1	6703874	6.07772e-08	0.333333	309	0.0214418	0.120457	0.00101019	7.21626	TAG.52.9..1.	7
11469	1	6703874	1.74026e-09	0.333333	309	0.0262077	0.149369	2.89253e-05	8.75939	TAG.54.5	7
11469	1	6703874	2.14019e-10	0.333333	309	0.00737828	0.148108	3.72067e-06	9.66955	TAG.54.6	7
11469	1	6703874	4.01513e-10	0.333333	309	0.0155818	0.150533	6.16029e-06	9.3963	TAG.54.7	7
11469	1	6703874	7.15739e-11	0.333333	309	0.0470211	0.189845	1.09814e-06	10.1452	TAG.54.8	7
11469	1	6703874	8.19192e-11	0.333333	309	0.0868896	0.22284	1.16709e-06	10.0866	TAG.54.9	7
11469	1	6703874	4.11207e-09	0.333333	309	0.00721591	0.126621	9.11304e-05	8.38594	TAG.56.5	7
11469	1	6703874	4.19711e-08	0.333333	309	0.0200252	0.121774	0.000761032	7.37705	TAG.56.6	7
11469	1	6703874	1.21953e-09	0.333333	309	0.043766	0.167206	2.70269e-05	8.91381	TAG.56.8	7
11469	1	6703874	3.51277e-07	0.333333	309	0.00714798	0.0954799	0.0100091	6.45435	TAG.58.5	7
11469	1	6703874	5.68306e-07	0.333333	309	0.0229503	0.106678	0.00944595	6.24542	TAG.60.6	7
11469	1	6703874	1.10308e-06	0.333333	309	0.0591611	0.135462	0.0253164	5.95739	TAG.60.7	7
11470	1	6704000	6.16626e-08	0.268608	309	0.00856906	0.108801	0.00220854	7.20998	TAG.50.3..1.	7
11470	1	6704000	1.12813e-12	0.268608	309	0.00181074	0.182365	5.62529e-08	11.9476	TAG.50.4	7
11470	1	6704000	1.44809e-09	0.268608	309	0.0106671	0.137183	5.25146e-05	8.8392	TAG.50.5..2.	7
11470	1	6704000	1.18131e-09	0.268608	309	0.00562791	0.134127	4.71238e-05	8.92763	TAG.50.6..2.	7
11470	1	6704000	4.01463e-11	0.268608	309	0.0130628	0.165308	2.66913e-06	10.3964	TAG.52.4	7
11470	1	6704000	3.62162e-15	0.268608	309	0.0435006	0.259405	1.82396e-10	14.4411	TAG.52.5	7
11470	1	6704000	1.15611e-15	0.268608	309	0.0819478	0.297607	3.8432e-11	14.937	TAG.52.6	7
11470	1	6704000	4.95541e-14	0.268608	309	0.021267	0.221946	2.47095e-09	13.3049	TAG.52.7..1.	7
11470	1	6704000	3.24596e-11	0.268608	309	0.0214418	0.173726	1.29485e-06	10.4887	TAG.52.9..1.	7
11470	1	6704000	4.39523e-13	0.268608	309	0.0262077	0.209405	4.38325e-08	12.357	TAG.54.5	7
11470	1	6704000	4.54348e-14	0.268608	309	0.00737828	0.211618	4.5311e-09	13.3426	TAG.54.6	7
11470	1	6704000	2.24454e-14	0.268608	309	0.0155818	0.22343	1.20412e-09	13.6489	TAG.54.7	7
11470	1	6704000	1.97785e-15	0.268608	309	0.0470211	0.266692	9.8623e-11	14.7038	TAG.54.8	7
11470	1	6704000	3.23191e-15	0.268608	309	0.0868896	0.293822	1.28924e-10	14.4905	TAG.54.9	7
11470	1	6704000	8.58872e-07	0.268608	309	0.00801713	0.0902147	0.0428266	6.06607	TAG.56.4	7
11470	1	6704000	1.49776e-11	0.268608	309	0.00721591	0.167432	7.46837e-07	10.8246	TAG.56.5	7
11470	1	6704000	2.05154e-10	0.268608	309	0.0200252	0.159248	1.19289e-05	9.68792	TAG.56.6	7
11470	1	6704000	3.3557e-13	0.268608	309	0.043766	0.225705	1.67328e-08	12.4742	TAG.56.8	7
11470	1	6704000	2.18562e-07	0.268608	309	0.00714798	0.0987405	0.00871867	6.66042	TAG.58.5	7
11470	1	6704000	4.28595e-06	0.268608	309	0.0248249	0.0949184	0.142476	5.36795	TAG.58.6	7
11470	1	6704000	6.73687e-08	0.268608	309	0.0229503	0.121149	0.0029067	7.17154	TAG.60.6	7
11470	1	6704000	2.854e-07	0.268608	309	0.0591611	0.14421	0.0099526	6.54455	TAG.60.7	7
11472	1	6709457	1.89766e-08	0.294498	309	0.00856906	0.117033	0.00183667	7.72178	TAG.50.3..1.	7
11472	1	6709457	9.60945e-13	0.294498	309	0.00181074	0.183585	5.62529e-08	12.0173	TAG.50.4	7
11472	1	6709457	1.90865e-10	0.294498	309	0.0106671	0.151789	2.07057e-05	9.71927	TAG.50.5..2.	7
11472	1	6709457	8.51208e-11	0.294498	309	0.00562791	0.153236	1.48885e-05	10.07	TAG.50.6..2.	7
11472	1	6709457	1.31556e-10	0.294498	309	0.0130628	0.15664	5.07005e-06	9.88089	TAG.52.4	7
11472	1	6709457	5.04221e-15	0.294498	309	0.0435006	0.256895	2.01139e-10	14.2974	TAG.52.5	7
11472	1	6709457	5.13193e-16	0.294498	309	0.0819478	0.303592	3.40416e-11	15.2897	TAG.52.6	7
11472	1	6709457	2.4219e-13	0.294498	309	0.021267	0.209916	9.66119e-09	12.6158	TAG.52.7..1.	7
11472	1	6709457	1.51363e-11	0.294498	309	0.0214418	0.179291	1.00634e-06	10.82	TAG.52.9..1.	7
11472	1	6709457	4.70244e-12	0.294498	309	0.0262077	0.191855	1.78763e-07	11.3277	TAG.54.5	7
11472	1	6709457	1.18624e-12	0.294498	309	0.00737828	0.186661	3.38002e-08	11.9258	TAG.54.6	7
11472	1	6709457	5.83496e-13	0.294498	309	0.0155818	0.198603	1.45477e-08	12.234	TAG.54.7	7
11472	1	6709457	2.92912e-14	0.294498	309	0.0470211	0.24641	7.30284e-10	13.5333	TAG.54.8	7
11472	1	6709457	1.92218e-14	0.294498	309	0.0868896	0.280968	4.79234e-10	13.7162	TAG.54.9	7
11472	1	6709457	5.54108e-07	0.294498	309	0.00801713	0.093201	0.0428266	6.25641	TAG.56.4	7
11472	1	6709457	9.38804e-12	0.294498	309	0.00721591	0.170904	7.46837e-07	11.0274	TAG.56.5	7
11472	1	6709457	3.79874e-11	0.294498	309	0.0200252	0.171448	7.57677e-06	10.4204	TAG.56.6	7
11472	1	6709457	1.50837e-12	0.294498	309	0.043766	0.214718	3.76064e-08	11.8215	TAG.56.8	7
11472	1	6709457	1.65644e-08	0.294498	309	0.00714798	0.116699	0.00330386	7.78082	TAG.58.5	7
11472	1	6709457	2.51105e-07	0.294498	309	0.0248249	0.113839	0.0500841	6.60015	TAG.58.6	7
11472	1	6709457	1.92955e-08	0.294498	309	0.0229503	0.129755	0.0019243	7.71454	TAG.60.6	7
11472	1	6709457	2.678e-08	0.294498	309	0.0591611	0.159769	0.00267071	7.57219	TAG.60.7	7
11473	1	6709508	2.81653e-06	0.271845	309	0.00856906	0.0826704	0.0374514	5.55029	TAG.50.3..1.	7
11473	1	6709508	4.53587e-11	0.271845	309	0.00181074	0.154655	1.13088e-06	10.3433	TAG.50.4	7
11473	1	6709508	9.07677e-09	0.271845	309	0.0106671	0.124149	0.000258629	8.04207	TAG.50.5..2.	7
11473	1	6709508	3.28316e-09	0.271845	309	0.00562791	0.126803	9.35491e-05	8.48371	TAG.50.6..2.	7
11473	1	6709508	1.36061e-09	0.271845	309	0.0130628	0.139803	3.39225e-05	8.86627	TAG.52.4	7
11473	1	6709508	1.1959e-14	0.271845	309	0.0435006	0.250372	2.9816e-10	13.9223	TAG.52.5	7
11473	1	6709508	1.98767e-15	0.271845	309	0.0819478	0.293633	5.46154e-11	14.7017	TAG.52.6	7
11473	1	6709508	3.53653e-14	0.271845	309	0.021267	0.224521	2.47095e-09	13.4514	TAG.52.7..1.	7
11473	1	6709508	1.40414e-11	0.271845	309	0.0214418	0.17984	1.00634e-06	10.8526	TAG.52.9..1.	7
11473	1	6709508	3.66454e-12	0.271845	309	0.0262077	0.193687	1.78763e-07	11.436	TAG.54.5	7
11473	1	6709508	1.37961e-13	0.271845	309	0.00737828	0.203056	6.87924e-09	12.8602	TAG.54.6	7
11473	1	6709508	2.41481e-14	0.271845	309	0.0155818	0.222866	1.20412e-09	13.6171	TAG.54.7	7
11473	1	6709508	1.00863e-15	0.271845	309	0.0470211	0.271819	9.8623e-11	14.9963	TAG.54.8	7
11473	1	6709508	1.633e-15	0.271845	309	0.0868896	0.298786	1.0857e-10	14.787	TAG.54.9	7
11473	1	6709508	6.94975e-07	0.271845	309	0.00801713	0.0916561	0.0428266	6.15803	TAG.56.4	7
11473	1	6709508	1.25474e-11	0.271845	309	0.00721591	0.168747	7.46837e-07	10.9014	TAG.56.5	7
11473	1	6709508	2.39229e-10	0.271845	309	0.0200252	0.158145	1.19289e-05	9.62119	TAG.56.6	7
11473	1	6709508	7.50857e-14	0.271845	309	0.043766	0.236768	7.4881e-09	13.1244	TAG.56.8	7
11473	1	6709508	9.95069e-08	0.271845	309	0.00714798	0.104177	0.00871867	7.00215	TAG.58.5	7
11473	1	6709508	2.93452e-06	0.271845	309	0.0248249	0.0974156	0.142476	5.53246	TAG.58.6	7
11473	1	6709508	8.74392e-08	0.271845	309	0.0229503	0.119365	0.0029067	7.05829	TAG.60.6	7
11473	1	6709508	4.13089e-07	0.271845	309	0.0591611	0.141807	0.0117704	6.38396	TAG.60.7	7
11474	1	6709948	1.81333e-06	0.456311	309	0.0435006	0.117904	0.0133955	5.74152	TAG.52.5	7
11474	1	6709948	3.38477e-07	0.456311	309	0.0819478	0.163967	0.00270044	6.47047	TAG.52.6	7
11475	1	6711601	6.16626e-08	0.268608	309	0.00856906	0.108801	0.00220854	7.20998	TAG.50.3..1.	7
11475	1	6711601	1.12813e-12	0.268608	309	0.00181074	0.182365	5.62529e-08	11.9476	TAG.50.4	7
11475	1	6711601	1.44809e-09	0.268608	309	0.0106671	0.137183	5.25146e-05	8.8392	TAG.50.5..2.	7
11475	1	6711601	1.18131e-09	0.268608	309	0.00562791	0.134127	4.71238e-05	8.92763	TAG.50.6..2.	7
11475	1	6711601	4.01463e-11	0.268608	309	0.0130628	0.165308	2.66913e-06	10.3964	TAG.52.4	7
11475	1	6711601	3.62162e-15	0.268608	309	0.0435006	0.259405	1.82396e-10	14.4411	TAG.52.5	7
11475	1	6711601	1.15611e-15	0.268608	309	0.0819478	0.297607	3.8432e-11	14.937	TAG.52.6	7
11475	1	6711601	4.95541e-14	0.268608	309	0.021267	0.221946	2.47095e-09	13.3049	TAG.52.7..1.	7
11475	1	6711601	3.24596e-11	0.268608	309	0.0214418	0.173726	1.29485e-06	10.4887	TAG.52.9..1.	7
11475	1	6711601	4.39523e-13	0.268608	309	0.0262077	0.209405	4.38325e-08	12.357	TAG.54.5	7
11475	1	6711601	4.54348e-14	0.268608	309	0.00737828	0.211618	4.5311e-09	13.3426	TAG.54.6	7
11475	1	6711601	2.24454e-14	0.268608	309	0.0155818	0.22343	1.20412e-09	13.6489	TAG.54.7	7
11475	1	6711601	1.97785e-15	0.268608	309	0.0470211	0.266692	9.8623e-11	14.7038	TAG.54.8	7
11475	1	6711601	3.23191e-15	0.268608	309	0.0868896	0.293822	1.28924e-10	14.4905	TAG.54.9	7
11475	1	6711601	8.58872e-07	0.268608	309	0.00801713	0.0902147	0.0428266	6.06607	TAG.56.4	7
11475	1	6711601	1.49776e-11	0.268608	309	0.00721591	0.167432	7.46837e-07	10.8246	TAG.56.5	7
11475	1	6711601	2.05154e-10	0.268608	309	0.0200252	0.159248	1.19289e-05	9.68792	TAG.56.6	7
11475	1	6711601	3.3557e-13	0.268608	309	0.043766	0.225705	1.67328e-08	12.4742	TAG.56.8	7
11475	1	6711601	2.18562e-07	0.268608	309	0.00714798	0.0987405	0.00871867	6.66042	TAG.58.5	7
11475	1	6711601	4.28595e-06	0.268608	309	0.0248249	0.0949184	0.142476	5.36795	TAG.58.6	7
11475	1	6711601	6.73687e-08	0.268608	309	0.0229503	0.121149	0.0029067	7.17154	TAG.60.6	7
11475	1	6711601	2.854e-07	0.268608	309	0.0591611	0.14421	0.0099526	6.54455	TAG.60.7	7
11476	1	6711788	2.76254e-08	0.28479	309	0.00856906	0.114401	0.00183667	7.55869	TAG.50.3..1.	7
11476	1	6711788	1.76313e-12	0.28479	309	0.00181074	0.178976	7.03332e-08	11.7537	TAG.50.4	7
11476	1	6711788	1.05625e-09	0.28479	309	0.0106671	0.139443	5.25146e-05	8.97623	TAG.50.5..2.	7
11476	1	6711788	5.02781e-10	0.28479	309	0.00562791	0.140291	3.34274e-05	9.29862	TAG.50.6..2.	7
11476	1	6711788	9.70041e-11	0.28479	309	0.0130628	0.158858	4.83699e-06	10.0132	TAG.52.4	7
11476	1	6711788	3.65788e-15	0.28479	309	0.0435006	0.259329	1.82396e-10	14.4368	TAG.52.5	7
11476	1	6711788	3.47286e-16	0.28479	309	0.0819478	0.306482	3.40416e-11	15.4593	TAG.52.6	7
11476	1	6711788	4.09152e-13	0.28479	309	0.021267	0.20597	1.16582e-08	12.3881	TAG.52.7..1.	7
11476	1	6711788	8.74647e-11	0.28479	309	0.0214418	0.166543	2.49218e-06	10.0582	TAG.52.9..1.	7
11476	1	6711788	5.37755e-12	0.28479	309	0.0262077	0.19087	1.78763e-07	11.2694	TAG.54.5	7
11476	1	6711788	3.71723e-13	0.28479	309	0.00737828	0.195472	1.48284e-08	12.4298	TAG.54.6	7
11476	1	6711788	2.15562e-13	0.28479	309	0.0155818	0.206131	7.16583e-09	12.6664	TAG.54.7	7
11476	1	6711788	2.477e-14	0.28479	309	0.0470211	0.24766	7.05785e-10	13.6061	TAG.54.8	7
11476	1	6711788	8.5452e-15	0.28479	309	0.0868896	0.286793	2.43483e-10	14.0683	TAG.54.9	7
11476	1	6711788	2.02947e-10	0.28479	309	0.00721591	0.148274	8.09576e-06	9.69262	TAG.56.5	7
11476	1	6711788	1.00813e-09	0.28479	309	0.0200252	0.147873	3.35127e-05	8.99648	TAG.56.6	7
11476	1	6711788	7.93943e-13	0.28479	309	0.043766	0.219395	2.53402e-08	12.1002	TAG.56.8	7
11476	1	6711788	3.10506e-07	0.28479	309	0.00714798	0.0963264	0.0100091	6.50793	TAG.58.5	7
11476	1	6711788	1.44055e-06	0.28479	309	0.0248249	0.102131	0.0957747	5.84147	TAG.58.6	7
11476	1	6711788	7.55617e-08	0.28479	309	0.0229503	0.120363	0.0029067	7.1217	TAG.60.6	7
11476	1	6711788	1.05554e-07	0.28479	309	0.0591611	0.150713	0.00701773	6.97653	TAG.60.7	7
11477	1	6712886	1.58152e-06	0.307443	309	0.00856906	0.0865591	0.0225315	5.80093	TAG.50.3..1.	7
11477	1	6712886	2.93136e-10	0.307443	309	0.00181074	0.14094	5.31522e-06	9.53293	TAG.50.4	7
11477	1	6712886	8.75733e-08	0.307443	309	0.0106671	0.108315	0.00145558	7.05763	TAG.50.5..2.	7
11477	1	6712886	5.15856e-08	0.307443	309	0.00562791	0.107362	0.000935364	7.28747	TAG.50.6..2.	7
11477	1	6712886	6.96674e-08	0.307443	309	0.0130628	0.112121	0.000992536	7.15697	TAG.52.4	7
11477	1	6712886	2.37825e-11	0.307443	309	0.0435006	0.194695	3.16236e-07	10.6237	TAG.52.5	7
11477	1	6712886	2.4004e-12	0.307443	309	0.0819478	0.242954	3.19181e-08	11.6197	TAG.52.6	7
11477	1	6712886	2.32069e-10	0.307443	309	0.021267	0.159418	4.62873e-06	9.63438	TAG.52.7..1.	7
11477	1	6712886	1.43716e-08	0.307443	309	0.0214418	0.13041	0.000318498	7.8425	TAG.52.9..1.	7
11477	1	6712886	7.0399e-08	0.307443	309	0.0262077	0.12375	0.000936096	7.15243	TAG.54.5	7
11477	1	6712886	6.22011e-09	0.307443	309	0.00737828	0.123892	8.86166e-05	8.2062	TAG.54.6	7
11477	1	6712886	3.14885e-09	0.307443	309	0.0155818	0.13586	4.4861e-05	8.50185	TAG.54.7	7
11477	1	6712886	2.95523e-10	0.307443	309	0.0470211	0.179904	4.21025e-06	9.52941	TAG.54.8	7
11477	1	6712886	5.98409e-11	0.307443	309	0.0868896	0.224961	9.1812e-07	10.223	TAG.54.9	7
11477	1	6712886	1.36076e-06	0.307443	309	0.00721591	0.0863156	0.0159653	5.86622	TAG.56.5	7
11477	1	6712886	4.79123e-06	0.307443	309	0.0200252	0.0897693	0.0562138	5.31955	TAG.56.6	7
11477	1	6712886	7.80921e-09	0.307443	309	0.043766	0.154449	0.000103839	8.10739	TAG.56.8	7
11478	1	6714197	2.20832e-07	0.23301	309	0.00856906	0.0999802	0.004894	6.65594	TAG.50.3..1.	7
11478	1	6714197	1.11875e-10	0.23301	309	0.00181074	0.147996	2.23141e-06	9.95127	TAG.50.4	7
11478	1	6714197	6.88672e-08	0.23301	309	0.0106671	0.109979	0.00124872	7.16199	TAG.50.5..2.	7
11478	1	6714197	7.03303e-08	0.23301	309	0.00562791	0.105201	0.00116898	7.15286	TAG.50.6..2.	7
11478	1	6714197	1.70372e-09	0.23301	309	0.0130628	0.138198	3.39816e-05	8.7686	TAG.52.4	7
11478	1	6714197	2.17708e-13	0.23301	309	0.0435006	0.228745	4.82478e-09	12.6621	TAG.52.5	7
11478	1	6714197	6.04346e-14	0.23301	309	0.0819478	0.268931	1.33933e-09	13.2187	TAG.52.6	7
11478	1	6714197	5.83021e-10	0.23301	309	0.021267	0.152835	1.05715e-05	9.23432	TAG.52.7..1.	7
11478	1	6714197	7.64467e-08	0.23301	309	0.0214418	0.118885	0.0011729	7.11664	TAG.52.9..1.	7
11478	1	6714197	1.08487e-09	0.23301	309	0.0262077	0.152695	2.16383e-05	8.96462	TAG.54.5	7
11478	1	6714197	2.2385e-10	0.23301	309	0.00737828	0.147781	3.72067e-06	9.65004	TAG.54.6	7
11478	1	6714197	1.2237e-10	0.23301	309	0.0155818	0.159103	2.03394e-06	9.91233	TAG.54.7	7
11478	1	6714197	1.27426e-11	0.23301	309	0.0470211	0.202085	2.31052e-07	10.8947	TAG.54.8	7
11478	1	6714197	1.72063e-11	0.23301	309	0.0868896	0.233429	3.43187e-07	10.7643	TAG.54.9	7
11478	1	6714197	7.65424e-09	0.23301	309	0.00721591	0.122212	0.000138789	8.1161	TAG.56.5	7
11478	1	6714197	2.81604e-08	0.23301	309	0.0200252	0.12453	0.000569426	7.55036	TAG.56.6	7
11478	1	6714197	5.0145e-09	0.23301	309	0.043766	0.157475	7.69359e-05	8.29977	TAG.56.8	7
11478	1	6714197	5.04673e-07	0.23301	309	0.0229503	0.107477	0.00915087	6.29699	TAG.60.6	7
11479	1	6714295	1.60914e-07	0.265372	309	0.00856906	0.10216	0.00401188	6.79341	TAG.50.3..1.	7
11479	1	6714295	7.22464e-12	0.265372	309	0.00181074	0.168343	2.05856e-07	11.1412	TAG.50.4	7
11479	1	6714295	2.29367e-08	0.265372	309	0.0106671	0.117638	0.000508314	7.63947	TAG.50.5..2.	7
11479	1	6714295	1.35447e-08	0.265372	309	0.00562791	0.116747	0.000337694	7.86823	TAG.50.6..2.	7
11479	1	6714295	1.52517e-10	0.265372	309	0.0130628	0.155566	5.07005e-06	9.81668	TAG.52.4	7
11479	1	6714295	1.08917e-14	0.265372	309	0.0435006	0.251077	2.9816e-10	13.9629	TAG.52.5	7
11479	1	6714295	2.19059e-15	0.265372	309	0.0819478	0.292921	5.46154e-11	14.6594	TAG.52.6	7
11479	1	6714295	5.93456e-13	0.265372	309	0.021267	0.203181	1.4796e-08	12.2266	TAG.52.7..1.	7
11479	1	6714295	4.77337e-10	0.265372	309	0.0214418	0.154367	1.19009e-05	9.32118	TAG.52.9..1.	7
11479	1	6714295	1.4049e-11	0.265372	309	0.0262077	0.183851	4.00306e-07	10.8524	TAG.54.5	7
11479	1	6714295	9.09854e-13	0.265372	309	0.00737828	0.188669	3.02458e-08	12.041	TAG.54.6	7
11479	1	6714295	5.40196e-14	0.265372	309	0.0155818	0.216681	2.1549e-09	13.2674	TAG.54.7	7
11479	1	6714295	2.84457e-15	0.265372	309	0.0470211	0.263935	1.13473e-10	14.546	TAG.54.8	7
11479	1	6714295	1.29261e-15	0.265372	309	0.0868896	0.300491	1.0857e-10	14.8885	TAG.54.9	7
11479	1	6714295	1.68984e-09	0.265372	309	0.00721591	0.132969	4.81494e-05	8.77216	TAG.56.5	7
11479	1	6714295	7.45312e-09	0.265372	309	0.0200252	0.133775	0.000212366	8.12766	TAG.56.6	7
11479	1	6714295	8.89329e-13	0.265372	309	0.043766	0.218567	2.53402e-08	12.0509	TAG.56.8	7
11479	1	6714295	4.77339e-06	0.265372	309	0.00714798	0.0777987	0.0865523	5.32117	TAG.58.5	7
11479	1	6714295	3.47061e-07	0.265372	309	0.0229503	0.110001	0.00769146	6.45959	TAG.60.6	7
11479	1	6714295	1.14235e-06	0.265372	309	0.0591611	0.135237	0.0253164	5.9422	TAG.60.7	7
11480	1	6714529	5.93564e-07	0.255663	309	0.00856906	0.0932102	0.0107627	6.22653	TAG.50.3..1.	7
11480	1	6714529	1.04144e-09	0.255663	309	0.00181074	0.131733	1.59785e-05	8.98237	TAG.50.4	7
11480	1	6714529	2.04663e-08	0.255663	309	0.0106671	0.118436	0.000508314	7.68896	TAG.50.5..2.	7
11480	1	6714529	2.45125e-08	0.255663	309	0.00562791	0.112571	0.000543239	7.61061	TAG.50.6..2.	7
11480	1	6714529	3.05854e-09	0.255663	309	0.0130628	0.134035	5.08367e-05	8.51449	TAG.52.4	7
11480	1	6714529	8.58276e-13	0.255663	309	0.0435006	0.218674	1.42656e-08	12.0664	TAG.52.5	7
11480	1	6714529	3.15232e-13	0.255663	309	0.0819478	0.257193	5.71588e-09	12.5014	TAG.52.6	7
11480	1	6714529	1.85397e-09	0.255663	309	0.021267	0.144632	3.08153e-05	8.7319	TAG.52.7..1.	7
11480	1	6714529	3.2062e-08	0.255663	309	0.0214418	0.124857	0.000639493	7.49401	TAG.52.9..1.	7
11480	1	6714529	1.3108e-09	0.255663	309	0.0262077	0.151362	2.37677e-05	8.88246	TAG.54.5	7
11480	1	6714529	1.44224e-10	0.255663	309	0.00737828	0.150985	2.87661e-06	9.84096	TAG.54.6	7
11480	1	6714529	1.06611e-10	0.255663	309	0.0155818	0.160103	1.9331e-06	9.9722	TAG.54.7	7
11480	1	6714529	2.10635e-11	0.255663	309	0.0470211	0.198505	3.50102e-07	10.6765	TAG.54.8	7
11480	1	6714529	3.567e-11	0.255663	309	0.0868896	0.228467	5.92879e-07	10.4477	TAG.54.9	7
11480	1	6714529	3.71836e-08	0.255663	309	0.00721591	0.111094	0.000570496	7.42965	TAG.56.5	7
11480	1	6714529	2.88017e-07	0.255663	309	0.0200252	0.1086	0.00441896	6.54058	TAG.56.6	7
11480	1	6714529	3.75927e-09	0.255663	309	0.043766	0.15945	6.24838e-05	8.4249	TAG.56.8	7
11480	1	6714529	3.76332e-06	0.255663	309	0.00714798	0.0793918	0.0750613	5.42443	TAG.58.5	7
11480	1	6714529	7.07856e-07	0.255663	309	0.0229503	0.105204	0.0108604	6.15005	TAG.60.6	7
11481	1	6715028	1.41045e-08	0.278317	309	0.00856906	0.119118	0.00183667	7.85064	TAG.50.3..1.	7
11481	1	6715028	7.48906e-13	0.278317	309	0.00181074	0.185484	5.62529e-08	12.1256	TAG.50.4	7
11481	1	6715028	2.07623e-10	0.278317	309	0.0106671	0.151178	2.07057e-05	9.68273	TAG.50.5..2.	7
11481	1	6715028	1.49292e-10	0.278317	309	0.00562791	0.149122	1.48885e-05	9.82596	TAG.50.6..2.	7
11481	1	6715028	3.78418e-11	0.278317	309	0.0130628	0.165742	2.66913e-06	10.422	TAG.52.4	7
11481	1	6715028	3.18416e-16	0.278317	309	0.0435006	0.278022	6.35097e-11	15.497	TAG.52.5	7
11481	1	6715028	1.19818e-17	0.278317	309	0.0819478	0.33172	2.38983e-12	16.9215	TAG.52.6	7
11481	1	6715028	3.87156e-14	0.278317	309	0.021267	0.223829	2.47095e-09	13.4121	TAG.52.7..1.	7
11481	1	6715028	7.28382e-12	0.278317	309	0.0214418	0.184655	1.00634e-06	11.1376	TAG.52.9..1.	7
11481	1	6715028	1.32932e-12	0.278317	309	0.0262077	0.201173	8.83801e-08	11.8764	TAG.54.5	7
11481	1	6715028	8.45556e-14	0.278317	309	0.00737828	0.206821	5.62168e-09	13.0729	TAG.54.6	7
11481	1	6715028	2.25011e-14	0.278317	309	0.0155818	0.223411	1.20412e-09	13.6478	TAG.54.7	7
11481	1	6715028	5.08794e-16	0.278317	309	0.0470211	0.277053	9.8623e-11	15.2935	TAG.54.8	7
11481	1	6715028	9.65885e-17	0.278317	309	0.0868896	0.319598	1.92651e-11	16.0151	TAG.54.9	7
11481	1	6715028	3.27916e-10	0.278317	309	0.00721591	0.144788	1.09007e-05	9.48424	TAG.56.5	7
11481	1	6715028	9.67816e-10	0.278317	309	0.0200252	0.148163	3.35127e-05	9.01421	TAG.56.6	7
11481	1	6715028	3.3144e-14	0.278317	309	0.043766	0.24286	6.61074e-09	13.4796	TAG.56.8	7
11481	1	6715028	1.60997e-07	0.278317	309	0.00714798	0.100848	0.00871867	6.79318	TAG.58.5	7
11481	1	6715028	1.14438e-06	0.278317	309	0.0248249	0.103663	0.0957747	5.94143	TAG.58.6	7
11481	1	6715028	1.56721e-08	0.278317	309	0.0229503	0.131195	0.0019243	7.80487	TAG.60.6	7
11481	1	6715028	1.9028e-08	0.278317	309	0.0591611	0.162041	0.00267071	7.72061	TAG.60.7	7
11485	1	6715836	6.64373e-08	0.28479	309	0.00856906	0.108283	0.00220854	7.17759	TAG.50.3..1.	7
11485	1	6715836	3.98098e-12	0.28479	309	0.00181074	0.172823	1.32338e-07	11.4	TAG.50.4	7
11485	1	6715836	1.57974e-09	0.28479	309	0.0106671	0.136561	5.25146e-05	8.80141	TAG.50.5..2.	7
11485	1	6715836	1.48954e-09	0.28479	309	0.00562791	0.13246	4.95159e-05	8.82695	TAG.50.6..2.	7
11485	1	6715836	3.00591e-10	0.28479	309	0.0130628	0.150651	8.56491e-06	9.52202	TAG.52.4	7
11485	1	6715836	8.1001e-15	0.28479	309	0.0435006	0.25331	2.69268e-10	14.0915	TAG.52.5	7
11485	1	6715836	6.82692e-16	0.28479	309	0.0819478	0.301485	3.40416e-11	15.1658	TAG.52.6	7
11485	1	6715836	3.7825e-13	0.28479	309	0.021267	0.20656	1.16582e-08	12.4222	TAG.52.7..1.	7
11485	1	6715836	7.83739e-11	0.28479	309	0.0214418	0.167335	2.49218e-06	10.1058	TAG.52.9..1.	7
11485	1	6715836	4.47532e-11	0.28479	309	0.0262077	0.175448	1.11578e-06	10.3492	TAG.54.5	7
11485	1	6715836	2.63177e-12	0.28479	309	0.00737828	0.180653	6.5615e-08	11.5798	TAG.54.6	7
11485	1	6715836	5.66895e-13	0.28479	309	0.0155818	0.198821	1.45477e-08	12.2465	TAG.54.7	7
11485	1	6715836	2.04263e-14	0.28479	309	0.0470211	0.2491	6.79022e-10	13.6898	TAG.54.8	7
11485	1	6715836	6.50845e-15	0.28479	309	0.0868896	0.288756	2.16357e-10	14.1865	TAG.54.9	7
11485	1	6715836	2.25987e-09	0.28479	309	0.00721591	0.130889	5.63429e-05	8.64592	TAG.56.5	7
11485	1	6715836	1.38905e-08	0.28479	309	0.0200252	0.129433	0.000346317	7.85728	TAG.56.6	7
11485	1	6715836	4.72013e-13	0.28479	309	0.043766	0.223201	1.88291e-08	12.326	TAG.56.8	7
11485	1	6715836	1.12734e-06	0.28479	309	0.00714798	0.0875255	0.0281068	5.94794	TAG.58.5	7
11485	1	6715836	1.22972e-07	0.28479	309	0.0229503	0.117038	0.00350392	6.91019	TAG.60.6	7
11485	1	6715836	2.99394e-07	0.28479	309	0.0591611	0.143898	0.0099526	6.52376	TAG.60.7	7
11486	1	6716520	6.29365e-07	0.456311	309	0.0435006	0.124832	0.00570591	6.2011	TAG.52.5	7
11486	1	6716520	9.45539e-08	0.456311	309	0.0819478	0.172111	0.00104774	7.02432	TAG.52.6	7
11495	1	6722691	4.31706e-06	0.304207	309	0.00181074	0.0735162	0.0374373	5.36481	TAG.50.4	7
11495	1	6722691	1.97687e-06	0.304207	309	0.0435006	0.117342	0.014082	5.70402	TAG.52.5	7
11495	1	6722691	1.22836e-06	0.304207	309	0.0819478	0.155827	0.00907415	5.91068	TAG.52.6	7
11500	1	6724521	4.29236e-07	0.385113	309	0.00181074	0.0892351	0.00450596	6.3673	TAG.50.4	7
11500	1	6724521	9.79642e-07	0.385113	309	0.0435006	0.121927	0.00814144	6.00893	TAG.52.5	7
11500	1	6724521	2.57559e-07	0.385113	309	0.0819478	0.165704	0.00214048	6.58912	TAG.52.6	7
11500	1	6724521	1.5668e-06	0.385113	309	0.0262077	0.102871	0.0164477	5.80499	TAG.54.5	7
11500	1	6724521	1.77529e-06	0.385113	309	0.00737828	0.0847109	0.0177045	5.75073	TAG.54.6	7
11501	1	6727015	4.79025e-08	0.304207	309	0.00181074	0.10447	0.000562023	7.31964	TAG.50.4	7
11501	1	6727015	2.46843e-06	0.304207	309	0.00562791	0.0808088	0.0273523	5.60758	TAG.50.6..2.	7
11501	1	6727015	1.09722e-07	0.304207	309	0.0435006	0.136411	0.00121581	6.95971	TAG.52.5	7
11501	1	6727015	1.0198e-08	0.304207	309	0.0819478	0.186542	0.00011965	7.99149	TAG.52.6	7
11501	1	6727015	3.47637e-08	0.304207	309	0.021267	0.124177	0.000462252	7.45887	TAG.52.7..1.	7
11501	1	6727015	1.10486e-07	0.304207	309	0.0214418	0.116367	0.00157407	6.95669	TAG.52.9..1.	7
11501	1	6727015	9.46033e-08	0.304207	309	0.0262077	0.121737	0.00117932	7.02409	TAG.54.5	7
11501	1	6727015	2.19543e-08	0.304207	309	0.00737828	0.114991	0.000291926	7.65848	TAG.54.6	7
11501	1	6727015	8.49051e-07	0.304207	309	0.0155818	0.0971863	0.00996162	6.07107	TAG.54.7	7
11501	1	6727015	1.91961e-07	0.304207	309	0.0470211	0.135866	0.00212709	6.71679	TAG.54.8	7
11501	1	6727015	8.23532e-08	0.304207	309	0.0868896	0.177415	0.000966221	7.08432	TAG.54.9	7
11501	1	6727015	3.05682e-07	0.304207	309	0.043766	0.129807	0.00381062	6.51473	TAG.56.8	7
11502	1	6728605	1.40928e-08	0.320388	309	0.00181074	0.113092	0.00017568	7.851	TAG.50.4	7
11502	1	6728605	2.44334e-06	0.320388	309	0.00562791	0.0808777	0.0273523	5.61202	TAG.50.6..2.	7
11502	1	6728605	9.4872e-08	0.320388	309	0.0435006	0.137383	0.00118267	7.02286	TAG.52.5	7
11502	1	6728605	8.92724e-09	0.320388	309	0.0819478	0.187413	0.000111286	8.04928	TAG.52.6	7
11502	1	6728605	3.88641e-08	0.320388	309	0.021267	0.123408	0.000484477	7.41045	TAG.52.7..1.	7
11502	1	6728605	1.29951e-07	0.320388	309	0.0214418	0.11526	0.00172795	6.88622	TAG.52.9..1.	7
11502	1	6728605	6.53453e-08	0.320388	309	0.0262077	0.124259	0.000930961	7.18479	TAG.54.5	7
11502	1	6728605	3.62763e-08	0.320388	309	0.00737828	0.111472	0.000452218	7.44038	TAG.54.6	7
11502	1	6728605	1.09173e-06	0.320388	309	0.0155818	0.0954924	0.0120973	5.96188	TAG.54.7	7
11502	1	6728605	1.75505e-07	0.320388	309	0.0470211	0.13646	0.00205914	6.75571	TAG.54.8	7
11502	1	6728605	7.82371e-08	0.320388	309	0.0868896	0.177743	0.000966221	7.10659	TAG.54.9	7
11502	1	6728605	3.24979e-07	0.320388	309	0.043766	0.129402	0.00381286	6.48815	TAG.56.8	7
11503	1	6729435	9.68562e-07	0.268608	309	0.00181074	0.083655	0.00965922	6.01387	TAG.50.4	7
11503	1	6729435	4.0527e-06	0.268608	309	0.0819478	0.148376	0.0237744	5.39226	TAG.52.6	7
11506	1	6732083	1.7431e-06	0.313916	309	0.00181074	0.0796516	0.0165557	5.75868	TAG.50.4	7
11513	1	6739964	3.4342e-06	0.381877	309	0.0819478	0.149404	0.0220957	5.46417	TAG.52.6	7
11573	1	6766254	4.62224e-06	0.190939	309	0.00181074	0.0730563	0.0384137	5.33515	TAG.50.4	8
11599	1	6778449	2.54639e-06	0.194175	309	0.0435006	0.115696	0.0175134	5.59408	TAG.52.5	8
11599	1	6778449	4.32432e-06	0.194175	309	0.0819478	0.147973	0.024643	5.36408	TAG.52.6	8
11643	1	6798677	3.94879e-06	0.190939	309	0.0819478	0.148537	0.0237744	5.40354	TAG.52.6	9
16408	1	9523158	2.64819e-06	0.401294	309	0.0857878	0.154567	0.528194	5.57705	PE.36.4	10
16481	1	9561150	4.17399e-06	0.236246	309	0.0143929	0.0854356	0.277508	5.37945	TAG.50.0	11
16484	1	9561916	3.8188e-07	0.265372	309	0.0143929	0.101531	0.0761678	6.41807	TAG.50.0	11
16925	1	9842550	3.4874e-06	0.100324	309	0.117206	0.18194	0.318423	5.4575	TAG.52.8..1.	12
16969	1	9868742	2.26555e-09	0.0744337	309	0.117206	0.227232	0.000451876	8.64483	TAG.52.8..1.	13
22829	1	12729721	3.48819e-06	0.116505	309	-0.0125801	0.0616061	0.388012	5.4574	TAG.54.0	14
24480	1	13614293	3.22642e-06	0.0809061	309	0.00585443	0.0792159	0.049502	5.49128	TAG.50.1	15
24480	1	13614293	1.78239e-06	0.0809061	309	0.0188563	0.0952075	0.0507867	5.749	TAG.52.2	15
24505	1	13620099	1.93399e-07	0.0647249	309	0.00585443	0.0983958	0.00964362	6.71354	TAG.50.1	15
24505	1	13620099	3.56432e-06	0.0647249	309	0.00479922	0.0775702	0.10058	5.44802	TAG.52.1	15
24505	1	13620099	5.7217e-07	0.0647249	309	0.0188563	0.102833	0.0285306	6.24247	TAG.52.2	15
24505	1	13620099	2.89549e-06	0.0647249	309	-0.00084875	0.0737744	0.0962533	5.53828	TAG.54.2	15
24519	1	13623607	1.93399e-07	0.0647249	309	0.00585443	0.0983958	0.00964362	6.71354	TAG.50.1	15
24519	1	13623607	3.56432e-06	0.0647249	309	0.00479922	0.0775702	0.10058	5.44802	TAG.52.1	15
24519	1	13623607	5.7217e-07	0.0647249	309	0.0188563	0.102833	0.0285306	6.24247	TAG.52.2	15
24519	1	13623607	2.89549e-06	0.0647249	309	-0.00084875	0.0737744	0.0962533	5.53828	TAG.54.2	15
24528	1	13631966	2.00835e-06	0.0744337	309	0.00585443	0.0824119	0.0432859	5.69716	TAG.50.1	15
24528	1	13631966	4.75904e-06	0.0744337	309	0.0188563	0.0886817	0.105468	5.32248	TAG.52.2	15
24559	1	13643419	5.61356e-07	0.0679612	309	0.00585443	0.0910763	0.015995	6.25076	TAG.50.1	15
24559	1	13643419	1.59594e-06	0.0679612	309	0.0188563	0.0959456	0.0507867	5.79698	TAG.52.2	15
24560	1	13643458	5.61356e-07	0.0679612	309	0.00585443	0.0910763	0.015995	6.25076	TAG.50.1	15
24560	1	13643458	1.59594e-06	0.0679612	309	0.0188563	0.0959456	0.0507867	5.79698	TAG.52.2	15
24580	1	13667775	7.82772e-07	0.0906149	309	0.00585443	0.0888066	0.019516	6.10636	TAG.50.1	16
24581	1	13668148	2.81478e-06	0.0711974	309	0.00585443	0.0801346	0.0467851	5.55056	TAG.50.1	16
25056	1	14022358	3.72007e-06	0.132686	309	0.0569846	0.125777	0.370993	5.42945	DGDG.34.3	17
25062	1	14023817	2.28177e-06	0.223301	309	0.0569846	0.128904	0.370993	5.64173	DGDG.34.3	17
26932	1	16718348	4.55473e-06	0.375405	309	0.0140868	0.084632	0.247276	5.34154	PC.38.6	18
27335	1	16934349	2.2558e-06	0.0744337	309	0.0439125	0.116785	0.0299954	5.6467	PC.32.3..1.	19
36949	1	22528112	7.79061e-08	0.226537	309	0.0321714	0.128426	0.0155388	7.10843	DGDG.32.3..1.	20
38284	1	23047090	2.36769e-06	0.0744337	309	0.000289619	0.0762327	0.472247	5.62568	PC.32.1..2.	21
39270	1	23467440	1.00495e-07	0.122977	309	0.157053	0.239362	0.0200442	6.99786	PC.36.3..1.	22
43107	1	25006124	7.5846e-07	0.249191	309	0.0236901	0.105417	0.151279	6.12007	PC.32.2..1.	23
44239	1	25683038	2.83707e-06	0.0647249	309	0.0748213	0.143898	0.343186	5.54713	PC.38.4..1.	24
45273	1	26234856	3.92593e-06	0.174757	309	0.0117498	0.0833812	0.672168	5.40606	DAG.34.2	25
45485	1	26327709	2.12815e-07	0.0679612	309	0.00677609	0.0986085	0.0212235	6.672	TAG.46.1	26
45485	1	26327709	2.25709e-09	0.0679612	309	0.0307739	0.151495	0.000450187	8.64645	TAG.48.1	26
47856	1	27675128	1.0331e-06	0.0582524	309	0.0101297	0.0909689	0.206056	5.98586	MGDG.32.5	27
48458	1	28111942	1.2486e-07	0.122977	309	0.00677609	0.102292	0.0212235	6.90358	TAG.46.1	28
59344	2	4835862	3.66404e-06	0.0614887	309	0.00202212	0.0748216	0.730811	5.43604	DAG.34.3	29
60667	2	5622877	5.58047e-07	0.0841424	309	0.00585443	0.0911167	0.015995	6.25333	TAG.50.1	30
60667	2	5622877	3.555e-06	0.0841424	309	0.00871207	0.0813288	0.236354	5.44916	TAG.52.3	30
60667	2	5622877	5.58316e-07	0.0841424	309	-0.00084875	0.0850241	0.0308158	6.25312	TAG.54.2	30
64274	2	8008662	2.13942e-06	0.359223	309	0.0321714	0.10631	0.213359	5.6697	DGDG.32.3..1.	31
66007	2	9138316	1.52607e-06	0.0550162	309	0.00203737	0.0808334	0.0589121	5.81643	TAG.58.4	32
73011	2	14485569	2.38723e-06	0.174757	309	0.00585443	0.0812451	0.0432859	5.62211	TAG.50.1	33
74139	2	15442884	2.85317e-06	0.262136	309	-0.00774467	0.0674973	0.26368	5.54467	TAG.50.2..1.	34
86942	3	3851022	2.55553e-06	0.0809061	309	0.0619117	0.132631	0.284862	5.59252	PE.34.1	35
86943	3	3851036	1.11867e-06	0.0614887	309	0.0597366	0.135895	0.0743749	5.9513	PC.34.1	35
86957	3	3857328	5.11279e-07	0.0776699	309	0.0597366	0.140944	0.0687248	6.29134	PC.34.1	35
86957	3	3857328	4.63712e-06	0.0776699	309	0.0619117	0.128851	0.284862	5.33375	PE.34.1	35
86969	3	3865196	6.89126e-07	0.223301	309	0.0597366	0.139015	0.0687248	6.1617	PC.34.1	35
87011	3	3893403	4.84449e-06	0.203883	309	0.0326663	0.101405	0.483129	5.31475	PC.36.1..2.	36
87015	3	3894242	2.416e-06	0.210356	309	0.0326663	0.105957	0.481883	5.6169	PC.36.1..2.	36
89227	3	5244551	4.82387e-06	0.304207	309	0.0917955	0.156353	0.851129	5.3166	PE.36.6	37
91705	3	6429310	3.98421e-06	0.0679612	309	0.00203737	0.0743304	0.0857503	5.39966	TAG.58.4	38
104185	3	12374911	4.84942e-06	0.0550162	309	0.00479922	0.0755021	0.10058	5.31431	TAG.52.1	39
105464	3	13107202	1.80652e-06	0.0582524	309	0.0418918	0.116363	0.36032	5.74316	PC.38.5	40
105924	3	13491268	3.58791e-06	0.0711974	309	0.00585443	0.0785019	0.0511162	5.44516	TAG.50.1	41
109696	3	15795067	3.19005e-06	0.122977	309	0.0140868	0.0870067	0.247276	5.4962	PC.38.6	42
120033	3	21226661	1.70148e-06	0.0647249	309	0.0117657	0.0889887	0.33937	5.76917	TAG.48.0	43
120033	3	21226661	2.0401e-06	0.0647249	309	0.0307739	0.105308	0.131613	5.69035	TAG.48.1	43
120033	3	21226661	2.90315e-08	0.0647249	309	0.00585443	0.111588	0.00289524	7.53713	TAG.50.1	43
120033	3	21226661	2.64826e-09	0.0647249	309	0.00479922	0.127617	0.000264104	8.57704	TAG.52.1	43
120033	3	21226661	4.17144e-07	0.0647249	309	0.0188563	0.104968	0.0285306	6.37971	TAG.52.2	43
120033	3	21226661	1.39305e-08	0.0647249	309	-0.00084875	0.110847	0.00138926	7.85603	TAG.54.2	43
120033	3	21226661	6.64982e-07	0.0647249	309	-0.00129561	0.0833736	0.132634	6.17719	TAG.54.3	43
125098	4	539399	3.59662e-09	0.0744337	309	0.00585443	0.126354	0.000717363	8.44411	TAG.50.1	44
125098	4	539399	7.24399e-07	0.0744337	309	-0.00774467	0.0769209	0.144485	6.14002	TAG.50.2..1.	44
125098	4	539399	1.38493e-10	0.0744337	309	0.00479922	0.148969	2.76232e-05	9.85857	TAG.52.1	44
125098	4	539399	3.1928e-08	0.0744337	309	0.0188563	0.122547	0.0063682	7.49583	TAG.52.2	44
125098	4	539399	3.86619e-07	0.0744337	309	0.00871207	0.0963758	0.0750608	6.41272	TAG.52.3	44
125098	4	539399	9.14443e-09	0.0744337	309	-0.00084875	0.113842	0.00138926	8.03884	TAG.54.2	44
125101	4	539576	4.06059e-06	0.0776699	309	0.00585443	0.0776708	0.0539936	5.39141	TAG.50.1	44
125101	4	539576	3.96601e-06	0.0776699	309	-0.00774467	0.0652515	0.26368	5.40165	TAG.50.2..1.	44
125101	4	539576	1.40339e-06	0.0776699	309	0.00479922	0.0838687	0.0758116	5.85282	TAG.52.1	44
125101	4	539576	2.74634e-06	0.0776699	309	0.0188563	0.0923273	0.0684715	5.56125	TAG.52.2	44
125101	4	539576	7.52659e-07	0.0776699	309	0.00871207	0.0918256	0.0750608	6.1234	TAG.52.3	44
129889	4	2595472	2.04347e-07	0.18123	309	0.0140868	0.105598	0.0407581	6.68963	PC.38.6	45
139667	4	7660266	4.72888e-06	0.0614887	309	0.00479922	0.0756709	0.10058	5.32524	TAG.52.1	46
149701	4	11740019	2.66872e-06	0.313916	309	0.00824101	0.0827207	0.532289	5.5737	MGDG.32.3..1.	47
151842	4	12875143	4.29923e-06	0.148867	309	0.00203737	0.0738172	0.0857503	5.36661	TAG.58.4	48
151849	4	12880357	3.63272e-06	0.168285	309	0.00203737	0.0749536	0.0857503	5.43977	TAG.58.4	48
152476	4	13250165	2.06756e-06	0.0679612	309	0.00203737	0.0787691	0.0589121	5.68454	TAG.58.4	49
152477	4	13250691	1.51909e-06	0.0647249	309	0.00203737	0.0808646	0.0589121	5.81842	TAG.58.4	49
152478	4	13251271	2.06756e-06	0.0679612	309	0.00203737	0.0787691	0.0589121	5.68454	TAG.58.4	49
152479	4	13251287	2.06756e-06	0.0679612	309	0.00203737	0.0787691	0.0589121	5.68454	TAG.58.4	49
152512	4	13262843	1.53251e-06	0.0582524	309	0.00203737	0.0808047	0.0589121	5.8146	TAG.58.4	49
152535	4	13271894	4.79446e-06	0.0647249	309	0.00202049	0.0730032	0.95628	5.31926	TAG.56.3	49
152535	4	13271894	4.58387e-09	0.0647249	309	0.000994908	0.120397	0.000914275	8.33877	TAG.58.3	49
152535	4	13271894	2.22091e-08	0.0647249	309	0.00203737	0.110173	0.00442972	7.65347	TAG.58.4	49
160537	4	18415187	2.63945e-06	0.0550162	309	0.0307739	0.103613	0.131613	5.57849	TAG.48.1	50
160601	4	18450086	8.9309e-07	0.148867	309	0.0307739	0.11077	0.0890657	6.0491	TAG.48.1	51
160601	4	18450086	2.92964e-06	0.148867	309	0.0143929	0.0877952	0.277508	5.53319	TAG.50.0	51
164540	5	2031015	1.47923e-06	0.0970874	309	-0.00718744	0.0724792	0.295041	5.82996	TAG.52.0	52
167406	5	3618649	6.18e-07	0.0647249	309	-0.00084875	0.084325	0.0308158	6.20901	TAG.54.2	53
167406	5	3618649	1.94305e-06	0.0647249	309	-0.00129561	0.0760375	0.193776	5.71151	TAG.54.3	53
167406	5	3618649	2.91874e-07	0.0647249	309	0.00878021	0.0983013	0.0582157	6.5348	TAG.54.4	53
167424	5	3632795	4.22509e-06	0.0711974	309	0.00878021	0.0801824	0.190032	5.37416	TAG.54.4	53
167429	5	3634557	4.22509e-06	0.0711974	309	0.00878021	0.0801824	0.190032	5.37416	TAG.54.4	53
170134	5	5292164	1.76551e-06	0.145631	309	0.125298	0.19355	0.0391266	5.75313	DGDG.36.4	54
170139	5	5292732	1.76551e-06	0.145631	309	0.125298	0.19355	0.0391266	5.75313	DGDG.36.4	54
170144	5	5293721	1.35885e-06	0.145631	309	0.125298	0.195113	0.0391266	5.86683	DGDG.36.4	54
170152	5	5295702	1.76551e-06	0.145631	309	0.125298	0.19355	0.0391266	5.75313	DGDG.36.4	54
170156	5	5297144	1.76551e-06	0.145631	309	0.125298	0.19355	0.0391266	5.75313	DGDG.36.4	54
170158	5	5297501	9.75503e-07	0.148867	309	0.125298	0.197098	0.0391266	6.01077	DGDG.36.4	54
170170	5	5299122	2.03042e-06	0.142395	309	0.125298	0.192717	0.0404978	5.69241	DGDG.36.4	54
170172	5	5299358	1.76551e-06	0.145631	309	0.125298	0.19355	0.0391266	5.75313	DGDG.36.4	54
170173	5	5299457	1.76551e-06	0.145631	309	0.125298	0.19355	0.0391266	5.75313	DGDG.36.4	54
170176	5	5299967	1.76551e-06	0.145631	309	0.125298	0.19355	0.0391266	5.75313	DGDG.36.4	54
170905	5	5655020	1.47458e-06	0.0906149	309	0.00714798	0.0857057	0.0326792	5.83133	TAG.58.5	55
179945	5	9606220	2.78317e-06	0.359223	309	0.0740138	0.143289	0.148356	5.55546	PC.34.5	56
179946	5	9606325	4.95209e-06	0.352751	309	0.0740138	0.139683	0.148356	5.30521	PC.34.5	56
179947	5	9606346	4.16839e-06	0.355987	309	0.0740138	0.140759	0.148356	5.38003	PC.34.5	56
179956	5	9609730	1.72603e-06	0.36246	309	0.0740138	0.146294	0.148356	5.76295	PC.34.5	56
180165	5	9716134	4.13166e-06	0.330097	309	0.0582863	0.126204	0.638443	5.38388	PC.32.2..2.	57
191514	5	16151681	2.32985e-06	0.0970874	309	0.00585443	0.0814092	0.0432859	5.63267	TAG.50.1	58
191514	5	16151681	2.18255e-06	0.0970874	309	0.00479922	0.0808776	0.0870639	5.66104	TAG.52.1	58
191514	5	16151681	4.05365e-06	0.0970874	309	-0.00084875	0.0714963	0.101065	5.39215	TAG.54.2	58
191514	5	16151681	1.86662e-06	0.0970874	309	0.00878021	0.0856733	0.186153	5.72894	TAG.54.4	58
192451	5	16612072	3.94035e-06	0.0873786	309	0.0130628	0.0846766	0.0491201	5.40447	TAG.52.4	59
193955	5	17186178	4.00833e-06	0.346278	309	0.0319288	0.101975	0.114212	5.39704	PC.38.4..2.	60
193959	5	17187071	1.85905e-06	0.359223	309	0.0319288	0.107017	0.0741594	5.73071	PC.38.4..2.	60
193961	5	17187390	1.85905e-06	0.359223	309	0.0319288	0.107017	0.0741594	5.73071	PC.38.4..2.	60
193962	5	17187507	1.07107e-06	0.381877	309	0.0319288	0.110659	0.0712098	5.97018	PC.38.4..2.	60
193964	5	17187848	1.03465e-06	0.333333	309	0.0319288	0.110888	0.0712098	5.98521	PC.38.4..2.	60
193966	5	17188123	2.48216e-06	0.355987	309	0.0319288	0.105116	0.0825132	5.60517	PC.38.4..2.	60
193967	5	17188419	9.46702e-07	0.339806	309	0.0319288	0.111476	0.0712098	6.02379	PC.38.4..2.	60
194739	5	17387110	2.64281e-06	0.495146	309	0.0136427	0.087761	0.386845	5.57793	DGDG.34.1	61
194743	5	17388121	3.87902e-06	0.475728	309	0.0136427	0.0851999	0.386845	5.41128	DGDG.34.1	61
206127	5	22436039	2.79648e-06	0.0614887	309	0.0625991	0.132753	0.52563	5.55339	DGDG.34.0	62
206727	5	22813095	9.10018e-07	0.0679612	309	0.0439125	0.122703	0.0165007	6.04095	PC.32.3..1.	63
208843	5	24016541	3.3882e-06	0.459547	309	-0.000167491	0.0733168	0.378366	5.47003	PC.36.6	64
211186	5	25471675	2.43386e-06	0.427184	309	0.101155	0.169283	0.242723	5.6137	PC.38.3..2.	65
211419	5	25592471	1.81849e-07	0.381877	309	0.101155	0.185312	0.0362707	6.74029	PC.38.3..2.	66

## Sheet: Locus info CD
Supplemental Data. Luzarowska et al. (2023). Plant Cell
Supplemental Dataset 2. GWAS results Results obtained with GAPIT for each phenotype presented in Supp. Dataset 1. SNPs with a LOD score > 5.3 were retained for each trait (lipid species). Results from different growth conditions are detailed in different excel sheets. Maf: minor allele frequency, nobs: number of observations, FDR_Adjusted_P.value: FDR corrected p-value for multiple comparisons, l…
SNP	Chromosome	Position	P.value	maf	nobs	Rsquare.of.Model.without.SNP	Rsquare.of.Model.with.SNP	FDR_Adjusted_P.values	lod	Peak.ID	locusID
282	1	164553	1.20546e-06	0.0674603	252	0.0656421	0.159025	0.0704306	5.91885	TAG.56.3	1
282	1	164553	1.86534e-06	0.0674603	252	0.0647007	0.154693	0.186026	5.72924	TAG.58.3	1
282	1	164553	2.47955e-06	0.0674603	252	0.0833605	0.169351	0.12364	5.60563	TAG.56.4	1
282	1	164553	2.5651e-06	0.0674603	252	0.0805899	0.166681	0.193154	5.5909	TAG.58.5	1
282	1	164553	4.83119e-06	0.0674603	252	0.113657	0.191846	0.321202	5.31595	TAG.56.5	1
1071	1	597319	3.04327e-06	0.452381	252	0.0371657	0.125962	0.303498	5.51666	DGDG.34.0	2
3007	1	1892742	4.33172e-06	0.261905	252	0.00374462	0.0925004	0.503158	5.36334	PC.38.5	3
3083	1	1927128	3.41463e-06	0.202381	252	0.0574626	0.143401	0.227022	5.46666	PC.32.3..1.	4
8382	1	4953578	2.98969e-08	0.0833333	252	0.0911923	0.211532	0.00596309	7.52437	TAG.54.3	5
8382	1	4953578	2.80666e-07	0.0833333	252	0.116363	0.215945	0.0559803	6.55181	TAG.54.2	5
8382	1	4953578	3.9977e-07	0.0833333	252	0.0895998	0.18924	0.0265787	6.39819	TAG.56.2	5
8382	1	4953578	4.6911e-07	0.0833333	252	0.0652058	0.166331	0.0261909	6.32873	TAG.52.2	5
8382	1	4953578	5.71267e-07	0.0833333	252	0.128879	0.221556	0.113942	6.24316	TAG.58.2	5
8382	1	4953578	1.74537e-06	0.0833333	252	0.109514	0.195755	0.174062	5.75811	TAG.52.3	5
8382	1	4953578	2.10035e-06	0.0833333	252	0.177348	0.255806	0.104731	5.67771	TAG.50.2..1.	5
8382	1	4953578	2.71006e-06	0.0833333	252	0.032442	0.122461	0.180178	5.56702	TAG.50.3..1.	5
10926	1	6375988	2.53451e-07	0.0595238	252	0.0323844	0.1422	0.0505521	6.59611	MGDG.34.6	6
11166	1	6509612	1.32275e-06	0.0793651	252	0.0911923	0.181459	0.0806054	5.87852	TAG.54.3	7
11166	1	6509612	2.12681e-06	0.0793651	252	0.116363	0.200537	0.134229	5.67227	TAG.54.2	7
14481	1	8358841	4.82751e-06	0.0515873	252	0.140559	0.216622	0.353763	5.31628	TAG.54.6	8
16136	1	9377796	2.18406e-06	0.0793651	252	0.07033	0.158554	0.145207	5.66073	TAG.60.5	9
17422	1	10144985	2.88795e-06	0.103175	252	0.0113354	0.10293	0.576016	5.53941	PE.36.5..2.	10
19715	1	11314037	2.93432e-06	0.0873016	252	0.0554377	0.142695	0.32698	5.53249	MGDG.38.5	11
30198	1	18359068	2.22142e-07	0.0595238	252	0.0301236	0.141253	0.0221537	6.65337	TAG.48.2..2.	12
30195	1	18355905	9.43808e-07	0.0674603	252	0.0301236	0.129123	0.0598616	6.02512	TAG.48.2..2.	12
30394	1	18483088	3.44082e-06	0.115079	252	0.0698313	0.154504	0.554237	5.46334	TAG.48.0	13
31006	1	18982369	1.23706e-06	0.0595238	252	0.0603906	0.154204	0.123369	5.90761	TAG.52.0	14
31003	1	18981664	2.2309e-06	0.0634921	252	0.0603906	0.149475	0.142352	5.65152	TAG.52.0	14
34962	1	21612292	1.84953e-06	0.492063	252	0.00752975	0.103078	0.368898	5.73294	PC.32.2..2.	15
35281	1	21728448	4.7453e-06	0.214286	252	0.0145929	0.101643	0.946475	5.32374	DGDG.34.5	16
44001	1	25507005	1.52553e-06	0.261905	252	0.0332741	0.127977	0.101425	5.81658	PC.32.3..4.	17
43992	1	25502959	3.27873e-06	0.107143	252	0.0554377	0.141807	0.32698	5.48429	MGDG.38.5	17
45603	1	26394430	1.43573e-06	0.0753968	252	0.0652058	0.157338	0.0572728	5.84293	TAG.52.2	18
48402	1	28049621	2.86807e-07	0.146825	252	0.0895998	0.191861	0.0265787	6.54241	TAG.56.2	19
48402	1	28049621	5.00266e-07	0.146825	252	0.032442	0.136452	0.0997805	6.3008	TAG.50.3..1.	19
48402	1	28049621	8.05116e-07	0.146825	252	0.0911923	0.185333	0.0802922	6.09414	TAG.54.3	19
48402	1	28049621	1.41246e-06	0.146825	252	0.0656421	0.157759	0.0704306	5.85002	TAG.56.3	19
48402	1	28049621	1.68524e-06	0.146825	252	0.0776541	0.167261	0.0926144	5.77334	TAG.58.6..1.	19
48402	1	28049621	2.10328e-06	0.146825	252	0.0833605	0.170633	0.12364	5.6771	TAG.56.4	19
48402	1	28049621	2.36174e-06	0.146825	252	0.116363	0.199749	0.134229	5.62677	TAG.54.2	19
48402	1	28049621	2.51285e-06	0.146825	252	0.128879	0.210512	0.1253	5.59983	TAG.58.2	19
48402	1	28049621	2.61206e-06	0.146825	252	-0.00468288	0.0890967	0.130247	5.58302	TAG.50.4..1.	19
48402	1	28049621	2.64524e-06	0.146825	252	0.108763	0.191977	0.175869	5.57754	TAG.54.4	19
48402	1	28049621	2.90523e-06	0.146825	252	0.0805899	0.165709	0.193154	5.53682	TAG.58.5	19
48402	1	28049621	3.19581e-06	0.146825	252	0.0647007	0.150417	0.212474	5.49542	TAG.58.3	19
48402	1	28049621	3.59121e-06	0.146825	252	0.113657	0.194066	0.321202	5.44476	TAG.56.5	19
48402	1	28049621	4.669e-06	0.146825	252	0.0651644	0.147832	0.155209	5.33078	TAG.58.4	19
48676	1	28259372	3.50906e-06	0.456349	252	0.0357435	0.123372	0.6999	5.45481	PC.38.4..2.	20
50285	1	29503257	6.00882e-07	0.126984	252	0.0656421	0.164611	0.0599244	6.22121	TAG.56.3	21
50285	1	29503257	2.19332e-06	0.126984	252	0.0833605	0.170306	0.12364	5.6589	TAG.56.4	21
50285	1	29503257	4.84266e-06	0.126984	252	0.0647007	0.147134	0.241473	5.31492	TAG.58.3	21
51154	1	29951731	4.53298e-06	0.123016	252	0.128879	0.206163	0.142242	5.34362	TAG.58.2	22
51413	1	30108374	9.67065e-08	0.214286	252	0.026671	0.145268	0.0104448	7.01454	DGDG.32.3..1.	23
51408	1	30104958	1.04733e-07	0.210317	252	0.026671	0.144586	0.0104448	6.97992	DGDG.32.3..1.	23
51387	1	30084953	4.9015e-07	0.210317	252	0.026671	0.131506	0.0325876	6.30967	DGDG.32.3..1.	23
51934	1	30394222	2.89669e-13	0.448413	252	0.0949529	0.313338	3.33067e-08	12.5381	PC.32.3..3.	24
51913	1	30379034	5.45227e-13	0.325397	252	0.0949529	0.307691	3.33067e-08	12.2634	PC.32.3..3.	24
51941	1	30397988	5.45227e-13	0.325397	252	0.0949529	0.307691	3.33067e-08	12.2634	PC.32.3..3.	24
51946	1	30400563	6.67953e-13	0.468254	252	0.0949529	0.305885	3.33067e-08	12.1753	PC.32.3..3.	24
51934	1	30394222	1.66231e-12	0.448413	252	0.139265	0.333079	2.66281e-07	11.7793	PC.32.2..3.	24
51946	1	30400563	2.67009e-12	0.468254	252	0.139265	0.329094	2.66281e-07	11.5735	PC.32.2..3.	24
51914	1	30379570	2.6767e-12	0.34127	252	0.0949529	0.293619	1.06776e-07	11.5724	PC.32.3..3.	24
51955	1	30403752	6.58488e-12	0.325397	252	0.0949529	0.285744	2.18898e-07	11.1815	PC.32.3..3.	24
51913	1	30379034	1.07125e-11	0.325397	252	0.139265	0.317506	5.34167e-07	10.9701	PC.32.2..3.	24
51941	1	30397988	1.07125e-11	0.325397	252	0.139265	0.317506	5.34167e-07	10.9701	PC.32.2..3.	24
51909	1	30377030	2.07675e-11	0.349206	252	0.0949529	0.275785	5.91741e-07	10.6826	PC.32.3..3.	24
51917	1	30385511	4.08062e-11	0.357143	252	0.0949529	0.269976	1.01738e-06	10.3893	PC.32.3..3.	24
51923	1	30389367	6.40865e-11	0.456349	252	0.0949529	0.266113	1.38797e-06	10.1932	PC.32.3..3.	24
51878	1	30355017	6.95879e-11	0.309524	252	0.0949529	0.26541	1.38797e-06	10.1575	PC.32.3..3.	24
51870	1	30352293	8.17727e-11	0.293651	252	0.0949529	0.264034	1.48272e-06	10.0874	PC.32.3..3.	24
51955	1	30403752	1.55474e-10	0.325397	252	0.139265	0.29559	6.20202e-06	9.80834	PC.32.2..3.	24
51914	1	30379570	2.07519e-10	0.34127	252	0.139265	0.293255	6.89845e-06	9.68294	PC.32.2..3.	24
51916	1	30383702	2.58045e-10	0.460317	252	0.0949529	0.25429	4.28903e-06	9.5883	PC.32.3..3.	24
51909	1	30377030	3.8273e-10	0.349206	252	0.139265	0.288326	1.09053e-05	9.41711	PC.32.2..3.	24
51916	1	30383702	9.20616e-10	0.460317	252	0.139265	0.281306	2.29527e-05	9.03592	PC.32.2..3.	24
51878	1	30355017	1.21137e-09	0.309524	252	0.139265	0.279122	2.68459e-05	8.91672	PC.32.2..3.	24
51920	1	30387834	1.30116e-09	0.412698	252	0.0949529	0.240743	1.98935e-05	8.88567	PC.32.3..3.	24
51871	1	30352378	1.39635e-09	0.325397	252	0.0949529	0.240156	1.98935e-05	8.85501	PC.32.3..3.	24
51870	1	30352293	1.48738e-09	0.293651	252	0.139265	0.277493	2.84233e-05	8.82758	PC.32.2..3.	24
51917	1	30385511	1.61467e-09	0.357143	252	0.139265	0.276842	2.84233e-05	8.79192	PC.32.2..3.	24
51923	1	30389367	1.75333e-09	0.456349	252	0.139265	0.276189	2.84233e-05	8.75614	PC.32.2..3.	24
51830	1	30333876	1.85256e-09	0.412698	252	0.139265	0.275753	2.84233e-05	8.73223	PC.32.2..3.	24
51876	1	30354487	2.29296e-09	0.253968	252	0.0949529	0.236045	3.04895e-05	8.6396	PC.32.3..3.	24
51830	1	30333876	2.67943e-09	0.412698	252	0.0949529	0.234758	3.34016e-05	8.57196	PC.32.3..3.	24
51920	1	30387834	3.02793e-09	0.412698	252	0.139265	0.271873	4.31382e-05	8.51885	PC.32.2..3.	24
51875	1	30353996	4.05682e-09	0.34127	252	0.0949529	0.23134	4.75973e-05	8.39181	PC.32.3..3.	24
51869	1	30351611	4.57962e-09	0.392857	252	0.0949529	0.230344	5.0746e-05	8.33917	PC.32.3..3.	24
51869	1	30351611	5.12184e-09	0.392857	252	0.139265	0.267741	6.81052e-05	8.29057	PC.32.2..3.	24
51919	1	30387030	5.75969e-09	0.281746	252	0.0949529	0.228462	6.04631e-05	8.2396	PC.32.3..3.	24
51871	1	30352378	1.53665e-08	0.325397	252	0.139265	0.259171	0.000191236	7.81343	PC.32.2..3.	24
51876	1	30354487	1.62995e-08	0.253968	252	0.139265	0.258714	0.000191236	7.78783	PC.32.2..3.	24
51928	1	30391078	2.19752e-08	0.492063	252	0.0949529	0.217554	0.000219154	7.65807	PC.32.3..3.	24
51868	1	30351559	2.56178e-08	0.376984	252	0.0949529	0.216313	0.000241549	7.59146	PC.32.3..3.	24
51896	1	30365437	2.6643e-08	0.448413	252	0.0949529	0.215996	0.000241549	7.57442	PC.32.3..3.	24
51875	1	30353996	2.71086e-08	0.34127	252	0.139265	0.254778	0.000300386	7.56689	PC.32.2..3.	24
51896	1	30365437	4.01716e-08	0.448413	252	0.139265	0.251748	0.000421707	7.39608	PC.32.2..3.	24
51831	1	30334006	9.83177e-08	0.218254	252	0.0949529	0.205514	0.000852607	7.00737	PC.32.3..3.	24
51868	1	30351559	9.87948e-08	0.376984	252	0.139265	0.244859	0.000985256	7.00527	PC.32.2..3.	24
51906	1	30376071	1.04643e-07	0.376984	252	0.0949529	0.205016	0.000869647	6.98029	PC.32.3..3.	24
51919	1	30387030	1.72176e-07	0.281746	252	0.139265	0.240637	0.00163531	6.76403	PC.32.2..3.	24
51951	1	30402519	1.88117e-07	0.313492	252	0.139265	0.239967	0.0017055	6.72557	PC.32.2..3.	24
51771	1	30297037	2.54875e-07	0.412698	252	0.0949529	0.197951	0.00203344	6.59367	PC.32.3..3.	24
51906	1	30376071	2.66858e-07	0.376984	252	0.139265	0.237324	0.00231418	6.57372	PC.32.2..3.	24
51831	1	30334006	3.48876e-07	0.218254	252	0.139265	0.235304	0.00289938	6.45733	PC.32.2..3.	24
51834	1	30335292	3.71896e-07	0.214286	252	0.0949529	0.194971	0.00285294	6.42958	PC.32.3..3.	24
51771	1	30297037	4.26735e-07	0.412698	252	0.139265	0.23379	0.00340458	6.36984	PC.32.2..3.	24
51936	1	30394832	4.46787e-07	0.293651	252	0.139265	0.233445	0.00342746	6.3499	PC.32.2..3.	24
51856	1	30346919	4.94937e-07	0.353175	252	0.0949529	0.192725	0.00356433	6.30545	PC.32.3..3.	24
51798	1	30310586	5.00369e-07	0.480159	252	0.0949529	0.192639	0.00356433	6.30071	PC.32.3..3.	24
51792	1	30305895	5.62872e-07	0.293651	252	0.0949529	0.191716	0.0038688	6.24959	PC.32.3..3.	24
51951	1	30402519	5.81906e-07	0.313492	252	0.0949529	0.191456	0.0038688	6.23515	PC.32.3..3.	24
51936	1	30394832	6.39944e-07	0.293651	252	0.0949529	0.190711	0.00411742	6.19386	PC.32.3..3.	24
51834	1	30335292	7.04774e-07	0.214286	252	0.139265	0.230032	0.00506622	6.15195	PC.32.2..3.	24
51798	1	30310586	7.11209e-07	0.480159	252	0.139265	0.229964	0.00506622	6.148	PC.32.2..3.	24
51894	1	30364053	7.25769e-07	0.349206	252	0.0949529	0.189727	0.0045237	6.1392	PC.32.3..3.	24
51836	1	30336528	1.22162e-06	0.353175	252	0.139265	0.225935	0.00840198	5.91307	PC.32.2..3.	24
51836	1	30336528	1.40824e-06	0.353175	252	0.0949529	0.184564	0.0085115	5.85132	PC.32.3..3.	24
51928	1	30391078	1.42667e-06	0.492063	252	0.139265	0.224784	0.00948523	5.84568	PC.32.2..3.	24
51894	1	30364053	1.72126e-06	0.349206	252	0.139265	0.223393	0.0110746	5.76415	PC.32.2..3.	24
51853	1	30346515	1.74675e-06	0.115079	252	0.0949529	0.182894	0.010247	5.75777	PC.32.3..3.	24
51832	1	30334970	2.05659e-06	0.218254	252	0.0949529	0.18163	0.0117199	5.68685	PC.32.3..3.	24
51792	1	30305895	2.18165e-06	0.293651	252	0.139265	0.221642	0.0135981	5.66122	PC.32.2..3.	24
51832	1	30334970	2.79991e-06	0.218254	252	0.139265	0.219803	0.0169229	5.55286	PC.32.2..3.	24
51861	1	30348510	2.87132e-06	0.357143	252	0.0949529	0.179055	0.0159083	5.54192	PC.32.3..3.	24
51899	1	30365685	3.40472e-06	0.313492	252	0.0949529	0.177744	0.0183538	5.46792	PC.32.3..3.	24
51861	1	30348510	4.08361e-06	0.357143	252	0.139265	0.217031	0.0239558	5.38896	PC.32.2..3.	24
51828	1	30329694	4.15465e-06	0.218254	252	0.0949529	0.176216	0.021807	5.38147	PC.32.3..3.	24
51899	1	30365685	4.3987e-06	0.313492	252	0.139265	0.216487	0.0250669	5.35668	PC.32.2..3.	24
52318	2	233302	4.84558e-06	0.0515873	252	0.109514	0.188045	0.241619	5.31465	TAG.52.3	25
60442	2	5497991	2.52667e-06	0.190476	252	0.0371657	0.127483	0.303498	5.59745	DGDG.34.0	26
62001	2	6700533	3.62142e-06	0.146825	252	0.0829108	0.166336	0.24077	5.44112	TAG.58.7..1.	27
63968	2	7866546	1.56477e-09	0.0595238	252	0.0829108	0.229109	0.000312101	8.80555	TAG.58.7..1.	28
63968	2	7866546	4.35887e-09	0.0595238	252	0.119553	0.251312	0.000869399	8.36063	TAG.56.6..1.	28
63968	2	7866546	6.41136e-09	0.0595238	252	0.0776541	0.212373	0.00127878	8.19305	TAG.58.6..1.	28
63968	2	7866546	8.38642e-09	0.0595238	252	0.0656421	0.19976	0.00167271	8.07642	TAG.56.3	28
63968	2	7866546	8.82947e-09	0.0595238	252	0.113657	0.240558	0.00176108	8.05407	TAG.56.5	28
63968	2	7866546	9.21254e-09	0.0595238	252	0.0805899	0.211966	0.00183749	8.03562	TAG.58.5	28
63968	2	7866546	1.45647e-08	0.0595238	252	0.052851	0.184537	0.002905	7.8367	TAG.56.8..1.	28
63968	2	7866546	1.64326e-08	0.0595238	252	0.0647007	0.193316	0.00327756	7.78429	TAG.58.3	28
63968	2	7866546	1.95068e-08	0.0595238	252	0.0651644	0.192266	0.00389072	7.70981	TAG.58.4	28
63968	2	7866546	2.01524e-08	0.0595238	252	0.0833605	0.207758	0.0040195	7.69567	TAG.56.4	28
63968	2	7866546	7.00964e-08	0.0595238	252	0.07033	0.186236	0.0139811	7.1543	TAG.60.5	28
63968	2	7866546	1.00083e-07	0.0595238	252	0.0895998	0.20023	0.0199621	6.99964	TAG.56.2	28
63968	2	7866546	2.14187e-07	0.0595238	252	0.0920764	0.196359	0.0427206	6.66921	TAG.52.5..1.	28
63968	2	7866546	6.88251e-07	0.0595238	252	0.0823272	0.178601	0.137275	6.16225	TAG.52.6..1.	28
63968	2	7866546	1.14942e-06	0.0595238	252	0.108763	0.198316	0.175869	5.93952	TAG.54.4	28
63968	2	7866546	1.98474e-06	0.0595238	252	0.0911923	0.178309	0.0806054	5.7023	TAG.54.3	28
63968	2	7866546	2.69192e-06	0.0595238	252	0.116363	0.198766	0.134229	5.56994	TAG.54.2	28
71329	2	13226456	3.42858e-06	0.115079	252	0.00456805	0.0952029	0.590385	5.46489	PE.36.2	29
75137	2	16196672	1.55449e-06	0.126984	252	0.0574626	0.149709	0.227022	5.80841	PC.32.3..1.	30
76667	2	17229138	4.32835e-08	0.115079	252	0.0301236	0.155184	0.00863311	7.36368	TAG.48.2..2.	31
76711	2	17247403	1.2005e-06	0.103175	252	0.0301236	0.127123	0.0598616	5.92064	TAG.48.2..2.	31
76707	2	17244963	2.48834e-06	0.107143	252	0.0301236	0.121097	0.0827186	5.60409	TAG.48.2..2.	31
76714	2	17249415	4.21528e-06	0.111111	252	0.0301236	0.116768	0.120108	5.37517	TAG.48.2..2.	31
83755	3	1870586	1.91581e-06	0.0674603	252	0.0301236	0.123253	0.0764236	5.71765	TAG.48.2..2.	32
91257	3	6216191	4.81734e-07	0.0515873	252	0.15634	0.247332	0.050252	6.31719	TAG.52.4	33
91264	3	6217969	5.13352e-07	0.0515873	252	0.15634	0.246869	0.050252	6.28958	TAG.52.4	33
91257	3	6216191	1.91884e-06	0.0515873	252	0.177348	0.25644	0.104731	5.71696	TAG.50.2..1.	33
91251	3	6215050	3.69127e-06	0.0555556	252	0.15634	0.232647	0.103884	5.43282	TAG.52.4	33
97140	3	9185092	2.03098e-06	0.0753968	252	0.0895998	0.17654	0.101272	5.69229	TAG.56.2	34
97140	3	9185092	2.66425e-06	0.0753968	252	0.0776541	0.163667	0.106279	5.57443	TAG.58.6..1.	34
97140	3	9185092	3.7881e-06	0.0753968	252	0.0651644	0.149481	0.151111	5.42158	TAG.58.4	34
101641	3	11150576	2.55653e-06	0.210317	252	0.0199453	0.11178	0.509912	5.59235	MGDG.34.3	35
108480	3	15292574	1.01922e-06	0.376984	252	0.0269617	0.125727	0.203289	5.99173	MGDG.34.1	36
111555	3	16785236	3.98195e-06	0.15873	252	0.0805899	0.163254	0.198555	5.3999	TAG.58.5	37
113404	3	17594621	4.73021e-06	0.0555556	252	0.0593449	0.142691	0.609289	5.32512	TAG.46.0	38
114941	3	18286640	2.86608e-06	0.0515873	252	0.0255517	0.115742	0.311813	5.54271	PE.34.3	39
118053	3	20041003	3.70289e-06	0.194444	252	0.0718773	0.155826	0.547554	5.43146	PC.34.4..3.	40
118940	3	20617105	2.02064e-06	0.0714286	252	0.0911923	0.17817	0.0806054	5.69451	TAG.54.3	41
118940	3	20617105	4.88691e-06	0.0714286	252	0.108763	0.187347	0.24368	5.31097	TAG.54.4	41
124173	4	157909	4.23414e-07	0.25	252	0.0598088	0.162499	0.084452	6.37324	DGDG.32.3..2.	42
124901	4	467752	2.9309e-06	0.373016	252	0.0416318	0.130165	0.0974305	5.533	MGDG.36.6	43
127757	4	1654155	4.14486e-06	0.218254	252	0.0197094	0.107403	0.523861	5.38249	MGDG.38.6	44
133560	4	5197499	1.25973e-06	0.0873016	252	0.15634	0.24036	0.050252	5.89972	TAG.52.4	45
133560	4	5197499	2.72892e-06	0.0873016	252	0.140559	0.220783	0.353763	5.56401	TAG.54.6	45
135206	4	6099768	2.46555e-06	0.0595238	252	0.0496667	0.138886	0.223647	5.60809	TAG.54.0	46
141967	4	8486657	2.38695e-06	0.0952381	252	0.0399962	0.130362	0.301629	5.62216	PC.36.1..2.	47
144388	4	9455704	4.11692e-06	0.0833333	252	0.026671	0.113812	0.205285	5.38543	DGDG.32.3..1.	48
148768	4	11243074	1.03879e-06	0.0793651	252	0.0651644	0.159772	0.0690642	5.98347	TAG.58.4	49
148768	4	11243074	1.07226e-06	0.0793651	252	0.0829108	0.175874	0.106934	5.9697	TAG.58.7..1.	49
148768	4	11243074	1.26439e-06	0.0793651	252	0.0776541	0.169526	0.0926144	5.89812	TAG.58.6..1.	49
148768	4	11243074	3.33124e-06	0.0793651	252	0.0636705	0.149159	0.664433	5.47739	TAG.60.6	49
150738	4	12224336	8.31184e-07	0.0595238	252	0.0241517	0.124793	0.165784	6.0803	PE.34.1	50
150737	4	12224282	3.24264e-06	0.0634921	252	0.0241517	0.113466	0.32338	5.4891	PE.34.1	50
152531	4	13270679	7.85279e-07	0.0674603	252	-0.00468288	0.0994068	0.0880417	6.10498	TAG.50.4..1.	51
153045	4	13550681	3.73237e-06	0.0793651	252	0.032442	0.11984	0.18611	5.42802	TAG.50.3..1.	52
164307	5	1813090	2.78723e-06	0.0873016	252	0.0623672	0.149572	0.555928	5.55483	DGDG.36.4	53
164675	5	2098535	3.61545e-06	0.484127	252	0.0142327	0.103568	0.632819	5.44184	MGDG.36.3..2.	54
166030	5	2988158	2.64162e-06	0.0833333	252	0.0407822	0.130226	0.526884	5.57813	DGDG.34.4..2.	55
166927	5	3428604	1.85735e-06	0.115079	252	0.0776541	0.166497	0.0926144	5.73111	TAG.58.6..1.	56
166927	5	3428604	2.07174e-06	0.115079	252	0.128879	0.211941	0.1253	5.68366	TAG.58.2	56
166927	5	3428604	2.33107e-06	0.115079	252	0.0651644	0.153326	0.116236	5.63244	TAG.58.4	56
166927	5	3428604	2.44027e-06	0.115079	252	0.0911923	0.17671	0.0811207	5.61256	TAG.54.3	56
166927	5	3428604	3.49467e-06	0.115079	252	0.116363	0.19681	0.13938	5.45659	TAG.54.2	56
166927	5	3428604	4.20071e-06	0.115079	252	0.0895998	0.170934	0.139642	5.37668	TAG.56.2	56
171588	5	5982121	3.70903e-06	0.0833333	252	0.109514	0.190055	0.241619	5.43074	TAG.52.3	57
173036	5	6686255	3.12336e-07	0.115079	252	0.07033	0.174088	0.0311485	6.50538	TAG.60.5	58
173036	5	6686255	7.28761e-07	0.115079	252	0.0651644	0.162616	0.0690642	6.13741	TAG.58.4	58
174254	5	7174966	4.32863e-07	0.0515873	252	0.177348	0.266969	0.0431683	6.36365	TAG.50.2..1.	59
174254	5	7174966	1.17355e-06	0.0515873	252	0.15634	0.240871	0.050252	5.9305	TAG.52.4	59
176147	5	8030977	1.1668e-06	0.103175	252	0.15634	0.240913	0.050252	5.933	TAG.52.4	60
177464	5	8555919	2.80563e-06	0.0912698	252	0.0574626	0.144971	0.227022	5.55197	PC.32.3..1.	61
180448	5	9824813	1.2069e-06	0.0555556	252	0.0332741	0.129913	0.101425	5.91833	PC.32.3..4.	62
181571	5	10283892	6.72674e-07	0.134921	252	0.0332741	0.134764	0.101425	6.1722	PC.32.3..4.	63
181571	5	10283892	3.13914e-06	0.134921	252	0.0255517	0.11499	0.311813	5.50319	PE.34.3	63
186919	5	13999306	4.55231e-06	0.435685	241	0.00637879	0.0987557	0.907981	5.34177	TAG.52.8..2.	64
187915	5	14636555	5.84244e-07	0.0833333	252	0.0263334	0.129686	0.11653	6.23341	TAG.52.7..1.	65
189381	5	15224361	3.36387e-06	0.0873016	252	0.0496667	0.136383	0.223647	5.47316	TAG.54.0	66
191639	5	16218722	1.27501e-06	0.230159	252	0.128879	0.215548	0.1253	5.89449	TAG.58.2	67
191635	5	16216151	3.14512e-06	0.269841	252	0.128879	0.208854	0.125462	5.50236	TAG.58.2	67
191639	5	16218722	3.16989e-06	0.230159	252	0.0895998	0.173101	0.12645	5.49896	TAG.56.2	67
191633	5	16215042	4.99206e-06	0.257937	252	0.128879	0.205454	0.142242	5.30172	TAG.58.2	67
200050	5	19399943	4.78595e-06	0.134921	252	0.0168888	0.103657	0.417593	5.32003	PE.38.1	68
200185	5	19462924	3.51626e-08	0.0634921	252	0.0602911	0.183506	0.00298573	7.45392	TAG.54.7	69
200191	5	19464111	7.48472e-08	0.0714286	252	0.0602911	0.177216	0.00298573	7.12582	TAG.54.7	69
200188	5	19463403	7.48472e-08	0.0714286	252	0.0602911	0.177216	0.00298573	7.12582	TAG.54.7	69
200189	5	19463691	7.48472e-08	0.0714286	252	0.0602911	0.177216	0.00298573	7.12582	TAG.54.7	69
200190	5	19463924	7.48472e-08	0.0714286	252	0.0602911	0.177216	0.00298573	7.12582	TAG.54.7	69
200194	5	19464722	3.77258e-07	0.0912698	252	0.0602911	0.163905	0.012541	6.42336	TAG.54.7	69
200171	5	19454349	2.39016e-06	0.0753968	252	0.108763	0.192745	0.175869	5.62157	TAG.54.4	69
200171	5	19454349	2.39358e-06	0.0753968	252	0.127229	0.209458	0.477411	5.62095	TAG.54.5	69
202026	5	20289234	8.56786e-08	0.0912698	252	0.0652058	0.180199	0.00902559	7.06713	TAG.52.2	70
202015	5	20286460	5.2525e-07	0.0912698	252	0.0652058	0.165417	0.0261909	6.27963	TAG.52.2	70
202015	5	20286460	8.82822e-07	0.0912698	252	-0.00468288	0.0983966	0.0880417	6.05413	TAG.50.4..1.	70
202026	5	20289234	1.46349e-06	0.0912698	252	-0.00468288	0.0940497	0.0972998	5.83461	TAG.50.4..1.	70
202011	5	20285194	3.03887e-06	0.0992063	252	0.0652058	0.15137	0.10102	5.51729	TAG.52.2	70
204985	5	21849061	2.64006e-07	0.0555556	252	0.0603906	0.166734	0.0526573	6.57839	TAG.52.0	71
204985	5	21849061	2.55765e-06	0.0555556	252	0.0496667	0.13859	0.223647	5.59216	TAG.54.0	71
210211	5	24841536	2.2761e-06	0.0912698	252	0.0514366	0.141187	0.351819	5.64281	TAG.46.1	72
211630	5	25710145	3.72118e-06	0.337302	252	0.0183005	0.107027	0.742208	5.42932	PE.40.2	73

## Sheet: Locus info 3D
Supplemental Data. Luzarowska et al. (2023). Plant Cell
Supplemental Dataset 2. GWAS results Results obtained with GAPIT for each phenotype presented in Supp. Dataset 1. SNPs with a LOD score > 5.3 were retained for each trait (lipid species). Results from different growth conditions are detailed in different excel sheets. Maf: minor allele frequency, nobs: number of observations, FDR_Adjusted_P.value: FDR corrected p-value for multiple comparisons, l…
SNP	Chromosome	Position	P.value	maf	nobs	Rsquare.of.Model.without.SNP	Rsquare.of.Model.with.SNP	FDR_Adjusted_P.values	lod	Peak.ID	locusID
3765	1	2336454	4.60933e-06	0.175182	274	0.0149152	0.0947924	0.919354	5.33636	DGDG.36.5	1
4897	1	3083517	2.50806e-06	0.0693431	274	0.0543269	0.135439	0.0674094	5.60066	TAG.50.1	2
7151	1	4235349	3.74455e-06	0.218978	274	0.0445432	0.123548	0.248957	5.4266	PC.38.5	3
7693	1	4522424	5.04417e-07	0.0985401	274	0.032637	0.127657	0.100608	6.29721	MGDG.34.6	4
7689	1	4520223	2.1237e-06	0.10219	274	0.032637	0.116801	0.125158	5.67291	MGDG.34.6	4
7684	1	4518544	2.1237e-06	0.10219	274	0.032637	0.116801	0.125158	5.67291	MGDG.34.6	4
7693	1	4522424	4.7774e-06	0.0985401	274	0.0260916	0.104825	0.502104	5.32081	DAG.34.3	4
8995	1	5335818	5.7563e-07	0.10219	274	0.0202223	0.115618	0.114812	6.23986	TAG.48.0	5
8990	1	5332630	4.23441e-06	0.124088	274	0.0202223	0.100391	0.422287	5.37321	TAG.48.0	5
9573	1	5617761	2.93205e-06	0.313869	274	0.0263809	0.108673	0.254566	5.53283	PC.34.2	6
9572	1	5617002	4.04626e-06	0.343066	274	0.032637	0.111985	0.161409	5.39295	MGDG.34.6	6
11481	1	6715028	4.38188e-11	0.29927	274	0.0641582	0.22791	7.90519e-06	10.3583	TAG.54.9	7
11479	1	6714295	7.94791e-11	0.284672	274	0.066566	0.225226	9.50825e-06	10.0997	TAG.54.8	7
11481	1	6715028	9.53423e-11	0.29927	274	0.066566	0.223783	9.50825e-06	10.0207	TAG.54.8	7
11479	1	6714295	1.16045e-10	0.284672	274	0.0641582	0.22016	7.90519e-06	9.93537	TAG.54.9	7
11472	1	6709457	1.18902e-10	0.313869	274	0.0641582	0.219967	7.90519e-06	9.92481	TAG.54.9	7
11479	1	6714295	1.79852e-10	0.284672	274	0.049982	0.204816	3.18238e-05	9.74509	TAG.54.7	7
11472	1	6709457	1.88827e-10	0.313869	274	0.0429433	0.198509	3.76625e-05	9.72394	TAG.52.6..1.	7
11472	1	6709457	2.1719e-10	0.313869	274	0.0340519	0.189922	4.33196e-05	9.66316	TAG.52.5..1.	7
11467	1	6702745	2.58514e-10	0.244526	274	0.066566	0.215914	1.52679e-05	9.58752	TAG.54.8	7
11476	1	6711788	2.72581e-10	0.30292	274	0.0641582	0.213416	1.35919e-05	9.5645	TAG.54.9	7
11476	1	6711788	3.06192e-10	0.30292	274	0.066566	0.214585	1.52679e-05	9.51401	TAG.54.8	7
11472	1	6709457	3.90591e-10	0.313869	274	0.066566	0.212678	1.53728e-05	9.40828	TAG.54.8	7
11485	1	6715836	4.20117e-10	0.306569	274	0.0641582	0.210018	1.67589e-05	9.37663	TAG.54.9	7
11485	1	6715836	4.62444e-10	0.306569	274	0.066566	0.211357	1.53728e-05	9.33494	TAG.54.8	7
11481	1	6715028	4.65485e-10	0.29927	274	0.049982	0.197224	3.18238e-05	9.33209	TAG.54.7	7
11476	1	6711788	6.35388e-10	0.30292	274	0.049982	0.194753	3.18238e-05	9.19696	TAG.54.7	7
11466	1	6702728	7.58988e-10	0.240876	274	0.066566	0.207491	2.16263e-05	9.11976	TAG.54.8	7
11472	1	6709457	7.65717e-10	0.313869	274	0.049982	0.193274	3.18238e-05	9.11593	TAG.54.7	7
11485	1	6715836	7.97769e-10	0.306569	274	0.049982	0.192949	3.18238e-05	9.09812	TAG.54.7	7
11480	1	6714529	9.0896e-10	0.277372	274	0.066566	0.206089	2.26621e-05	9.04146	TAG.54.8	7
11481	1	6715028	1.0499e-09	0.29927	274	0.0429433	0.184761	8.294e-05	8.97885	TAG.52.6..1.	7
11478	1	6714197	1.41915e-09	0.248175	274	0.066566	0.202632	3.14507e-05	8.84797	TAG.54.8	7
11478	1	6714197	1.47417e-09	0.248175	274	0.0641582	0.200227	4.90049e-05	8.83145	TAG.54.9	7
11478	1	6714197	1.5178e-09	0.248175	274	0.0429433	0.181834	8.294e-05	8.81879	TAG.52.6..1.	7
11476	1	6711788	1.85259e-09	0.30292	274	0.0429433	0.180255	8.294e-05	8.73222	TAG.52.6..1.	7
11467	1	6702745	1.96582e-09	0.244526	274	0.049982	0.185837	6.53488e-05	8.70646	TAG.54.7	7
11467	1	6702745	2.07917e-09	0.244526	274	0.0429433	0.179342	8.294e-05	8.68211	TAG.52.6..1.	7
11480	1	6714529	2.13719e-09	0.277372	274	0.0641582	0.19735	4.94395e-05	8.67016	TAG.54.9	7
11466	1	6702728	2.18498e-09	0.240876	274	0.0641582	0.197179	4.94395e-05	8.66055	TAG.54.9	7
11467	1	6702745	2.23086e-09	0.244526	274	0.0641582	0.197018	4.94395e-05	8.65153	TAG.54.9	7
11467	1	6702745	2.47093e-09	0.244526	274	0.0340519	0.170339	0.000125721	8.60714	TAG.52.5..1.	7
11476	1	6711788	2.50656e-09	0.30292	274	0.0340519	0.170225	0.000125721	8.60092	TAG.52.5..1.	7
11481	1	6715028	2.91097e-09	0.29927	274	0.0340519	0.169034	0.000125721	8.53596	TAG.52.5..1.	7
11485	1	6715836	3.15161e-09	0.306569	274	0.0340519	0.168402	0.000125721	8.50147	TAG.52.5..1.	7
11485	1	6715836	3.30477e-09	0.306569	274	0.0429433	0.175684	0.000105729	8.48086	TAG.52.6..1.	7
11470	1	6704000	3.66175e-09	0.284672	274	0.0641582	0.193195	6.08629e-05	8.43631	TAG.54.9	7
11473	1	6709508	3.66175e-09	0.284672	274	0.0641582	0.193195	6.08629e-05	8.43631	TAG.54.9	7
11475	1	6711601	3.66175e-09	0.284672	274	0.0641582	0.193195	6.08629e-05	8.43631	TAG.54.9	7
11480	1	6714529	3.71061e-09	0.277372	274	0.0429433	0.174772	0.000105729	8.43055	TAG.52.6..1.	7
11478	1	6714197	4.23597e-09	0.248175	274	0.0340519	0.166053	0.000140814	8.37305	TAG.52.5..1.	7
11470	1	6704000	4.90323e-09	0.284672	274	0.066566	0.193082	8.14978e-05	8.30952	TAG.54.8	7
11473	1	6709508	4.90323e-09	0.284672	274	0.066566	0.193082	8.14978e-05	8.30952	TAG.54.8	7
11475	1	6711601	4.90323e-09	0.284672	274	0.066566	0.193082	8.14978e-05	8.30952	TAG.54.8	7
11479	1	6714295	4.9567e-09	0.284672	274	0.0429433	0.172496	0.000110845	8.30481	TAG.52.6..1.	7
11466	1	6702728	5.00166e-09	0.240876	274	0.0429433	0.172425	0.000110845	8.30089	TAG.52.6..1.	7
11480	1	6714529	5.08904e-09	0.277372	274	0.049982	0.178396	0.000136003	8.29336	TAG.54.7	7
11480	1	6714529	5.42536e-09	0.277372	274	0.0340519	0.164092	0.000154588	8.26557	TAG.52.5..1.	7
11466	1	6702728	5.45498e-09	0.240876	274	0.049982	0.177855	0.000136003	8.26321	TAG.54.7	7
11479	1	6714295	6.31495e-09	0.284672	274	0.0340519	0.162891	0.000157443	8.19963	TAG.52.5..1.	7
11470	1	6704000	7.53251e-09	0.284672	274	0.049982	0.175346	0.000136582	8.12306	TAG.54.7	7
11473	1	6709508	7.53251e-09	0.284672	274	0.049982	0.175346	0.000136582	8.12306	TAG.54.7	7
11475	1	6711601	7.53251e-09	0.284672	274	0.049982	0.175346	0.000136582	8.12306	TAG.54.7	7
11466	1	6702728	8.54211e-09	0.240876	274	0.0340519	0.160506	0.000189307	8.06844	TAG.52.5..1.	7
11478	1	6714197	8.82823e-09	0.248175	274	0.049982	0.174114	0.000146736	8.05413	TAG.54.7	7
11464	1	6701228	1.19003e-08	0.386861	274	0.0340519	0.157895	0.000237358	7.92444	TAG.52.5..1.	7
11481	1	6715028	2.10103e-08	0.29927	274	0.060952	0.177067	0.00290389	7.67757	TAG.54.6..1.	7
11485	1	6715836	4.33011e-08	0.306569	274	0.060952	0.171583	0.00290389	7.3635	TAG.54.6..1.	7
11479	1	6714295	4.36774e-08	0.284672	274	0.060952	0.171517	0.00290389	7.35974	TAG.54.6..1.	7
11475	1	6711601	5.94361e-08	0.284672	274	0.0429433	0.153209	0.000987903	7.22595	TAG.52.6..1.	7
11470	1	6704000	5.94361e-08	0.284672	274	0.0429433	0.153209	0.000987903	7.22595	TAG.52.6..1.	7
11473	1	6709508	5.94361e-08	0.284672	274	0.0429433	0.153209	0.000987903	7.22595	TAG.52.6..1.	7
11476	1	6711788	6.06239e-08	0.30292	274	0.060952	0.169043	0.00302293	7.21736	TAG.54.6..1.	7
11477	1	6712886	6.70779e-08	0.321168	274	0.066566	0.17327	0.00102916	7.17342	TAG.54.8	7
11470	1	6704000	7.28067e-08	0.284672	274	0.0340519	0.14377	0.00111705	7.13783	TAG.52.5..1.	7
11473	1	6709508	7.28067e-08	0.284672	274	0.0340519	0.14377	0.00111705	7.13783	TAG.52.5..1.	7
11475	1	6711601	7.28067e-08	0.284672	274	0.0340519	0.14377	0.00111705	7.13783	TAG.52.5..1.	7
11464	1	6701228	7.74801e-08	0.386861	274	0.0429433	0.151176	0.00118875	7.11081	TAG.52.6..1.	7
11477	1	6712886	8.31993e-08	0.321168	274	0.0641582	0.169482	0.0012765	7.07988	TAG.54.9	7
11477	1	6712886	1.35495e-07	0.321168	274	0.049982	0.153195	0.00207886	6.86808	TAG.54.7	7
11464	1	6701228	1.69475e-07	0.386861	274	0.049982	0.151504	0.00241447	6.7709	TAG.54.7	7
11477	1	6712886	1.70319e-07	0.321168	274	0.0429433	0.145165	0.0024265	6.76874	TAG.52.6..1.	7
11470	1	6704000	2.70896e-07	0.284672	274	0.060952	0.15784	0.00771878	6.5672	TAG.54.6..1.	7
11473	1	6709508	2.70896e-07	0.284672	274	0.060952	0.15784	0.00771878	6.5672	TAG.54.6..1.	7
11475	1	6711601	2.70896e-07	0.284672	274	0.060952	0.15784	0.00771878	6.5672	TAG.54.6..1.	7
11477	1	6712886	3.08837e-07	0.321168	274	0.0340519	0.132668	0.00439994	6.51027	TAG.52.5..1.	7
11472	1	6709457	3.38527e-07	0.313869	274	0.060952	0.156186	0.00844011	6.47041	TAG.54.6..1.	7
11467	1	6702745	4.53266e-07	0.244526	274	0.060952	0.154025	0.0100451	6.34365	TAG.54.6..1.	7
11464	1	6701228	4.66587e-07	0.386861	274	0.066566	0.158884	0.00664736	6.33107	TAG.54.8	7
11480	1	6714529	5.72754e-07	0.277372	274	0.060952	0.152297	0.0112389	6.24203	TAG.54.6..1.	7
11478	1	6714197	6.19828e-07	0.248175	274	0.060952	0.151714	0.0112389	6.20773	TAG.54.6..1.	7
11464	1	6701228	9.44054e-07	0.386861	274	0.0641582	0.151505	0.0134497	6.025	TAG.54.9	7
11466	1	6702728	9.49976e-07	0.240876	274	0.060952	0.148573	0.0157898	6.02229	TAG.54.6..1.	7
11477	1	6712886	1.37806e-06	0.321168	274	0.060952	0.145848	0.0211432	5.86073	TAG.54.6..1.	7
11471	1	6708966	1.49866e-06	0.226277	274	0.0340519	0.120708	0.0199277	5.8243	TAG.52.5..1.	7
11501	1	6727015	1.74619e-06	0.306569	274	0.0641582	0.147021	0.023219	5.75791	TAG.54.9	7
11501	1	6727015	1.92291e-06	0.306569	274	0.0429433	0.12695	0.025569	5.71604	TAG.52.6..1.	7
11469	1	6703874	2.23481e-06	0.361314	274	0.049982	0.132276	0.0297163	5.65076	TAG.54.7	7
11471	1	6708966	2.63109e-06	0.226277	274	0.0429433	0.124625	0.032799	5.57986	TAG.52.6..1.	7
11464	1	6701228	3.08812e-06	0.386861	274	0.0536704	0.133276	0.114152	5.51031	TAG.52.4	7
11472	1	6709457	3.31303e-06	0.313869	274	0.0536704	0.132763	0.114152	5.47978	TAG.52.4	7
11485	1	6715836	3.3556e-06	0.306569	274	0.0536704	0.132669	0.114152	5.47423	TAG.52.4	7
11481	1	6715028	3.43391e-06	0.29927	274	0.0536704	0.132501	0.114152	5.46421	TAG.52.4	7
11503	1	6729435	4.26499e-06	0.270073	274	0.0641582	0.14056	0.0500397	5.37008	TAG.54.9	7
11476	1	6711788	4.32792e-06	0.30292	274	0.0536704	0.130814	0.11469	5.36372	TAG.52.4	7
11469	1	6703874	4.43251e-06	0.361314	274	0.066566	0.142524	0.052005	5.35335	TAG.54.8	7
11469	1	6703874	4.66184e-06	0.361314	274	0.0340519	0.112232	0.0581143	5.33144	TAG.52.5..1.	7
11481	1	6715028	4.68516e-06	0.29927	274	0.0809407	0.1553	0.24207	5.32928	TAG.56.6..1.	7
13431	1	7869507	1.13282e-06	0.0875912	274	0.0197817	0.10997	0.225947	5.94584	PE.36.3..2.	8
13543	1	7917399	1.86529e-06	0.138686	274	0.088453	0.168747	0.0813839	5.72925	TAG.56.3	9
13623	1	7978540	1.60665e-07	0.0912409	274	0.017474	0.122941	0.0320454	6.79408	PE.34.3	10
13623	1	7978540	2.49699e-07	0.0912409	274	0.079066	0.174676	0.0249018	6.60258	PC.36.6	10
13623	1	7978540	7.584e-07	0.0912409	274	0.0618679	0.151072	0.0853559	6.1201	PC.34.3	10
13623	1	7978540	1.53419e-06	0.0912409	274	0.00631649	0.0953453	0.283657	5.81412	PE.34.2	10
13623	1	7978540	2.11869e-06	0.0912409	274	0.0324396	0.116642	0.383756	5.67393	PE.36.6	10
18775	1	10946318	4.35803e-06	0.0656934	274	0.00261228	0.0839978	0.072436	5.36071	TAG.48.1	11
19091	1	11096331	3.04171e-06	0.0583942	274	0.0543269	0.134028	0.0674094	5.51688	TAG.50.1	12
19689	1	11299936	4.01537e-06	0.277372	274	0.0337754	0.113086	0.132178	5.39627	TAG.50.2	13
21836	1	12220988	7.80421e-07	0.0547445	274	0.0588608	0.148274	0.0389147	6.10767	TAG.54.2	14
26989	1	16745533	4.20019e-06	0.0583942	274	0.00261228	0.0842813	0.072436	5.37673	TAG.48.1	15
30336	1	18445189	1.23809e-06	0.0620438	274	0.147493	0.225325	0.123472	5.90725	TAG.52.1	16
30336	1	18445189	2.88745e-06	0.0620438	274	0.15453	0.22611	0.348082	5.53948	TAG.52.2	16
32963	1	20250770	3.68538e-06	0.430657	274	0.00764916	0.0897805	0.367534	5.43352	PC.32.2..1.	17
34609	1	21494616	4.3638e-06	0.131387	274	0.0528404	0.130001	0.197042	5.36014	MGDG.34.2	18
34658	1	21506757	4.93952e-06	0.135036	274	0.0528404	0.129099	0.197042	5.30632	MGDG.34.2	18
35277	1	21727811	3.7935e-06	0.145985	274	0.0929765	0.16821	0.115016	5.42096	TAG.52.3	19
35276	1	21727712	4.70183e-06	0.208029	274	0.0307326	0.109136	0.937803	5.32773	PC.34.5	19
40111	1	23779585	1.4944e-06	0.0912409	274	0.01976	0.107744	0.254363	5.82553	PE.38.3..1.	20
40111	1	23779585	3.54665e-06	0.0912409	274	0.0641582	0.141889	0.0442123	5.45018	TAG.54.9	20
41477	1	24247655	2.09567e-07	0.0583942	274	0.0540044	0.153604	0.0139331	6.67868	TAG.54.4	21
41477	1	24247655	2.29068e-06	0.0583942	274	0.0901726	0.16885	0.152296	5.64004	TAG.56.4	21
42510	1	24737559	4.3044e-06	0.182482	274	0.0218618	0.101641	0.287312	5.36609	MGDG.32.6	22
42514	1	24738970	4.32146e-06	0.142336	274	0.0218618	0.101612	0.287312	5.36437	MGDG.32.6	22
44864	1	26051507	6.73753e-07	0.0620438	274	0.017423	0.111783	0.0268767	6.1715	PC.34.4..1.	23
46259	1	26803375	1.68418e-06	0.080292	274	0.040524	0.125742	0.0839797	5.77361	MGDG.34.4	24
46848	1	27118414	4.27324e-06	0.0693431	274	0.0218618	0.101696	0.287312	5.36924	MGDG.32.6	25
48833	1	28406333	4.936e-06	0.120438	274	0.0140432	0.0934267	0.368271	5.30663	MGDG.32.3..1.	26
59805	2	5086630	4.95027e-06	0.372263	274	0.0197424	0.0986702	0.224776	5.30537	PC.32.3..2.	27
65743	2	8948991	9.13041e-08	0.0547445	274	0.040524	0.147786	0.00607035	7.03951	MGDG.34.4	28
65729	2	8936061	2.50724e-06	0.080292	274	0.040524	0.122782	0.100016	5.6008	MGDG.34.4	28
65784	2	8982970	1.83017e-08	0.0547445	274	0.040524	0.160201	0.00182518	7.73751	MGDG.34.4	29
65784	2	8982970	5.98268e-07	0.0547445	274	0.0400233	0.133068	0.119328	6.2231	MGDG.34.5	29
65842	2	9017190	3.01489e-10	0.0656934	274	0.040524	0.192726	6.01335e-05	9.52073	MGDG.34.4	30
66099	2	9216464	9.69213e-07	0.0912409	274	0.0170231	0.108604	0.0617658	6.01358	TAG.54.3	31
69011	2	11318177	1.77307e-06	0.0912409	274	0.0540044	0.137733	0.0350083	5.75127	TAG.54.4	32
69011	2	11318177	2.80465e-06	0.0912409	274	0.0170231	0.100484	0.0932335	5.55212	TAG.54.3	32
69738	2	11799449	4.59365e-06	0.0510949	274	0.0543269	0.131023	0.0916226	5.33784	TAG.50.1	33
70515	2	12590561	4.60015e-06	0.324818	274	0.0536704	0.13037	0.11469	5.33723	TAG.52.4	34
71399	2	13330312	4.95433e-07	0.0693431	274	0.0540044	0.147169	0.0197633	6.30502	TAG.54.4	35
71399	2	13330312	9.90117e-07	0.0693431	274	0.0170231	0.10844	0.0617658	6.00431	TAG.54.3	35
71404	2	13331828	9.96562e-07	0.120438	274	0.0170231	0.108391	0.0617658	6.0015	TAG.54.3	35
71380	2	13317618	1.05125e-06	0.0729927	274	0.0540044	0.141587	0.0262096	5.97829	TAG.54.4	35
71380	2	13317618	1.40606e-06	0.0729927	274	0.0170231	0.105751	0.0617658	5.852	TAG.54.3	35
71404	2	13331828	1.58919e-06	0.120438	274	0.0540044	0.138538	0.0350083	5.79882	TAG.54.4	35
78511	2	18265677	3.10143e-06	0.463504	274	0.066566	0.145094	0.0386622	5.50844	TAG.54.8	36
79154	2	18700148	1.27829e-06	0.175182	274	0.0929765	0.175893	0.0849872	5.89337	TAG.52.3	37
79906	2	19312550	2.93991e-06	0.0583942	274	0.049982	0.13026	0.0366487	5.53167	TAG.54.7	38
79906	2	19312550	3.063e-06	0.0583942	274	0.066566	0.145184	0.0386622	5.51385	TAG.54.8	38
79966	2	19375773	3.51437e-08	0.0510949	274	0.0536704	0.166713	0.00700959	7.45415	TAG.52.4	39
79966	2	19375773	7.5925e-08	0.0510949	274	0.092697	0.195486	0.0151436	7.11962	TAG.54.5	39
79966	2	19375773	1.36443e-07	0.0510949	274	0.0929765	0.191958	0.0272142	6.86505	TAG.52.3	39
79966	2	19375773	6.12668e-07	0.0510949	274	0.00457054	0.100872	0.0509003	6.21277	PE.38.2	39
79985	2	19390421	1.38954e-06	0.0620438	274	0.092697	0.174655	0.0692875	5.85713	TAG.54.5	39
79966	2	19375773	1.9814e-06	0.0510949	274	0.0394706	0.123709	0.395201	5.70303	PC.36.2	39
79966	2	19375773	2.2833e-06	0.0510949	274	0.060952	0.142164	0.0325297	5.64144	TAG.54.6..1.	39
79966	2	19375773	2.41139e-06	0.0510949	274	0.0650326	0.145637	0.240482	5.61773	DGDG.36.3	39
79950	2	19363235	3.31817e-06	0.0547445	274	0.0175816	0.0996772	0.330913	5.4791	DGDG.36.6	39
79966	2	19375773	3.82893e-06	0.0510949	274	0.0263809	0.106668	0.254566	5.41692	PC.34.2	39
79950	2	19363235	4.26305e-06	0.0547445	274	0.0197335	0.0997455	0.175655	5.37028	DGDG.34.3	39
79966	2	19375773	4.5504e-06	0.0510949	274	0.0588608	0.135371	0.115161	5.34195	TAG.54.2	39
79966	2	19375773	4.96378e-06	0.0510949	274	0.01976	0.0986455	0.254363	5.30419	PE.38.3..1.	39
80161	2	19486667	1.68522e-06	0.339416	274	0.0171331	0.104419	0.336125	5.77334	PC.34.6..2.	40
80912	3	294847	3.22752e-06	0.30292	274	0.0528404	0.132203	0.197042	5.49113	MGDG.34.2	41
80913	3	295055	3.22752e-06	0.30292	274	0.0528404	0.132203	0.197042	5.49113	MGDG.34.2	41
86957	3	3857328	6.82191e-07	0.0839416	274	0.0353818	0.128067	0.136066	6.16609	PE.34.1	42
88558	3	4848690	4.25743e-07	0.080292	274	0.00261228	0.102089	0.0169833	6.37085	TAG.48.1	43
91216	3	6192891	1.09539e-06	0.0583942	274	0.017474	0.108077	0.10924	5.96043	PE.34.3	44
93203	3	7233673	8.82494e-07	0.0805861	273	0.0669211	0.154849	0.176018	6.05429	TAG.50.3..1.	45
97164	3	9194089	4.94309e-06	0.0766423	274	0.088453	0.161882	0.125725	5.306	TAG.56.3	46
103897	3	12275700	4.94689e-06	0.0620438	274	0.0197335	0.0986244	0.175655	5.30567	DGDG.34.3	47
107981	3	15067879	4.54342e-06	0.408759	274	0.040524	0.118382	0.113276	5.34262	MGDG.34.4	48
114008	3	17893101	1.97435e-07	0.478102	274	0.0327443	0.134958	0.0393795	6.70457	PC.36.4	49
119234	3	20781688	3.68337e-06	0.0583942	274	0.040524	0.119932	0.113276	5.43375	MGDG.34.4	50
122812	3	22782240	1.1566e-06	0.233577	274	0.0331474	0.121952	0.23069	5.93682	MGDG.36.6	51
124076	4	122676	9.28365e-08	0.080292	274	0.0588608	0.164156	0.00925835	7.03228	TAG.54.2	52
124082	4	124943	1.05642e-06	0.0912409	274	0.0588608	0.146041	0.0421417	5.97616	TAG.54.2	52
124076	4	122676	1.9105e-06	0.080292	274	0.0543269	0.137434	0.0674094	5.71885	TAG.50.1	52
125936	4	901999	3.99123e-07	0.116788	274	0.0540044	0.148781	0.0197633	6.39889	TAG.54.4	53
125922	4	896728	2.75866e-06	0.0948905	274	0.0540044	0.13449	0.0423253	5.5593	TAG.54.4	53
126012	4	924903	9.87369e-07	0.0875912	274	0.0540044	0.142051	0.0262096	6.00552	TAG.54.4	54
126066	4	946142	6.41773e-07	0.120438	274	0.0540044	0.145244	0.0213342	6.19262	TAG.54.4	55
140401	4	7957384	3.49033e-06	0.182482	274	0.15453	0.224873	0.348082	5.45713	TAG.52.2	56
140401	4	7957384	4.03657e-06	0.182482	274	0.0929765	0.167774	0.115016	5.39399	TAG.52.3	56
141782	4	8404380	4.49174e-06	0.0620438	274	0.0353818	0.113916	0.155714	5.34758	PE.34.1	57
149232	4	11482485	3.61764e-07	0.0583942	274	0.088453	0.180455	0.0562875	6.44157	TAG.56.3	58
150461	4	12100864	1.53186e-06	0.105839	274	0.0543269	0.139058	0.0674094	5.81478	TAG.50.1	59
150690	4	12196526	4.60024e-07	0.0693431	274	0.017423	0.11473	0.0229385	6.33722	PC.34.4..1.	60
150690	4	12196526	9.04395e-07	0.0693431	274	0.00562073	0.0987942	0.180386	6.04364	PE.36.4	60
150690	4	12196526	2.84432e-06	0.0693431	274	0.00631649	0.090587	0.283657	5.54602	PE.34.2	60
150690	4	12196526	3.13353e-06	0.0693431	274	0.0213849	0.103599	0.440032	5.50397	PC.36.5	60
150690	4	12196526	3.16681e-06	0.0693431	274	0.0929765	0.16948	0.115016	5.49938	TAG.52.3	60
155786	4	15370737	2.04016e-06	0.186131	274	0.088453	0.168113	0.0813839	5.69034	TAG.56.3	61
155786	4	15370737	4.53651e-06	0.186131	274	0.0540044	0.130858	0.0605984	5.34328	TAG.54.4	61
157589	4	16493387	7.6559e-07	0.0620438	274	0.00457054	0.0991325	0.0509003	6.116	PE.38.2	62
158573	4	17162466	3.65313e-06	0.0875912	274	0.0528404	0.131298	0.197042	5.43733	MGDG.34.2	63
159416	4	17632723	4.28739e-08	0.0583942	274	0.00261228	0.120349	0.00607499	7.36781	TAG.48.1	64
159361	4	17603627	6.09159e-08	0.0583942	274	0.00261228	0.11753	0.00607499	7.21527	TAG.48.1	64
159405	4	17622189	3.77575e-07	0.0583942	274	0.00261228	0.103034	0.0169833	6.423	TAG.48.1	64
159476	4	17670155	1.97067e-08	0.0656934	274	0.0543269	0.171773	0.00393059	7.70539	TAG.50.1	65
159476	4	17670155	2.34676e-06	0.0656934	274	0.147493	0.221086	0.156024	5.62953	TAG.52.1	65
159476	4	17670155	3.83014e-06	0.0656934	274	0.00261228	0.0849908	0.072436	5.41679	TAG.48.1	65
159557	4	17736425	1.26951e-07	0.171533	274	0.147493	0.240642	0.0253211	6.89636	TAG.52.1	66
159555	4	17733683	3.04104e-06	0.208029	274	0.0543269	0.13403	0.0674094	5.51698	TAG.50.1	66
159587	4	17758922	3.03255e-07	0.0693431	274	0.00261228	0.104763	0.0169833	6.51819	TAG.48.1	67
159587	4	17758922	2.78137e-06	0.0693431	274	0.0543269	0.134682	0.0674094	5.55574	TAG.50.1	67
159678	4	17837235	1.73721e-06	0.0729927	274	0.00261228	0.0911004	0.0494992	5.76015	TAG.48.1	68
160815	4	18554667	3.4046e-06	0.156934	274	0.00261228	0.0858977	0.072436	5.46793	TAG.48.1	69
161761	5	455730	5.93744e-08	0.116788	274	0.079066	0.185223	0.0118425	7.2264	PC.36.6	70
161734	5	441372	5.85692e-07	0.120438	274	0.079066	0.168484	0.0278488	6.23233	PC.36.6	70
161819	5	473921	6.98122e-07	0.0985401	274	0.079066	0.167215	0.0278488	6.15607	PC.36.6	70
161761	5	455730	9.39101e-07	0.116788	274	0.0618679	0.149503	0.0853559	6.02729	PC.34.3	70
161754	5	450762	1.03559e-06	0.113139	274	0.079066	0.164374	0.0344254	5.98481	PC.36.6	70
161861	5	483661	1.258e-06	0.0948905	274	0.079066	0.162976	0.0358448	5.90032	PC.36.6	70
161864	5	484089	2.77687e-06	0.30292	274	0.0353818	0.117501	0.155714	5.55644	PE.34.1	70
161761	5	455730	3.18345e-06	0.116788	274	0.017423	0.0999038	0.090708	5.4971	PC.34.4..1.	70
161865	5	484162	3.35511e-06	0.105839	274	0.079066	0.155969	0.0669193	5.47429	PC.36.6	70
161825	5	474734	3.46053e-06	0.30292	274	0.0353818	0.115858	0.155714	5.46086	PE.34.1	70
161761	5	455730	3.66232e-06	0.116788	274	0.017474	0.0988749	0.24349	5.43624	PE.34.3	70
161761	5	455730	3.84804e-06	0.116788	274	0.0324396	0.112181	0.383756	5.41476	PE.36.6	70
161787	5	465088	4.02119e-06	0.149635	274	0.079066	0.154683	0.0729134	5.39565	PC.36.6	70
161761	5	455730	4.31331e-06	0.116788	274	0.00486395	0.0860139	0.259388	5.36519	PE.36.5	70
161850	5	480873	4.58594e-06	0.291971	274	0.0353818	0.113762	0.155714	5.33857	PE.34.1	70
161861	5	483661	4.58939e-06	0.0948905	274	0.00486395	0.085539	0.259388	5.33824	PE.36.5	70
161925	5	505120	2.38527e-06	0.109489	274	0.017423	0.102098	0.0792925	5.62246	PC.34.4..1.	71
161925	5	505120	3.10484e-06	0.109489	274	0.079066	0.15652	0.0669193	5.50796	PC.36.6	71
162054	5	552271	7.73061e-08	0.0693431	274	0.017423	0.12865	0.0103998	7.11179	PC.34.4..1.	72
162057	5	553241	1.56423e-07	0.0912409	274	0.017423	0.123121	0.0103998	6.8057	PC.34.4..1.	72
162054	5	552271	5.70965e-07	0.0693431	274	0.079066	0.168669	0.0278488	6.24339	PC.36.6	72
162054	5	552271	1.71178e-06	0.0693431	274	0.0618679	0.145112	0.0853559	5.76655	PC.34.3	72
162057	5	553241	1.91832e-06	0.0912409	274	0.079066	0.159953	0.0478272	5.71708	PC.36.6	72
162054	5	552271	4.41235e-06	0.0693431	274	0.0213849	0.101018	0.440032	5.35533	PC.36.5	72
162054	5	552271	5.00008e-06	0.0693431	274	0.01976	0.0985907	0.254363	5.30102	PE.38.3..1.	72
163087	5	992461	4.63004e-06	0.20073	274	0.0423305	0.119891	0.488315	5.33442	PC.32.3..1.	73
181585	5	10287233	2.37312e-06	0.182482	274	0.0540044	0.135593	0.0394443	5.62468	TAG.54.4	74
196496	5	17986789	1.02586e-07	0.0547445	274	0.0540044	0.158986	0.0102306	6.98891	TAG.54.4	75
196496	5	17986789	2.20821e-07	0.0547445	274	0.0901726	0.185536	0.0300567	6.65596	TAG.56.4	75
196496	5	17986789	8.4662e-07	0.0547445	274	0.088453	0.174362	0.0562875	6.07231	TAG.56.3	75
199675	5	19207197	4.19703e-06	0.116788	274	0.0197335	0.0998632	0.175655	5.37706	DGDG.34.3	76
203565	5	21127836	1.29833e-06	0.0693431	274	0.0618679	0.147131	0.0853559	5.88661	PC.34.3	77
203565	5	21127836	2.51e-06	0.0693431	274	0.032637	0.115549	0.125158	5.60033	MGDG.34.6	77
205813	5	22270414	1.56656e-06	0.0729927	274	0.0809407	0.163084	0.24207	5.80505	TAG.56.6..1.	78
207322	5	23177752	2.64876e-06	0.0510949	274	0.0197424	0.103397	0.224776	5.57696	PC.32.3..2.	79
208517	5	23904426	4.94085e-06	0.171533	274	0.0136775	0.0931297	0.197095	5.3062	DGDG.34.6	80
208812	5	24005078	8.58329e-07	0.288321	274	0.0445432	0.134483	0.171198	6.06635	PC.38.5	81
208805	5	24003698	2.10319e-06	0.266423	274	0.0445432	0.12781	0.209746	5.67712	PC.38.5	81

## Sheet: Locus info 6D
Supplemental Data. Luzarowska et al. (2023). Plant Cell
Supplemental Dataset 2. GWAS results Results obtained with GAPIT for each phenotype presented in Supp. Dataset 1. SNPs with a LOD score > 5.3 were retained for each trait (lipid species). Results from different growth conditions are detailed in different excel sheets. Maf: minor allele frequency, nobs: number of observations, FDR_Adjusted_P.value: FDR corrected p-value for multiple comparisons, l…
SNP	Chromosome	Position	P.value	maf	nobs	Rsquare.of.Model.without.SNP	Rsquare.of.Model.with.SNP	FDR_Adjusted_P.values	lod	Peak.ID	locusID
8105	1	4789259	1.90604e-06	0.104869	267	-0.00181803	0.0886654	0.190085	5.71987	TAG.56.1	1
8234	1	4856298	5.61314e-08	0.0514706	272	0.00296215	0.119202	0.00330598	7.25079	TAG.54.2	2
8234	1	4856298	1.11574e-06	0.0514706	272	0.0160458	0.107295	0.0270158	5.95244	TAG.54.3	2
8234	1	4856298	3.389e-06	0.0514706	272	-0.00812417	0.0766032	0.169334	5.46993	TAG.56.2..1.	2
8234	1	4856298	4.54314e-06	0.0514706	272	0.0192207	0.0994624	0.113269	5.34264	TAG.46.1	2
10041	1	5868590	4.30468e-07	0.106618	272	0.0047263	0.104505	0.0251388	6.36606	TAG.50.2..1.	3
10047	1	5869978	5.04151e-07	0.113971	272	0.0047263	0.103257	0.0251388	6.29744	TAG.50.2..1.	3
10043	1	5869188	6.40081e-07	0.117647	272	0.0047263	0.101376	0.0255335	6.19376	TAG.50.2..1.	3
10033	1	5867491	7.87776e-07	0.117647	272	0.0047263	0.0997441	0.0261876	6.1036	TAG.50.2..1.	3
10047	1	5869978	1.9282e-06	0.113971	272	-0.00427158	0.0845431	0.0449014	5.71485	TAG.52.3	3
10049	1	5870476	1.9692e-06	0.121324	272	0.0047263	0.0925813	0.0490958	5.70571	TAG.50.2..1.	3
10041	1	5868590	2.52394e-06	0.106618	272	-0.00427158	0.0824315	0.0457648	5.59792	TAG.52.3	3
10033	1	5867491	3.55987e-06	0.117647	272	-0.00427158	0.079743	0.0591695	5.44857	TAG.52.3	3
10043	1	5869188	4.19947e-06	0.117647	272	-0.00427158	0.0784547	0.0626012	5.37681	TAG.52.3	3
10047	1	5869978	4.66361e-06	0.113971	272	0.00237982	0.0837602	0.132883	5.33128	TAG.54.5	3
11405	1	6652620	1.85428e-06	0.371324	272	0.0439611	0.128802	0.184923	5.73182	PC.36.1..1.	4
11478	1	6714197	3.59585e-10	0.25	272	0.0757872	0.222172	7.17211e-05	9.4442	TAG.52.6	5
11478	1	6714197	4.93629e-10	0.25	272	0.113631	0.251649	4.48786e-05	9.3066	TAG.54.8	5
11480	1	6714529	5.95269e-10	0.279412	272	0.113631	0.25025	4.48786e-05	9.22529	TAG.54.8	5
11478	1	6714197	7.67425e-10	0.25	272	0.0655852	0.207613	0.000102863	9.11496	TAG.60.6..1.	5
11466	1	6702728	8.73016e-10	0.242647	272	0.113631	0.247396	4.48786e-05	9.05898	TAG.54.8	5
11467	1	6702745	9.00025e-10	0.246324	272	0.113631	0.247169	4.48786e-05	9.04575	TAG.54.8	5
11478	1	6714197	9.94047e-10	0.25	272	0.0537929	0.195557	0.000198268	9.00259	TAG.52.5	5
11467	1	6702745	1.05854e-09	0.246324	272	0.0757872	0.213769	7.90185e-05	8.97529	TAG.52.6	5
11478	1	6714197	1.11473e-09	0.25	272	0.131614	0.260885	0.000120846	8.95283	TAG.54.9	5
11467	1	6702745	1.32292e-09	0.246324	272	0.0655852	0.203346	0.000102863	8.87847	TAG.60.6..1.	5
11480	1	6714529	1.50735e-09	0.279412	272	0.0757872	0.211035	7.90185e-05	8.82178	TAG.52.6	5
11480	1	6714529	1.54717e-09	0.279412	272	0.0655852	0.202123	0.000102863	8.81046	TAG.60.6..1.	5
11466	1	6702728	1.58469e-09	0.242647	272	0.0757872	0.210648	7.90185e-05	8.80006	TAG.52.6	5
11466	1	6702728	1.83733e-09	0.242647	272	0.131614	0.257257	0.000120846	8.73581	TAG.54.9	5
11467	1	6702745	2.05393e-09	0.246324	272	0.131614	0.25645	0.000120846	8.68741	TAG.54.9	5
11479	1	6714295	2.15546e-09	0.286765	272	0.113631	0.240696	5.925e-05	8.66646	TAG.54.8	5
11480	1	6714529	2.42352e-09	0.279412	272	0.131614	0.255253	0.000120846	8.61555	TAG.54.9	5
11481	1	6715028	2.50188e-09	0.301471	272	0.113631	0.239596	5.925e-05	8.60173	TAG.54.8	5
11476	1	6711788	2.71148e-09	0.305147	272	0.113631	0.239003	5.925e-05	8.56679	TAG.54.8	5
11467	1	6702745	2.86042e-09	0.246324	272	0.0537929	0.187207	0.000280328	8.54357	TAG.52.5	5
11475	1	6711601	2.9706e-09	0.286765	272	0.113631	0.23833	5.925e-05	8.52716	TAG.54.8	5
11470	1	6704000	2.9706e-09	0.286765	272	0.113631	0.23833	5.925e-05	8.52716	TAG.54.8	5
11473	1	6709508	2.9706e-09	0.286765	272	0.113631	0.23833	5.925e-05	8.52716	TAG.54.8	5
11466	1	6702728	2.98735e-09	0.242647	272	0.0655852	0.197001	0.00014896	8.52471	TAG.60.6..1.	5
11466	1	6702728	4.21641e-09	0.242647	272	0.0537929	0.184161	0.000280328	8.37506	TAG.52.5	5
11472	1	6709457	4.59348e-09	0.316176	272	0.113631	0.235127	8.32902e-05	8.33786	TAG.54.8	5
11476	1	6711788	5.32131e-09	0.305147	272	0.131614	0.249588	0.000212272	8.27398	TAG.54.9	5
11478	1	6714197	7.24569e-09	0.25	272	0.0819971	0.204373	0.00065593	8.13992	TAG.54.7	5
11480	1	6714529	7.56044e-09	0.279412	272	0.0537929	0.179597	0.000376992	8.12145	TAG.52.5	5
11481	1	6715028	7.62263e-09	0.301471	272	0.131614	0.247013	0.000239533	8.1179	TAG.54.9	5
11479	1	6714295	8.40657e-09	0.286765	272	0.131614	0.246313	0.000239533	8.07538	TAG.54.9	5
11478	1	6714197	8.96771e-09	0.25	272	0.103823	0.221734	0.000982806	8.04732	TAG.58.6	5
11467	1	6702745	9.85491e-09	0.246324	272	0.103823	0.221039	0.000982806	8.00635	TAG.58.6	5
11480	1	6714529	1.1599e-08	0.279412	272	0.0819971	0.200819	0.00065593	7.93558	TAG.54.7	5
11475	1	6711601	1.35477e-08	0.286765	272	0.131614	0.242908	0.000270216	7.86813	TAG.54.9	5
11470	1	6704000	1.35477e-08	0.286765	272	0.131614	0.242908	0.000270216	7.86813	TAG.54.9	5
11473	1	6709508	1.35477e-08	0.286765	272	0.131614	0.242908	0.000270216	7.86813	TAG.54.9	5
11477	1	6712886	1.6288e-08	0.323529	272	0.131614	0.241598	0.000295338	7.78813	TAG.54.9	5
11477	1	6712886	1.68644e-08	0.323529	272	0.113631	0.22564	0.000265083	7.77303	TAG.54.8	5
11466	1	6702728	1.70906e-08	0.242647	272	0.103823	0.216992	0.00113627	7.76724	TAG.58.6	5
11485	1	6715836	1.72775e-08	0.308824	272	0.113631	0.225465	0.000265083	7.76252	TAG.54.8	5
11472	1	6709457	1.88889e-08	0.316176	272	0.131614	0.240546	0.000313957	7.72379	TAG.54.9	5
11466	1	6702728	2.1049e-08	0.242647	272	0.0819971	0.19634	0.00065593	7.67677	TAG.54.7	5
11479	1	6714295	2.19686e-08	0.286765	272	0.0819971	0.19602	0.00065593	7.6582	TAG.54.7	5
11467	1	6702745	2.21619e-08	0.246324	272	0.0819971	0.195954	0.00065593	7.65439	TAG.54.7	5
11481	1	6715028	2.41428e-08	0.301471	272	0.0655852	0.180928	0.00096308	7.61721	TAG.60.6..1.	5
11480	1	6714529	2.70419e-08	0.279412	272	0.103823	0.213634	0.00134841	7.56796	TAG.58.6	5
11481	1	6715028	2.85714e-08	0.301471	272	0.0819971	0.194053	0.00065593	7.54407	TAG.54.7	5
11478	1	6714197	2.95138e-08	0.25	272	0.0716284	0.184708	0.00588667	7.52998	TAG.56.5	5
11470	1	6704000	3.13959e-08	0.286765	272	0.0819971	0.193349	0.00065593	7.50313	TAG.54.7	5
11473	1	6709508	3.13959e-08	0.286765	272	0.0819971	0.193349	0.00065593	7.50313	TAG.54.7	5
11475	1	6711601	3.13959e-08	0.286765	272	0.0819971	0.193349	0.00065593	7.50313	TAG.54.7	5
11477	1	6712886	3.34873e-08	0.323529	272	0.0655852	0.178438	0.0011132	7.47512	TAG.60.6..1.	5
11472	1	6709457	3.54275e-08	0.316176	272	0.0819971	0.192447	0.00065593	7.45066	TAG.54.7	5
11476	1	6711788	3.61747e-08	0.305147	272	0.0819971	0.192291	0.00065593	7.44159	TAG.54.7	5
11481	1	6715028	3.85112e-08	0.301471	272	0.0757872	0.186358	0.00153625	7.41441	TAG.52.6	5
11485	1	6715836	4.5255e-08	0.308824	272	0.0655852	0.176153	0.00128948	7.34433	TAG.60.6..1.	5
11467	1	6702745	5.54041e-08	0.247232	271	0.0662743	0.175676	0.00723584	7.25646	TAG.58.5	5
11476	1	6711788	6.57428e-08	0.305147	272	0.0757872	0.182354	0.00205092	7.18215	TAG.52.6	5
11472	1	6709457	7.19783e-08	0.316176	272	0.0757872	0.181677	0.00205092	7.1428	TAG.52.6	5
11485	1	6715836	7.56024e-08	0.308824	272	0.131614	0.230764	0.00115994	7.12146	TAG.54.9	5
11476	1	6711788	7.57171e-08	0.305147	272	0.0655852	0.172263	0.00188777	7.12081	TAG.60.6..1.	5
11480	1	6714529	8.10064e-08	0.279412	272	0.0716284	0.177113	0.00603074	7.09148	TAG.56.5	5
11472	1	6709457	9.28708e-08	0.316176	272	0.0537929	0.160258	0.00268772	7.03212	TAG.52.5	5
11485	1	6715836	9.32678e-08	0.308824	272	0.0757872	0.179746	0.00230615	7.03027	TAG.52.6	5
11479	1	6714295	9.48507e-08	0.286765	272	0.0655852	0.170565	0.00210205	7.02296	TAG.60.6..1.	5
11466	1	6702728	9.66808e-08	0.243542	271	0.0662743	0.171461	0.00723584	7.01466	TAG.58.5	5
11466	1	6702728	9.87921e-08	0.242647	272	0.0716284	0.175628	0.00603074	7.00528	TAG.56.5	5
11481	1	6715028	1.01052e-07	0.301471	272	0.0537929	0.159615	0.00268772	6.99545	TAG.52.5	5
11479	1	6714295	1.0406e-07	0.286765	272	0.0757872	0.178931	0.00230615	6.98271	TAG.52.6	5
11478	1	6714197	1.08834e-07	0.250923	271	0.0662743	0.170567	0.00723584	6.96323	TAG.58.5	5
11485	1	6715836	1.11455e-07	0.308824	272	0.0819971	0.183941	0.00185252	6.9529	TAG.54.7	5
11477	1	6712886	1.15843e-07	0.323529	272	0.0757872	0.178134	0.00231055	6.93613	TAG.52.6	5
11467	1	6702745	1.20944e-07	0.246324	272	0.0716284	0.174117	0.00603074	6.91741	TAG.56.5	5
11478	1	6714197	1.35069e-07	0.25	272	0.0641446	0.166626	0.0192736	6.86945	TAG.56.6	5
11479	1	6714295	1.4665e-07	0.286765	272	0.0537929	0.156783	0.00268772	6.83372	TAG.52.5	5
11475	1	6711601	1.48767e-07	0.286765	272	0.0537929	0.156675	0.00268772	6.82749	TAG.52.5	5
11470	1	6704000	1.48767e-07	0.286765	272	0.0537929	0.156675	0.00268772	6.82749	TAG.52.5	5
11473	1	6709508	1.48767e-07	0.286765	272	0.0537929	0.156675	0.00268772	6.82749	TAG.52.5	5
11475	1	6711601	1.49709e-07	0.286765	272	0.0655852	0.167138	0.00248835	6.82475	TAG.60.6..1.	5
11470	1	6704000	1.49709e-07	0.286765	272	0.0655852	0.167138	0.00248835	6.82475	TAG.60.6..1.	5
11473	1	6709508	1.49709e-07	0.286765	272	0.0655852	0.167138	0.00248835	6.82475	TAG.60.6..1.	5
11475	1	6711601	1.52428e-07	0.286765	272	0.0757872	0.176097	0.00233865	6.81694	TAG.52.6	5
11470	1	6704000	1.52428e-07	0.286765	272	0.0757872	0.176097	0.00233865	6.81694	TAG.52.6	5
11473	1	6709508	1.52428e-07	0.286765	272	0.0757872	0.176097	0.00233865	6.81694	TAG.52.6	5
11476	1	6711788	1.57244e-07	0.305147	272	0.0537929	0.156254	0.00268772	6.80343	TAG.52.5	5
11485	1	6715836	1.61704e-07	0.308824	272	0.0537929	0.156042	0.00268772	6.79128	TAG.52.5	5
11472	1	6709457	1.71847e-07	0.316176	272	0.0655852	0.166105	0.0026366	6.76486	TAG.60.6..1.	5
11477	1	6712886	1.72559e-07	0.323529	272	0.0819971	0.180721	0.00264752	6.76306	TAG.54.7	5
11467	1	6702745	1.93262e-07	0.246324	272	0.0641446	0.16394	0.0192736	6.71385	TAG.56.6	5
11469	1	6703874	2.46606e-07	0.363971	272	0.113631	0.206423	0.00351335	6.608	TAG.54.8	5
11472	1	6709457	2.65941e-07	0.316176	272	0.0716284	0.168261	0.00828909	6.57521	TAG.56.5	5
11480	1	6714529	2.66137e-07	0.280443	271	0.0662743	0.163851	0.0132706	6.57489	TAG.58.5	5
11477	1	6712886	2.84454e-07	0.323529	272	0.0537929	0.151771	0.0043643	6.54599	TAG.52.5	5
11466	1	6702728	3.08467e-07	0.242647	272	0.0641446	0.160447	0.0205084	6.51079	TAG.56.6	5
11470	1	6704000	3.3247e-07	0.286765	272	0.0716284	0.166609	0.00828909	6.47825	TAG.56.5	5
11473	1	6709508	3.3247e-07	0.286765	272	0.0716284	0.166609	0.00828909	6.47825	TAG.56.5	5
11475	1	6711601	3.3247e-07	0.286765	272	0.0716284	0.166609	0.00828909	6.47825	TAG.56.5	5
11481	1	6715028	4.07228e-07	0.301471	272	0.0716284	0.165112	0.00902486	6.39016	TAG.56.5	5
11478	1	6714197	5.0406e-07	0.25	272	0.0677628	0.16008	0.0182615	6.29752	TAG.52.7..1.	5
11485	1	6715836	5.44924e-07	0.308824	272	0.0716284	0.162967	0.0103213	6.26366	TAG.56.5	5
11476	1	6711788	5.69224e-07	0.305147	272	0.0716284	0.162646	0.0103213	6.24472	TAG.56.5	5
11469	1	6703874	6.0381e-07	0.363971	272	0.0655852	0.156757	0.00860236	6.2191	TAG.60.6..1.	5
11476	1	6711788	6.68282e-07	0.305147	272	0.0677628	0.157999	0.0182615	6.17504	TAG.52.7..1.	5
11472	1	6709457	7.31417e-07	0.316176	272	0.0677628	0.157334	0.0182615	6.13583	TAG.52.7..1.	5
11481	1	6715028	7.98915e-07	0.301471	272	0.0677628	0.156684	0.0182615	6.0975	TAG.52.7..1.	5
11479	1	6714295	8.58422e-07	0.286765	272	0.0677628	0.156156	0.0182615	6.0663	TAG.52.7..1.	5
11480	1	6714529	8.61391e-07	0.279412	272	0.0641446	0.152831	0.0429522	6.0648	TAG.56.6	5
11485	1	6715836	8.70667e-07	0.308824	272	0.0677628	0.156051	0.0182615	6.06015	TAG.52.7..1.	5
11475	1	6711601	8.83558e-07	0.286765	272	0.0677628	0.155943	0.0182615	6.05376	TAG.52.7..1.	5
11470	1	6704000	8.83558e-07	0.286765	272	0.0677628	0.155943	0.0182615	6.05376	TAG.52.7..1.	5
11473	1	6709508	8.83558e-07	0.286765	272	0.0677628	0.155943	0.0182615	6.05376	TAG.52.7..1.	5
11480	1	6714529	9.15568e-07	0.279412	272	0.0677628	0.155682	0.0182615	6.03831	TAG.52.7..1.	5
11467	1	6702745	1.13274e-06	0.246324	272	0.0677628	0.15412	0.019185	5.94587	TAG.52.7..1.	5
11466	1	6702728	1.20397e-06	0.242647	272	0.0677628	0.153673	0.019185	5.91939	TAG.52.7..1.	5
11477	1	6712886	1.25043e-06	0.323529	272	0.0677628	0.153395	0.019185	5.90294	TAG.52.7..1.	5
11479	1	6714295	1.28368e-06	0.286765	272	0.0716284	0.156693	0.0213364	5.89154	TAG.56.5	5
11469	1	6703874	1.65762e-06	0.363971	272	0.131614	0.209439	0.0236158	5.78051	TAG.54.9	5
11479	1	6714295	2.01349e-06	0.286765	272	0.103823	0.182788	0.0513297	5.69605	TAG.58.6	5
11477	1	6712886	2.10218e-06	0.323529	272	0.0716284	0.153106	0.0322531	5.67733	TAG.56.5	5
11470	1	6704000	2.1473e-06	0.286765	272	0.103823	0.182337	0.0513297	5.66811	TAG.58.6	5
11473	1	6709508	2.1473e-06	0.286765	272	0.103823	0.182337	0.0513297	5.66811	TAG.58.6	5
11475	1	6711601	2.1473e-06	0.286765	272	0.103823	0.182337	0.0513297	5.66811	TAG.58.6	5
11478	1	6714197	2.19032e-06	0.25	272	0.0505628	0.133658	0.145623	5.65949	TAG.58.4	5
11481	1	6715028	2.31615e-06	0.301471	272	0.103823	0.181807	0.0513297	5.63523	TAG.58.6	5
11495	1	6722691	2.61387e-06	0.316176	272	0.0655852	0.146003	0.0347566	5.58272	TAG.60.6..1.	5
11469	1	6703874	2.77557e-06	0.363971	272	0.0819971	0.160572	0.0369067	5.55665	TAG.54.7	5
11501	1	6727015	2.82571e-06	0.308824	272	0.0655852	0.145435	0.0352252	5.54887	TAG.60.6..1.	5
11476	1	6711788	2.9054e-06	0.305147	272	0.103823	0.180223	0.0579496	5.53679	TAG.58.6	5
11472	1	6709457	3.3469e-06	0.316176	272	0.103823	0.179236	0.060687	5.47536	TAG.58.6	5
11475	1	6711601	3.81421e-06	0.286765	272	0.0641446	0.141934	0.105369	5.4186	TAG.56.6	5
11470	1	6704000	3.81421e-06	0.286765	272	0.0641446	0.141934	0.105369	5.4186	TAG.56.6	5
11473	1	6709508	3.81421e-06	0.286765	272	0.0641446	0.141934	0.105369	5.4186	TAG.56.6	5
11504	1	6730931	3.97249e-06	0.356618	272	0.0757872	0.152317	0.0565952	5.40094	TAG.52.6	5
11485	1	6715836	4.04102e-06	0.308824	272	0.103823	0.177924	0.0640876	5.39351	TAG.58.6	5
11477	1	6712886	4.17707e-06	0.323529	272	0.103823	0.177694	0.0640876	5.37913	TAG.58.6	5
11479	1	6714295	4.2263e-06	0.286765	272	0.0641446	0.141189	0.105369	5.37404	TAG.56.6	5
11461	1	6698169	4.57938e-06	0.261029	272	0.131614	0.202564	0.0532406	5.33919	TAG.54.9	5
11495	1	6722691	4.80475e-06	0.316176	272	0.131614	0.202241	0.0532406	5.31833	TAG.54.9	5
11472	1	6709457	4.80639e-06	0.316176	272	0.0641446	0.140256	0.106518	5.31818	TAG.56.6	5
11478	1	6714197	4.95604e-06	0.25	272	0.019086	0.09863	0.331669	5.30487	TAG.54.6	5
11747	1	6862780	2.08499e-06	0.0661765	272	0.0371816	0.121792	0.091504	5.6809	TAG.52.0	6
11747	1	6862780	2.51802e-06	0.0661765	272	-0.00756736	0.0794791	0.0837052	5.59894	TAG.48.0	6
13094	1	7678518	1.27518e-06	0.0845588	272	0.00974547	0.100535	0.0635855	5.89443	TAG.56.3	7
13877	1	8104212	1.12451e-07	0.128676	272	0.0047263	0.11518	0.0177141	6.94904	TAG.50.2..1.	8
13877	1	8104212	2.89658e-07	0.128676	272	-0.00377464	0.100021	0.0115547	6.53811	TAG.52.1	8
13877	1	8104212	6.10166e-07	0.128676	272	0.0284337	0.123342	0.0591154	6.21455	TAG.48.2..1.	8
13877	1	8104212	8.82262e-07	0.128676	272	0.00245669	0.0968012	0.0289335	6.0544	TAG.54.1..1.	8
13877	1	8104212	9.76001e-07	0.128676	272	-0.00725346	0.0872076	0.0389336	6.01055	TAG.50.1	8
13877	1	8104212	1.18247e-06	0.128676	272	-0.000213772	0.0920766	0.0336928	5.92721	TAG.52.2	8
13877	1	8104212	1.99148e-06	0.128676	272	0.00296215	0.0908871	0.0162749	5.70083	TAG.54.2	8
13877	1	8104212	2.09621e-06	0.128676	272	-0.00427158	0.0838873	0.0449014	5.67857	TAG.52.3	8
13877	1	8104212	3.95179e-06	0.128676	272	0.0192207	0.100524	0.112601	5.40321	TAG.46.1	8
13877	1	8104212	3.96296e-06	0.128676	272	-0.00647166	0.0769242	0.158087	5.40198	TAG.48.1	8
19390	1	11220148	2.51635e-06	0.121324	272	0.0418124	0.124574	0.501898	5.59923	PE.36.2.2.	9
19390	1	11220148	3.08963e-06	0.121324	272	0.0300778	0.112402	0.616242	5.51009	PC.36.2	9
22927	1	12857728	3.01547e-06	0.0661765	272	0.00607708	0.0905116	0.300725	5.52065	PC.32.1..2.	10
31122	1	19060332	6.11517e-07	0.0735294	272	-0.00647166	0.0916717	0.060985	6.21359	TAG.48.1	11
31122	1	19060332	3.02369e-06	0.0735294	272	0.0192207	0.102566	0.112601	5.51946	TAG.46.1	11
35261	1	21723558	3.80155e-06	0.0588235	272	0.00974547	0.0920867	0.126373	5.42004	TAG.56.3	12
35394	1	21852862	1.96441e-06	0.0882353	272	0.00607708	0.0938349	0.300725	5.70677	PC.32.1..2.	13
35568	1	21917393	1.15658e-06	0.110294	272	-0.00305005	0.0896779	0.163458	5.93683	MGDG.34.4..3.	14
35564	1	21916238	1.63905e-06	0.0698529	272	-0.00305005	0.0869335	0.163458	5.78541	MGDG.34.4..3.	14
36468	1	22328649	6.65522e-08	0.0551471	272	-0.000213772	0.115017	0.00442472	7.17684	TAG.52.2	15
36468	1	22328649	1.7156e-07	0.0551471	272	-0.00427158	0.103776	0.0143288	6.76558	TAG.52.3	15
36468	1	22328649	2.68461e-07	0.0551471	272	-0.00725346	0.0975113	0.0234744	6.57112	TAG.50.1	15
36468	1	22328649	4.81332e-07	0.0551471	272	0.00296215	0.102036	0.0096004	6.31756	TAG.54.2	15
36468	1	22328649	6.04185e-07	0.0551471	272	-0.00377464	0.094161	0.0125864	6.21883	TAG.52.1	15
36468	1	22328649	6.83691e-07	0.0551471	272	0.0160458	0.111094	0.0194808	6.16514	TAG.54.3	15
36468	1	22328649	2.33865e-06	0.0551471	272	0.00237982	0.0891157	0.0777426	5.63103	TAG.54.5	15
36468	1	22328649	2.9561e-06	0.0551471	272	0.00394539	0.0887395	0.0931805	5.52928	TAG.54.4	15
36568	1	22355169	5.50961e-08	0.0955882	272	0.0113938	0.126932	0.0109892	7.25888	TAG.50.4..1.	16
36607	1	22369288	1.77625e-07	0.0514706	272	0.0047263	0.111529	0.0177141	6.7505	TAG.50.2..1.	16
36607	1	22369288	3.53079e-07	0.0514706	272	-0.00725346	0.0953133	0.0234744	6.45213	TAG.50.1	16
36568	1	22355169	4.10355e-06	0.0955882	272	0.00635942	0.0885745	0.818474	5.38684	TAG.50.3..1.	16
36607	1	22369288	4.95919e-06	0.0514706	272	-0.000213772	0.0808893	0.082428	5.30459	TAG.52.2	16
42009	1	24466237	1.79214e-07	0.0698529	272	0.0160458	0.121575	0.00735548	6.74663	TAG.54.3	17
42009	1	24466237	4.61736e-07	0.0698529	272	0.00296215	0.102365	0.0096004	6.33561	TAG.54.2	17
42009	1	24466237	1.15604e-06	0.0698529	272	0.00394539	0.0960583	0.0461157	5.93703	TAG.54.4	17
42009	1	24466237	1.78375e-06	0.0698529	272	0.00245669	0.0912851	0.0371718	5.74867	TAG.54.1..1.	17
42009	1	24466237	2.04088e-06	0.0698529	272	0.0517517	0.135313	0.100843	5.69018	TAG.54.0	17
43456	1	25212109	2.70343e-07	0.0698529	272	0.043976	0.143438	0.0539213	6.56808	PC.38.4..2.	18
44522	1	25874004	1.48828e-06	0.216912	272	0.00296215	0.0931608	0.0134929	5.82732	TAG.54.2	19
44522	1	25874004	2.36937e-06	0.216912	272	-0.00812417	0.0794138	0.169334	5.62537	TAG.56.2..1.	19
44522	1	25874004	3.25023e-06	0.216912	272	0.00107876	0.0853884	0.25608	5.48809	TAG.58.2	19
45961	1	26631536	4.05661e-06	0.180147	272	0.0406805	0.119985	0.809111	5.39184	DGDG.38.6..1.	20
49753	1	29184778	1.17811e-06	0.455556	270	0.0065826	0.099021	0.115979	5.92881	MGDG.34.4..2.	21
49761	1	29190008	4.57521e-06	0.396296	270	0.0065826	0.0884124	0.223197	5.33959	MGDG.34.4..2.	21
52080	2	97967	3.00651e-06	0.0514706	272	0.0371816	0.119042	0.091504	5.52194	TAG.52.0	22
55234	2	1941392	7.29023e-07	0.0514706	272	-0.00756736	0.0892858	0.0484691	6.13726	TAG.48.0	23
55234	2	1941392	1.42602e-06	0.0514706	272	0.00358291	0.0941029	0.179534	5.84587	TAG.50.0	23
55234	2	1941392	1.85512e-06	0.0514706	272	0.0299671	0.116119	0.0740027	5.73163	TAG.46.0	23
55234	2	1941392	2.40109e-06	0.0514706	272	0.00301371	0.0894952	0.234754	5.61959	TAG.56.0	23
55234	2	1941392	3.43677e-06	0.0514706	272	0.0192207	0.101588	0.112601	5.46385	TAG.46.1	23
65690	2	8908678	3.90498e-06	0.172794	272	0.0195813	0.100896	0.389434	5.40838	MGDG.34.6	24
68557	2	11070824	2.22398e-06	0.0698529	272	0.0284337	0.113444	0.110896	5.65287	TAG.48.2..1.	25
76972	2	17361443	1.01324e-06	0.459559	272	0.0109479	0.10341	0.202095	5.99429	PC.32.3..2.	26
77684	2	17769951	3.15135e-07	0.0772059	272	0.0187586	0.119606	0.0628552	6.5015	MGDG.38.4..1.	27
77674	2	17763700	3.59312e-06	0.0882353	272	0.0195813	0.101529	0.389434	5.44453	MGDG.34.6	27
79270	2	18798141	5.52906e-07	0.0636704	267	-0.00181803	0.0986301	0.11028	6.25735	TAG.56.1	28
79270	2	18798141	8.89154e-07	0.0625	272	0.0284337	0.120447	0.0591154	6.05102	TAG.48.2..1.	28
79270	2	18798141	1.65165e-06	0.0625	272	0.0192207	0.1072	0.112601	5.78208	TAG.46.1	28
79270	2	18798141	1.67438e-06	0.0625	272	-0.00647166	0.083688	0.083491	5.77615	TAG.48.1	28
79270	2	18798141	2.27515e-06	0.0625	272	0.00301371	0.0899146	0.234754	5.64299	TAG.56.0	28
79270	2	18798141	2.51119e-06	0.0625	272	-0.00756736	0.0795005	0.0837052	5.60012	TAG.48.0	28
79270	2	18798141	2.55142e-06	0.0625	272	0.0371816	0.120274	0.091504	5.59322	TAG.52.0	28
79270	2	18798141	3.67125e-06	0.0625	272	0.00358291	0.0867435	0.183062	5.43519	TAG.50.0	28
82363	3	1058118	7.13037e-07	0.257576	264	0.013458	0.111749	0.142219	6.14689	TAG.52.7..3.	29
86957	3	3857328	3.9303e-06	0.0845588	272	0.059316	0.137288	0.448632	5.40557	PC.34.1..1.	30
88482	3	4797252	1.14767e-06	0.121324	272	0.00876173	0.100457	0.228908	5.94018	PE.34.3	31
89982	3	5593893	9.05065e-07	0.0808824	272	0.00296215	0.0970591	0.0117689	6.04332	TAG.54.2	32
89984	3	5594218	9.11253e-07	0.0735294	272	0.00296215	0.0970055	0.0117689	6.04036	TAG.54.2	32
90367	3	5763221	1.1375e-06	0.128676	272	0.0503162	0.138266	0.226881	5.94405	PC.36.4..1.	33
93601	3	7415639	1.92147e-07	0.0514706	272	-0.00647166	0.100946	0.0383247	6.71637	TAG.48.1	34
93601	3	7415639	8.22858e-07	0.0514706	272	0.0284337	0.121042	0.0591154	6.08468	TAG.48.2..1.	34
93601	3	7415639	2.16449e-06	0.0514706	272	0.0192207	0.105124	0.112601	5.66465	TAG.46.1	34
94658	3	8042135	2.09706e-06	0.323529	272	0.0109479	0.0977674	0.209134	5.67839	PC.32.3..2.	35
107613	3	14920312	2.77082e-06	0.0698529	272	0.00296215	0.0883171	0.0212559	5.55739	TAG.54.2	36
107862	3	14997366	5.38254e-07	0.0740741	270	0.0065826	0.105214	0.107358	6.26901	MGDG.34.4..2.	37
109800	3	15851041	1.79989e-06	0.378676	272	0.0439611	0.129025	0.184923	5.74475	PC.36.1..1.	38
110422	3	16186931	9.78857e-07	0.102941	272	0.000916384	0.0945875	0.195238	6.00928	MGDG.36.6..1.	39
112007	3	16983504	3.53536e-06	0.0636704	267	-0.00181803	0.0837388	0.206741	5.45157	TAG.56.1	40
113587	3	17683940	3.27261e-06	0.424125	257	0.0177269	0.105708	0.57736	5.48511	PC.38.3..1.	41
115139	3	18372141	1.93457e-06	0.102941	272	0.00403753	0.0920971	0.273397	5.71342	DAG.34.3	42
122956	3	22892226	3.86237e-06	0.0698529	272	7.66171e-05	0.0832455	0.337843	5.41315	DAG.36.5	43
125177	4	565988	2.3449e-06	0.0772059	272	8.97792e-06	0.0869914	0.467701	5.62988	DGDG.34.0..1.	44
135001	4	6015095	1.04434e-06	0.0808824	272	0.0517517	0.140303	0.0875068	5.98116	TAG.54.0	45
135001	4	6015095	2.80387e-06	0.0808824	272	0.0371816	0.119565	0.091504	5.55224	TAG.52.0	45
139454	4	7609442	5.18092e-07	0.0772059	272	0.0602438	0.153076	0.103336	6.28559	PE.36.4..2.	46
145351	4	9782804	6.00624e-09	0.0588235	272	-0.000213772	0.13467	0.00119798	8.2214	TAG.52.2	47
145351	4	9782804	1.24829e-08	0.0588235	272	-0.00377464	0.125547	0.0018524	7.90368	TAG.52.1	47
145351	4	9782804	5.53736e-08	0.0588235	272	0.00296215	0.119312	0.00330598	7.2567	TAG.54.2	47
145351	4	9782804	1.8439e-07	0.0588235	272	0.0160458	0.121351	0.00735548	6.73426	TAG.54.3	47
145351	4	9782804	2.48985e-07	0.0588235	272	-0.00725346	0.0981165	0.0234744	6.60383	TAG.50.1	47
145351	4	9782804	3.41278e-07	0.0588235	272	-0.00427158	0.0982625	0.0143288	6.46689	TAG.52.3	47
145351	4	9782804	1.41057e-06	0.0588235	272	0.00245669	0.0931199	0.0351681	5.85061	TAG.54.1..1.	47
145351	4	9782804	1.63379e-06	0.0588235	272	0.00237982	0.091914	0.0651736	5.7868	TAG.54.5	47
145351	4	9782804	1.71113e-06	0.0588235	272	0.0047263	0.0936752	0.0487561	5.76672	TAG.50.2..1.	47
145351	4	9782804	3.44242e-06	0.0588235	272	0.00394539	0.087559	0.0931805	5.46314	TAG.54.4	47
150738	4	12224336	1.49843e-06	0.0625	272	-0.00377464	0.0869795	0.0199247	5.82436	TAG.52.1	48
150737	4	12224282	2.19912e-06	0.0661765	272	-0.00639716	0.0815713	0.438625	5.65775	DGDG.36.2	48
150737	4	12224282	2.7123e-06	0.0661765	272	-0.00377464	0.0823236	0.0300545	5.56666	TAG.52.1	48
152412	4	13197319	1.31619e-06	0.0551471	272	0.0517517	0.138576	0.0875068	5.88068	TAG.54.0	49
152412	4	13197319	1.38728e-06	0.0551471	272	-0.00756736	0.0841801	0.0691748	5.85784	TAG.48.0	49
152412	4	13197319	4.83404e-06	0.0551471	272	0.00358291	0.0846159	0.192835	5.31569	TAG.50.0	49
159926	4	18051903	2.56398e-06	0.0772059	272	0.0819971	0.161139	0.0365285	5.59108	TAG.54.7	50
160032	4	18092340	4.36644e-06	0.0772059	272	0.0819971	0.157339	0.0544318	5.35987	TAG.54.7	51
160569	4	18433399	4.54712e-06	0.205882	272	0.131614	0.202611	0.0532406	5.34226	TAG.54.9	52
160570	4	18433464	4.54712e-06	0.205882	272	0.131614	0.202611	0.0532406	5.34226	TAG.54.9	52
164337	5	1843026	1.42521e-06	0.150735	272	0.0012135	0.091923	0.284265	5.84612	TAG.56.4	53
164337	5	1843026	2.95951e-06	0.150735	272	0.00974547	0.0940147	0.118058	5.52878	TAG.56.3	53
164338	5	1843321	3.3204e-06	0.154412	272	0.0012135	0.085324	0.331135	5.47881	TAG.56.4	53
164336	5	1839919	3.7374e-06	0.117647	272	0.00394539	0.0869225	0.0931805	5.42743	TAG.54.4	53
166286	5	3125340	1.74444e-06	0.0740741	270	0.0065826	0.0959364	0.115979	5.75834	MGDG.34.4..2.	54
168533	5	4306103	1.19003e-06	0.0625	272	0.019086	0.109548	0.237357	5.92444	TAG.54.6	55
169077	5	4678406	1.08587e-06	0.378676	272	0.00978143	0.101813	0.216581	5.96422	PC.34.4..1.	56
169574	5	4978366	2.68482e-06	0.172794	272	0.0812553	0.160183	0.366191	5.57108	DGDG.34.4..1.	57
169572	5	4978013	3.67191e-06	0.165441	272	0.0812553	0.157943	0.366191	5.43511	DGDG.34.4..1.	57
170012	5	5244006	2.03993e-06	0.113971	272	0.00296215	0.0906997	0.0162749	5.69039	TAG.54.2	58
172081	5	6250110	2.55241e-06	0.294118	272	0.0317954	0.115539	0.509091	5.59305	MGDG.34.4..1.	59
175399	5	7719834	2.74144e-06	0.117647	272	0.00403753	0.0893868	0.273397	5.56202	DAG.34.3	60
179578	5	9465774	3.03356e-06	0.0808824	272	0.0517517	0.132377	0.100843	5.51805	TAG.54.0	61
181271	5	10131724	1.56531e-06	0.132353	272	-0.00647166	0.0842194	0.083491	5.8054	TAG.48.1	62
181271	5	10131724	3.90765e-06	0.132353	272	0.0192207	0.100609	0.112601	5.40808	TAG.46.1	62
189327	5	15212275	4.39406e-06	0.106618	272	-0.00427158	0.0781019	0.0626012	5.35713	TAG.52.3	63
193121	5	16849967	2.01521e-06	0.180147	272	0.0509934	0.134611	0.401944	5.69568	DGDG.32.3..1.	64
194179	5	17245330	2.1199e-08	0.0551471	272	-0.000213772	0.124312	0.00211412	7.67368	TAG.52.2	65
194179	5	17245330	1.69356e-07	0.0551471	272	-0.00377464	0.104325	0.00844472	6.7712	TAG.52.1	65
194179	5	17245330	2.4504e-07	0.0551471	272	-0.00427158	0.100914	0.0143288	6.61076	TAG.52.3	65
194179	5	17245330	3.90774e-07	0.0551471	272	0.0160458	0.115456	0.0129903	6.40807	TAG.54.3	65
194179	5	17245330	4.71256e-07	0.0551471	272	0.00296215	0.102204	0.0096004	6.32674	TAG.54.2	65
194179	5	17245330	2.77942e-06	0.0551471	272	-0.00725346	0.0789506	0.0791955	5.55605	TAG.50.1	65
195600	5	17662194	1.40002e-06	0.147059	272	-0.000213772	0.0907501	0.0349052	5.85386	TAG.52.2	66
195600	5	17662194	2.2512e-06	0.147059	272	-0.00427158	0.0833277	0.0449014	5.64759	TAG.52.3	66
195600	5	17662194	4.54956e-06	0.147059	272	0.0160458	0.0964961	0.0824938	5.34203	TAG.54.3	66
200174	5	19456093	2.63848e-06	0.176471	272	0.00856471	0.0938192	0.526258	5.57865	DGDG.34.5	67
201036	5	19771239	1.48307e-06	0.0698529	272	0.0299671	0.117821	0.0739514	5.82884	TAG.46.0	68
201036	5	19771239	2.04936e-06	0.0698529	272	0.0192207	0.105543	0.112601	5.68838	TAG.46.1	68
201036	5	19771239	3.00017e-06	0.0698529	272	-0.00756736	0.0781031	0.0854855	5.52285	TAG.48.0	68
201036	5	19771239	3.53093e-06	0.0698529	272	0.00301371	0.0865007	0.234754	5.45211	TAG.56.0	68
206939	5	22928299	2.28122e-06	0.143382	272	-0.00725346	0.0805023	0.0758335	5.64183	TAG.50.1	69
207927	5	23525172	1.85746e-08	0.0625	272	-0.00377464	0.12228	0.0018524	7.73108	TAG.52.1	70
207927	5	23525172	3.65039e-08	0.0625	272	0.00245669	0.122236	0.00728088	7.43766	TAG.54.1..1.	70
207927	5	23525172	8.28753e-08	0.0625	272	0.00296215	0.116064	0.00330598	7.08158	TAG.54.2	70
207915	5	23521829	1.47109e-07	0.0808824	272	-0.00377464	0.105458	0.00844472	6.83236	TAG.52.1	70
207927	5	23525172	2.4556e-07	0.0625	272	0.0299671	0.131635	0.0489781	6.60984	TAG.46.0	70
207938	5	23526918	3.64432e-07	0.0955882	272	-0.00377464	0.0981861	0.0121146	6.43838	TAG.52.1	70
207915	5	23521829	4.08225e-07	0.0808824	272	0.00245669	0.102885	0.0289335	6.3891	TAG.54.1..1.	70
207938	5	23526918	5.74666e-07	0.0955882	272	0.00296215	0.100636	0.01042	6.24058	TAG.54.2	70
207927	5	23525172	6.94475e-07	0.0625	272	-0.00756736	0.0896724	0.0484691	6.15834	TAG.48.0	70
207915	5	23521829	7.68779e-07	0.0808824	272	0.00296215	0.0983425	0.0117689	6.1142	TAG.54.2	70
207933	5	23525892	8.2035e-07	0.102941	272	-0.00377464	0.0917355	0.0125864	6.086	TAG.52.1	70
207937	5	23526669	8.2035e-07	0.102941	272	-0.00377464	0.0917355	0.0125864	6.086	TAG.52.1	70
207939	5	23527142	8.2035e-07	0.102941	272	-0.00377464	0.0917355	0.0125864	6.086	TAG.52.1	70
207940	5	23527271	8.2035e-07	0.102941	272	-0.00377464	0.0917355	0.0125864	6.086	TAG.52.1	70
207934	5	23525967	8.2035e-07	0.102941	272	-0.00377464	0.0917355	0.0125864	6.086	TAG.52.1	70
207936	5	23526519	8.2035e-07	0.102941	272	-0.00377464	0.0917355	0.0125864	6.086	TAG.52.1	70
207915	5	23521829	8.59639e-07	0.0808824	272	-0.00725346	0.0882152	0.0389336	6.06568	TAG.50.1	70
207915	5	23521829	9.97154e-07	0.0808824	272	0.0517517	0.140649	0.0875068	6.00124	TAG.54.0	70
207938	5	23526918	1.01544e-06	0.0955882	272	0.00245669	0.0956965	0.0289335	5.99335	TAG.54.1..1.	70
207915	5	23521829	1.1152e-06	0.0808824	272	0.0299671	0.119994	0.0739514	5.95265	TAG.46.0	70
207927	5	23525172	1.21903e-06	0.0625	272	0.0160458	0.10661	0.0270158	5.91398	TAG.54.3	70
207933	5	23525892	1.23911e-06	0.102941	272	0.00296215	0.0945946	0.0117689	5.90689	TAG.54.2	70
207937	5	23526669	1.23911e-06	0.102941	272	0.00296215	0.0945946	0.0117689	5.90689	TAG.54.2	70
207939	5	23527142	1.23911e-06	0.102941	272	0.00296215	0.0945946	0.0117689	5.90689	TAG.54.2	70
207940	5	23527271	1.23911e-06	0.102941	272	0.00296215	0.0945946	0.0117689	5.90689	TAG.54.2	70
207934	5	23525967	1.23911e-06	0.102941	272	0.00296215	0.0945946	0.0117689	5.90689	TAG.54.2	70
207936	5	23526519	1.23911e-06	0.102941	272	0.00296215	0.0945946	0.0117689	5.90689	TAG.54.2	70
207929	5	23525220	1.40338e-06	0.106618	272	-0.00377464	0.0874954	0.0199247	5.85282	TAG.52.1	70
207929	5	23525220	1.72174e-06	0.106618	272	0.00296215	0.0920224	0.0149309	5.76403	TAG.54.2	70
207927	5	23525172	2.18902e-06	0.0625	272	-0.000213772	0.0872504	0.0439262	5.65975	TAG.52.2	70
207915	5	23521829	2.20231e-06	0.0808824	272	-0.000213772	0.0872031	0.0439262	5.65712	TAG.52.2	70
207927	5	23525172	2.60418e-06	0.0625	272	0.0371816	0.12012	0.091504	5.58433	TAG.52.0	70
207915	5	23521829	2.79517e-06	0.0808824	272	0.00358291	0.0888579	0.183062	5.55359	TAG.50.0	70
207933	5	23525892	2.79551e-06	0.102941	272	0.00245669	0.0877853	0.0371718	5.55354	TAG.54.1..1.	70
207937	5	23526669	2.79551e-06	0.102941	272	0.00245669	0.0877853	0.0371718	5.55354	TAG.54.1..1.	70
207939	5	23527142	2.79551e-06	0.102941	272	0.00245669	0.0877853	0.0371718	5.55354	TAG.54.1..1.	70
207940	5	23527271	2.79551e-06	0.102941	272	0.00245669	0.0877853	0.0371718	5.55354	TAG.54.1..1.	70
207934	5	23525967	2.79551e-06	0.102941	272	0.00245669	0.0877853	0.0371718	5.55354	TAG.54.1..1.	70
207936	5	23526519	2.79551e-06	0.102941	272	0.00245669	0.0877853	0.0371718	5.55354	TAG.54.1..1.	70
207915	5	23521829	3.21139e-06	0.0808824	272	0.0371816	0.118548	0.091504	5.49331	TAG.52.0	70
207929	5	23525220	3.30974e-06	0.106618	272	0.00245669	0.0864743	0.041259	5.48021	TAG.54.1..1.	70
207915	5	23521829	3.61145e-06	0.0808824	272	0.0047263	0.0878766	0.0800358	5.44232	TAG.50.2..1.	70
207927	5	23525172	3.87396e-06	0.0625	272	0.0517517	0.130572	0.110383	5.41184	TAG.54.0	70
207915	5	23521829	4.52834e-06	0.0808824	272	-0.00756736	0.0748796	0.1129	5.34406	TAG.48.0	70
207946	5	23528297	4.686e-06	0.194853	272	-0.00377464	0.0780589	0.0467323	5.3292	TAG.52.1	70
