# Supplementary material for: Hello darkness, my old friend: 3-KETOACYL-COENZYME A SYNTHASE4 is a branch point in the regulation of triacylglycerol synthesis in Arabidopsis thaliana
Source: Plant Cell. 2023 Mar 3;35(6):1984–2005. doi: 10.1093/plcell/koad059 (PMC10226560; doi:10.1093/plcell/koad059)
Supplement: koad059_Supplementary_Data [file koad059_supplementary_data.zip › Supp. Dataset 3.xlsx]

## Sheet: Candidate genes CHD
Supplemental Data. Luzarowska et al. (2023). Plant Cell.
Supplemental Dataset 3. Candidate genes and Quantitative Trait Loci (QTL) colocalization. Full list of candidate genes detected per QTL, given a distance of 10 kb upstream and downstream the SNP with the highest LOD detected (filtered for >5.3). Co-localization between traits for the same conditions are included in different columns called “Peak.ID” followed by a number (1 to n). QTL co-localizat…
QTL	no_SNP	best_SNP	best_SNP_lod	best_SNP_dist	nearest_SNP	nearest_SNP_lod	nearest_SNP_dist	best_eq_nearest	chrom	pos_i	pos_f	length	strand	locus_tag	gene	gene_syn	Function	product	note	pseudo	Peak.ID_1	Peak.ID_2	QTL detected in HD	Pathway in Lipid biosynthesis
1	2	1372	6.91059	-9347	1372	6.91059	-9347	TRUE	1	782948	784240	1293	+	AT1G03210	-	F15K9.19, F15K9_19	-	phenazine biosynthesis PhzC/PhzF family protein	phenazine biosynthesis PhzC/PhzF family protein; FUNCTIONS IN: catalytic activity; INVOLVED IN: biosynthetic process; LOCATED IN: endomembrane system; EXPRESSED IN: 24 plant structures; EXPRESSED DURING: 15 growth stages; CONTAINS InterPro DOMAIN/s: Phenazine biosynthesis PhzC/PhzF protein (InterPro:IPR003719); BEST Arabidopsis thaliana protein match is: catalytic (TAIR:AT4G02860.1); Has 2445 Bla…	no	DGDG.36.5..1.	.
1	2	1372	6.91059	-4936	1372	6.91059	-4936	TRUE	1	787122	788651	1530	+	AT1G03220	-	F15K9.17, F15K9_17	-	extracellular dermal glycoprotein, putative / EDGP, putative	extracellular dermal glycoprotein, putative / EDGP, putative; FUNCTIONS IN: aspartic-type endopeptidase activity; INVOLVED IN: response to salt stress; LOCATED IN: cell wall, plasma membrane, membrane, plant-type cell wall; EXPRESSED IN: stem, root, callus, pollen tube, leaf; CONTAINS InterPro DOMAIN/s: Peptidase aspartic, catalytic (InterPro:IPR009007), Peptidase A1 (InterPro:IPR001461); BEST Ar…	no	DGDG.36.5..1.	.
1	2	1372	6.91059	-1995	1372	6.91059	-1995	TRUE	1	790091	791592	1502	+	AT1G03230	-	F15K9.16, F15K9_16	-	extracellular dermal glycoprotein, putative / EDGP, putative	extracellular dermal glycoprotein, putative / EDGP, putative; FUNCTIONS IN: aspartic-type endopeptidase activity; INVOLVED IN: response to salt stress; LOCATED IN: cell wall, plant-type cell wall; EXPRESSED IN: stem, root; CONTAINS InterPro DOMAIN/s: Peptidase aspartic, catalytic (InterPro:IPR009007), Peptidase A1 (InterPro:IPR001461); BEST Arabidopsis thaliana protein match is: extracellular der…	no	DGDG.36.5..1.	.
1	2	1372	6.91059	-601	1372	6.91059	-601	TRUE	1	792222	792986	765	-	AT1G03240	-	F15K9.25, F15K9_25	-	unknown protein	unknown protein; FUNCTIONS IN: molecular_function unknown; INVOLVED IN: biological_process unknown; LOCATED IN: cellular_component unknown; EXPRESSED IN: male gametophyte, pollen tube; EXPRESSED DURING: L mature pollen stage, M germinated pollen stage; BEST Arabidopsis thaliana protein match is: unknown protein (TAIR:AT1G03200.1); Has 2 Blast hits to 2 proteins in 1 species: Archae - 0; Bacteria …	no	DGDG.36.5..1.	.
1	2	1372	6.91059	0	1372	6.91059	0	TRUE	1	793353	795368	2016	-	AT1G03250	-	F15K9.15, F15K9_15	-	unknown protein	unknown protein; FUNCTIONS IN: molecular_function unknown; INVOLVED IN: biological_process unknown; LOCATED IN: cellular_component unknown; EXPRESSED IN: 24 plant structures; EXPRESSED DURING: 15 growth stages; Has 65 Blast hits to 65 proteins in 22 species: Archae - 0; Bacteria - 0; Metazoa - 29; Fungi - 0; Plants - 27; Viruses - 0; Other Eukaryotes - 9 (source: NCBI BLink).	no	DGDG.36.5..1.	.
1	2	1372	6.91059	1945	1374	6.60015	833	FALSE	1	795532	798463	2932	-	AT1G03260	-	F15K9.14, F15K9_14	-	unknown protein	LOCATED IN: endomembrane system; EXPRESSED IN: 24 plant structures; EXPRESSED DURING: 15 growth stages; CONTAINS InterPro DOMAIN/s: SNARE associated Golgi protein (InterPro:IPR015414); BEST Arabidopsis thaliana protein match is: unknown protein (TAIR:AT5G19070.1); Has 3432 Blast hits to 3432 proteins in 730 species: Archae - 8; Bacteria - 1831; Metazoa - 239; Fungi - 87; Plants - 162; Viruses - 0…		DGDG.36.5..1.	.
1	2	1372	6.91059	5604	1374	6.60015	4492	FALSE	1	799191	802436	3246	+	AT1G03270	-	F15K9.13, F15K9_13	-	unknown protein	FUNCTIONS IN: molecular_function unknown; INVOLVED IN: biological_process unknown; LOCATED IN: endomembrane system; EXPRESSED IN: 21 plant structures; EXPRESSED DURING: 14 growth stages; CONTAINS InterPro DOMAIN/s: Protein of unknown function DUF21 (InterPro:IPR002550), Cystathionine beta-synthase, core (InterPro:IPR000644); BEST Arabidopsis thaliana protein match is: unknown protein (TAIR:AT4G14…	no	DGDG.36.5..1.	.
1	2	1372	6.91059	9448	1374	6.60015	8336	FALSE	1	803035	807066	4032	+	AT1G03280	-	F15K9.12, F15K9_12	-	transcription initiation factor IIE (TFIIE) alpha subunit family protein / general transcription factor TFIIE family protein	transcription initiation factor IIE (TFIIE) alpha subunit family protein / general transcription factor TFIIE family protein; FUNCTIONS IN: RNA polymerase II transcription factor activity, transcription initiation factor activity; INVOLVED IN: transcription initiation from RNA polymerase II promoter; LOCATED IN: endomembrane system, transcription factor TFIIE complex; EXPRESSED IN: 24 plant struc…	no	DGDG.36.5..1.	.
2	9	3083	7.48325	-13923	3069	5.38471	-8382	FALSE	1	1911122	1913205	2084	+	AT1G06240	-	F9P14.10, F9P14_10	-	unknown protein	unknown protein; INVOLVED IN: biological_process unknown; EXPRESSED IN: 22 plant structures; EXPRESSED DURING: 14 growth stages; CONTAINS InterPro DOMAIN/s: Protein of unknown function DUF455 (InterPro:IPR007402); BEST Arabidopsis thaliana protein match is: unknown protein (TAIR:AT5G04520.1); Has 603 Blast hits to 603 proteins in 260 species: Archae - 0; Bacteria - 412; Metazoa - 12; Fungi - 30; …	no	PC.32.3..1.	PC.32.2..1.	4
2	9	3083	7.48325	-12233	3069	5.38471	-6692	FALSE	1	1913256	1914895	1640	-	AT1G06250	LIPASE CLASS 3	F9P14.11, F9P14_11	-	lipase class 3 family protein	lipase class 3 family protein; FUNCTIONS IN: triacylglycerol lipase activity; INVOLVED IN: lipid metabolic process; LOCATED IN: cellular_component unknown; EXPRESSED IN: 10 plant structures; EXPRESSED DURING: 4 anthesis, F mature embryo stage, petal differentiation and expansion stage, E expanded cotyledon stage; CONTAINS InterPro DOMAIN/s: Lipase, class 3 (InterPro:IPR002921); BEST Arabidopsis t…	no	PC.32.3..1.	PC.32.2..1.	4	Prokaryotic Galactolipid, Sulfolipid, & Phospholipid Synthesis 2
2	9	3083	7.48325	-9467	3069	5.38471	-3926	FALSE	1	1914943	1917661	2719	-	AT1G06265	-	-	Potential natural antisense gene, locus overlaps with AT1G06260	other RNA	-	no	PC.32.3..1.	PC.32.2..1.	4
2	9	3083	7.48325	-9543	3069	5.38471	-4002	FALSE	1	1916430	1917585	1156	+	AT1G06260	-	F9P14.12, F9P14_12	-	cysteine proteinase, putative	cysteine proteinase, putative; FUNCTIONS IN: cysteine-type peptidase activity, cysteine-type endopeptidase activity; INVOLVED IN: proteolysis; LOCATED IN: endomembrane system; EXPRESSED IN: leaf whorl, petal, sepal, flower; EXPRESSED DURING: 4 anthesis, petal differentiation and expansion stage; CONTAINS InterPro DOMAIN/s: Peptidase C1A, papain (InterPro:IPR013128), Proteinase inhibitor I29, cath…	no	PC.32.3..1.	PC.32.2..1.	4
2	9	3083	7.48325	-7368	3069	5.38471	-1827	FALSE	1	1918088	1919760	1673	-	AT1G06270	-	F9P14.13, F9P14_13	-	pentatricopeptide (PPR) repeat-containing protein	pentatricopeptide (PPR) repeat-containing protein; FUNCTIONS IN: molecular_function unknown; INVOLVED IN: biological_process unknown; LOCATED IN: cellular_component unknown; CONTAINS InterPro DOMAIN/s: Pentatricopeptide repeat (InterPro:IPR002885); BEST Arabidopsis thaliana protein match is: pentatricopeptide (PPR) repeat-containing protein (TAIR:AT1G09900.1); Has 5658 Blast hits to 2053 proteins…	no	PC.32.3..1.	PC.32.2..1.	4
2	9	3083	7.48325	-6179	3069	5.38471	-638	FALSE	1	1920307	1920949	643	-	AT1G06280	LBD2	F9P14.14, F9P14_14, LBD2, LOB DOMAIN-CONTAINING PROTEIN 2	-	LBD2 (LOB DOMAIN-CONTAINING PROTEIN 2)	LOB DOMAIN-CONTAINING PROTEIN 2 (LBD2); INVOLVED IN: biological_process unknown; LOCATED IN: chloroplast; CONTAINS InterPro DOMAIN/s: Lateral organ boundaries, LOB (InterPro:IPR004883); BEST Arabidopsis thaliana protein match is: LBD7 (LOB DOMAIN-CONTAINING PROTEIN 7) (TAIR:AT1G72980.1); Has 527 Blast hits to 524 proteins in 19 species: Archae - 0; Bacteria - 0; Metazoa - 0; Fungi - 0; Plants - 5…	no	PC.32.3..1.	PC.32.2..1.	4
2	9	3083	7.48325	-850	3078	6.01052	0	FALSE	1	1922352	1926278	3927	+	AT1G06290	ACX3	ACX3, ACYL-COA OXIDASE 3, ATACX3	Encodes an acyl-CoA oxidase with specificity for medium chain fatty acids.	ACX3 (ACYL-COA OXIDASE 3); acyl-CoA oxidase	ACYL-COA OXIDASE 3 (ACX3); FUNCTIONS IN: acyl-CoA oxidase activity; INVOLVED IN: medium-chain fatty acid metabolic process, fatty acid beta-oxidation; LOCATED IN: peroxisome; EXPRESSED IN: male gametophyte, guard cell, pollen tube; EXPRESSED DURING: L mature pollen stage, M germinated pollen stage; CONTAINS InterPro DOMAIN/s: Acyl-CoA oxidase/dehydrogenase, type1/2, C-terminal (InterPro:IPR013764…	no	PC.32.3..1.	PC.32.2..1.	4	TAG Degradation
2	9	3083	7.48325	0	3083	7.48325	0	TRUE	1	1926791	1930258	3468	+	AT1G06310	ACX6	ACX6, ACYL-COA OXIDASE 6, T2D23.2, T2D23_2	Encodes a putative acyl-CoA oxidase. However, no transcripts have been detected for this gene and no altered phenotypes have been detected in plants mutant for this gene. This suggests that ACX6 does not significantly contribute to seedling beta-oxidation of fatty acids or indole-3-butyric acid in vivo.	ACX6 (ACYL-COA OXIDASE 6); FAD binding / acyl-CoA dehydrogenase/ acyl-CoA oxidase/ electron carrier/ oxidoreductase/ oxidoreductase, acting on the CH-CH group of donors	ACYL-COA OXIDASE 6 (ACX6); FUNCTIONS IN: in 6 functions; INVOLVED IN: fatty acid beta-oxidation, fatty acid metabolic process, metabolic process; LOCATED IN: peroxisome; EXPRESSED IN: root; CONTAINS InterPro DOMAIN/s: Acyl-CoA oxidase/dehydrogenase, type1/2, C-terminal (InterPro:IPR013764), Acyl-CoA oxidase/dehydrogenase, type 1 (InterPro:IPR006090), Acyl-CoA dehydrogenase/oxidase, middle and N-t…	no	PC.32.3..1.	PC.32.2..1.	4	TAG Degradation
2	9	3083	7.48325	3395	3083	7.48325	3395	TRUE	1	1930523	1931449	927	+	AT1G06320	-	T2D23.15, T2D23_15	-	unknown protein	unknown protein; FUNCTIONS IN: molecular_function unknown; INVOLVED IN: biological_process unknown; LOCATED IN: cellular_component unknown; EXPRESSED IN: flower; EXPRESSED DURING: petal differentiation and expansion stage; Has 15 Blast hits to 15 proteins in 5 species: Archae - 0; Bacteria - 2; Metazoa - 0; Fungi - 0; Plants - 11; Viruses - 0; Other Eukaryotes - 2 (source: NCBI BLink).	no	PC.32.3..1.	PC.32.2..1.	4
2	9	3083	7.48325	4543	3083	7.48325	4543	TRUE	1	1931671	1932266	596	-	AT1G06330	-	T2D23.3, T2D23_3	-	copper-binding family protein	copper-binding family protein; FUNCTIONS IN: copper ion binding, metal ion binding; INVOLVED IN: copper ion transport, metal ion transport; LOCATED IN: cellular_component unknown; CONTAINS InterPro DOMAIN/s: Heavy metal transport/detoxification protein (InterPro:IPR006121); BEST Arabidopsis thaliana protein match is: copper-binding family protein (TAIR:AT1G29100.1); Has 790 Blast hits to 758 prot…	no	PC.32.3..1.	PC.32.2..1.	4
2	9	3083	7.48325	6156	3083	7.48325	6156	TRUE	1	1933284	1934014	731	-	AT1G06340	-	T2D23.4, T2D23_4	-	agenet domain-containing protein	agenet domain-containing protein; FUNCTIONS IN: RNA binding; INVOLVED IN: biological_process unknown; LOCATED IN: cellular_component unknown; CONTAINS InterPro DOMAIN/s: Tudor-like, plant (InterPro:IPR014002), Agenet (InterPro:IPR008395); BEST Arabidopsis thaliana protein match is: agenet domain-containing protein (TAIR:AT1G09320.1); Has 146 Blast hits to 120 proteins in 10 species: Archae - 0; B…	no	PC.32.3..1.	PC.32.2..1.	4
2	9	3083	7.48325	8165	3083	7.48325	8165	TRUE	1	1935293	1936819	1527	-	AT1G06350	CER17	T2D23.5, T2D23_5	-	fatty acid desaturase family protein	fatty acid desaturase family protein; FUNCTIONS IN: oxidoreductase activity; INVOLVED IN: lipid metabolic process; CONTAINS InterPro DOMAIN/s: Fatty acid desaturase, type 1, core (InterPro:IPR015876), Fatty acid desaturase, type 1 (InterPro:IPR005804); BEST Arabidopsis thaliana protein match is: fatty acid desaturase family protein (TAIR:AT1G06360.1); Has 2719 Blast hits to 2719 proteins in 596 s…	no	PC.32.3..1.	PC.32.2..1.	4	Eukaryotic Galactolipid & Sulfolipid Synthesis
3	2	3411	5.53339	-19849	3396	5.39406	-7298	FALSE	1	2097747	2103479	5733	-	AT1G06840	-	F4H5.8, F4H5_8	-	leucine-rich repeat transmembrane protein kinase, putative	leucine-rich repeat transmembrane protein kinase, putative; FUNCTIONS IN: protein binding, protein serine/threonine kinase activity, protein tyrosine kinase activity, protein kinase activity, ATP binding; INVOLVED IN: transmembrane receptor protein tyrosine kinase signaling pathway, protein amino acid phosphorylation; LOCATED IN: plasma membrane, membrane; EXPRESSED IN: 20 plant structures; EXPRE…	no	PC.34.4..2.	.
3	2	3411	5.53339	-16579	3396	5.39406	-4028	FALSE	1	2105048	2106749	1702	+	AT1G06850	AtbZIP52	Arabidopsis thaliana basic leucine zipper 52, AtbZIP52, F4H5.7, F4H5_7	-	AtbZIP52 (Arabidopsis thaliana basic leucine zipper 52); DNA binding / transcription factor	Arabidopsis thaliana basic leucine zipper 52 (AtbZIP52); FUNCTIONS IN: transcription factor activity, DNA binding; INVOLVED IN: regulation of transcription, DNA-dependent; LOCATED IN: nucleus; EXPRESSED IN: 23 plant structures; EXPRESSED DURING: 15 growth stages; CONTAINS InterPro DOMAIN/s: Basic-leucine zipper (bZIP) transcription factor (InterPro:IPR004827), bZIP transcription factor, bZIP-1 (I…	no	PC.34.4..2.	.
3	2	3411	5.53339	-15860	3396	5.39406	-3309	FALSE	1	2107398	2107468	71	-	AT1G06860	-	52131.TRNA-GLY-2	-	pre-tRNA	tRNA-Gly (anticodon: GCC)	no	PC.34.4..2.	.
3	2	3411	5.53339	-12342	3396	5.39406	0	FALSE	1	2108593	2110986	2394	+	AT1G06870	-	F4H5.6, F4H5_6	-	signal peptidase, putative	signal peptidase, putative; FUNCTIONS IN: serine-type peptidase activity, peptidase activity; INVOLVED IN: proteolysis; LOCATED IN: membrane; EXPRESSED IN: male gametophyte, pollen tube; EXPRESSED DURING: L mature pollen stage; CONTAINS InterPro DOMAIN/s: Peptidase S24, S26A and S26B, C-terminal (InterPro:IPR011056), Peptidase S24, S26A, S26B and S26C (InterPro:IPR015927), Peptidase S26A, signal …	no	PC.34.4..2.	.
3	2	3411	5.53339	-12110	3396	5.39406	371	FALSE	1	2111148	2111218	71	-	AT1G06880	-	52131.TRNA-GLY-1	-	pre-tRNA	tRNA-Gly (anticodon: GCC)	no	PC.34.4..2.	.
3	2	3411	5.53339	-8727	3396	5.39406	786	FALSE	1	2111563	2114601	3039	-	AT1G06890	-	F4H5.5, F4H5_5	-	transporter-related	transporter-related; LOCATED IN: Golgi apparatus, membrane; EXPRESSED IN: 24 plant structures; EXPRESSED DURING: 15 growth stages; CONTAINS InterPro DOMAIN/s: Protein of unknown function DUF250 (InterPro:IPR004853); BEST Arabidopsis thaliana protein match is: unknown protein (TAIR:AT2G30460.2); Has 1730 Blast hits to 1725 proteins in 204 species: Archae - 2; Bacteria - 41; Metazoa - 571; Fungi - …	no	PC.34.4..2.	.
3	2	3411	5.53339	-2583	3411	5.53339	-2583	TRUE	1	2114927	2120745	5819	-	AT1G06900	-	F4H5.4, F4H5_4	-	catalytic/ metal ion binding / metalloendopeptidase/ zinc ion binding	catalytic/ metal ion binding / metalloendopeptidase/ zinc ion binding; FUNCTIONS IN: metalloendopeptidase activity, catalytic activity, zinc ion binding, metal ion binding; INVOLVED IN: proteolysis; LOCATED IN: cellular_component unknown; EXPRESSED IN: 23 plant structures; EXPRESSED DURING: 13 growth stages; CONTAINS InterPro DOMAIN/s: Peptidase M16, zinc-binding site (InterPro:IPR001431), Peptid…	no	PC.34.4..2.	.
3	2	3411	5.53339	0	3411	5.53339	0	TRUE	1	2120991	2123748	2758	+	AT1G06910	TRFL7	TRF-LIKE 7, TRFL7	Arabidopsis thaliana myb family transcription factor (At1g06910)	TRFL7 (TRF-LIKE 7); DNA binding / transcription factor	TRF-LIKE 7 (TRFL7); FUNCTIONS IN: transcription factor activity, DNA binding; INVOLVED IN: response to jasmonic acid stimulus, response to salicylic acid stimulus; EXPRESSED IN: cultured cell; CONTAINS InterPro DOMAIN/s: SANT, DNA-binding (InterPro:IPR001005), Homeodomain-like (InterPro:IPR009057), Myb, DNA-binding (InterPro:IPR014778), Myb-type HTH DNA-binding domain (InterPro:IPR017930), Homeod…	no	PC.34.4..2.	.
3	2	3411	5.53339	1526	3411	5.53339	1526	TRUE	1	2124854	2125801	948	-	AT1G06920	OFP4	ARABIDOPSIS THALIANA OVATE FAMILY PROTEIN 4, ATOFP4, F4H5.2, F4H5_2, OFP4	-	OFP4 (ARABIDOPSIS THALIANA OVATE FAMILY PROTEIN 4)	ARABIDOPSIS THALIANA OVATE FAMILY PROTEIN 4 (OFP4); INVOLVED IN: biological_process unknown; CONTAINS InterPro DOMAIN/s: Protein of unknown function DUF623, plant (InterPro:IPR006458); BEST Arabidopsis thaliana protein match is: OFP2 (OVATE FAMILY PROTEIN 2) (TAIR:AT2G30400.1); Has 298 Blast hits to 288 proteins in 42 species: Archae - 0; Bacteria - 6; Metazoa - 49; Fungi - 2; Plants - 206; Virus…	no	PC.34.4..2.	.
3	2	3411	5.53339	3421	3411	5.53339	3421	TRUE	1	2126749	2128060	1312	+	AT1G06923	-	-	-	unknown protein	BEST Arabidopsis thaliana protein match is: OFP17 (ARABIDOPSIS THALIANA OVATE FAMILY PROTEIN 17) (TAIR:AT2G30395.1); Has 18 Blast hits to 18 proteins in 6 species: Archae - 0; Bacteria - 0; Metazoa - 0; Fungi - 0; Plants - 18; Viruses - 0; Other Eukaryotes - 0 (source: NCBI BLink).	no	PC.34.4..2.	.
3	2	3411	5.53339	4376	3411	5.53339	4376	TRUE	1	2127704	2128611	908	-	AT1G06925	-	-	-	unknown protein	unknown protein; FUNCTIONS IN: molecular_function unknown; INVOLVED IN: biological_process unknown; LOCATED IN: endomembrane system; CONTAINS InterPro DOMAIN/s: Protein of unknown function DUF537 (InterPro:IPR007491); BEST Arabidopsis thaliana protein match is: unknown protein (TAIR:AT4G20480.1); Has 47 Blast hits to 45 proteins in 3 species: Archae - 0; Bacteria - 0; Metazoa - 0; Fungi - 0; Plan…	no	PC.34.4..2.	.
3	2	3411	5.53339	5515	3411	5.53339	5515	TRUE	1	2128843	2129883	1041	+	AT1G06930	-	F4H5.24, F4H5_24	-	unknown protein	unknown protein; FUNCTIONS IN: molecular_function unknown; INVOLVED IN: biological_process unknown; LOCATED IN: cellular_component unknown; EXPRESSED IN: 22 plant structures; EXPRESSED DURING: 13 growth stages; Has 4901 Blast hits to 288 proteins in 66 species: Archae - 0; Bacteria - 24; Metazoa - 749; Fungi - 106; Plants - 54; Viruses - 24; Other Eukaryotes - 3944 (source: NCBI BLink).	no	PC.34.4..2.	.
3	2	3411	5.53339	6814	3411	5.53339	6814	TRUE	1	2130142	2135665	5524	-	AT1G06950	TIC110	ARABIDOPSIS THALIANA TRANSLOCON AT THE INNER ENVELOPE MEMBRANE OF CHLOROPLASTS 110, ATTIC110, TIC110, TRANSLOCON AT THE INNER ENVELOPE MEMBRANE OF CHLOROPLASTS 110	Encodes a protein thought to be a part of the translocon at the chloroplast inner envelope. Involved in protein import into the chloroplast and chloroplast biogenesis.	TIC110 (TRANSLOCON AT THE INNER ENVELOPE MEMBRANE OF CHLOROPLASTS 110)	TRANSLOCON AT THE INNER ENVELOPE MEMBRANE OF CHLOROPLASTS 110 (TIC110); INVOLVED IN: protein import into chloroplast stroma, chloroplast organization; LOCATED IN: chloroplast, membrane, chloroplast envelope, Tic complex; EXPRESSED IN: 23 plant structures; EXPRESSED DURING: 14 growth stages; Has 98 Blast hits to 90 proteins in 42 species: Archae - 2; Bacteria - 6; Metazoa - 17; Fungi - 9; Plants -…	no	PC.34.4..2.	.
4	1	7901	6.11573	-7383	7901	6.11573	-7383	TRUE	1	4608196	4610647	2452	-	AT1G13440	GAPC2	GAPC-2, GAPC2, GLYCERALDEHYDE-3-PHOSPHATE DEHYDROGENASE C-2, GLYCERALDEHYDE-3-PHOSPHATE DEHYDROGENASE C2, T6J4.17, T6J4_17	-	GAPC2 (GLYCERALDEHYDE-3-PHOSPHATE DEHYDROGENASE C2); NAD or NADH binding / binding / catalytic/ glyceraldehyde-3-phosphate dehydrogenase (phosphorylating)/ glyceraldehyde-3-phosphate dehydrogenase	GLYCERALDEHYDE-3-PHOSPHATE DEHYDROGENASE C2 (GAPC2); FUNCTIONS IN: NAD or NADH binding, glyceraldehyde-3-phosphate dehydrogenase (phosphorylating) activity, binding, catalytic activity, glyceraldehyde-3-phosphate dehydrogenase activity; INVOLVED IN: response to oxidative stress, response to cadmium ion, gluconeogenesis, defense response to bacterium, glycolysis; LOCATED IN: in 8 components; EXPRE…	no	TAG.52.3	.
4	1	7901	6.11573	-5101	7901	6.11573	-5101	TRUE	1	4612243	4612929	687	+	AT1G13448	-	-	Potential natural antisense gene, locus overlaps with AT1G13450	other RNA	-	no	TAG.52.3	.
4	1	7901	6.11573	-2677	7901	6.11573	-2677	TRUE	1	4612731	4615353	2623	-	AT1G13450	-	T6J4.18, T6J4_18	-	DNA binding protein GT-1	DNA binding protein GT-1; FUNCTIONS IN: transcription factor activity; INVOLVED IN: regulation of transcription; LOCATED IN: nucleus; EXPRESSED IN: 24 plant structures; EXPRESSED DURING: 14 growth stages; CONTAINS InterPro DOMAIN/s: SANT, DNA-binding (InterPro:IPR001005), MYB-like (InterPro:IPR017877); BEST Arabidopsis thaliana protein match is: DNA-binding protein GT-1-related (TAIR:AT3G25990.1)…	no	TAG.52.3	.
4	1	7901	6.11573	0	7901	6.11573	0	TRUE	1	4615813	4618329	2517	+	AT1G13460	-	T6J4.19, T6J4_19	-	serine/threonine protein phosphatase 2A (PP2A) regulatory subunit B', putative	serine/threonine protein phosphatase 2A (PP2A) regulatory subunit B', putative; FUNCTIONS IN: protein phosphatase type 2A regulator activity; INVOLVED IN: signal transduction; LOCATED IN: chloroplast, protein phosphatase type 2A complex; EXPRESSED IN: 21 plant structures; EXPRESSED DURING: 12 growth stages; CONTAINS InterPro DOMAIN/s: Protein phosphatase 2A, regulatory B subunit, B56 (InterPro:IP…	no	TAG.52.3	.
4	1	7901	6.11573	2198	7901	6.11573	2198	TRUE	1	4620228	4621580	1353	-	AT1G13470	-	T6J4.20, T6J4_20	-	unknown protein	unknown protein; FUNCTIONS IN: molecular_function unknown; INVOLVED IN: biological_process unknown; EXPRESSED IN: 9 plant structures; EXPRESSED DURING: 8 growth stages; CONTAINS InterPro DOMAIN/s: Protein of unknown function DUF1262 (InterPro:IPR010683); BEST Arabidopsis thaliana protein match is: unknown protein (TAIR:AT1G13520.1); Has 56 Blast hits to 53 proteins in 5 species: Archae - 0; Bacte…	no	TAG.52.3	.
4	1	7901	6.11573	4604	7901	6.11573	4604	TRUE	1	4622634	4624070	1437	-	AT1G13480	-	T6J4.21, T6J4_21	-	unknown protein	unknown protein; FUNCTIONS IN: molecular_function unknown; INVOLVED IN: biological_process unknown; LOCATED IN: cellular_component unknown; CONTAINS InterPro DOMAIN/s: Protein of unknown function DUF1262 (InterPro:IPR010683); BEST Arabidopsis thaliana protein match is: unknown protein (TAIR:AT1G13520.1); Has 67 Blast hits to 63 proteins in 5 species: Archae - 0; Bacteria - 0; Metazoa - 0; Fungi -…	no	TAG.52.3	.
4	1	7901	6.11573	6141	7901	6.11573	6141	TRUE	1	4624171	4624344	174	-	AT1G13485	-	-	-	unknown protein	unknown protein; FUNCTIONS IN: molecular_function unknown; INVOLVED IN: biological_process unknown; LOCATED IN: cellular_component unknown.	no	TAG.52.3	.
4	1	7901	6.11573	6685	7901	6.11573	6685	TRUE	1	4624715	4626064	1350	-	AT1G13490	-	F13B4.1, F13B4_1	-	unknown protein	unknown protein; FUNCTIONS IN: molecular_function unknown; INVOLVED IN: biological_process unknown; LOCATED IN: cellular_component unknown; CONTAINS InterPro DOMAIN/s: Protein of unknown function DUF1262 (InterPro:IPR010683); BEST Arabidopsis thaliana protein match is: unknown protein (TAIR:AT1G13500.1); Has 57 Blast hits to 53 proteins in 5 species: Archae - 0; Bacteria - 0; Metazoa - 0; Fungi -…	no	TAG.52.3	.
4	1	7901	6.11573	9759	7901	6.11573	9759	TRUE	1	4627789	4629169	1381	-	AT1G13500	-	F13B4.2, F13B4_2	-	unknown protein	unknown protein; FUNCTIONS IN: molecular_function unknown; INVOLVED IN: biological_process unknown; LOCATED IN: cellular_component unknown; CONTAINS InterPro DOMAIN/s: Protein of unknown function DUF1262 (InterPro:IPR010683); BEST Arabidopsis thaliana protein match is: unknown protein (TAIR:AT1G13530.1); Has 57 Blast hits to 53 proteins in 5 species: Archae - 0; Bacteria - 0; Metazoa - 0; Fungi -…	no	TAG.52.3	.
5	1	13040	5.45345	-8855	13040	5.45345	-8855	TRUE	1	7630107	7636594	6488	+	AT1G21730	-	F8K7.17, F8K7_17	-	kinesin-related protein (MKRP1)	kinesin-related protein (MKRP1); FUNCTIONS IN: microtubule motor activity, ATP binding; INVOLVED IN: microtubule-based movement; LOCATED IN: plasma membrane; EXPRESSED IN: 9 plant structures; EXPRESSED DURING: F mature embryo stage, petal differentiation and expansion stage, D bilateral stage, E expanded cotyledon stage; CONTAINS InterPro DOMAIN/s: Kinesin, motor region (InterPro:IPR001752); BEST…	no	PE.40.2	.
5	1	13040	5.45345	-4355	13040	5.45345	-4355	TRUE	1	7641002	7641094	93	-	AT1G21738	-	-	-	unknown protein	unknown protein; Has 0 Blast hits to 0 proteins in 0 species (source: NCBI BLink).	no	PE.40.2	.
5	1	13040	5.45345	-371	13040	5.45345	-371	TRUE	1	7641580	7645078	3499	+	AT1G21740	-	F8K7.18, F8K7_18	-	unknown protein	unknown protein; INVOLVED IN: N-terminal protein myristoylation; EXPRESSED IN: 10 plant structures; EXPRESSED DURING: F mature embryo stage, petal differentiation and expansion stage, D bilateral stage, E expanded cotyledon stage; CONTAINS InterPro DOMAIN/s: Protein of unknown function DUF630 (InterPro:IPR006868), Protein of unknown function DUF632 (InterPro:IPR006867); BEST Arabidopsis thaliana …	no	PE.40.2	.
5	1	13040	5.45345	251	13040	5.45345	251	TRUE	1	7645700	7648841	3142	+	AT1G21750	ATPDIL1-1	ARABIDOPSIS THALIANA PROTEIN DISULFIDE ISOMERASE 5, ATPDI5, ATPDIL1-1, F8K7.19, F8K7_19, PDI-LIKE 1-1, PDI5, PROTEIN DISULFIDE ISOMERASE 5	Encodes a protein disulfide isomerase-like (PDIL) protein, a member of a multigene family within the thioredoxin (TRX) superfamily; isoform contains non-consensus GA donor splice site at intron 9. Transcript levels for this gene are up-regulated in response to three different chemical inducers of ER stress (dithiothreitol, beta-mercaptoethanol, and tunicamycin). Neither AtIRE1-2 nor AtbZIP60 appe…	ATPDIL1-1 (PDI-LIKE 1-1); protein disulfide isomerase	PDI-LIKE 1-1 (ATPDIL1-1); FUNCTIONS IN: protein disulfide isomerase activity; INVOLVED IN: embryonic development, response to salt stress, regulation of programmed cell death, response to endoplasmic reticulum stress, seed development; LOCATED IN: in 8 components; EXPRESSED IN: 29 plant structures; EXPRESSED DURING: 15 growth stages; CONTAINS InterPro DOMAIN/s: Thioredoxin fold (InterPro:IPR01233…	no	PE.40.2	.
5	1	13040	5.45345	3745	13040	5.45345	3745	TRUE	1	7649194	7651816	2623	+	AT1G21760	FBP7	ATFBP7, F-BOX PROTEIN 7, F8K7.20, F8K7_20, FBP7	This gene is predicted to encode an F-box protein that is evolutionarily conserved between Arabidopsis and other eukaryotes including S.cerevisiae and humans. It may play a role in regulating translation under conditions of temperature stress. FBP7 transcript levels are increased at high and low temperatures.	FBP7 (F-BOX PROTEIN 7)	F-BOX PROTEIN 7 (FBP7); FUNCTIONS IN: molecular_function unknown; INVOLVED IN: response to cold, response to heat, regulation of translation; LOCATED IN: mitochondrion, nucleus; EXPRESSED IN: 29 plant structures; EXPRESSED DURING: 16 growth stages; CONTAINS InterPro DOMAIN/s: Cyclin-like F-box (InterPro:IPR001810); Has 356 Blast hits to 356 proteins in 111 species: Archae - 0; Bacteria - 0; Metaz…	no	PE.40.2	.
5	1	13040	5.45345	6197	13040	5.45345	6197	TRUE	1	7651646	7652288	643	-	AT1G21770	-	F8K7.21, F8K7_21	-	unknown protein	FUNCTIONS IN: molecular_function unknown; INVOLVED IN: biological_process unknown; LOCATED IN: peroxisome; EXPRESSED IN: 22 plant structures; EXPRESSED DURING: 13 growth stages; CONTAINS InterPro DOMAIN/s: Acyl-CoA N-acyltransferase (InterPro:IPR016181); BEST Arabidopsis thaliana protein match is: H3/H4 histone acetyltransferase (TAIR:AT1G77540.1); Has 221 Blast hits to 221 proteins in 107 specie…	no	PE.40.2	.
5	1	13040	5.45345	6433	13040	5.45345	6433	TRUE	1	7651882	7654014	2133	+	AT1G21780	-	F8K7.22, F8K7_22	BTB/POZ domain-containing protein. Contains similarity to gb:AJ000644 SPOP (speckle-type POZ protein) from Homo sapiens and contains a PF:00651 BTB/POZ domain. ESTs gb:T75841, gb:R89974, gb:R30221, gb:N96386, gb:T76457, gb:AI100013 and gb:T76456 come from this gene;supported by full-length. Interacts with CUL3A and CUL3B.	BTB/POZ domain-containing protein	BTB/POZ domain-containing protein; FUNCTIONS IN: protein binding; INVOLVED IN: biological_process unknown; LOCATED IN: Cul3-RING ubiquitin ligase complex; EXPRESSED IN: 22 plant structures; EXPRESSED DURING: 13 growth stages; CONTAINS InterPro DOMAIN/s: BTB/POZ (InterPro:IPR013069), BTB/POZ fold (InterPro:IPR011333), Kelch related (InterPro:IPR013089), BTB/POZ-like (InterPro:IPR000210); BEST Arab…	no	PE.40.2	.
5	1	13040	5.45345	8735	13040	5.45345	8735	TRUE	1	7654184	7655883	1700	+	AT1G21790	-	F8K7.23, F8K7_23	-	unknown protein	FUNCTIONS IN: molecular_function unknown; INVOLVED IN: biological_process unknown; LOCATED IN: integral to membrane; EXPRESSED IN: 23 plant structures; EXPRESSED DURING: 15 growth stages; CONTAINS InterPro DOMAIN/s: TRAM, LAG1 and CLN8 homology (InterPro:IPR006634); Has 127 Blast hits to 127 proteins in 26 species: Archae - 0; Bacteria - 0; Metazoa - 84; Fungi - 0; Plants - 41; Viruses - 0; Other…	no	PE.40.2	.
6	1	15782	5.36094	-9208	15782	5.36094	-9208	TRUE	1	9086853	9089378	2526	+	AT1G26260	CIB5	CIB5, CRYPTOCHROME-INTERACTING BASIC-HELIX-LOOP-HELIX 5, F28B23.8, F28B23_8	Encodes CIB5 (cryptochrome-interacting basic-helix-loop-helix). Related to CIB1 (AT4G34530). CIB5 interacts with CRY2 and forms heterodimer with CIB1 in vitro. Regulates flowering time redundantly with CIB1.	CIB5 (CRYPTOCHROME-INTERACTING BASIC-HELIX-LOOP-HELIX 5); DNA binding / transcription factor	CRYPTOCHROME-INTERACTING BASIC-HELIX-LOOP-HELIX 5 (CIB5); FUNCTIONS IN: transcription factor activity, DNA binding; INVOLVED IN: positive regulation of flower development, regulation of transcription; LOCATED IN: nucleus; EXPRESSED IN: 20 plant structures; EXPRESSED DURING: 13 growth stages; CONTAINS InterPro DOMAIN/s: Basic helix-loop-helix dimerisation region bHLH (InterPro:IPR001092), Helix-lo…	no	TAG.54.0	.
6	1	15782	5.36094	-6129	15782	5.36094	-6129	TRUE	1	9089524	9092457	2934	-	AT1G26270	-	F28B23.7, F28B23_7	-	phosphatidylinositol 3- and 4-kinase family protein	phosphatidylinositol 3- and 4-kinase family protein; FUNCTIONS IN: inositol or phosphatidylinositol kinase activity, phosphotransferase activity, alcohol group as acceptor; LOCATED IN: cellular_component unknown; EXPRESSED IN: 23 plant structures; EXPRESSED DURING: 13 growth stages; CONTAINS InterPro DOMAIN/s: Phosphatidylinositol 3- and 4-kinase, catalytic (InterPro:IPR000403); BEST Arabidopsis …	no	TAG.54.0	.		Signaling
6	1	15782	5.36094	0	15782	5.36094	0	TRUE	1	9095900	9099754	3855	-	AT1G26300	-	F28B23.4, F28B23_4	-	BSD domain-containing protein	BSD domain-containing protein; FUNCTIONS IN: molecular_function unknown; INVOLVED IN: biological_process unknown; LOCATED IN: cellular_component unknown; EXPRESSED IN: 23 plant structures; EXPRESSED DURING: 13 growth stages; CONTAINS InterPro DOMAIN/s: BSD (InterPro:IPR005607); BEST Arabidopsis thaliana protein match is: unknown protein (TAIR:AT1G69030.1); Has 146 Blast hits to 143 proteins in 27…	no	TAG.54.0	.
6	1	15782	5.36094	0	15782	5.36094	0	TRUE	1	9097984	9098667	684	+	AT1G26290	-	F28B23.5, F28B23_5	-	unknown protein	unknown protein; FUNCTIONS IN: molecular_function unknown; INVOLVED IN: biological_process unknown; LOCATED IN: cellular_component unknown; EXPRESSED IN: leaf apex, flower; EXPRESSED DURING: petal differentiation and expansion stage; Has 121 Blast hits to 107 proteins in 33 species: Archae - 0; Bacteria - 6; Metazoa - 15; Fungi - 3; Plants - 7; Viruses - 0; Other Eukaryotes - 90 (source: NCBI BLi…	no	TAG.54.0	.
6	1	15782	5.36094	1567	15782	5.36094	1567	TRUE	1	9100153	9103603	3451	-	AT1G26310	CAL	CAL, CAL1, CAULIFLOWER, F28B23.25, F28B23_25, MADS3, agl10	Floral homeotic gene encoding a MADS domain protein homologous to AP1. Enhances the flower to shoot transformation in ap1 mutants.	CAL (CAULIFLOWER); DNA binding / transcription factor	CAULIFLOWER (CAL); FUNCTIONS IN: transcription factor activity, DNA binding; INVOLVED IN: positive regulation of flower development; LOCATED IN: nucleus; EXPRESSED IN: 12 plant structures; EXPRESSED DURING: 4 anthesis, F mature embryo stage, petal differentiation and expansion stage, D bilateral stage, E expanded cotyledon stage; CONTAINS InterPro DOMAIN/s: Transcription factor, MADS-box (InterPr…	no	TAG.54.0	.
6	1	15782	5.36094	6622	15782	5.36094	6622	TRUE	1	9105208	9107189	1982	+	AT1G26320	-	F28B23.3, F28B23_3	-	NADP-dependent oxidoreductase, putative	NADP-dependent oxidoreductase, putative; FUNCTIONS IN: oxidoreductase activity, binding, catalytic activity, zinc ion binding; INVOLVED IN: response to oxidative stress; EXPRESSED IN: 7 plant structures; EXPRESSED DURING: L mature pollen stage, M germinated pollen stage, 4 anthesis, petal differentiation and expansion stage; CONTAINS InterPro DOMAIN/s: GroES-like (InterPro:IPR011032), NAD(P)-bind…	no	TAG.54.0	.
6	1	15782	5.36094	8933	15782	5.36094	8933	TRUE	1	9107519	9113724	6206	+	AT1G26330	-	F28B23.2, F28B23_2	-	DNA binding	DNA binding; FUNCTIONS IN: DNA binding; INVOLVED IN: biological_process unknown; LOCATED IN: nucleus; EXPRESSED IN: 8 plant structures; EXPRESSED DURING: 4 anthesis, F mature embryo stage, petal differentiation and expansion stage, D bilateral stage, E expanded cotyledon stage; CONTAINS InterPro DOMAIN/s: WD40 repeat-like (InterPro:IPR011046), FY-rich, C-terminal (InterPro:IPR003889), WD40/YVTN r…	no	TAG.54.0	.
7	1	16335	5.3075	-5260	16335	5.3075	-5260	TRUE	1	9476197	9480516	4320	+	AT1G27285	-	F17L21.7, F17L21_7	-	-	Transposable element gene, copia-like retrotransposon family, has a 0. P-value blast match to GB:AAC02666 polyprotein (Ty1_Copia-element) (Arabidopsis thaliana)	yes	TAG.52.4	.
7	1	16335	5.3075	-2864	16335	5.3075	-2864	TRUE	1	9481532	9482912	1381	+	AT1G27290	-	F17L21.8, F17L21_8	-	unknown protein	unknown protein; FUNCTIONS IN: molecular_function unknown; INVOLVED IN: biological_process unknown; EXPRESSED IN: 24 plant structures; EXPRESSED DURING: 15 growth stages; Has 25 Blast hits to 25 proteins in 9 species: Archae - 0; Bacteria - 0; Metazoa - 0; Fungi - 0; Plants - 25; Viruses - 0; Other Eukaryotes - 0 (source: NCBI BLink).	no	TAG.52.4	.
7	1	16335	5.3075	-1408	16335	5.3075	-1408	TRUE	1	9483157	9484368	1212	+	AT1G27300	-	F17L21.9, F17L21_9	-	unknown protein	unknown protein; FUNCTIONS IN: molecular_function unknown; INVOLVED IN: biological_process unknown; LOCATED IN: cellular_component unknown; EXPRESSED IN: 23 plant structures; EXPRESSED DURING: 14 growth stages; Has 36 Blast hits to 36 proteins in 13 species: Archae - 0; Bacteria - 0; Metazoa - 11; Fungi - 5; Plants - 17; Viruses - 0; Other Eukaryotes - 3 (source: NCBI BLink).	no	TAG.52.4	.
7	1	16335	5.3075	0	16335	5.3075	0	TRUE	1	9484316	9485896	1581	-	AT1G27310	NTF2A	F17L21.10, F17L21_10, NTF2A, NUCLEAR TRANSPORT FACTOR 2A	Encodes an ortholog of yeast NTF2, a nuclear envelop transport protein that functions as the nuclear import receptor for RanGDP, an essential player in nucleocytoplasmic transport.	NTF2A (NUCLEAR TRANSPORT FACTOR 2A); Ran GTPase binding / protein transporter	NUCLEAR TRANSPORT FACTOR 2A (NTF2A); FUNCTIONS IN: protein transporter activity, Ran GTPase binding; INVOLVED IN: nucleocytoplasmic transport, protein import into nucleus; LOCATED IN: nuclear envelope, nucleus, intracellular, cytoplasm; EXPRESSED IN: 24 plant structures; EXPRESSED DURING: 15 growth stages; CONTAINS InterPro DOMAIN/s: Nuclear transport factor 2 (InterPro:IPR002075), Nuclear transp…	no	TAG.52.4	.
7	1	16335	5.3075	2004	16335	5.3075	2004	TRUE	1	9487780	9492572	4793	+	AT1G27320	AHK3	AHK3, ARABIDOPSIS HISTIDINE KINASE 3, F17L21.11, F17L21_11	Encodes a histidine kinases, a cytokinin receptor that controls cytokinin-mediated leaf longevity through a specific phosphorylation of the response regulator, ARR2.	AHK3 (ARABIDOPSIS HISTIDINE KINASE 3); cytokinin receptor/ osmosensor/ protein histidine kinase	ARABIDOPSIS HISTIDINE KINASE 3 (AHK3); FUNCTIONS IN: osmosensor activity, cytokinin receptor activity, protein histidine kinase activity; INVOLVED IN: in 10 processes; LOCATED IN: plasma membrane; EXPRESSED IN: 22 plant structures; EXPRESSED DURING: 13 growth stages; CONTAINS InterPro DOMAIN/s: Signal transduction histidine kinase, homodimeric (InterPro:IPR009082), CHASE (InterPro:IPR006189), Sig…	no	TAG.52.4	.
7	1	16335	5.3075	7188	16335	5.3075	7188	TRUE	1	9492964	9494069	1106	+	AT1G27330	-	F17L21.12, F17L21_12	-	unknown protein	FUNCTIONS IN: molecular_function unknown; INVOLVED IN: response to oxidative stress; LOCATED IN: cellular_component unknown; EXPRESSED IN: male gametophyte, pollen tube; EXPRESSED DURING: L mature pollen stage, M germinated pollen stage; CONTAINS InterPro DOMAIN/s: Ribosome associated membrane RAMP4 (InterPro:IPR010580); BEST Arabidopsis thaliana protein match is: unknown protein (TAIR:AT1G27350.…	no	TAG.52.4	.
7	1	16335	5.3075	9744	16335	5.3075	9744	TRUE	1	9495520	9498085	2566	+	AT1G27340	-	F17L21.13, F17L21_13	-	F-box family protein	F-box family protein; FUNCTIONS IN: molecular_function unknown; INVOLVED IN: biological_process unknown; EXPRESSED IN: 23 plant structures; EXPRESSED DURING: 15 growth stages; CONTAINS InterPro DOMAIN/s: Cyclin-like F-box (InterPro:IPR001810), Galactose oxidase/kelch, beta-propeller (InterPro:IPR011043); BEST Arabidopsis thaliana protein match is: F-box family protein (TAIR:AT5G15710.1); Has 566 …	no	TAG.52.4	.
8	6	16969	11.2202	-34315	16917	6.73859	-5241	FALSE	1	9832816	9834427	1612	-	AT1G28140	-	F3H9.20, F3H9_20	-	unknown protein	unknown protein; FUNCTIONS IN: molecular_function unknown; INVOLVED IN: biological_process unknown; LOCATED IN: chloroplast; EXPRESSED IN: 22 plant structures; EXPRESSED DURING: 13 growth stages; Has 111 Blast hits to 111 proteins in 58 species: Archae - 0; Bacteria - 74; Metazoa - 7; Fungi - 0; Plants - 27; Viruses - 0; Other Eukaryotes - 3 (source: NCBI BLink).	no	TAG.52.8..1.	.	12
8	6	16969	11.2202	-32838	16917	6.73859	-3764	FALSE	1	9834943	9835904	962	-	AT1G28150	-	F13K9.24	-	unknown protein	unknown protein; FUNCTIONS IN: molecular_function unknown; INVOLVED IN: biological_process unknown; LOCATED IN: plastoglobule; EXPRESSED IN: 22 plant structures; EXPRESSED DURING: 13 growth stages; Has 65 Blast hits to 65 proteins in 30 species: Archae - 0; Bacteria - 43; Metazoa - 0; Fungi - 0; Plants - 22; Viruses - 0; Other Eukaryotes - 0 (source: NCBI BLink).	no	TAG.52.8..1.	.	12
8	6	16969	11.2202	-28618	16918	6.9034	0	FALSE	1	9839387	9840124	738	+	AT1G28160	-	F3H9.18, F3H9_18	encodes a member of the ERF (ethylene response factor) subfamily B-1 of ERF/AP2 transcription factor family. The protein contains one AP2 domain. There are 15 members in this subfamily including ATERF-3, ATERF-4, ATERF-7, and leafy petiole.	ethylene-responsive element-binding family protein	ethylene-responsive element-binding family protein; FUNCTIONS IN: transcription factor activity, DNA binding; INVOLVED IN: ethylene mediated signaling pathway, regulation of transcription, DNA-dependent; LOCATED IN: nucleus; CONTAINS InterPro DOMAIN/s: DNA-binding, integrase-type (InterPro:IPR016177), Pathogenesis-related transcriptional factor and ERF, DNA-binding (InterPro:IPR001471); BEST Arab…	no	TAG.52.8..1.	.	12
8	6	16969	11.2202	-26430	16925	10.7526	-238	FALSE	1	9841332	9842312	981	+	AT1G28170	-	F3H9.17, F3H9_17	-	sulfotransferase family protein	sulfotransferase family protein; FUNCTIONS IN: sulfotransferase activity; INVOLVED IN: biological_process unknown; LOCATED IN: cellular_component unknown; CONTAINS InterPro DOMAIN/s: Sulfotransferase (InterPro:IPR000863); BEST Arabidopsis thaliana protein match is: ST4B (SULFOTRANSFERASE 4B); brassinosteroid sulfotransferase/ sulfotransferase (TAIR:AT1G13420.1); Has 2219 Blast hits to 2182 protei…	no	TAG.52.8..1.	.	12
8	6	16969	11.2202	-23740	16930	6.7769	0	FALSE	1	9843075	9845002	1928	-	AT1G28180	-	F3H9.16	-	ATP binding / ATP-dependent helicase/ helicase/ nucleic acid binding	ATP binding / ATP-dependent helicase/ helicase/ nucleic acid binding; FUNCTIONS IN: helicase activity, ATP-dependent helicase activity, nucleic acid binding, ATP binding; INVOLVED IN: biological_process unknown; LOCATED IN: cellular_component unknown; CONTAINS InterPro DOMAIN/s: DNA/RNA helicase, DEAD/DEAH box type, N-terminal (InterPro:IPR011545), RNA helicase, ATP-dependent, DEAD-box, conserved…	no	TAG.52.8..1.	.	12
8	6	16969	11.2202	-20819	16936	6.00079	1214	FALSE	1	9846884	9847923	1040	-	AT1G28190	-	F3H9.15, F3H9_15	-	unknown protein	unknown protein; FUNCTIONS IN: molecular_function unknown; INVOLVED IN: biological_process unknown; LOCATED IN: cellular_component unknown; EXPRESSED IN: 14 plant structures; EXPRESSED DURING: 7 growth stages; BEST Arabidopsis thaliana protein match is: unknown protein (TAIR:AT5G12340.1); Has 113 Blast hits to 106 proteins in 30 species: Archae - 0; Bacteria - 2; Metazoa - 25; Fungi - 5; Plants -…	no	TAG.52.8..1.	.	12
8	6	16969	11.2202	-16376	16936	6.00079	4477	FALSE	1	9850147	9852366	2220	-	AT1G28200	FIP1	F3H9.14, F3H9_14, FH INTERACTING PROTEIN 1, FIP1	VirF-interacting protein FIP1	FIP1 (FH INTERACTING PROTEIN 1)	FH INTERACTING PROTEIN 1 (FIP1); FUNCTIONS IN: molecular_function unknown; INVOLVED IN: biological_process unknown; LOCATED IN: cellular_component unknown; EXPRESSED IN: 24 plant structures; EXPRESSED DURING: 15 growth stages; CONTAINS InterPro DOMAIN/s: GRAM (InterPro:IPR004182); BEST Arabidopsis thaliana protein match is: GEM (GL2-EXPRESSION MODULATOR) (TAIR:AT2G22475.1); Has 254 Blast hits to …	no	TAG.52.8..1.	.	12
8	6	16969	11.2202	-8584	16969	11.2202	-8584	TRUE	1	9854546	9860158	5613	+	AT1G28210	ATJ1	ATJ, ATJ1, F3H9.13, F3H9_13	DnaJ homolog AtJ1 (atj)	ATJ1; heat shock protein binding / nucleic acid binding / unfolded protein binding / zinc ion binding	ATJ1; FUNCTIONS IN: unfolded protein binding, heat shock protein binding; INVOLVED IN: protein folding; LOCATED IN: mitochondrion; EXPRESSED IN: 22 plant structures; EXPRESSED DURING: 11 growth stages; CONTAINS InterPro DOMAIN/s: Molecular chaperone, heat shock protein, Hsp40, DnaJ (InterPro:IPR015609), HSP40/DnaJ peptide-binding (InterPro:IPR008971), Chaperone DnaJ, C-terminal (InterPro:IPR00293…	no	TAG.52.8..1.	.	13
8	6	16969	11.2202	-7308	16969	11.2202	-7308	TRUE	1	9860303	9861434	1132	-	AT1G28220	ATPUP3	ATPUP3, F3H9.12, F3H9_12	Member of a family of proteins related to PUP1, a purine transporter. May be involved in the transport of purine and purine derivatives such as cytokinins, across the plasma membrane.	ATPUP3; purine transmembrane transporter	ATPUP3; FUNCTIONS IN: purine transmembrane transporter activity; INVOLVED IN: purine transport; LOCATED IN: membrane; EXPRESSED IN: 23 plant structures; EXPRESSED DURING: 13 growth stages; CONTAINS InterPro DOMAIN/s: Protein of unknown function DUF6, transmembrane (InterPro:IPR000620), Protein of unknown function DUF250 (InterPro:IPR004853); BEST Arabidopsis thaliana protein match is: ATPUP2; pur…	no	TAG.52.8..1.	.	13
8	6	16969	11.2202	-4136	16969	11.2202	-4136	TRUE	1	9862073	9864606	2534	-	AT1G28230	PUP1	ATPUP1, F3H9.22, F3H9_22, PUP1, PURINE PERMEASE 1	Encodes a transporter that transports purines,cytokinins and other adenine derivatives. Expressed in the leaf hydathodes where it may be involved in re-uptake of cytokinins during guttation.	PUP1 (PURINE PERMEASE 1); purine nucleoside transmembrane transporter/ purine transmembrane transporter	PURINE PERMEASE 1 (PUP1); FUNCTIONS IN: purine nucleoside transmembrane transporter activity, purine transmembrane transporter activity; INVOLVED IN: purine transport, cytokinin transport; LOCATED IN: integral to plasma membrane; EXPRESSED IN: 24 plant structures; EXPRESSED DURING: 13 growth stages; CONTAINS InterPro DOMAIN/s: Protein of unknown function DUF6, transmembrane (InterPro:IPR000620), …	no	TAG.52.8..1.	.	13
8	6	16969	11.2202	0	16969	11.2202	0	TRUE	1	9868316	9872211	3896	-	AT1G28240	-	F3H9.11, F3H9_11	-	unknown protein	unknown protein; FUNCTIONS IN: molecular_function unknown; INVOLVED IN: biological_process unknown; LOCATED IN: cellular_component unknown; EXPRESSED IN: 23 plant structures; EXPRESSED DURING: 14 growth stages; CONTAINS InterPro DOMAIN/s: Protein of unknown function DUF616 (InterPro:IPR006852); BEST Arabidopsis thaliana protein match is: unknown protein (TAIR:AT1G53040.2); Has 193 Blast hits to 1…	no	TAG.52.8..1.	.	13
8	6	16969	11.2202	5505	16969	11.2202	5505	TRUE	1	9874247	9875579	1333	+	AT1G28250	-	F3H9.10, F3H9_10	-	unknown protein	unknown protein; FUNCTIONS IN: molecular_function unknown; INVOLVED IN: biological_process unknown; LOCATED IN: cellular_component unknown; EXPRESSED IN: 23 plant structures; EXPRESSED DURING: 14 growth stages; Has 10 Blast hits to 10 proteins in 5 species: Archae - 0; Bacteria - 0; Metazoa - 0; Fungi - 0; Plants - 10; Viruses - 0; Other Eukaryotes - 0 (source: NCBI BLink).	no	TAG.52.8..1.	.	13
8	6	16969	11.2202	6858	16969	11.2202	6858	TRUE	1	9875600	9879267	3668	-	AT1G28260	-	F3H9.9, F3H9_9	-	unknown protein	INVOLVED IN: biological_process unknown; LOCATED IN: cellular_component unknown; EXPRESSED IN: 21 plant structures; EXPRESSED DURING: 13 growth stages; BEST Arabidopsis thaliana protein match is: SMG7 (TAIR:AT5G19400.1); Has 341 Blast hits to 340 proteins in 87 species: Archae - 0; Bacteria - 0; Metazoa - 225; Fungi - 71; Plants - 35; Viruses - 0; Other Eukaryotes - 10 (source: NCBI BLink).	no	TAG.52.8..1.	.	13
9	1	28128	5.67132	-9130	28128	5.67132	-9130	TRUE	1	17347094	17347515	422	+	AT1G47317	-	-	Encodes a defensin-like (DEFL) family protein.	unknown protein	LOCATED IN: endomembrane system; BEST Arabidopsis thaliana protein match is: unknown protein (TAIR:AT2G25185.1); Has 3 Blast hits to 3 proteins in 1 species: Archae - 0; Bacteria - 0; Metazoa - 0; Fungi - 0; Plants - 3; Viruses - 0; Other Eukaryotes - 0 (source: NCBI BLink).	no	MGDG.36.3..2.	.
9	1	28128	5.67132	-6482	28128	5.67132	-6482	TRUE	1	17349099	17350163	1065	+	AT1G47320	-	T3F24.22, T3F24_22	-	-	Transposable element gene, similar to nucleic acid binding / ribonuclease H [Arabidopsis thaliana] (TAIR:AT2G27870.1); similar to Ribonuclease H [Medicago truncatula] (GB:ABE81233.1); contains InterPro domain Ribonuclease H; (InterPro:IPR002156); contains InterPro domain Polynucleotidyl transferase, Ribonuclease H fold; (InterPro:IPR012337)	yes	MGDG.36.3..2.	.
9	1	28128	5.67132	-2770	28128	5.67132	-2770	TRUE	1	17351050	17353875	2826	+	AT1G47330	-	T3F24.6, T3F24_6	-	unknown protein	FUNCTIONS IN: molecular_function unknown; INVOLVED IN: biological_process unknown; LOCATED IN: plasma membrane; EXPRESSED IN: 22 plant structures; EXPRESSED DURING: 13 growth stages; CONTAINS InterPro DOMAIN/s: Protein of unknown function DUF21 (InterPro:IPR002550), Cystathionine beta-synthase, core (InterPro:IPR000644); BEST Arabidopsis thaliana protein match is: CBS domain-containing protein (T…	no	MGDG.36.3..2.	.
9	1	28128	5.67132	-112	28128	5.67132	-112	TRUE	1	17353847	17356533	2687	-	AT1G47340	-	T3F24.5, T3F24_5	-	F-box family protein	F-box family protein; FUNCTIONS IN: molecular_function unknown; INVOLVED IN: biological_process unknown; EXPRESSED IN: 24 plant structures; EXPRESSED DURING: 15 growth stages; CONTAINS InterPro DOMAIN/s: Cyclin-like F-box (InterPro:IPR001810), F-box associated type 3 (InterPro:IPR013187), F-box associated type 1 (InterPro:IPR017451); BEST Arabidopsis thaliana protein match is: F-box family protei…	no	MGDG.36.3..2.	.
9	1	28128	5.67132	1802	28128	5.67132	1802	TRUE	1	17358447	17360722	2276	-	AT1G47350	-	T3F24.4, T3F24_4	-	F-box family protein-related	F-box family protein-related; FUNCTIONS IN: molecular_function unknown; INVOLVED IN: biological_process unknown; LOCATED IN: cellular_component unknown; CONTAINS InterPro DOMAIN/s: F-box associated type 3 (InterPro:IPR013187), F-box associated type 1 (InterPro:IPR017451); BEST Arabidopsis thaliana protein match is: F-box family protein (TAIR:AT1G47340.1); Has 410 Blast hits to 398 proteins in 11 …	no	MGDG.36.3..2.	.
9	1	28128	5.67132	4625	28128	5.67132	4625	TRUE	1	17361270	17365328	4059	+	AT1G47360	-	T3F24.10, T3F24_10	-	-	Transposable element gene, copia-like retrotransposon family, has a 1.2e-307 P-value blast match to GB:CAA31653 polyprotein (Ty1_Copia-element) (Arabidopsis thaliana)	yes	MGDG.36.3..2.	.
9	1	28128	5.67132	9253	28128	5.67132	9253	TRUE	1	17365898	17368703	2806	-	AT1G47370	-	T3F24.3, T3F24_3	-	Toll-Interleukin-Resistance (TIR) domain-containing protein	Toll-Interleukin-Resistance (TIR) domain-containing protein; FUNCTIONS IN: transmembrane receptor activity; INVOLVED IN: signal transduction, defense response, innate immune response; LOCATED IN: intrinsic to membrane; CONTAINS InterPro DOMAIN/s: Toll-Interleukin receptor (InterPro:IPR000157); BEST Arabidopsis thaliana protein match is: Toll-Interleukin-Resistance (TIR) domain-containing protein …	no	MGDG.36.3..2.	.
10	1	37847	6.32572	-3659	37847	6.32572	-3659	TRUE	1	22856188	22862225	6038	+	AT1G61850	-	F8K4.6, F8K4_6	Encodes a non-specific lipase that hydrolyzes phospholipids as well as galactolipids, at both sn-1 and sn-2 positions. Involved in basal jasmonic acid biosynthesis by releasing the precursor fatty acid from membrane lipids. Mutant plants were impacted in resistance to fungus B. cinerea.	galactolipase/ phospholipase	galactolipase/ phospholipase; FUNCTIONS IN: galactolipase activity, phospholipase activity; INVOLVED IN: response to fungus, jasmonic acid biosynthetic process; LOCATED IN: cellular_component unknown; EXPRESSED IN: 24 plant structures; EXPRESSED DURING: 15 growth stages; CONTAINS InterPro DOMAIN/s: Acyl transferase/acyl hydrolase/lysophospholipase (InterPro:IPR016035), Leucine-rich repeat, typica…	no	TAG.52.6	.
10	1	37847	6.32572	-1265	37847	6.32572	-1265	TRUE	1	22862857	22864619	1763	-	AT1G61860	-	F8K4.7, F8K4_7	-	protein kinase, putative	protein kinase, putative; FUNCTIONS IN: protein serine/threonine kinase activity, protein tyrosine kinase activity, protein kinase activity, kinase activity, ATP binding; INVOLVED IN: protein amino acid phosphorylation; LOCATED IN: cellular_component unknown; EXPRESSED IN: 12 plant structures; EXPRESSED DURING: L mature pollen stage, M germinated pollen stage, 4 anthesis, C globular stage, petal …	no	TAG.52.6	.
10	1	37847	6.32572	0	37847	6.32572	0	TRUE	1	22865004	22866615	1612	-	AT1G61870	PPR336	F8K4.8, F8K4_8, PPR336, pentatricopeptide repeat 336	-	PPR336 (pentatricopeptide repeat 336)	pentatricopeptide repeat 336 (PPR336); LOCATED IN: mitochondrion, membrane; EXPRESSED IN: 22 plant structures; EXPRESSED DURING: 13 growth stages; CONTAINS InterPro DOMAIN/s: Pentatricopeptide repeat (InterPro:IPR002885); BEST Arabidopsis thaliana protein match is: pentatricopeptide (PPR) repeat-containing protein (TAIR:AT1G11630.1); Has 14567 Blast hits to 4457 proteins in 161 species: Archae - …	no	TAG.52.6	.
10	1	37847	6.32572	874	37847	6.32572	874	TRUE	1	22866758	22866829	72	-	AT1G61880	-	51025.TRNA-TRP-1	-	pre-tRNA	tRNA-Trp (anticodon: CCA)	no	TAG.52.6	.
10	1	37847	6.32572	1886	37847	6.32572	1886	TRUE	1	22867770	22871280	3511	-	AT1G61890	-	F8K4.9, F8K4_9	-	MATE efflux family protein	MATE efflux family protein; FUNCTIONS IN: antiporter activity, drug transporter activity, transporter activity; INVOLVED IN: multidrug transport; LOCATED IN: membrane; EXPRESSED IN: 22 plant structures; EXPRESSED DURING: 13 growth stages; CONTAINS InterPro DOMAIN/s: Multi antimicrobial extrusion protein MatE (InterPro:IPR002528); BEST Arabidopsis thaliana protein match is: MATE efflux family prot…	no	TAG.52.6	.
11	1	39833	5.79439	-2959	39833	5.79439	-2959	TRUE	1	23696962	23698708	1747	+	AT1G63850	-	T12P18.13, T12P18_13	-	PRLI-interacting factor-related	PRLI-interacting factor-related; FUNCTIONS IN: protein binding; INVOLVED IN: biological_process unknown; EXPRESSED IN: 21 plant structures; EXPRESSED DURING: 13 growth stages; CONTAINS InterPro DOMAIN/s: BTB/POZ-like (InterPro:IPR000210); BEST Arabidopsis thaliana protein match is: PRLI-interacting factor-related (TAIR:AT5G60050.1); Has 165 Blast hits to 165 proteins in 10 species: Archae - 0; Ba…	no	TAG.52.6	.
11	1	39833	5.79439	-700	39833	5.79439	-700	TRUE	1	23699369	23700967	1599	-	AT1G63855	-	-	-	unknown protein	unknown protein; FUNCTIONS IN: molecular_function unknown; INVOLVED IN: biological_process unknown; LOCATED IN: cellular_component unknown; BEST Arabidopsis thaliana protein match is: unknown protein (TAIR:AT5G27400.1); Has 816 Blast hits to 814 proteins in 147 species: Archae - 0; Bacteria - 48; Metazoa - 472; Fungi - 124; Plants - 89; Viruses - 0; Other Eukaryotes - 83 (source: NCBI BLink).	no	TAG.52.6	.
11	1	39833	5.79439	0	39833	5.79439	0	TRUE	1	23701484	23706005	4522	-	AT1G63860	-	T12P18.12	-	ATP binding / protein binding / transmembrane receptor	ATP binding / protein binding / transmembrane receptor; FUNCTIONS IN: protein binding, transmembrane receptor activity, ATP binding; INVOLVED IN: signal transduction, apoptosis, innate immune response; LOCATED IN: intrinsic to membrane; CONTAINS InterPro DOMAIN/s: NB-ARC (InterPro:IPR002182), Leucine-rich repeat (InterPro:IPR001611), Leucine-rich repeat 3 (InterPro:IPR011713), Toll-Interleukin re…	no	TAG.52.6	.
11	1	39833	5.79439	5464	39833	5.79439	5464	TRUE	1	23707131	23711901	4771	-	AT1G63870	-	T12P18.11, T12P18_11	-	disease resistance protein (TIR-NBS-LRR class), putative	disease resistance protein (TIR-NBS-LRR class), putative; FUNCTIONS IN: transmembrane receptor activity, protein binding, nucleoside-triphosphatase activity, nucleotide binding, ATP binding; INVOLVED IN: signal transduction, defense response, apoptosis, innate immune response; LOCATED IN: intrinsic to membrane, chloroplast; CONTAINS InterPro DOMAIN/s: ATPase, AAA+ type, core (InterPro:IPR003593),…	no	TAG.52.6	.
12	1	40060	5.4225	-8358	40060	5.4225	-8358	TRUE	1	23752873	23754348	1476	-	AT1G64030	-	F22C12.22, F22C12_22	-	serpin family protein / serine protease inhibitor family protein	serpin family protein / serine protease inhibitor family protein; FUNCTIONS IN: serine-type endopeptidase inhibitor activity; INVOLVED IN: biological_process unknown; LOCATED IN: cellular_component unknown; EXPRESSED IN: leaf whorl, sepal, flower; EXPRESSED DURING: petal differentiation and expansion stage; CONTAINS InterPro DOMAIN/s: Protease inhibitor I4, serpin (InterPro:IPR000215); BEST Arabi…	no	TAG.52.1	.
12	1	40060	5.4225	-4970	40060	5.4225	-4970	TRUE	1	23755496	23757736	2241	-	AT1G64035	-	F22C12.21	-	-	pseudogene, putative serpin, blastp match of 55% identity and 1.1e-82 P-value to GP|26224736|gb|AAN76362.1||AY158152 serpin-like protein {Citrus x paradisi}	yes	TAG.52.1	.
12	1	40060	5.4225	-2148	40060	5.4225	-2148	TRUE	1	23758283	23760558	2276	-	AT1G64040	TOPP3	TOPP3	Encodes the catalytic subunit of a Type 1 phosphoprotein Ser/Thr phosphatase, expressed in roots, shoots and flowers.	TOPP3; protein serine/threonine phosphatase	TOPP3; FUNCTIONS IN: protein serine/threonine phosphatase activity; INVOLVED IN: protein amino acid dephosphorylation; LOCATED IN: protein phosphatase type 1 complex, nucleolus, nucleus, cytoplasm; EXPRESSED IN: 24 plant structures; EXPRESSED DURING: 15 growth stages; CONTAINS InterPro DOMAIN/s: Metallophosphoesterase (InterPro:IPR004843), Serine/threonine-specific protein phosphatase and bis(5-n…	no	TAG.52.1	.
12	1	40060	5.4225	0	40060	5.4225	0	TRUE	1	23762365	23766033	3669	+	AT1G64050	-	F22C12.19, F22C12_19	-	unknown protein	unknown protein; INVOLVED IN: biological_process unknown; LOCATED IN: cellular_component unknown; EXPRESSED IN: 22 plant structures; EXPRESSED DURING: 13 growth stages; Has 458 Blast hits to 299 proteins in 71 species: Archae - 0; Bacteria - 52; Metazoa - 100; Fungi - 22; Plants - 11; Viruses - 0; Other Eukaryotes - 273 (source: NCBI BLink).	no	TAG.52.1	.
12	1	40060	5.4225	7068	40060	5.4225	7068	TRUE	1	23769774	23776931	7158	+	AT1G64060	ATRBOH F	ARABIDOPSIS THALIANA RESPIRATORY BURST OXIDASE HOMOLOG F, ARABIDOPSIS THALIANA RESPIRATORY BURST OXIDASE PROTEIN F, ATRBOH F, ATRBOHF, CYTOCHROME B245 BETA CHAIN HOMOLOG RBOHAP108, F22C12.18, F22C12_18, RBOHAP108, RBOHF, RESPIRATORY BURST OXIDASE PROTEIN F	Interacts with AtrbohD gene to fine tune the spatial control of ROI production and hypersensitive response to cell in and around infection site.	ATRBOH F (ARABIDOPSIS THALIANA RESPIRATORY BURST OXIDASE PROTEIN F); NAD(P)H oxidase	ARABIDOPSIS THALIANA RESPIRATORY BURST OXIDASE PROTEIN F (ATRBOH F); FUNCTIONS IN: NAD(P)H oxidase activity; INVOLVED IN: in 11 processes; LOCATED IN: plasma membrane, integral to plasma membrane; EXPRESSED IN: 22 plant structures; EXPRESSED DURING: 13 growth stages; CONTAINS InterPro DOMAIN/s: Ferredoxin reductase-type FAD-binding domain (InterPro:IPR017927), Cytochrome b245, heavy chain (InterP…	no	TAG.52.1	.
13	1	43799	5.43516	-8923	43799	5.43516	-8923	TRUE	1	25365756	25368526	2771	-	AT1G67680	-	F12A21.17, F12A21_17	-	7S RNA binding	7S RNA binding; FUNCTIONS IN: 7S RNA binding; INVOLVED IN: SRP-dependent cotranslational protein targeting to membrane; LOCATED IN: signal recognition particle; EXPRESSED IN: male gametophyte, pollen tube; EXPRESSED DURING: L mature pollen stage, M germinated pollen stage; CONTAINS InterPro DOMAIN/s: Signal recognition particle, SRP72 subunit, RNA-binding (InterPro:IPR013699); BEST Arabidopsis th…	no	DGDG.34.3	.
13	1	43799	5.43516	-3719	43799	5.43516	-3719	TRUE	1	25369086	25373730	4645	+	AT1G67690	-	F12A21.16	-	metalloendopeptidase	metalloendopeptidase; FUNCTIONS IN: metalloendopeptidase activity; INVOLVED IN: proteolysis; LOCATED IN: cellular_component unknown; EXPRESSED IN: 21 plant structures; EXPRESSED DURING: 13 growth stages; CONTAINS InterPro DOMAIN/s: Peptidase M3A and M3B, thimet/oligopeptidase F (InterPro:IPR001567); BEST Arabidopsis thaliana protein match is: metalloendopeptidase (TAIR:AT5G51540.1); Has 3540 Blas…	no	DGDG.34.3	.
13	1	43799	5.43516	-1415	43799	5.43516	-1415	TRUE	1	25374230	25376034	1805	+	AT1G67700	-	F12A21.32	-	unknown protein	unknown protein; FUNCTIONS IN: molecular_function unknown; INVOLVED IN: biological_process unknown; LOCATED IN: chloroplast, chloroplast envelope; EXPRESSED IN: 22 plant structures; EXPRESSED DURING: 13 growth stages; Has 24 Blast hits to 24 proteins in 12 species: Archae - 0; Bacteria - 0; Metazoa - 0; Fungi - 0; Plants - 23; Viruses - 0; Other Eukaryotes - 1 (source: NCBI BLink).	no	DGDG.34.3	.
13	1	43799	5.43516	0	43799	5.43516	0	TRUE	1	25376751	25379144	2394	-	AT1G67710	ARR11	ARR11, F12A21.15, F12A21_15, RESPONSE REGULATOR 11	Encodes an Arabidopsis response regulator (ARR) protein that acts in concert with other type-B ARRs in the cytokinin signaling pathway.	ARR11 (RESPONSE REGULATOR 11); transcription factor/ two-component response regulator	RESPONSE REGULATOR 11 (ARR11); FUNCTIONS IN: transcription factor activity, two-component response regulator activity; INVOLVED IN: cytokinin mediated signaling, response to cytokinin stimulus; EXPRESSED IN: 6 plant structures; EXPRESSED DURING: petal differentiation and expansion stage; CONTAINS InterPro DOMAIN/s: Response regulator, plant B-type (InterPro:IPR017053), Myb-like DNA-binding region…	no	DGDG.34.3	.
13	1	43799	5.43516	8892	43799	5.43516	8892	TRUE	1	25386341	25391073	4733	+	AT1G67720	-	F12A21.30	-	leucine-rich repeat family protein / protein kinase family protein	leucine-rich repeat family protein / protein kinase family protein; FUNCTIONS IN: protein binding, protein kinase activity, kinase activity; INVOLVED IN: protein amino acid phosphorylation; LOCATED IN: endomembrane system; EXPRESSED IN: 21 plant structures; EXPRESSED DURING: 13 growth stages; CONTAINS InterPro DOMAIN/s: Protein kinase, ATP binding site (InterPro:IPR017441), Protein kinase, core (…	no	DGDG.34.3	.
14	1	44070	5.49945	-7014	44070	5.49945	-7014	TRUE	1	25545808	25548894	3087	-	AT1G68160	-	T22E19.21, T22E19_21	-	unknown protein	unknown protein; INVOLVED IN: biological_process unknown; LOCATED IN: chloroplast; EXPRESSED IN: 22 plant structures; EXPRESSED DURING: 12 growth stages; BEST Arabidopsis thaliana protein match is: unknown protein (TAIR:AT1G10820.2); Has 90 Blast hits to 90 proteins in 13 species: Archae - 0; Bacteria - 0; Metazoa - 0; Fungi - 2; Plants - 84; Viruses - 0; Other Eukaryotes - 4 (source: NCBI BLink).	no	MGDG.32.3..1.	.
14	1	44070	5.49945	-1650	44070	5.49945	-1650	TRUE	1	25551922	25554258	2337	+	AT1G68170	-	T22E19.23, T22E19_23	-	nodulin MtN21 family protein	nodulin MtN21 family protein; LOCATED IN: membrane; EXPRESSED IN: leaf whorl, embryo, seed; EXPRESSED DURING: C globular stage, E expanded cotyledon stage; CONTAINS InterPro DOMAIN/s: Protein of unknown function DUF6, transmembrane (InterPro:IPR000620); BEST Arabidopsis thaliana protein match is: unknown protein (TAIR:AT1G25270.1); Has 1359 Blast hits to 1346 proteins in 244 species: Archae - 6; …	no	MGDG.32.3..1.	.
14	1	44070	5.49945	-247	44070	5.49945	-247	TRUE	1	25554721	25555661	941	+	AT1G68180	-	T22E19.19, T22E19_19	-	zinc finger (C3HC4-type RING finger) family protein	zinc finger (C3HC4-type RING finger) family protein; FUNCTIONS IN: protein binding, zinc ion binding; LOCATED IN: mitochondrion; CONTAINS InterPro DOMAIN/s: Zinc finger, RING-type (InterPro:IPR001841), Zinc finger, RING/FYVE/PHD-type (InterPro:IPR013083); BEST Arabidopsis thaliana protein match is: zinc finger (C3HC4-type RING finger) family protein (TAIR:AT3G56580.3); Has 6143 Blast hits to 6124…	no	MGDG.32.3..1.	.
14	1	44070	5.49945	518	44070	5.49945	518	TRUE	1	25556426	25558522	2097	+	AT1G68185	-	-	-	ubiquitin-related	ubiquitin-related; FUNCTIONS IN: molecular_function unknown; INVOLVED IN: protein modification process; LOCATED IN: cellular_component unknown; EXPRESSED IN: 24 plant structures; EXPRESSED DURING: 14 growth stages; CONTAINS InterPro DOMAIN/s: Ubiquitin (InterPro:IPR000626); Has 340 Blast hits to 340 proteins in 116 species: Archae - 0; Bacteria - 0; Metazoa - 146; Fungi - 60; Plants - 82; Viruses…	no	MGDG.32.3..1.	.
14	1	44070	5.49945	3338	44070	5.49945	3338	TRUE	1	25559246	25561212	1967	+	AT1G68190	-	T22E19.18, T22E19_18	-	zinc finger (B-box type) family protein	zinc finger (B-box type) family protein; FUNCTIONS IN: transcription factor activity, zinc ion binding; INVOLVED IN: regulation of transcription; LOCATED IN: endomembrane system, intracellular; EXPRESSED IN: 14 plant structures; EXPRESSED DURING: 8 growth stages; CONTAINS InterPro DOMAIN/s: Zinc finger, B-box (InterPro:IPR000315); BEST Arabidopsis thaliana protein match is: zinc finger (B-box typ…	no	MGDG.32.3..1.	.
14	1	44070	5.49945	6210	44070	5.49945	6210	TRUE	1	25562118	25563948	1831	+	AT1G68200	-	T22E19.17, T22E19_17	-	zinc finger (CCCH-type) family protein	zinc finger (CCCH-type) family protein; FUNCTIONS IN: transcription factor activity, nucleic acid binding; INVOLVED IN: regulation of transcription; EXPRESSED IN: inflorescence meristem, flower; EXPRESSED DURING: petal differentiation and expansion stage; CONTAINS InterPro DOMAIN/s: Zinc finger, CCCH-type (InterPro:IPR000571); BEST Arabidopsis thaliana protein match is: zinc finger (CCCH-type) fa…	no	MGDG.32.3..1.	.
15	2	44110	5.87104	-12816	44105	5.56128	-9420	FALSE	1	25565983	25569302	3320	+	AT1G68210	APRR6	APRR6, PRR6, PSEUDO-RESPONSE REGULATOR 6, T22E19.16, T22E19_16	Similar to ARR response regulator proteins that function in two-component signal transduction but lacking a conserved D-D-K motif in the receiver domain	APRR6 (PSEUDO-RESPONSE REGULATOR 6); transcription regulator/ two-component response regulator	PSEUDO-RESPONSE REGULATOR 6 (APRR6); FUNCTIONS IN: transcription regulator activity, two-component response regulator activity; INVOLVED IN: regulation of transcription, DNA-dependent, two-component signal transduction system (phosphorelay), regulation of transcription; LOCATED IN: cellular_component unknown; CONTAINS InterPro DOMAIN/s: CheY-like (InterPro:IPR011006), Homeodomain-like (InterPro:I…	no	MGDG.32.3..1.	.
15	2	44110	5.87104	-10406	44105	5.56128	-7010	FALSE	1	25570231	25571712	1482	+	AT1G68220	-	T22E19.15, T22E19_15	-	unknown protein	unknown protein; FUNCTIONS IN: molecular_function unknown; INVOLVED IN: biological_process unknown; LOCATED IN: plasma membrane; EXPRESSED IN: 22 plant structures; EXPRESSED DURING: 13 growth stages; CONTAINS InterPro DOMAIN/s: Protein of unknown function DUF1218 (InterPro:IPR009606); BEST Arabidopsis thaliana protein match is: unknown protein (TAIR:AT1G13380.1); Has 145 Blast hits to 145 protein…	no	MGDG.32.3..1.	.
15	2	44110	5.87104	-9197	44105	5.56128	-5801	FALSE	1	25572185	25572921	737	+	AT1G68230	-	T22E19.14, T22E19_14	-	reticulon family protein (RTNLB14)	reticulon family protein (RTNLB14); FUNCTIONS IN: molecular_function unknown; INVOLVED IN: biological_process unknown; LOCATED IN: endoplasmic reticulum; EXPRESSED IN: 21 plant structures; EXPRESSED DURING: 10 growth stages; CONTAINS InterPro DOMAIN/s: Reticulon (InterPro:IPR003388); BEST Arabidopsis thaliana protein match is: reticulon family protein (RTNLB6) (TAIR:AT3G61560.1); Has 233 Blast hi…	no	MGDG.32.3..1.	.
15	2	44110	5.87104	-7283	44105	5.56128	-3887	FALSE	1	25574461	25574835	375	+	AT1G68238	-	-	-	unknown protein	unknown protein; FUNCTIONS IN: molecular_function unknown; INVOLVED IN: biological_process unknown; LOCATED IN: endomembrane system; Has 2 Blast hits to 2 proteins in 1 species: Archae - 0; Bacteria - 0; Metazoa - 0; Fungi - 0; Plants - 2; Viruses - 0; Other Eukaryotes - 0 (source: NCBI BLink).	no	MGDG.32.3..1.	.
15	2	44110	5.87104	-5989	44105	5.56128	-2593	FALSE	1	25574864	25576129	1266	-	AT1G68240	-	T22E19.13, T22E19_13	-	transcription factor	transcription factor; FUNCTIONS IN: transcription factor activity; INVOLVED IN: regulation of transcription; LOCATED IN: nucleus; CONTAINS InterPro DOMAIN/s: Basic helix-loop-helix dimerisation region bHLH (InterPro:IPR001092), Helix-loop-helix DNA-binding (InterPro:IPR011598); Has 597 Blast hits to 597 proteins in 24 species: Archae - 0; Bacteria - 0; Metazoa - 1; Fungi - 0; Plants - 596; Viruse…	no	MGDG.32.3..1.	.
15	2	44110	5.87104	-1924	44105	5.56128	651	FALSE	1	25579373	25580194	822	-	AT1G68250	-	T22E19.12, T22E19_12	-	unknown protein	unknown protein; FUNCTIONS IN: molecular_function unknown; INVOLVED IN: biological_process unknown; LOCATED IN: cellular_component unknown; EXPRESSED IN: cotyledon, pollen tube, leaf; EXPRESSED DURING: LP.04 four leaves visible, LP.02 two leaves visible, LP.08 eight leaves visible; Has 3 Blast hits to 3 proteins in 1 species: Archae - 0; Bacteria - 0; Metazoa - 0; Fungi - 0; Plants - 3; Viruses -…	no	MGDG.32.3..1.	.
15	2	44110	5.87104	3658	44110	5.87104	3658	TRUE	1	25585776	25587658	1883	-	AT1G68260	-	T22E19.11, T22E19_11	-	thioesterase family protein	thioesterase family protein; FUNCTIONS IN: hydrolase activity, acting on ester bonds, acyl-CoA thioesterase activity; INVOLVED IN: biological_process unknown; EXPRESSED IN: 24 plant structures; EXPRESSED DURING: 15 growth stages; CONTAINS InterPro DOMAIN/s: Thioesterase superfamily (InterPro:IPR006683); BEST Arabidopsis thaliana protein match is: thioesterase-related (TAIR:AT1G68280.1); Has 1295 …	no	MGDG.32.3..1.	.
15	2	44110	5.87104	6073	44110	5.87104	6073	TRUE	1	25588191	25590254	2064	-	AT1G68270	-	T22E19.10, T22E19_10	-	AMP-dependent synthetase and ligase family protein	AMP-dependent synthetase and ligase family protein; FUNCTIONS IN: catalytic activity; INVOLVED IN: metabolic process; CONTAINS InterPro DOMAIN/s: AMP-dependent synthetase and ligase (InterPro:IPR000873); BEST Arabidopsis thaliana protein match is: AAE12 (ACYL ACTIVATING ENZYME 12); catalytic (TAIR:AT1G65890.1); Has 49430 Blast hits to 44347 proteins in 2109 species: Archae - 616; Bacteria - 27106…	no	MGDG.32.3..1.	.
16	1	45137	5.82381	-2557	45137	5.82381	-2557	TRUE	1	26171943	26173612	1670	+	AT1G69580	-	F24J1.30, F24J1_30	-	transcription factor	transcription factor; FUNCTIONS IN: transcription factor activity; INVOLVED IN: regulation of transcription; EXPRESSED IN: 22 plant structures; EXPRESSED DURING: 13 growth stages; CONTAINS InterPro DOMAIN/s: Homeodomain-like (InterPro:IPR009057), Myb, DNA-binding (InterPro:IPR014778), Homeodomain-related (InterPro:IPR012287), Myb-like DNA-binding region, SHAQKYF class (InterPro:IPR006447); BEST A…	no	PC.36.6	.
16	1	45137	5.82381	0	45137	5.82381	0	TRUE	1	26175654	26179351	3698	-	AT1G69587	-	-	Expressed gene.	other RNA	-	no	PC.36.6	.
16	1	45137	5.82381	1873	45137	5.82381	1873	TRUE	1	26178042	26178925	884	+	AT1G69588	CLE45	CLAVATA3/ESR-RELATED 45, CLE45	Belongs to a large gene family, called CLE for CLAVATA3/ESR-related, encoding small peptides with conserved carboxyl termini	CLE45 (CLAVATA3/ESR-RELATED 45)	CLAVATA3/ESR-RELATED 45 (CLE45); LOCATED IN: endomembrane system; Has 4 Blast hits to 4 proteins in 2 species: Archae - 0; Bacteria - 0; Metazoa - 0; Fungi - 0; Plants - 4; Viruses - 0; Other Eukaryotes - 0 (source: NCBI BLink).	no	PC.36.6	.
16	1	45137	5.82381	3494	45137	5.82381	3494	TRUE	1	26179663	26180244	582	-	AT1G69590	-	F24J1.32	-	-	pseudogene, similar to SAE1-S9-protein, blastp match of 31% identity and 1.7e-11 P-value to GP|4760708|dbj|BAA77394.1||AB012866 SAE1-S9-protein {Brassica rapa}	yes	PC.36.6	.
16	1	45137	5.82381	6301	45137	5.82381	6301	TRUE	1	26182470	26183198	729	+	AT1G69600	ZFHD1	ARABIDOPSIS THALIANA HOMEOBOX PROTEIN 29, ATHB29, F24J1.29, F24J1_29, ZFHD1, ZINC FINGER HOMEODOMAIN 1	Encodes ZFHD1, a member of the zinc finger homeodomain transcriptional factor family. Binds to the 62 bp promoter region of ERD1 (early responsive to dehydration stress 1). Expression of ZFHD1 is induced by drought, high salinity and abscisic acid.	ZFHD1 (ZINC FINGER HOMEODOMAIN 1); DNA binding / transcription activator/ transcription factor	ZINC FINGER HOMEODOMAIN 1 (ZFHD1); FUNCTIONS IN: transcription factor activity, transcription activator activity, DNA binding; INVOLVED IN: response to water deprivation; LOCATED IN: cellular_component unknown; EXPRESSED IN: 8 plant structures; EXPRESSED DURING: 6 growth stages; CONTAINS InterPro DOMAIN/s: Homeobox domain, ZF-HD class (InterPro:IPR006455), ZF-HD homeobox protein Cys/His-rich dime…	no	PC.36.6	.
17	1	48504	5.8474	-7851	48504	5.8474	-7851	TRUE	1	28123319	28125882	2564	+	AT1G74860	-	F25A4.17, F25A4_17	-	unknown protein	unknown protein; FUNCTIONS IN: molecular_function unknown; INVOLVED IN: biological_process unknown; LOCATED IN: cellular_component unknown; EXPRESSED IN: 24 plant structures; EXPRESSED DURING: 15 growth stages; BEST Arabidopsis thaliana protein match is: unknown protein (TAIR:AT1G19010.1); Has 167 Blast hits to 156 proteins in 44 species: Archae - 0; Bacteria - 7; Metazoa - 75; Fungi - 13; Plants…	no	TAG.52.1	.
17	1	48504	5.8474	-5270	48504	5.8474	-5270	TRUE	1	28126928	28128463	1536	+	AT1G74870	-	F25A4.16, F25A4_16	-	protein binding / zinc ion binding	protein binding / zinc ion binding; FUNCTIONS IN: protein binding, zinc ion binding; EXPRESSED IN: sperm cell, sepal, flower; EXPRESSED DURING: 4 anthesis, petal differentiation and expansion stage; CONTAINS InterPro DOMAIN/s: Zinc finger, RING-type (InterPro:IPR001841), Zinc finger, RING/FYVE/PHD-type (InterPro:IPR013083); BEST Arabidopsis thaliana protein match is: protein binding / zinc ion bi…	no	TAG.52.1	.
17	1	48504	5.8474	-3988	48504	5.8474	-3988	TRUE	1	28128470	28129745	1276	-	AT1G74875	-	-	-	unknown protein	FUNCTIONS IN: molecular_function unknown; INVOLVED IN: biological_process unknown; LOCATED IN: cellular_component unknown; BEST Arabidopsis thaliana protein match is: F-box family protein (TAIR:AT1G67623.1).	no	TAG.52.1	.
17	1	48504	5.8474	-2656	48504	5.8474	-2656	TRUE	1	28129858	28131077	1220	-	AT1G74880	NDH-O	F25A4.15, F25A4_15, NAD(P)H:plastoquinone dehydrogenase complex subunit O, NDH-O	Encodes subunit NDH-O of NAD(P)H:plastoquinone dehydrogenase complex (Ndh complex) present in the thylakoid membrane of chloroplasts. This subunit is thought to be required for Ndh complex assembly.	NDH-O (NAD(P)H:plastoquinone dehydrogenase complex subunit O)	NAD(P)H:plastoquinone dehydrogenase complex subunit O (NDH-O); FUNCTIONS IN: molecular_function unknown; INVOLVED IN: NADH dehydrogenase complex (plastoquinone) assembly; LOCATED IN: chloroplast thylakoid membrane, chloroplast, NAD(P)H dehydrogenase complex (plastoquinone); EXPRESSED IN: 21 plant structures; EXPRESSED DURING: 13 growth stages; Has 64 Blast hits to 64 proteins in 17 species: Archa…	no	TAG.52.1	.
17	1	48504	5.8474	-1023	48504	5.8474	-1023	TRUE	1	28131590	28132710	1121	-	AT1G74890	ARR15	ARR15, F25A4.14, F25A4_14, RESPONSE REGULATOR 15	Encodes a nuclear response regulator that acts as a negative regulator in cytokinin-mediated signal transduction. Transcript accumulates in leaves and roots in response to cytokinin treatment.	ARR15 (RESPONSE REGULATOR 15); transcription regulator/ two-component response regulator	RESPONSE REGULATOR 15 (ARR15); FUNCTIONS IN: transcription regulator activity, two-component response regulator activity; INVOLVED IN: cytokinin mediated signaling, response to cytokinin stimulus; LOCATED IN: nucleus, cytoplasm; EXPRESSED IN: 17 plant structures; EXPRESSED DURING: 11 growth stages; CONTAINS InterPro DOMAIN/s: CheY-like (InterPro:IPR011006), Signal transduction response regulator,…	no	TAG.52.1	.
17	1	48504	5.8474	200	48504	5.8474	200	TRUE	1	28133933	28135667	1735	+	AT1G74900	OTP43	F25A4.13, F25A4_13, OTP43, organelle transcript processing defect 43	-	OTP43 (organelle transcript processing defect 43)	organelle transcript processing defect 43 (OTP43); INVOLVED IN: RNA splicing; LOCATED IN: cellular_component unknown; EXPRESSED IN: 15 plant structures; EXPRESSED DURING: 7 growth stages; CONTAINS InterPro DOMAIN/s: Pentatricopeptide repeat (InterPro:IPR002885); BEST Arabidopsis thaliana protein match is: pentatricopeptide (PPR) repeat-containing protein (TAIR:AT1G77360.1); Has 21375 Blast hits t…	no	TAG.52.1	.
17	1	48504	5.8474	1628	48504	5.8474	1628	TRUE	1	28135361	28138826	3466	-	AT1G74910	-	F25A4.12, F25A4_12	-	ADP-glucose pyrophosphorylase family protein	ADP-glucose pyrophosphorylase family protein; FUNCTIONS IN: transferase activity, nucleotidyltransferase activity; INVOLVED IN: biosynthetic process; LOCATED IN: peroxisome; EXPRESSED IN: 24 plant structures; EXPRESSED DURING: 13 growth stages; CONTAINS InterPro DOMAIN/s: Trimeric LpxA-like (InterPro:IPR011004), Bacterial transferase hexapeptide repeat (InterPro:IPR001451), Nucleotidyl transferas…	no	TAG.52.1	.
17	1	48504	5.8474	5276	48504	5.8474	5276	TRUE	1	28139009	28142744	3736	-	AT1G74920	ALDH10A8	ALDEHYDE DEHYDROGENASE 10A8, ALDH10A8, F25A4.11, F25A4_11	Arabidopsis thaliana similar to betaine aldehyde dehydrogenase	ALDH10A8; 3-chloroallyl aldehyde dehydrogenase/ oxidoreductase	ALDH10A8; FUNCTIONS IN: 3-chloroallyl aldehyde dehydrogenase activity, oxidoreductase activity; INVOLVED IN: glycine betaine biosynthetic process from choline, metabolic process; LOCATED IN: cell wall; EXPRESSED IN: 23 plant structures; EXPRESSED DURING: 13 growth stages; CONTAINS InterPro DOMAIN/s: Aldehyde/histidinol dehydrogenase (InterPro:IPR016161), Aldehyde dehydrogenase (InterPro:IPR015590…	no	TAG.52.1	.
18	5	54570	6.3358	-7105	54565	5.49204	-6548	FALSE	2	1538901	1541094	2194	+	AT2G04430	atnudt5	Arabidopsis thaliana Nudix hydrolase homolog 5, T1O3.16, T1O3_16, atnudt5	-	atnudt5 (Arabidopsis thaliana Nudix hydrolase homolog 5); hydrolase	Arabidopsis thaliana Nudix hydrolase homolog 5 (atnudt5); FUNCTIONS IN: hydrolase activity; LOCATED IN: cytosol; EXPRESSED IN: 12 plant structures; EXPRESSED DURING: 11 growth stages; CONTAINS InterPro DOMAIN/s: NUDIX (InterPro:IPR015797), NUDIX hydrolase, core (InterPro:IPR000086), Anti-sense to fibroblast growth factor protein GFG (InterPro:IPR003293); BEST Arabidopsis thaliana protein match is…	no	TAG.52.7..1.	.
18	5	54570	6.3358	-5470	54565	5.49204	-4913	FALSE	2	1541511	1542729	1219	+	AT2G04440	-	T1O3.15, T1O3_15	-	NUDIX/mutT hydrolase family protein	NUDIX/mutT hydrolase family protein; FUNCTIONS IN: hydrolase activity, catalytic activity; INVOLVED IN: metabolic process; LOCATED IN: cellular_component unknown; CONTAINS InterPro DOMAIN/s: NUDIX (InterPro:IPR015797), Anti-sense to fibroblast growth factor protein GFG (InterPro:IPR003293), NUDIX hydrolase, core (InterPro:IPR000086); BEST Arabidopsis thaliana protein match is: atnudt5 (Arabidopsi…	no	TAG.52.7..1.	.
18	5	54570	6.3358	-2737	54565	5.49204	-2180	FALSE	2	1543320	1545462	2143	+	AT2G04450	ATNUDT6	ATNUDT6, Arabidopsis thaliana Nudix hydrolase homolog 6, T1O3.14, T1O3_14	-	ATNUDT6 (Arabidopsis thaliana Nudix hydrolase homolog 6); ADP-ribose diphosphatase/ NAD or NADH binding / hydrolase	Arabidopsis thaliana Nudix hydrolase homolog 6 (ATNUDT6); FUNCTIONS IN: ADP-ribose diphosphatase activity, hydrolase activity, NAD or NADH binding; INVOLVED IN: response to other organism; LOCATED IN: cytosol; EXPRESSED IN: 17 plant structures; EXPRESSED DURING: 12 growth stages; CONTAINS InterPro DOMAIN/s: NUDIX (InterPro:IPR015797), Anti-sense to fibroblast growth factor protein GFG (InterPro:I…	no	TAG.52.7..1.	.
18	5	54570	6.3358	0	54570	6.3358	0	TRUE	2	1547688	1548257	570	-	AT2G04460	-	T1O3.13, T1O3_13	-	-	Transposable element gene, similar to unknown protein [Arabidopsis thaliana] (TAIR:AT2G10090.1); similar to pol polyprotein [Citrus x paradisi] (GB:AAK70407.1)	yes	TAG.52.7..1.	.
18	5	54570	6.3358	1934	54584	5.57718	-486	FALSE	2	1550133	1553029	2897	-	AT2G04470	-	T1O3.12	-	-	Transposable element gene, copia-like retrotransposon family, has a 1.3e-67 P-value blast match to GB:AAD12998 pol polyprotein (Ty1_Copia-element) (Zea mays)	yes	TAG.52.7..1.	.
18	5	54570	6.3358	6083	54586	5.72005	487	FALSE	2	1554282	1555514	1233	-	AT2G04480	-	T1O3.11, T1O3_11	-	unknown protein	unknown protein; FUNCTIONS IN: molecular_function unknown; INVOLVED IN: biological_process unknown; LOCATED IN: cellular_component unknown; EXPRESSED IN: sperm cell, flower, root, leaf; EXPRESSED DURING: 4 anthesis, LP.04 four leaves visible, LP.02 two leaves visible; BEST Arabidopsis thaliana protein match is: unknown protein (TAIR:AT5G35870.1); Has 20 Blast hits to 20 proteins in 5 species: Arc…	no	TAG.52.7..1.	.
18	5	54570	6.3358	9061	54586	5.72005	3465	FALSE	2	1557260	1561743	4484	-	AT2G04490	-	T1O3.10, T1O3_10	-	-	Transposable element gene, copia-like retrotransposon family, has a 0. P-value blast match to GB:CAA72989 open reading frame 1 (Ty1_Copia-element) (Brassica oleracea)	yes	TAG.52.7..1.	.
19	2	63450	5.47916	-19304	63430	5.47916	-8516	FALSE	2	7522401	7523033	633	-	AT2G17300	-	F5J6.6, F5J6_6	-	unknown protein	unknown protein; FUNCTIONS IN: molecular_function unknown; INVOLVED IN: biological_process unknown; LOCATED IN: chloroplast; EXPRESSED IN: 20 plant structures; EXPRESSED DURING: 13 growth stages; BEST Arabidopsis thaliana protein match is: unknown protein (TAIR:AT4G35320.1); Has 25 Blast hits to 25 proteins in 5 species: Archae - 0; Bacteria - 0; Metazoa - 0; Fungi - 0; Plants - 25; Viruses - 0; …	no	PC.38.6	.
19	2	63450	5.47916	-13127	63430	5.47916	-2339	FALSE	2	7527676	7529210	1535	+	AT2G17305	-	-	-	unknown protein	FUNCTIONS IN: molecular_function unknown; INVOLVED IN: biological_process unknown; LOCATED IN: cellular_component unknown; CONTAINS InterPro DOMAIN/s: FBD (InterPro:IPR013596), FBD-like (InterPro:IPR006566); BEST Arabidopsis thaliana protein match is: F-box family protein (TAIR:AT5G54820.1); Has 41 Blast hits to 26 proteins in 2 species: Archae - 0; Bacteria - 0; Metazoa - 0; Fungi - 0; Plants - …	no	PC.38.6	.
19	2	63450	5.47916	-9925	63430	5.47916	0	FALSE	2	7531194	7532412	1219	+	AT2G17310	SON1	F5J6.7, F5J6_7, SON1, SUPPRESSOR OF NIM1-1 1	Encodes an F-Box protein that regulates a novel induced defense response independent of both salicylic acid and systemic acquired resistance	SON1 (SUPPRESSOR OF NIM1-1 1)	SUPPRESSOR OF NIM1-1 1 (SON1); FUNCTIONS IN: molecular_function unknown; INVOLVED IN: response to fungus, response to bacterium, protein ubiquitination; LOCATED IN: SCF ubiquitin ligase complex; CONTAINS InterPro DOMAIN/s: Cyclin-like F-box (InterPro:IPR001810), F-box associated (InterPro:IPR006527), F-box associated type 1 (InterPro:IPR017451); BEST Arabidopsis thaliana protein match is: F-box f…	no	PC.38.6	.
19	2	63450	5.47916	-6395	63430	5.47916	1931	FALSE	2	7533480	7535942	2463	-	AT2G17320	-	F5J6.8, F5J6_8	-	pantothenate kinase-related	pantothenate kinase-related; FUNCTIONS IN: molecular_function unknown; LOCATED IN: cellular_component unknown; CONTAINS InterPro DOMAIN/s: Domain of unknown function DUF89 (InterPro:IPR002791), Uncharacterised conserved protein UCP030210 (InterPro:IPR016949); BEST Arabidopsis thaliana protein match is: pantothenate kinase-related (TAIR:AT2G17340.1); Has 206 Blast hits to 206 proteins in 74 specie…	no	PC.38.6	.
19	2	63450	5.47916	-2915	63450	5.47916	-2915	TRUE	2	7537337	7539422	2086	-	AT2G17330	CYP51G2	CYP51A1, CYP51G2, CYTOCHROME P450 51G2, CYTOCHROME P450 51A1, F5J6.9, F5J6_9	putative obtusifoliol 14-alpha demethylase. Expressed pseudogene.	-	pseudogene, obtusifoliol 14-alpha demethylase, putative, similar to obtusifoliol 14-alpha demethylase GI:14624983 from (Arabidopsis thaliana); blastp match of 72% identity and 1.9e-177 P-value to GP|27461067|gb|AAL40888.1||AY065641 obtusifoliol-14-demethylase {Nicotiana tabacum}	yes	PC.38.6	.
19	2	63450	5.47916	0	63450	5.47916	0	TRUE	2	7541406	7544128	2723	-	AT2G17340	-	F5J6.10, F5J6_10	-	pantothenate kinase-related	pantothenate kinase-related; FUNCTIONS IN: molecular_function unknown; LOCATED IN: cellular_component unknown; EXPRESSED IN: 22 plant structures; EXPRESSED DURING: 13 growth stages; CONTAINS InterPro DOMAIN/s: Domain of unknown function DUF89 (InterPro:IPR002791), Uncharacterised conserved protein UCP030210 (InterPro:IPR016949); BEST Arabidopsis thaliana protein match is: pantothenate kinase fami…	no	PC.38.6	.
19	2	63450	5.47916	3201	63450	5.47916	3201	TRUE	2	7545538	7546374	837	-	AT2G17350	-	F5J6.11, F5J6_11	-	unknown protein	unknown protein; FUNCTIONS IN: molecular_function unknown; INVOLVED IN: biological_process unknown; LOCATED IN: cellular_component unknown; EXPRESSED IN: 23 plant structures; EXPRESSED DURING: 13 growth stages; Has 93 Blast hits to 67 proteins in 31 species: Archae - 0; Bacteria - 1; Metazoa - 16; Fungi - 13; Plants - 21; Viruses - 0; Other Eukaryotes - 42 (source: NCBI BLink).	no	PC.38.6	.
19	2	63450	5.47916	4143	63450	5.47916	4143	TRUE	2	7546480	7548313	1834	+	AT2G17360	-	F5J6.12, F5J6_12	-	40S ribosomal protein S4 (RPS4A)	40S ribosomal protein S4 (RPS4A); FUNCTIONS IN: structural constituent of ribosome; INVOLVED IN: translation; LOCATED IN: cytosolic small ribosomal subunit, plasma membrane, chloroplast; EXPRESSED IN: 26 plant structures; EXPRESSED DURING: 15 growth stages; CONTAINS InterPro DOMAIN/s: Ribosomal protein S4e, central (InterPro:IPR013845), Ribosomal protein S4e, N-terminal, conserved site (InterPro:…	no	PC.38.6	.
19	2	63450	5.47916	7438	63450	5.47916	7438	TRUE	2	7549775	7552201	2427	+	AT2G17370	HMG2	3-HYDROXY-3-METHYLGLUTARYL-COA REDUCTASE 2, 3-HYDROXY-3-METHYLGLUTARYL-COENZYME A REDUCTASE 2, F5J6.1, F5J6_1, HMG2, HMGR2	Encodes a 3-hydroxy-3-methylglutaryl-CoA reductase (HMGR) that is involved in the synthesis of sterol and triterpenoid compounds.	HMG2 (3-HYDROXY-3-METHYLGLUTARYL-COA REDUCTASE 2); hydroxymethylglutaryl-CoA reductase	3-HYDROXY-3-METHYLGLUTARYL-COA REDUCTASE 2 (HMG2); FUNCTIONS IN: hydroxymethylglutaryl-CoA reductase activity; INVOLVED IN: triterpenoid biosynthetic process, isoprenoid biosynthetic process, sterol biosynthetic process; LOCATED IN: microsome; EXPRESSED IN: 28 plant structures; EXPRESSED DURING: 16 growth stages; CONTAINS InterPro DOMAIN/s: Hydroxymethylglutaryl-CoA reductase, class I, catalytic …	no	PC.38.6	.
20	1	67001	5.73685	-7127	67001	5.73685	-7127	TRUE	2	10088774	10092878	4105	-	AT2G23720	-	F27L4.10, F27L4_10	-	-	Transposable element gene, Mutator-like transposase family, has a 6.7e-76 P-value blast match to Q9SI25 /181-349 Pfam PF03108 MuDR family transposase (MuDr-element domain)	yes	PC.34.2	.
20	1	67001	5.73685	0	67001	5.73685	0	TRUE	2	10097559	10103398	5840	+	AT2G23740	-	F27L4.8, F27L4_8	-	nucleic acid binding / transcription factor/ zinc ion binding	nucleic acid binding / transcription factor/ zinc ion binding; FUNCTIONS IN: transcription factor activity, zinc ion binding, nucleic acid binding; INVOLVED IN: chromatin modification; LOCATED IN: nucleus, intracellular; EXPRESSED IN: 22 plant structures; EXPRESSED DURING: 13 growth stages; CONTAINS InterPro DOMAIN/s: Zinc finger, C2H2-like (InterPro:IPR015880), SET (InterPro:IPR001214), Pre-SET …	no	PC.34.2	.
20	1	67001	5.73685	2782	67001	5.73685	2782	TRUE	2	10102787	10104029	1243	-	AT2G23755	-	-	-	unknown protein	unknown protein; FUNCTIONS IN: molecular_function unknown; INVOLVED IN: biological_process unknown; LOCATED IN: endomembrane system; Has 15 Blast hits to 15 proteins in 7 species: Archae - 0; Bacteria - 0; Metazoa - 12; Fungi - 0; Plants - 3; Viruses - 0; Other Eukaryotes - 0 (source: NCBI BLink).	no	PC.34.2	.
20	1	67001	5.73685	7704	67001	5.73685	7704	TRUE	2	10107709	10113213	5505	-	AT2G23760	BLH4	BEL1-LIKE HOMEODOMAIN 4, BLH4, F27L4.6, F27L4_6, SAW2, SAWTOOTH 2	Encodes a member of the BEL family of homeodomain proteins. Plants doubly mutant for saw1/saw2 (blh2/blh4) have serrated leaves. BP is expressed in the serrated leaves, therefore saw2 and saw1 may act redundantly to repress BP in leaves.	BLH4 (BEL1-LIKE HOMEODOMAIN 4); DNA binding / transcription factor	BEL1-LIKE HOMEODOMAIN 4 (BLH4); FUNCTIONS IN: transcription factor activity, DNA binding; INVOLVED IN: N-terminal protein myristoylation, leaf morphogenesis; LOCATED IN: nucleus; EXPRESSED IN: 24 plant structures; EXPRESSED DURING: 12 growth stages; CONTAINS InterPro DOMAIN/s: Homeobox, conserved site (InterPro:IPR017970), Homeobox (InterPro:IPR001356), Homeodomain-like (InterPro:IPR009057), POX …	no	PC.34.2	.
21	3	70817	5.61851	-6017	70817	5.61851	-6017	TRUE	2	12760139	12766623	6485	+	AT2G29940	PDR3	ATPDR3, F23F1.14, F23F1_14, PDR3, PLEIOTROPIC DRUG RESISTANCE 3	-	PDR3 (PLEIOTROPIC DRUG RESISTANCE 3); ATPase, coupled to transmembrane movement of substances	PLEIOTROPIC DRUG RESISTANCE 3 (PDR3); FUNCTIONS IN: ATPase activity, coupled to transmembrane movement of substances; INVOLVED IN: multidrug transport; LOCATED IN: membrane; EXPRESSED IN: 10 plant structures; EXPRESSED DURING: L mature pollen stage, M germinated pollen stage, 4 anthesis, C globular stage, petal differentiation and expansion stage; CONTAINS InterPro DOMAIN/s: ATPase, AAA+ type, co…	no	DAG.36.4	.
21	3	70817	5.61851	-4205	70817	5.61851	-4205	TRUE	2	12767585	12768435	851	+	AT2G29950	ELF4-L1	ELF4-L1, ELF4-Like 1, F23F1.13, F23F1_13	-	ELF4-L1 (ELF4-Like 1)	ELF4-Like 1 (ELF4-L1); FUNCTIONS IN: molecular_function unknown; INVOLVED IN: biological_process unknown; LOCATED IN: cellular_component unknown; CONTAINS InterPro DOMAIN/s: Protein of unknown function DUF1313 (InterPro:IPR009741); BEST Arabidopsis thaliana protein match is: ELF4 (EARLY FLOWERING 4) (TAIR:AT2G40080.1); Has 68 Blast hits to 67 proteins in 12 species: Archae - 0; Bacteria - 0; Meta…	no	DAG.36.4	.
21	3	70817	5.61851	-2061	70817	5.61851	-2061	TRUE	2	12769033	12770579	1547	-	AT2G29960	CYP5	ARABIDOPSIS THALIANA CYCLOPHILIN 5, ATCYP5, CYCLOPHILIN 19-4, CYCLOPHILIN 5, CYP19-4, CYP5, F23F1.12, F23F1_12	encodes a cyclophilin protein that exhibits peptidylprolyl cis/trans-isomerase and protein refolding activities that were sensitive to cyclosporin A. The protein interacts with GNOM in vitro and is localized to both the cytosolic and membrane fractions. The gene is expressed in the developing embryo.	CYP5 (CYCLOPHILIN 5); peptidyl-prolyl cis-trans isomerase	CYCLOPHILIN 5 (CYP5); FUNCTIONS IN: peptidyl-prolyl cis-trans isomerase activity; INVOLVED IN: protein folding; LOCATED IN: cytosol, Golgi stack, endoplasmic reticulum, membrane fraction, multivesicular body; EXPRESSED IN: 23 plant structures; EXPRESSED DURING: 13 growth stages; CONTAINS InterPro DOMAIN/s: Cyclophilin-like (InterPro:IPR015891), Peptidyl-prolyl cis-trans isomerase, cyclophilin-typ…	no	DAG.36.4	.
21	3	70817	5.61851	3746	70817	5.61851	3746	TRUE	2	12776386	12779938	3553	+	AT2G29970	-	F23F1.11, F23F1_11	-	heat shock protein-related	heat shock protein-related; LOCATED IN: cellular_component unknown; EXPRESSED IN: 23 plant structures; EXPRESSED DURING: 13 growth stages; BEST Arabidopsis thaliana protein match is: ATP-dependent Clp protease ClpB protein-related (TAIR:AT1G07200.2); Has 6123 Blast hits to 5857 proteins in 1355 species: Archae - 9; Bacteria - 4691; Metazoa - 4; Fungi - 100; Plants - 301; Viruses - 0; Other Eukary…	no	DAG.36.4	.
21	3	70817	5.61851	8951	70824	5.32	-1822	FALSE	2	12781591	12785053	3463	-	AT2G29980	FAD3	ENDOPLASMIC RETICULUM 18:2 DESATURASE, F23F1.10, F23F1_10, FAD3, FATTY ACID DESATURASE 3, OMEGA-3 FATTY ACID DESATURASE	Endoplasmic reticulum enzyme responsible for the synthesis of 18:3 fatty acids from phospholipids. Uses cytochrome b5 as electron donor.	FAD3 (FATTY ACID DESATURASE 3); omega-3 fatty acid desaturase	FATTY ACID DESATURASE 3 (FAD3); FUNCTIONS IN: omega-3 fatty acid desaturase activity; INVOLVED IN: unsaturated fatty acid biosynthetic process; LOCATED IN: endoplasmic reticulum; EXPRESSED IN: 25 plant structures; EXPRESSED DURING: 15 growth stages; CONTAINS InterPro DOMAIN/s: Fatty acid desaturase, type 1 (InterPro:IPR005804); BEST Arabidopsis thaliana protein match is: FAD8 (FATTY ACID DESATURA…	no	DAG.36.4	.		Prokaryotic Galactolipid, Sulfolipid, & Phospholipid Synthesis 2
21	3	70817	5.61851	20700	70832	5.31737	0	FALSE	2	12793340	12795913	2574	-	AT2G29990	NDA2	ALTERNATIVE NAD(P)H DEHYDROGENASE 2, F23F1.9, F23F1_9, NDA2	-	NDA2 (ALTERNATIVE NAD(P)H DEHYDROGENASE 2); FAD binding / NADH dehydrogenase/ oxidoreductase	ALTERNATIVE NAD(P)H DEHYDROGENASE 2 (NDA2); FUNCTIONS IN: NADH dehydrogenase activity, oxidoreductase activity, FAD binding; LOCATED IN: intrinsic to mitochondrial inner membrane; EXPRESSED IN: 24 plant structures; EXPRESSED DURING: 13 growth stages; CONTAINS InterPro DOMAIN/s: FAD-dependent pyridine nucleotide-disulphide oxidoreductase (InterPro:IPR013027), Pyridine nucleotide-disulphide oxidore…	no	DAG.36.4	.
21	3	70817	5.61851	24267	70832	5.31737	3383	FALSE	2	12796907	12799419	2513	-	AT2G29995	-	-	-	unknown protein	unknown protein; FUNCTIONS IN: molecular_function unknown; INVOLVED IN: biological_process unknown; LOCATED IN: endomembrane system; EXPRESSED IN: 15 plant structures; EXPRESSED DURING: 6 growth stages; BEST Arabidopsis thaliana protein match is: unknown protein (TAIR:AT1G07175.1); Has 5 Blast hits to 5 proteins in 1 species: Archae - 0; Bacteria - 0; Metazoa - 0; Fungi - 0; Plants - 5; Viruses -…	no	DAG.36.4	.
22	1	78209	5.81414	-8576	78209	5.81414	-8576	TRUE	2	18099238	18103345	4108	+	AT2G43650	EMB2777	EMB2777, EMBRYO DEFECTIVE 2777, F18O19.24	-	EMB2777 (EMBRYO DEFECTIVE 2777)	EMBRYO DEFECTIVE 2777 (EMB2777); FUNCTIONS IN: molecular_function unknown; EXPRESSED IN: 22 plant structures; EXPRESSED DURING: 12 growth stages; CONTAINS InterPro DOMAIN/s: Sas10/Utp3/C1D (InterPro:IPR007146); BEST Arabidopsis thaliana protein match is: unknown protein (TAIR:AT3G28230.2); Has 13418 Blast hits to 9203 proteins in 531 species: Archae - 65; Bacteria - 1866; Metazoa - 4566; Fungi - …	no	PE.38.2..1.	.
22	1	78209	5.81414	-7340	78209	5.81414	-7340	TRUE	2	18103751	18104581	831	-	AT2G43660	-	F18O19.23	-	glycosyl hydrolase family protein 17	glycosyl hydrolase family protein 17; FUNCTIONS IN: molecular_function unknown; INVOLVED IN: biological_process unknown; LOCATED IN: endomembrane system; EXPRESSED IN: inflorescence meristem, hypocotyl, flower, root; EXPRESSED DURING: petal differentiation and expansion stage; CONTAINS InterPro DOMAIN/s: X8 (InterPro:IPR012946); BEST Arabidopsis thaliana protein match is: glycosyl hydrolase famil…	no	PE.38.2..1.	.
22	1	78209	5.81414	-5878	78209	5.81414	-5878	TRUE	2	18105125	18106043	919	+	AT2G43670	-	F18O19.22	-	glycosyl hydrolase family protein 17	glycosyl hydrolase family protein 17; FUNCTIONS IN: molecular_function unknown; INVOLVED IN: biological_process unknown; LOCATED IN: endomembrane system; EXPRESSED IN: shoot apex, hypocotyl, pedicel, root; EXPRESSED DURING: 4 anthesis; CONTAINS InterPro DOMAIN/s: X8 (InterPro:IPR012946); BEST Arabidopsis thaliana protein match is: unknown protein (TAIR:AT1G78520.1); Has 763 Blast hits to 727 prot…	no	PE.38.2..1.	.
22	1	78209	5.81414	-90	78209	5.81414	-90	TRUE	2	18108349	18111831	3483	+	AT2G43680	IQD14	F18O19.21, IQD14	-	IQD14; calmodulin binding	IQD14; FUNCTIONS IN: calmodulin binding; LOCATED IN: plasma membrane; EXPRESSED IN: 23 plant structures; EXPRESSED DURING: 13 growth stages; CONTAINS InterPro DOMAIN/s: IQ calmodulin-binding region (InterPro:IPR000048); BEST Arabidopsis thaliana protein match is: IQD13 (IQ-domain 13); calmodulin binding (TAIR:AT3G59690.1); Has 100644 Blast hits to 47343 proteins in 1568 species: Archae - 188; Bac…	no	PE.38.2..1.	.
22	1	78209	5.81414	668	78209	5.81414	668	TRUE	2	18112589	18114583	1995	+	AT2G43690	-	F18O19.20	-	lectin protein kinase, putative	lectin protein kinase, putative; FUNCTIONS IN: kinase activity; INVOLVED IN: protein amino acid phosphorylation; LOCATED IN: endomembrane system; EXPRESSED IN: 19 plant structures; EXPRESSED DURING: 9 growth stages; CONTAINS InterPro DOMAIN/s: Legume lectin, beta domain (InterPro:IPR001220), Serine/threonine protein kinase-related (InterPro:IPR017442), Concanavalin A-like lectin/glucanase, subgro…	no	PE.38.2..1.	.
22	1	78209	5.81414	3171	78209	5.81414	3171	TRUE	2	18115092	18118844	3753	+	AT2G43700	-	F18O19.19	-	lectin protein kinase family protein	lectin protein kinase family protein; FUNCTIONS IN: kinase activity; INVOLVED IN: protein amino acid phosphorylation; LOCATED IN: endomembrane system; CONTAINS InterPro DOMAIN/s: Legume lectin, beta domain (InterPro:IPR001220), Protein kinase, ATP binding site (InterPro:IPR017441), Serine/threonine protein kinase-related (InterPro:IPR017442), Concanavalin A-like lectin/glucanase, subgroup (InterP…	no	PE.38.2..1.	.
22	1	78209	5.81414	8035	78209	5.81414	8035	TRUE	2	18119956	18122889	2934	+	AT2G43710	SSI2	F18O19.18, FAB2, FATTY ACID BIOSYNTHESIS 2, SSI2	Encodes a stearoyl-ACP desaturase, involved in fatty acid desaturation. The ssi2 mutants have increased 18:0 and reduced 18:1 fatty acids. Exogenous application of glycerol to wild type plants mimics the ssi2 mutant phenotype. The altered 18:1 fatty acid content in the ssi2 mutants has an impact on SA- and JA-mediated defense signaling.	SSI2; acyl-[acyl-carrier-protein] desaturase/ stearoyl-CoA 9-desaturase	SSI2; FUNCTIONS IN: acyl-[acyl-carrier-protein] desaturase activity, stearoyl-CoA 9-desaturase activity; INVOLVED IN: in 9 processes; LOCATED IN: chloroplast; EXPRESSED IN: 22 plant structures; EXPRESSED DURING: 14 growth stages; CONTAINS InterPro DOMAIN/s: Ribonucleotide reductase-related (InterPro:IPR012348), Ferritin/ribonucleotide reductase-like (InterPro:IPR009078), Fatty acid desaturase, ty…	no	PE.38.2..1.	.		Plast FAE & Desat
23	2	86957	6.45038	-15862	86943	6.36411	-9570	FALSE	3	3839102	3841466	2365	+	AT3G12050	-	MEC18.18	-	Aha1 domain-containing protein	Aha1 domain-containing protein; FUNCTIONS IN: ATPase activator activity, chaperone binding; INVOLVED IN: response to stress; LOCATED IN: cytoplasm; EXPRESSED IN: 24 plant structures; EXPRESSED DURING: 15 growth stages; CONTAINS InterPro DOMAIN/s: Activator of Hsp90 ATPase, N-terminal (InterPro:IPR015310), Activator of Hsp90 ATPase homologue 1-like (InterPro:IPR013538); Has 442 Blast hits to 425 p…	no	PC.34.1	.	35
23	2	86957	6.45038	-12178	86943	6.36411	-5886	FALSE	3	3843142	3845150	2009	+	AT3G12060	-	-	-	unknown protein	unknown protein; INVOLVED IN: biological_process unknown; LOCATED IN: cellular_component unknown; EXPRESSED IN: 9 plant structures; EXPRESSED DURING: 6 growth stages; CONTAINS InterPro DOMAIN/s: Protein of unknown function DUF231, plant (InterPro:IPR004253); BEST Arabidopsis thaliana protein match is: unknown protein (TAIR:AT5G06700.1); Has 714 Blast hits to 702 proteins in 18 species: Archae - 0…	no	PC.34.1	.	35
23	2	86957	6.45038	-9766	86943	6.36411	-3474	FALSE	3	3845211	3847562	2352	-	AT3G12070	-	-	-	geranylgeranyl transferase type II beta subunit, putative / RAB geranylgeranyltransferase beta subunit, putative	geranylgeranyl transferase type II beta subunit, putative / RAB geranylgeranyltransferase beta subunit, putative; FUNCTIONS IN: catalytic activity; EXPRESSED IN: 13 plant structures; EXPRESSED DURING: 6 growth stages; CONTAINS InterPro DOMAIN/s: Terpenoid cylases/protein prenyltransferase alpha-alpha toroid (InterPro:IPR008930), Prenyltransferase/squalene oxidase (InterPro:IPR001330); BEST Arabid…	no	PC.34.1	.	35
23	2	86957	6.45038	-5190	86943	6.36411	0	FALSE	3	3847792	3852138	4347	+	AT3G12080	emb2738	emb2738, embryo defective 2738	-	emb2738 (embryo defective 2738); GTP binding	embryo defective 2738 (emb2738); FUNCTIONS IN: GTP binding; INVOLVED IN: embryonic development ending in seed dormancy; LOCATED IN: chloroplast; EXPRESSED IN: 21 plant structures; EXPRESSED DURING: 13 growth stages; CONTAINS InterPro DOMAIN/s: GTP-binding (InterPro:IPR005289), Small GTP-binding protein (InterPro:IPR005225), GTP1/OBG (InterPro:IPR006073), GTP-binding protein, HSR1-related (InterPr…	no	PC.34.1	.	35
23	2	86957	6.45038	-3608	86943	6.36411	1109	FALSE	3	3852145	3853720	1576	-	AT3G12090	TET6	TET6, TETRASPANIN6	Member of TETRASPANIN family	TET6 (TETRASPANIN6)	TETRASPANIN6 (TET6); FUNCTIONS IN: molecular_function unknown; INVOLVED IN: aging; LOCATED IN: endomembrane system, integral to membrane; EXPRESSED IN: 8 plant structures; EXPRESSED DURING: 4 anthesis, LP.04 four leaves visible, petal differentiation and expansion stage; CONTAINS InterPro DOMAIN/s: Tetraspanin (InterPro:IPR018499); BEST Arabidopsis thaliana protein match is: TET9 (TETRASPANIN9) (…	no	PC.34.1	.	35
23	2	86957	6.45038	-9	86957	6.45038	-9	TRUE	3	3854515	3857319	2805	-	AT3G12100	-	-	-	cation efflux family protein / metal tolerance protein, putative	cation efflux family protein / metal tolerance protein, putative; FUNCTIONS IN: cation transmembrane transporter activity, efflux transmembrane transporter activity; INVOLVED IN: cation transport, response to nematode; LOCATED IN: membrane; EXPRESSED IN: 22 plant structures; EXPRESSED DURING: 13 growth stages; CONTAINS InterPro DOMAIN/s: Cation efflux protein (InterPro:IPR002524); BEST Arabidopsi…	no	PC.34.1	.	35
23	2	86957	6.45038	515	86957	6.45038	515	TRUE	3	3857843	3859798	1956	+	AT3G12110	ACT11	ACT11, actin-11	Encodes an actin that is expressed predominantly during reproductive development.	ACT11 (actin-11); structural constituent of cytoskeleton	actin-11 (ACT11); FUNCTIONS IN: structural constituent of cytoskeleton; INVOLVED IN: response to cyclopentenone, actin cytoskeleton organization; LOCATED IN: mitochondrion, cytoskeleton, plasma membrane; EXPRESSED IN: 30 plant structures; EXPRESSED DURING: 15 growth stages; CONTAINS InterPro DOMAIN/s: Actin, conserved site (InterPro:IPR004001), Actin/actin-like (InterPro:IPR004000); BEST Arabidop…	no	PC.34.1	.	35
23	2	86957	6.45038	2957	86957	6.45038	2957	TRUE	3	3860285	3863050	2766	-	AT3G12120	FAD2	DELTA-12 DESATURASE, FAD2, FATTY ACID DESATURASE 2	Major enzyme responsible for the synthesis of 18:2 fatty acids in the endoplasmic reticulum. Contains His-rich motifs, which contribute to the interaction with the electron donor cytochrome b5.	FAD2 (FATTY ACID DESATURASE 2); delta12-fatty acid dehydrogenase/ omega-6 fatty acid desaturase	FATTY ACID DESATURASE 2 (FAD2); FUNCTIONS IN: omega-6 fatty acid desaturase activity, delta12-fatty acid dehydrogenase activity; INVOLVED IN: lipid metabolic process; LOCATED IN: endoplasmic reticulum; EXPRESSED IN: 24 plant structures; EXPRESSED DURING: 15 growth stages; CONTAINS InterPro DOMAIN/s: Fatty acid desaturase, type 1 (InterPro:IPR005804); BEST Arabidopsis thaliana protein match is: FA…	no	PC.34.1	.	35	Prokaryotic Galactolipid, Sulfolipid, & Phospholipid Synthesis 2
23	2	86957	6.45038	6824	86957	6.45038	6824	TRUE	3	3864152	3866596	2445	-	AT3G12130	-	-	-	KH domain-containing protein / zinc finger (CCCH type) family protein	KH domain-containing protein / zinc finger (CCCH type) family protein; FUNCTIONS IN: transcription factor activity, nucleic acid binding; INVOLVED IN: regulation of transcription; EXPRESSED IN: 22 plant structures; EXPRESSED DURING: 13 growth stages; CONTAINS InterPro DOMAIN/s: Zinc finger, CCCH-type (InterPro:IPR000571), K Homology (InterPro:IPR004087), K Homology, type 1, subgroup (InterPro:IPR…	no	PC.34.1	.	35
24	1	91791	5.31228	-7831	91791	5.31228	-7831	TRUE	3	6474542	6474685	144	-	AT3G18779	-	-	-	unknown protein	unknown protein; LOCATED IN: endomembrane system; Has 0 Blast hits to 0 proteins in 0 species (source: NCBI BLink).	no	PC.34.2	.
24	1	91791	5.31228	-5312	91791	5.31228	-5312	TRUE	3	6474842	6477204	2363	+	AT3G18780	ACT2	ACT2, ACTIN 2, DEFORMED ROOT HAIRS 1, DER1, ENHANCER OF LRX1 2, ENL2, LIGHT STRESS-REGULATED 2, LSR2	Encodes an actin that is constitutively expressed in vegetative structures but not pollen. ACT2 is involved in tip growth of root hairs.	ACT2 (ACTIN 2); structural constituent of cytoskeleton	ACTIN 2 (ACT2); FUNCTIONS IN: structural constituent of cytoskeleton; INVOLVED IN: in 7 processes; LOCATED IN: nucleus, membrane, cytoplasm; EXPRESSED IN: 26 plant structures; EXPRESSED DURING: 16 growth stages; CONTAINS InterPro DOMAIN/s: Actin, conserved site (InterPro:IPR004001), Actin/actin-like (InterPro:IPR004000); BEST Arabidopsis thaliana protein match is: ACT8 (ACTIN 8); copper ion bindi…	no	PC.34.2	.
24	1	91791	5.31228	-2968	91791	5.31228	-2968	TRUE	3	6477699	6479548	1850	+	AT3G18790	-	-	-	unknown protein	FUNCTIONS IN: molecular_function unknown; INVOLVED IN: biological_process unknown; LOCATED IN: chloroplast; EXPRESSED IN: 22 plant structures; EXPRESSED DURING: 13 growth stages; CONTAINS InterPro DOMAIN/s: Isy1-like splicing (InterPro:IPR009360); Has 1075 Blast hits to 879 proteins in 176 species: Archae - 8; Bacteria - 11; Metazoa - 379; Fungi - 177; Plants - 27; Viruses - 9; Other Eukaryotes -…	no	PC.34.2	.
24	1	91791	5.31228	-2138	91791	5.31228	-2138	TRUE	3	6479688	6480378	691	+	AT3G18800	-	-	-	unknown protein	unknown protein; FUNCTIONS IN: molecular_function unknown; INVOLVED IN: biological_process unknown; LOCATED IN: plasma membrane; EXPRESSED IN: 17 plant structures; EXPRESSED DURING: 12 growth stages; Has 37 Blast hits to 37 proteins in 6 species: Archae - 0; Bacteria - 0; Metazoa - 0; Fungi - 0; Plants - 37; Viruses - 0; Other Eukaryotes - 0 (source: NCBI BLink).	no	PC.34.2	.
24	1	91791	5.31228	0	91791	5.31228	0	TRUE	3	6480701	6483593	2893	-	AT3G18810	-	-	-	protein kinase family protein	protein kinase family protein; FUNCTIONS IN: protein serine/threonine kinase activity, protein tyrosine kinase activity, protein kinase activity, ATP binding; INVOLVED IN: protein amino acid phosphorylation; LOCATED IN: chloroplast; EXPRESSED IN: 20 plant structures; EXPRESSED DURING: 14 growth stages; CONTAINS InterPro DOMAIN/s: Protein kinase, ATP binding site (InterPro:IPR017441), Protein kina…	no	PC.34.2	.
24	1	91791	5.31228	1424	91791	5.31228	1424	TRUE	3	6483940	6484013	74	-	AT3G18815	-	60504.TRNA-THR-1	-	pre-tRNA	tRNA-Thr (anticodon: AGT)	no	PC.34.2	.
24	1	91791	5.31228	1552	91791	5.31228	1552	TRUE	3	6484068	6486247	2180	+	AT3G18820	ATRAB7B	ARABIDOPSIS RAB GTPASE HOMOLOG G3F, ATRAB7B, ATRABG3F, RAB71, RAB7B, RABG3F	-	ATRAB7B (ARABIDOPSIS RAB GTPASE HOMOLOG G3F); GTP binding	ARABIDOPSIS RAB GTPASE HOMOLOG G3F (ATRAB7B); FUNCTIONS IN: GTP binding; INVOLVED IN: protein transport, small GTPase mediated signal transduction; LOCATED IN: plasma membrane, nucleus; EXPRESSED IN: 26 plant structures; EXPRESSED DURING: 13 growth stages; CONTAINS InterPro DOMAIN/s: Ras GTPase (InterPro:IPR001806), Small GTP-binding protein (InterPro:IPR005225), Ras (InterPro:IPR013753), Ras sma…	no	PC.34.2	.
24	1	91791	5.31228	5718	91791	5.31228	5718	TRUE	3	6488234	6488426	193	+	AT3G18827	MIR868A	MICRORNA868A, MIR868A	Encodes a microRNA of unknown function. MicroRNAs are regulatory RNAs with a mature length of ~21-nucleotides that are processed from hairpin precursors by Dicer-like enzymes. MicroRNAs can negatively regulate gene expression by attenuating translation or by directing mRNA cleavage. Mature sequence: CUUCUUAAGUGCUGAUAAUGC	MIR868A (MICRORNA868A); miRNA	-	no	PC.34.2	.
24	1	91791	5.31228	6346	91791	5.31228	6346	TRUE	3	6488862	6491273	2412	-	AT3G18830	ATPLT5	ATPLT5, POLYOL TRANSPORTER 5	This gene encodes a plasma membrane-localized polyol/cyclitol/monosaccharide-H+-symporter. The AtPLT5 symporter is able to catalyze the energy-dependent membrane passage of a wide range of linear polyols (three to six carbon backbone), of cyclic polyols (<i>myo</i>-inositol), and of numerous monosaccharides, including pyranose ring-forming and furanose ring-forming hexoses and pentoses. This gene…	ATPLT5 (POLYOL TRANSPORTER 5); D-ribose transmembrane transporter/ D-xylose transmembrane transporter/ carbohydrate transmembrane transporter/ galactose transmembrane transporter/ glucose transmembrane transporter/ glycerol transmembrane transporter/ mannitol transmembrane transporter/ monosaccharide transmembrane transporter/ myo-inositol transmembrane transporter/ sorbitol transmembrane transpo…	POLYOL TRANSPORTER 5 (ATPLT5); FUNCTIONS IN: in 11 functions; INVOLVED IN: transport, transmembrane transport; LOCATED IN: plasma membrane, membrane; EXPRESSED IN: 31 plant structures; EXPRESSED DURING: 13 growth stages; CONTAINS InterPro DOMAIN/s: Sugar transporter, conserved site (InterPro:IPR005829), General substrate transporter (InterPro:IPR005828), Sugar/inositol transporter (InterPro:IPR00…	no	PC.34.2	.
25	1	92842	5.58064	-8213	92842	5.58064	-8213	TRUE	3	7021332	7023279	1948	+	AT3G20110	CYP705A20	CYP705A20, CYTOCHROME P450, FAMILY 705, SUBFAMILY A, POLYPEPTIDE 20	member of CYP705A	CYP705A20; electron carrier/ heme binding / iron ion binding / monooxygenase/ oxygen binding	CYP705A20; FUNCTIONS IN: electron carrier activity, monooxygenase activity, iron ion binding, oxygen binding, heme binding; LOCATED IN: endomembrane system; EXPRESSED IN: hypocotyl, root; CONTAINS InterPro DOMAIN/s: Cytochrome P450 (InterPro:IPR001128), Cytochrome P450, C-terminal region (InterPro:IPR017973), Cytochrome P450, E-class, group I (InterPro:IPR002401), Cytochrome P450, conserved site …	no	DGDG.34.4..2.	.
25	1	92842	5.58064	-5569	92842	5.58064	-5569	TRUE	3	7023311	7025923	2613	+	AT3G20120	CYP705A21	CYP705A21, CYTOCHROME P450, FAMILY 705, SUBFAMILY A, POLYPEPTIDE 21	member of CYP705A	CYP705A21; electron carrier/ heme binding / iron ion binding / monooxygenase/ oxygen binding	CYP705A21; FUNCTIONS IN: electron carrier activity, monooxygenase activity, iron ion binding, oxygen binding, heme binding; EXPRESSED IN: 22 plant structures; EXPRESSED DURING: 10 growth stages; CONTAINS InterPro DOMAIN/s: Cytochrome P450 (InterPro:IPR001128), Cytochrome P450, conserved site (InterPro:IPR017972), Cytochrome P450, E-class, group I (InterPro:IPR002401), Cytochrome P450, C-terminal …	no	DGDG.34.4..2.	.
25	1	92842	5.58064	-2656	92842	5.58064	-2656	TRUE	3	7026929	7028836	1908	+	AT3G20130	CYP705A22	CYP705A22, CYTOCHROME P450, FAMILY 705, SUBFAMILY A, POLYPEPTIDE 22	member of CYP705A	CYP705A22; electron carrier/ heme binding / iron ion binding / monooxygenase/ oxygen binding	CYP705A22; FUNCTIONS IN: electron carrier activity, monooxygenase activity, iron ion binding, oxygen binding, heme binding; INVOLVED IN: biological_process unknown; LOCATED IN: endomembrane system; EXPRESSED IN: root, carpel; EXPRESSED DURING: petal differentiation and expansion stage; CONTAINS InterPro DOMAIN/s: Cytochrome P450 (InterPro:IPR001128), Cytochrome P450, C-terminal region (InterPro:I…	no	DGDG.34.4..2.	.
25	1	92842	5.58064	-705	92842	5.58064	-705	TRUE	3	7029175	7030787	1613	+	AT3G20140	CYP705A23	CYP705A23, CYTOCHROME P450, FAMILY 705, SUBFAMILY A, POLYPEPTIDE 23	member of CYP705A	CYP705A23; electron carrier/ heme binding / iron ion binding / monooxygenase/ oxygen binding	CYP705A23; FUNCTIONS IN: electron carrier activity, monooxygenase activity, iron ion binding, oxygen binding, heme binding; LOCATED IN: endomembrane system; EXPRESSED IN: sperm cell; CONTAINS InterPro DOMAIN/s: Cytochrome P450 (InterPro:IPR001128), Cytochrome P450, C-terminal region (InterPro:IPR017973), Cytochrome P450, E-class, group I (InterPro:IPR002401), Cytochrome P450, conserved site (Inte…	no	DGDG.34.4..2.	.
25	1	92842	5.58064	0	92842	5.58064	0	TRUE	3	7031332	7036499	5168	+	AT3G20150	-	-	-	kinesin motor family protein	kinesin motor family protein; FUNCTIONS IN: microtubule motor activity, ATP binding; INVOLVED IN: microtubule-based movement; LOCATED IN: microtubule associated complex, chloroplast; EXPRESSED IN: 17 plant structures; EXPRESSED DURING: 9 growth stages; CONTAINS InterPro DOMAIN/s: Kinesin-related (InterPro:IPR010544), Kinesin, motor region (InterPro:IPR001752); BEST Arabidopsis thaliana protein ma…	no	DGDG.34.4..2.	.
25	1	92842	5.58064	5643	92842	5.58064	5643	TRUE	3	7037135	7038375	1241	+	AT3G20155	-	-	-	unknown protein	unknown protein; FUNCTIONS IN: molecular_function unknown; INVOLVED IN: biological_process unknown; LOCATED IN: cellular_component unknown; Has 24 Blast hits to 24 proteins in 3 species: Archae - 0; Bacteria - 0; Metazoa - 0; Fungi - 0; Plants - 24; Viruses - 0; Other Eukaryotes - 0 (source: NCBI BLink).	no	DGDG.34.4..2.	.
25	1	92842	5.58064	7503	92842	5.58064	7503	TRUE	3	7038995	7040029	1035	+	AT3G20160	-	-	-	geranylgeranyl pyrophosphate synthase, putative / GGPP synthetase, putative / farnesyltranstransferase, putative	geranylgeranyl pyrophosphate synthase, putative / GGPP synthetase, putative / farnesyltranstransferase, putative; FUNCTIONS IN: farnesyltranstransferase activity; INVOLVED IN: isoprenoid biosynthetic process; CONTAINS InterPro DOMAIN/s: Polyprenyl synthetase-related (InterPro:IPR017446), Terpenoid synthase (InterPro:IPR008949), Polyprenyl synthetase (InterPro:IPR000092); BEST Arabidopsis thaliana…	no	DGDG.34.4..2.	.
26	1	98046	6.09213	-6214	98046	6.09213	-6214	TRUE	3	9536923	9540453	3531	+	AT3G26100	-	-	-	regulator of chromosome condensation (RCC1) family protein	regulator of chromosome condensation (RCC1) family protein; FUNCTIONS IN: Ran GTPase binding; INVOLVED IN: biological_process unknown; EXPRESSED IN: 24 plant structures; EXPRESSED DURING: 13 growth stages; CONTAINS InterPro DOMAIN/s: Regulator of chromosome condensation/beta-lactamase-inhibitor protein II (InterPro:IPR009091), Regulator of chromosome condensation, RCC1 (InterPro:IPR000408); BEST …	no	PE.36.2	.
26	1	98046	6.09213	-4553	98046	6.09213	-4553	TRUE	3	9541483	9542114	632	+	AT3G26110	-	-	-	unknown protein	FUNCTIONS IN: molecular_function unknown; LOCATED IN: anchored to membrane; EXPRESSED IN: 9 plant structures; EXPRESSED DURING: L mature pollen stage, M germinated pollen stage, 4 anthesis, C globular stage, petal differentiation and expansion stage; BEST Arabidopsis thaliana protein match is: BCP1 (TAIR:AT1G24520.1); Has 20 Blast hits to 20 proteins in 5 species: Archae - 0; Bacteria - 0; Metazo…	no	PE.36.2	.
26	1	98046	6.09213	-2290	98046	6.09213	-2290	TRUE	3	9542278	9544377	2100	+	AT3G26115	-	-	-	catalytic/ pyridoxal phosphate binding	catalytic/ pyridoxal phosphate binding; FUNCTIONS IN: pyridoxal phosphate binding, catalytic activity; INVOLVED IN: metabolic process; LOCATED IN: cellular_component unknown; CONTAINS InterPro DOMAIN/s: Pyridoxal phosphate-dependent enzyme, beta subunit (InterPro:IPR001926); BEST Arabidopsis thaliana protein match is: D-CDES (D-CYSTEINE DESULFHYDRASE); 1-aminocyclopropane-1-carboxylate deaminase/…	no	PE.36.2	.
26	1	98046	6.09213	0	98046	6.09213	0	TRUE	3	9546398	9549186	2789	+	AT3G26120	TEL1	TEL1, TERMINAL EAR1-LIKE 1	Similar to terminal ear1 in Zea mays. A member of mei2-like gene family; phylogenetic analysis revealed that TEL1 belongs to the third clade of mei2-like proteins (TEL clade), with conserved two N-terminal RNA recognition motifs (RRM), in addition to the C-terminal RRM, shared among all mei2-like proteins.	TEL1 (TERMINAL EAR1-LIKE 1); RNA binding / nucleic acid binding / nucleotide binding	TERMINAL EAR1-LIKE 1 (TEL1); FUNCTIONS IN: RNA binding, nucleotide binding, nucleic acid binding; EXPRESSED IN: primary root apical meristem, cotyledon primordium, shoot apical meristem, floral meristem, embryonic shoot apical meristem; EXPRESSED DURING: E expanded cotyledon stage, D bilateral stage; CONTAINS InterPro DOMAIN/s: RNA recognition motif, RNP-1 (InterPro:IPR000504), RNA recognition mo…	no	PE.36.2	.
26	1	98046	6.09213	5145	98046	6.09213	5145	TRUE	3	9551812	9553437	1626	+	AT3G26125	CYP86C2	CYP86C2	encodes a protein with cytochrome P450 domain	CYP86C2; electron carrier/ heme binding / iron ion binding / monooxygenase/ oxygen binding	CYP86C2; FUNCTIONS IN: electron carrier activity, monooxygenase activity, iron ion binding, oxygen binding, heme binding; LOCATED IN: endomembrane system; EXPRESSED IN: 15 plant structures; EXPRESSED DURING: 6 growth stages; CONTAINS InterPro DOMAIN/s: Cytochrome P450 (InterPro:IPR001128), Cytochrome P450, C-terminal region (InterPro:IPR017973), Cytochrome P450, E-class, group I (InterPro:IPR0024…	no	PE.36.2	.
26	1	98046	6.09213	7041	98046	6.09213	7041	TRUE	3	9553708	9555611	1904	-	AT3G26130	-	-	-	glycosyl hydrolase family 5 protein / cellulase family protein	glycosyl hydrolase family 5 protein / cellulase family protein; FUNCTIONS IN: cation binding, hydrolase activity, hydrolyzing O-glycosyl compounds, catalytic activity; INVOLVED IN: carbohydrate metabolic process; LOCATED IN: endomembrane system; EXPRESSED IN: inflorescence meristem, male gametophyte, flower, root; EXPRESSED DURING: M germinated pollen stage, 4 anthesis; CONTAINS InterPro DOMAIN/s…	no	PE.36.2	.
27	1	98851	5.50124	-8857	98851	5.50124	-8857	TRUE	3	9898680	9899350	671	-	AT3G26855	-	-	-	unknown protein	FUNCTIONS IN: molecular_function unknown; INVOLVED IN: biological_process unknown; LOCATED IN: cellular_component unknown; CONTAINS InterPro DOMAIN/s: RNA-directed DNA polymerase (reverse transcriptase), related (InterPro:IPR015706); BEST Arabidopsis thaliana protein match is: reverse transcriptase-related (TAIR:AT2G02650.1); Has 97 Blast hits to 97 proteins in 6 species: Archae - 0; Bacteria - 0…	no	MGDG.36.4..1.	.
27	1	98851	5.50124	-6323	98851	5.50124	-6323	TRUE	3	9901516	9901884	369	-	AT3G26860	-	-	-	unknown protein	FUNCTIONS IN: molecular_function unknown; INVOLVED IN: biological_process unknown; LOCATED IN: endomembrane system; EXPRESSED IN: 9 plant structures; EXPRESSED DURING: L mature pollen stage, M germinated pollen stage, 4 anthesis, C globular stage, petal differentiation and expansion stage; CONTAINS InterPro DOMAIN/s: Plant self-incompatibility S1 (InterPro:IPR010264); BEST Arabidopsis thaliana pr…	no	MGDG.36.4..1.	.
27	1	98851	5.50124	-4527	98851	5.50124	-4527	TRUE	3	9903288	9903680	393	-	AT3G26870	-	-	-	self-incompatibility protein-related	self-incompatibility protein-related; FUNCTIONS IN: molecular_function unknown; INVOLVED IN: biological_process unknown; LOCATED IN: endomembrane system; EXPRESSED IN: male gametophyte, pollen tube; EXPRESSED DURING: M germinated pollen stage; CONTAINS InterPro DOMAIN/s: Plant self-incompatibility S1 (InterPro:IPR010264); BEST Arabidopsis thaliana protein match is: self-incompatibility protein-re…	no	MGDG.36.4..1.	.
27	1	98851	5.50124	-3523	98851	5.50124	-3523	TRUE	3	9904307	9904684	378	-	AT3G26872	-	-	Pseudogene of AT3G26880; self-incompatibility protein-related	-	-	yes	MGDG.36.4..1.	.
27	1	98851	5.50124	-1472	98851	5.50124	-1472	TRUE	3	9906334	9906735	402	-	AT3G26880	-	-	-	self-incompatibility protein-related	self-incompatibility protein-related; FUNCTIONS IN: molecular_function unknown; INVOLVED IN: biological_process unknown; LOCATED IN: endomembrane system; EXPRESSED IN: 8 plant structures; EXPRESSED DURING: L mature pollen stage, M germinated pollen stage, 4 anthesis, C globular stage, petal differentiation and expansion stage; CONTAINS InterPro DOMAIN/s: Plant self-incompatibility S1 (InterPro:IP…	no	MGDG.36.4..1.	.
27	1	98851	5.50124	0	98851	5.50124	0	TRUE	3	9907262	9911933	4672	-	AT3G26890	-	-	-	unknown protein	unknown protein; FUNCTIONS IN: molecular_function unknown; INVOLVED IN: biological_process unknown; EXPRESSED IN: 24 plant structures; EXPRESSED DURING: 15 growth stages; BEST Arabidopsis thaliana protein match is: unknown protein (TAIR:AT5G41110.1); Has 276 Blast hits to 268 proteins in 89 species: Archae - 0; Bacteria - 34; Metazoa - 154; Fungi - 44; Plants - 39; Viruses - 0; Other Eukaryotes -…	no	MGDG.36.4..1.	.
27	1	98851	5.50124	3666	98851	5.50124	3666	TRUE	3	9911873	9914514	2642	-	AT3G26900	-	-	-	shikimate kinase family protein	shikimate kinase family protein; FUNCTIONS IN: shikimate kinase activity, ATP binding; INVOLVED IN: aromatic amino acid family biosynthetic process; LOCATED IN: chloroplast stroma, chloroplast; EXPRESSED IN: 22 plant structures; EXPRESSED DURING: 14 growth stages; CONTAINS InterPro DOMAIN/s: Shikimate kinase (InterPro:IPR000623); BEST Arabidopsis thaliana protein match is: shikimate kinase, putat…	no	MGDG.36.4..1.	.
27	1	98851	5.50124	6904	98851	5.50124	6904	TRUE	3	9915111	9918784	3674	-	AT3G26910	-	-	-	hydroxyproline-rich glycoprotein family protein	hydroxyproline-rich glycoprotein family protein; FUNCTIONS IN: molecular_function unknown; INVOLVED IN: biological_process unknown; LOCATED IN: cellular_component unknown; EXPRESSED IN: 19 plant structures; EXPRESSED DURING: 11 growth stages; BEST Arabidopsis thaliana protein match is: unknown protein (TAIR:AT5G41100.2); Has 2402 Blast hits to 1313 proteins in 233 species: Archae - 0; Bacteria - …	no	MGDG.36.4..1.	.
28	1	100378	5.3037	-6222	100378	5.3037	-6222	TRUE	3	10593753	10598775	5023	-	AT3G28345	-	-	-	ABC transporter family protein	ABC transporter family protein; FUNCTIONS IN: ATPase activity, coupled to transmembrane movement of substances; INVOLVED IN: transport; LOCATED IN: plasma membrane; EXPRESSED IN: shoot apex, inflorescence meristem, cotyledon, hypocotyl, flower; EXPRESSED DURING: petal differentiation and expansion stage; CONTAINS InterPro DOMAIN/s: ATPase, AAA+ type, core (InterPro:IPR003593), ABC transporter-lik…	no	PC.32.1..2.	.
28	1	100378	5.3037	3362	100378	5.3037	3362	TRUE	3	10608359	10610924	2566	+	AT3G28350	-	-	Pseudogene of AT3G28350; unknown protein	-	similar to unknown protein [Arabidopsis thaliana] (TAIR:AT3G28370.1); similar to hypothetical protein OsI_021564 [Oryza sativa (indica cultivar-group)] (GB:EAZ00332.1)	yes	PC.32.1..2.	.
28	1	100378	5.3037	6027	100378	5.3037	6027	TRUE	3	10611024	10616361	5338	-	AT3G28360	PGP16	P-GLYCOPROTEIN 16, PGP16	-	PGP16 (P-GLYCOPROTEIN 16); ATPase, coupled to transmembrane movement of substances	P-GLYCOPROTEIN 16 (PGP16); FUNCTIONS IN: ATPase activity, coupled to transmembrane movement of substances; INVOLVED IN: transport; LOCATED IN: integral to membrane; EXPRESSED IN: flower; EXPRESSED DURING: petal differentiation and expansion stage; CONTAINS InterPro DOMAIN/s: ATPase, AAA+ type, core (InterPro:IPR003593), ABC transporter-like (InterPro:IPR003439), ABC transporter, transmembrane reg…	no	PC.32.1..2.	.
29	1	100932	5.44602	-7144	100932	5.44602	-7144	TRUE	3	10831168	10833284	2117	+	AT3G28830	-	-	-	unknown protein	unknown protein; INVOLVED IN: biological_process unknown; LOCATED IN: endomembrane system; EXPRESSED IN: 9 plant structures; EXPRESSED DURING: L mature pollen stage, M germinated pollen stage, 4 anthesis, C globular stage, petal differentiation and expansion stage; CONTAINS InterPro DOMAIN/s: Protein of unknown function DUF1216 (InterPro:IPR009605); BEST Arabidopsis thaliana protein match is: unk…	no	PE.36.6..2.	.
29	1	100932	5.44602	-482	100932	5.44602	-482	TRUE	3	10838409	10839946	1538	+	AT3G28840	-	-	-	unknown protein	unknown protein; LOCATED IN: endomembrane system; EXPRESSED IN: 9 plant structures; EXPRESSED DURING: L mature pollen stage, M germinated pollen stage, 4 anthesis, petal differentiation and expansion stage; CONTAINS InterPro DOMAIN/s: Protein of unknown function DUF1216 (InterPro:IPR009605); BEST Arabidopsis thaliana protein match is: unknown protein (TAIR:AT3G28780.1); Has 171504 Blast hits to 5…	no	PE.36.6..2.	.
29	1	100932	5.44602	8241	100932	5.44602	8241	TRUE	3	10848669	10850122	1454	+	AT3G28850	-	-	-	glutaredoxin family protein	glutaredoxin family protein; FUNCTIONS IN: electron carrier activity, protein disulfide oxidoreductase activity; INVOLVED IN: N-terminal protein myristoylation, cell redox homeostasis; LOCATED IN: plasma membrane; EXPRESSED IN: 24 plant structures; EXPRESSED DURING: 15 growth stages; CONTAINS InterPro DOMAIN/s: Thioredoxin fold (InterPro:IPR012335), Glutaredoxin (InterPro:IPR002109), Thioredoxin-…	no	PE.36.6..2.	.
30	1	101175	5.79639	-6873	101175	5.79639	-6873	TRUE	3	10954202	10954708	507	+	AT3G28923	-	-	Pseudogene of AT5G01080; beta-galactosidase	-	-	yes	TAG.54.7	.
30	1	101175	5.79639	-2000	101175	5.79639	-2000	TRUE	3	10957887	10959581	1695	+	AT3G28925	-	-	-	unknown protein	BEST Arabidopsis thaliana protein match is: ATSMC3 (ARABIDOPSIS THALIANA STRUCTURAL MAINTENANCE OF CHROMOSOME 3); ATP binding / transporter (TAIR:AT5G48600.1); Has 57 Blast hits to 45 proteins in 18 species: Archae - 0; Bacteria - 0; Metazoa - 13; Fungi - 0; Plants - 23; Viruses - 0; Other Eukaryotes - 21 (source: NCBI BLink).	no	TAG.54.7	.
30	1	101175	5.79639	-773	101175	5.79639	-773	TRUE	3	10959686	10960808	1123	-	AT3G28930	AIG2	AIG2, AVRRPT2-INDUCED GENE 2	avrRpt2-induced gene that exhibits RPS2- and avrRpt2-dependent induction early after infection with Pseudomonas syringae pv maculicola strain ES4326 carrying avrRpt2	AIG2 (AVRRPT2-INDUCED GENE 2)	AVRRPT2-INDUCED GENE 2 (AIG2); FUNCTIONS IN: molecular_function unknown; INVOLVED IN: response to bacterium; LOCATED IN: cellular_component unknown; EXPRESSED IN: 16 plant structures; EXPRESSED DURING: 10 growth stages; CONTAINS InterPro DOMAIN/s: Butirosin biosynthesis, BtrG-like (InterPro:IPR013024), AIG2-like (InterPro:IPR009288); BEST Arabidopsis thaliana protein match is: avirulence-responsi…	no	TAG.54.7	.
30	1	101175	5.79639	6519	101175	5.79639	6519	TRUE	3	10968100	10969387	1288	-	AT3G28940	-	-	-	avirulence-responsive protein, putative / avirulence induced gene (AIG) protein, putative	avirulence-responsive protein, putative / avirulence induced gene (AIG) protein, putative; FUNCTIONS IN: molecular_function unknown; INVOLVED IN: response to bacterium; LOCATED IN: plasma membrane, chloroplast; EXPRESSED IN: 23 plant structures; EXPRESSED DURING: 14 growth stages; CONTAINS InterPro DOMAIN/s: AIG2-like (InterPro:IPR009288); BEST Arabidopsis thaliana protein match is: AIG2 (AVRRPT2…	no	TAG.54.7	.
30	1	101175	5.79639	8692	101175	5.79639	8692	TRUE	3	10970273	10975947	5675	-	AT3G28945	-	K5K13.5	-	-	Transposable element gene, non-LTR retrotransposon family (LINE), has a 2.5e-29 P-value blast match to GB:NP_038603 L1 repeat, Tf subfamily, member 23 (LINE-element) (Mus musculus)	yes	TAG.54.7	.
31	1	104536	5.30167	-4573	104536	5.30167	-4573	TRUE	3	12563428	12566928	3501	-	AT3G30836	-	K11J14.24	-	-	Transposable element gene, CACTA-like transposase family (Tnp1/En/Spm), has a 7.5e-125 P-value blast match to ref|NP_189784.1| TNP1-related protein (Arabidopsis thaliana) (CACTA-element)	yes	TAG.54.5	.
31	1	104536	5.30167	-1504	104536	5.30167	-1504	TRUE	3	12567174	12569997	2824	-	AT3G30837	-	K11J14.20	-	-	Transposable element gene, CACTA-like transposase family (Tnp2/En/Spm), has a 1.8e-261 P-value blast match to gb|AAG52024.1|AC022456_5 Tam1-homologous transposon protein TNP2, putative; 12762-16371 (Arabidopsis thaliana) (CACTA-element)	yes	TAG.54.5	.
31	1	104536	5.30167	0	104536	5.30167	0	TRUE	3	12571103	12571932	830	-	AT3G30835	-	K11J14.26	-	-	pseudogene, hypothetical protein	yes	TAG.54.5	.
31	1	104536	5.30167	4130	104536	5.30167	4130	TRUE	3	12575631	12576593	963	+	AT3G30839	-	-	-	-	Transposable element gene, copia-like retrotransposon family, has a 1.2e-11 P-value blast match to GB:CAA31653 polyprotein (Ty1_Copia-element) (Arabidopsis thaliana)	yes	TAG.54.5	.
31	1	104536	5.30167	8384	104536	5.30167	8384	TRUE	3	12579885	12585786	5902	-	AT3G30838	-	MJI6.1	-	-	Transposable element gene, gypsy-like retrotransposon family, has a 2.2e-163 P-value blast match to GB:AAD27547 polyprotein (Gypsy_Ty3-element) (Oryza sativa subsp. indica)	yes	TAG.54.5	.
32	1	115681	5.70436	-9191	115681	5.70436	-9191	TRUE	3	18653836	18654683	848	-	AT3G50320	-	-	-	unknown protein	unknown protein; FUNCTIONS IN: molecular_function unknown; INVOLVED IN: biological_process unknown; LOCATED IN: cellular_component unknown; Has 1 Blast hits to 1 proteins in 1 species: Archae - 0; Bacteria - 0; Metazoa - 0; Fungi - 0; Plants - 1; Viruses - 0; Other Eukaryotes - 0 (source: NCBI BLink).	no	DAG.36.5	.
32	1	115681	5.70436	-5567	115681	5.70436	-5567	TRUE	3	18657208	18658307	1100	-	AT3G50330	HEC2	HEC2, HECATE 2	-	HEC2 (HECATE 2); DNA binding / transcription factor	HECATE 2 (HEC2); FUNCTIONS IN: transcription factor activity, DNA binding; INVOLVED IN: ovary septum development, transmitting tissue development, carpel formation, regulation of transcription; LOCATED IN: nucleus; EXPRESSED IN: 6 plant structures; EXPRESSED DURING: gynoecium developmental stages, flower development stages; CONTAINS InterPro DOMAIN/s: Basic helix-loop-helix dimerisation region bH…	no	DAG.36.5	.
32	1	115681	5.70436	-639	115681	5.70436	-639	TRUE	3	18663068	18663235	168	-	AT3G50337	-	-	-	unknown protein	unknown protein; Has 0 Blast hits to 0 proteins in 0 species (source: NCBI BLink).	no	DAG.36.5	.
32	1	115681	5.70436	1220	115681	5.70436	1220	TRUE	3	18665094	18666672	1579	-	AT3G50340	-	-	-	unknown protein	unknown protein; FUNCTIONS IN: molecular_function unknown; INVOLVED IN: biological_process unknown; EXPRESSED IN: 22 plant structures; EXPRESSED DURING: 14 growth stages; BEST Arabidopsis thaliana protein match is: unknown protein (TAIR:AT5G67020.1); Has 59 Blast hits to 59 proteins in 21 species: Archae - 0; Bacteria - 23; Metazoa - 0; Fungi - 3; Plants - 32; Viruses - 0; Other Eukaryotes - 1 (s…	no	DAG.36.5	.
32	1	115681	5.70436	9032	115681	5.70436	9032	TRUE	3	18672906	18673706	801	+	AT3G50350	-	-	-	unknown protein	unknown protein; FUNCTIONS IN: molecular_function unknown; INVOLVED IN: biological_process unknown; LOCATED IN: chloroplast; EXPRESSED IN: 18 plant structures; EXPRESSED DURING: 4 anthesis, LP.04 four leaves visible, C globular stage, 4 leaf senescence stage, petal differentiation and expansion stage; CONTAINS InterPro DOMAIN/s: Protein of unknown function DUF1685 (InterPro:IPR012881); BEST Arabi…	no	DAG.36.5	.
33	1	122412	5.69811	-6654	122412	5.69811	-6654	TRUE	3	22524475	22529672	5198	+	AT3G60950	-	-	-	unknown protein	FUNCTIONS IN: molecular_function unknown; INVOLVED IN: biological_process unknown; LOCATED IN: plasma membrane; EXPRESSED IN: cultured cell; CONTAINS InterPro DOMAIN/s: C2 membrane targeting protein (InterPro:IPR018029), C2 calcium/lipid-binding region, CaLB (InterPro:IPR008973), Endonuclease/exonuclease/phosphatase (InterPro:IPR005135), C2 calcium-dependent membrane targeting (InterPro:IPR000008…	no	TAG.50.2..1.	.
33	1	122412	5.69811	-6020	122412	5.69811	-6020	TRUE	3	22529623	22530306	684	+	AT3G60952	-	-	Potential natural antisense gene, locus overlaps with AT3G60955	other RNA	-	no	TAG.50.2..1.	.
33	1	122412	5.69811	-3850	122412	5.69811	-3850	TRUE	3	22529643	22532476	2834	-	AT3G60955	CYP76C8P	CYP76C8P	a cytochrome P450 pseudogene. overlaps with a real gene on the other strand.	-	pseudogene, cytochrome P450 family, similar to Cytochrome P450 76C3 (SP:O64638) (Arabidopsis thaliana); blastp match of 33% identity and 7.2e-27 P-value to GP|17065916|emb|CAC80883.1||AJ251269 geraniol 10-hydroxylase {Catharanthus roseus}	yes	TAG.50.2..1.	.
33	1	122412	5.69811	-770	122412	5.69811	-770	TRUE	3	22533783	22535556	1774	+	AT3G60957	-	-	pseudogene of GPT	-	-	yes	TAG.50.2..1.	.
33	1	122412	5.69811	0	122412	5.69811	0	TRUE	3	22535706	22538635	2930	+	AT3G60960	-	-	-	pentatricopeptide (PPR) repeat-containing protein	pentatricopeptide (PPR) repeat-containing protein; INVOLVED IN: biological_process unknown; LOCATED IN: mitochondrion; CONTAINS InterPro DOMAIN/s: Pentatricopeptide repeat (InterPro:IPR002885); BEST Arabidopsis thaliana protein match is: pentatricopeptide (PPR) repeat-containing protein (TAIR:AT5G28380.1); Has 2752 Blast hits to 1400 proteins in 28 species: Archae - 0; Bacteria - 0; Metazoa - 0; …	no	TAG.50.2..1.	.
33	1	122412	5.69811	4993	122412	5.69811	4993	TRUE	3	22541319	22552529	11211	+	AT3G60961	-	-	-	ATP binding / nucleobase, nucleoside, nucleotide kinase	ATP binding / nucleobase, nucleoside, nucleotide kinase; FUNCTIONS IN: nucleobase, nucleoside, nucleotide kinase activity, ATP binding; INVOLVED IN: nucleobase, nucleoside, nucleotide and nucleic acid metabolic process; LOCATED IN: cellular_component unknown; CONTAINS InterPro DOMAIN/s: Adenylate kinase (InterPro:IPR000850); BEST Arabidopsis thaliana protein match is: uridylate kinase, putative /…	no	TAG.50.2..1.	.
33	1	122412	5.69811	5165	122412	5.69811	5165	TRUE	3	22541491	22551393	9903	-	AT3G60965	-	-	-	-	Transposable element gene, copia-like retrotransposon family, has a 8.8e-146 P-value blast match to dbj|BAA78425.1| polyprotein (Arabidopsis thaliana) (AtRE1) (Ty1_Copia-element)	yes	TAG.50.2..1.	.
34	1	123082	5.4949	-6443	123082	5.4949	-6443	TRUE	3	22964677	22971384	6708	+	AT3G62010	-	-	-	unknown protein	unknown protein; LOCATED IN: cellular_component unknown; EXPRESSED IN: 23 plant structures; EXPRESSED DURING: 15 growth stages; Has 392 Blast hits to 144 proteins in 61 species: Archae - 0; Bacteria - 83; Metazoa - 177; Fungi - 40; Plants - 41; Viruses - 0; Other Eukaryotes - 51 (source: NCBI BLink).	no	TAG.52.1	.
34	1	123082	5.4949	-5559	123082	5.4949	-5559	TRUE	3	22971358	22972268	911	-	AT3G62020	GLP10	GERMIN-LIKE PROTEIN 10, GLP10	germin-like protein (GLP10)	GLP10 (GERMIN-LIKE PROTEIN 10); manganese ion binding / nutrient reservoir	GERMIN-LIKE PROTEIN 10 (GLP10); FUNCTIONS IN: manganese ion binding, nutrient reservoir activity; INVOLVED IN: biological_process unknown; LOCATED IN: cell wall, plant-type cell wall; EXPRESSED IN: 18 plant structures; EXPRESSED DURING: 10 growth stages; CONTAINS InterPro DOMAIN/s: Cupin, RmlC-type (InterPro:IPR011051), Cupin 1 (InterPro:IPR006045), RmlC-like jelly roll fold (InterPro:IPR014710),…	no	TAG.52.1	.
34	1	123082	5.4949	-2449	123082	5.4949	-2449	TRUE	3	22973004	22975378	2375	+	AT3G62030	ROC4	PEPTIDYLPROLYL ISOMERASE ROC4, ROC4, T17J13.1, rotamase CyP 4	nuclear-encoded chloroplast stromal cyclophilin CYP20-3 (also known as ROC4). Protein is tyrosine-phosphorylated and its phosphorylation state is modulated in response to ABA in Arabidopsis thaliana seeds.	peptidyl-prolyl cis-trans isomerase, chloroplast / cyclophilin / rotamase / cyclosporin A-binding protein (ROC4)	rotamase CyP 4 (ROC4); FUNCTIONS IN: peptidyl-prolyl cis-trans isomerase activity; INVOLVED IN: in 10 processes; LOCATED IN: in 8 components; EXPRESSED IN: 26 plant structures; EXPRESSED DURING: 14 growth stages; CONTAINS InterPro DOMAIN/s: Cyclophilin-like (InterPro:IPR015891), Peptidyl-prolyl cis-trans isomerase, cyclophilin-type (InterPro:IPR002130); BEST Arabidopsis thaliana protein match is:…	no	TAG.52.1	.
34	1	123082	5.4949	-1244	123082	5.4949	-1244	TRUE	3	22975276	22976583	1308	-	AT3G62040	-	-	-	catalytic/ hydrolase	catalytic/ hydrolase; FUNCTIONS IN: hydrolase activity, catalytic activity; INVOLVED IN: metabolic process; EXPRESSED IN: 13 plant structures; EXPRESSED DURING: 4 anthesis, LP.04 four leaves visible, petal differentiation and expansion stage; CONTAINS InterPro DOMAIN/s: Haloacid dehalogenase-like hydrolase (InterPro:IPR005834), Pyrimidine 5-nucleotidase (InterPro:IPR010237), HAD-superfamily hydro…	no	TAG.52.1	.
34	1	123082	5.4949	419	123082	5.4949	419	TRUE	3	22978246	22979023	778	+	AT3G62050	-	-	-	unknown protein	FUNCTIONS IN: molecular_function unknown; INVOLVED IN: biological_process unknown; LOCATED IN: cellular_component unknown; EXPRESSED IN: 10 plant structures; EXPRESSED DURING: 6 growth stages; CONTAINS InterPro DOMAIN/s: Protein of unknown function DUF537 (InterPro:IPR007491); BEST Arabidopsis thaliana protein match is: EDA32 (embryo sac development arrest 32) (TAIR:AT3G62210.1); Has 114 Blast hi…	no	TAG.52.1	.
34	1	123082	5.4949	2128	123082	5.4949	2128	TRUE	3	22979955	22982944	2990	+	AT3G62060	-	-	-	pectinacetylesterase family protein	pectinacetylesterase family protein; FUNCTIONS IN: carboxylesterase activity; INVOLVED IN: biological_process unknown; LOCATED IN: endomembrane system; EXPRESSED IN: 22 plant structures; EXPRESSED DURING: 13 growth stages; CONTAINS InterPro DOMAIN/s: Pectinacetylesterase (InterPro:IPR004963); BEST Arabidopsis thaliana protein match is: pectinacetylesterase, putative (TAIR:AT2G46930.1); Has 391 Bl…	no	TAG.52.1	.
34	1	123082	5.4949	5311	123082	5.4949	5311	TRUE	3	22983138	22984513	1376	-	AT3G62070	-	-	-	unknown protein	unknown protein; FUNCTIONS IN: molecular_function unknown; INVOLVED IN: biological_process unknown; LOCATED IN: cellular_component unknown; BEST Arabidopsis thaliana protein match is: unknown protein (TAIR:AT2G46940.1); Has 73 Blast hits to 72 proteins in 6 species: Archae - 0; Bacteria - 0; Metazoa - 0; Fungi - 0; Plants - 73; Viruses - 0; Other Eukaryotes - 0 (source: NCBI BLink).	no	TAG.52.1	.
34	1	123082	5.4949	8347	123082	5.4949	8347	TRUE	3	22986174	22988777	2604	+	AT3G62080	-	-	-	SNF7 family protein	SNF7 family protein; FUNCTIONS IN: molecular_function unknown; INVOLVED IN: protein transport; LOCATED IN: cellular_component unknown; EXPRESSED IN: 23 plant structures; EXPRESSED DURING: 12 growth stages; CONTAINS InterPro DOMAIN/s: Snf7 (InterPro:IPR005024); Has 942 Blast hits to 925 proteins in 178 species: Archae - 16; Bacteria - 52; Metazoa - 555; Fungi - 86; Plants - 90; Viruses - 1; Other …	no	TAG.52.1	.
35	3	124257	5.98013	-5140	124257	5.98013	-5140	TRUE	4	181323	184387	3065	-	AT4G00420	-	A_IG005I10.3, A_IG005I10_3, F5I10.3, F5I10_3	-	double-stranded RNA-binding domain (DsRBD)-containing protein	double-stranded RNA-binding domain (DsRBD)-containing protein; FUNCTIONS IN: double-stranded RNA binding, RNA binding; INVOLVED IN: biological_process unknown; LOCATED IN: intracellular, chloroplast; EXPRESSED IN: 22 plant structures; EXPRESSED DURING: 13 growth stages; CONTAINS InterPro DOMAIN/s: Double-stranded RNA binding (InterPro:IPR001159), Double-stranded RNA-binding-like (InterPro:IPR0147…	no	TAG.50.1	.
35	3	124257	5.98013	-1900	124257	5.98013	-1900	TRUE	4	185450	187627	2178	-	AT4G00430	PIP1;4	A_IG005I10.2, A_IG005I10_2, F5I10.2, F5I10_2, PIP1;4, PIP1E, PLASMA MEMBRANE INTRINSIC PROTEIN 1;4, PLASMA MEMBRANE INTRINSIC PROTEIN 1E, TMP-C, TRANSMEMBRANE PROTEIN C	a member of the plasma membrane intrinsic protein subfamily PIP1.	PIP1;4 (PLASMA MEMBRANE INTRINSIC PROTEIN 1;4); water channel	TRANSMEMBRANE PROTEIN C (TMP-C); FUNCTIONS IN: water channel activity; INVOLVED IN: transport, response to water deprivation; LOCATED IN: membrane; EXPRESSED IN: 23 plant structures; EXPRESSED DURING: 13 growth stages; CONTAINS InterPro DOMAIN/s: Major intrinsic protein (InterPro:IPR000425); BEST Arabidopsis thaliana protein match is: PIP1C (PLASMA MEMBRANE INTRINSIC PROTEIN 1C); water channel (T…	no	TAG.50.1	.
35	3	124257	5.98013	4352	124293	5.41152	-3782	FALSE	4	193879	198579	4701	+	AT4G00440	-	A_IG005I10.23, A_IG005I10_23, F5I10.23, F5I10_23	-	unknown protein	unknown protein; FUNCTIONS IN: molecular_function unknown; INVOLVED IN: biological_process unknown; LOCATED IN: mitochondrion; EXPRESSED IN: 22 plant structures; EXPRESSED DURING: 13 growth stages; BEST Arabidopsis thaliana protein match is: unknown protein (TAIR:AT2G45900.1); Has 1063 Blast hits to 879 proteins in 125 species: Archae - 0; Bacteria - 56; Metazoa - 239; Fungi - 55; Plants - 138; V…	no	TAG.50.1	.
35	3	124257	5.98013	12889	124296	5.41152	0	FALSE	4	202416	211003	8588	+	AT4G00450	CRP	A_IG005I10.24, A_IG005I10_24, CRP, CRYPTIC PRECOCIOUS, F5I10.24, F5I10_24	A genetic locus involved in flowering time. The mutant enhances the expression of the flowering time (FT) gene. A knockout mutant of this gene showed late-flowering phenotype.	CRP (CRYPTIC PRECOCIOUS)	CRYPTIC PRECOCIOUS (CRP); FUNCTIONS IN: molecular_function unknown; INVOLVED IN: photoperiodism, flowering; LOCATED IN: chloroplast; EXPRESSED IN: 22 plant structures; EXPRESSED DURING: 14 growth stages; Has 111 Blast hits to 81 proteins in 26 species: Archae - 0; Bacteria - 0; Metazoa - 4; Fungi - 22; Plants - 55; Viruses - 0; Other Eukaryotes - 30 (source: NCBI BLink).	no	TAG.50.1	.
35	3	124257	5.98013	21554	124296	5.41152	7241	FALSE	4	211081	213697	2617	-	AT4G00460	ROPGEF3	ATROPGEF3, A_IG005I10.1, A_IG005I10_1, KINASE PARTNER PROTEIN-LIKE, KPP-LIKE, ROPGEF3	Encodes a member of KPP-like gene family, homolog of KPP (kinase partner protein) gene in tomato. Also a member of the RopGEF (guanine nucleotide exchange factor) family, containing the novel PRONE domain (plant-specific Rop nucleotide exchanger), which is exclusively active towards members of the Rop subfamily.	Rho guanyl-nucleotide exchange factor	ROPGEF3; FUNCTIONS IN: Rho guanyl-nucleotide exchange factor activity; INVOLVED IN: biological_process unknown; LOCATED IN: cellular_component unknown; EXPRESSED IN: 12 plant structures; EXPRESSED DURING: 6 growth stages; CONTAINS InterPro DOMAIN/s: Rop nucleotide exchanger, PRONE (InterPro:IPR005512); BEST Arabidopsis thaliana protein match is: ROPGEF2; Rho guanyl-nucleotide exchange factor/ pro…	no	TAG.50.1	.
36	2	125162	5.78116	-7551	125162	5.78116	-7551	TRUE	4	550420	552941	2522	+	AT4G01330	-	F2N1.22, F2N1_22	-	ATP binding / kinase/ protein kinase/ protein serine/threonine kinase/ protein tyrosine kinase	ATP binding / kinase/ protein kinase/ protein serine/threonine kinase/ protein tyrosine kinase; FUNCTIONS IN: protein serine/threonine kinase activity, protein tyrosine kinase activity, protein kinase activity, kinase activity, ATP binding; INVOLVED IN: protein amino acid phosphorylation; LOCATED IN: plasma membrane; EXPRESSED IN: 23 plant structures; EXPRESSED DURING: 13 growth stages; CONTAINS …	no	PE.40.2	.
36	2	125162	5.78116	-6403	125162	5.78116	-6403	TRUE	4	553393	554089	697	+	AT4G01335	-	-	-	unknown protein	FUNCTIONS IN: molecular_function unknown; INVOLVED IN: biological_process unknown; LOCATED IN: endomembrane system; BEST Arabidopsis thaliana protein match is: CHP-rich zinc finger protein-related (TAIR:AT4G01340.1).	no	PE.40.2	.
36	2	125162	5.78116	-3531	125162	5.78116	-3531	TRUE	4	554539	556961	2423	+	AT4G01340	-	F2N1.28, F2N1_28	-	CHP-rich zinc finger protein-related	CHP-rich zinc finger protein-related; FUNCTIONS IN: molecular_function unknown; INVOLVED IN: biological_process unknown; LOCATED IN: cellular_component unknown; BEST Arabidopsis thaliana protein match is: protein binding / zinc ion binding (TAIR:AT4G01350.1); Has 183 Blast hits to 174 proteins in 2 species: Archae - 0; Bacteria - 0; Metazoa - 0; Fungi - 0; Plants - 183; Viruses - 0; Other Eukaryo…	no	PE.40.2	.
36	2	125162	5.78116	0	125162	5.78116	0	TRUE	4	560259	562438	2180	+	AT4G01350	-	F2N1.27, F2N1_27	-	protein binding / zinc ion binding	protein binding / zinc ion binding; FUNCTIONS IN: protein binding, zinc ion binding; INVOLVED IN: response to chitin; CONTAINS InterPro DOMAIN/s: Protein kinase C, phorbol ester/diacylglycerol binding (InterPro:IPR002219), DC1 (InterPro:IPR004146), Zinc finger, PHD-type (InterPro:IPR001965), C1-like (InterPro:IPR011424); BEST Arabidopsis thaliana protein match is: ULI3; diacylglycerol binding / h…	no	PE.40.2	.
36	2	125162	5.78116	2069	125169	5.47238	-1867	FALSE	4	562561	562634	74	-	AT4G01355	-	67039.TRNA-VAL-1	-	pre-tRNA	tRNA-Val (anticodon: AAC)	no	PE.40.2	.
36	2	125162	5.78116	4268	125169	5.47238	259	FALSE	4	564760	566310	1551	+	AT4G01360	-	F2N1.26, F2N1_26	-	unknown protein	FUNCTIONS IN: molecular_function unknown; INVOLVED IN: biological_process unknown; BEST Arabidopsis thaliana protein match is: BPS1 (BYPASS 1) (TAIR:AT1G01550.2); Has 59 Blast hits to 59 proteins in 12 species: Archae - 0; Bacteria - 1; Metazoa - 0; Fungi - 0; Plants - 58; Viruses - 0; Other Eukaryotes - 0 (source: NCBI BLink).	no	PE.40.2	.
36	2	125162	5.78116	6603	125169	5.47238	2594	FALSE	4	567095	569088	1994	+	AT4G01370	ATMPK4	ARABIDOPSIS THALIANA MAP KINASE 4, ATMPK4, F2N1.1, F2N1_1, MAP KINASE 4, MPK4	Encodes a nuclear and cytoplasmically localized MAP kinase involved in mediating responses to pathogens. Its substrates include MKS1.	ATMPK4 (ARABIDOPSIS THALIANA MAP KINASE 4); MAP kinase/ kinase	ARABIDOPSIS THALIANA MAP KINASE 4 (ATMPK4); FUNCTIONS IN: MAP kinase activity, kinase activity; INVOLVED IN: in 13 processes; LOCATED IN: nucleus, cytoplasm; EXPRESSED IN: 24 plant structures; EXPRESSED DURING: 13 growth stages; CONTAINS InterPro DOMAIN/s: Protein kinase, ATP binding site (InterPro:IPR017441), JNK MAP kinase (InterPro:IPR008351), Serine/threonine protein kinase (InterPro:IPR00229…	no	PE.40.2	.
36	2	125162	5.78116	8656	125169	5.47238	4647	FALSE	4	569148	570076	929	-	AT4G01380	-	F2N1.2, F2N1_2	-	plastocyanin-like domain-containing protein	plastocyanin-like domain-containing protein; FUNCTIONS IN: electron carrier activity, copper ion binding; INVOLVED IN: biological_process unknown; LOCATED IN: cellular_component unknown; CONTAINS InterPro DOMAIN/s: Plastocyanin-like (InterPro:IPR003245), Cupredoxin (InterPro:IPR008972); BEST Arabidopsis thaliana protein match is: copper ion binding / electron carrier (TAIR:AT1G45063.2); Has 714 B…	no	PE.40.2	.
36	2	125162	5.78116	9750	125169	5.47238	5741	FALSE	4	570242	571595	1354	-	AT4G01390	-	F2N1.33, F2N1_33	-	unknown protein	FUNCTIONS IN: molecular_function unknown; INVOLVED IN: biological_process unknown; EXPRESSED IN: stem, cotyledon, hypocotyl, root, leaf; EXPRESSED DURING: LP.06 six leaves visible, LP.04 four leaves visible; CONTAINS InterPro DOMAIN/s: TRAF-like (InterPro:IPR008974), MATH (InterPro:IPR002083); BEST Arabidopsis thaliana protein match is: meprin and TRAF homology domain-containing protein / MATH do…	no	PE.40.2	.
36	2	125162	5.78116	12505	125169	5.47238	8496	FALSE	4	572997	577276	4280	-	AT4G01400	-	F3D13.1, F3D13_1	-	unknown protein	FUNCTIONS IN: molecular_function unknown; INVOLVED IN: biological_process unknown; LOCATED IN: cellular_component unknown; EXPRESSED IN: 24 plant structures; EXPRESSED DURING: 15 growth stages; CONTAINS InterPro DOMAIN/s: COG4 transport (InterPro:IPR013167), Pentatricopeptide repeat (InterPro:IPR002885); BEST Arabidopsis thaliana protein match is: pentatricopeptide (PPR) repeat-containing protein…	no	PE.40.2	.
37	1	128453	5.64135	-8094	128453	5.64135	-8094	TRUE	4	2068990	2071773	2784	+	AT4G04290	-	T27D20.7, T27D20_7	-	-	Transposable element gene, copia-like retrotransposon family, has a 1.8e-94 P-value blast match to GB:AAB82754 retrofit (TY1_Copia-element) (Oryza longistaminata)	yes	PC.38.3..1.	.
37	1	128453	5.64135	-2506	128453	5.64135	-2506	TRUE	4	2076832	2077361	530	+	AT4G04293	-	-	-	-	Transposable element gene, pseudogene, similar to P0703B11.15, blastp match of 38% identity and 2.2e-25 P-value to GP|18844826|dbj|BAB85296.1||AP003302 P0703B11.15 {Oryza sativa (japonica cultivar-group)}	yes	PC.38.3..1.	.
37	1	128453	5.64135	1962	128453	5.64135	1962	TRUE	4	2081829	2083240	1412	+	AT4G04296	-	-	-	-	Transposable element gene, non-LTR retrotransposon family (LINE), has a 2.4e-13 P-value blast match to GB:NP_038602 L1 repeat, Tf subfamily, member 18 (LINE-element) (Mus musculus)	yes	PC.38.3..1.	.
37	1	128453	5.64135	6333	128453	5.64135	6333	TRUE	4	2086200	2087758	1559	-	AT4G04300	-	T19B17.1, T19B17_1	-	-	Transposable element gene, pseudogene, similar to putative helicase, blastp match of 38% identity and 2.6e-40 P-value to GP|21104536|dbj|BAB93131.1||AP003196 putative helicase {Oryza sativa (japonica cultivar-group)}	yes	PC.38.3..1.	.
38	1	130189	5.8703	-6470	130189	5.8703	-6470	TRUE	4	2728204	2732337	4134	+	AT4G05360	-	C6L9.40, C6L9_40	-	zinc knuckle (CCHC-type) family protein	zinc knuckle (CCHC-type) family protein; FUNCTIONS IN: zinc ion binding, nucleic acid binding; LOCATED IN: nuclear chromosome; CONTAINS InterPro DOMAIN/s: Rad21/Rec8 like protein, C-terminal (InterPro:IPR006909), Zinc finger, CCHC-type (InterPro:IPR001878); BEST Arabidopsis thaliana protein match is: SYN3 (TAIR:AT3G59550.1); Has 109 Blast hits to 105 proteins in 29 species: Archae - 0; Bacteria -…	no	TAG.56.8	.
38	1	130189	5.8703	-2223	130189	5.8703	-2223	TRUE	4	2736135	2736584	450	+	AT4G05370	-	C6L9.50, C6L9_50	-	unknown protein	FUNCTIONS IN: molecular_function unknown; INVOLVED IN: biological_process unknown; LOCATED IN: endomembrane system; EXPRESSED IN: stamen; EXPRESSED DURING: 4 anthesis, petal differentiation and expansion stage; BEST Arabidopsis thaliana protein match is: AAA-type ATPase family protein (TAIR:AT1G43910.1); Has 58 Blast hits to 57 proteins in 6 species: Archae - 0; Bacteria - 0; Metazoa - 0; Fungi -…	no	TAG.56.8	.
38	1	130189	5.8703	-824	130189	5.8703	-824	TRUE	4	2737146	2737983	838	+	AT4G05380	-	C6L9.60, C6L9_60	-	AAA-type ATPase family protein	AAA-type ATPase family protein; FUNCTIONS IN: nucleoside-triphosphatase activity, ATPase activity, nucleotide binding, ATP binding; INVOLVED IN: biological_process unknown; LOCATED IN: cellular_component unknown; CONTAINS InterPro DOMAIN/s: ATPase, AAA+ type, core (InterPro:IPR003593), ATPase, AAA-type, core (InterPro:IPR003959), ATPase, AAA-type, conserved site (InterPro:IPR003960); BEST Arabido…	no	TAG.56.8	.
38	1	130189	5.8703	0	130189	5.8703	0	TRUE	4	2738715	2740655	1941	-	AT4G05390	ATRFNR1	ATRFNR1, C6L9.70, C6L9_70, FERREDOXIN:NADP(H) OXIDOREDUCTASE, ROOT FNR 1	Encodes a root-type ferredoxin:NADP(H) oxidoreductase.	ATRFNR1 (ROOT FNR 1); FAD binding / NADP or NADPH binding / electron carrier/ ferredoxin-NADP+ reductase/ oxidoreductase	ROOT FNR 1 (ATRFNR1); FUNCTIONS IN: electron carrier activity, NADP or NADPH binding, ferredoxin-NADP+ reductase activity, oxidoreductase activity, FAD binding; INVOLVED IN: oxidation reduction; LOCATED IN: chloroplast, thylakoid membrane; EXPRESSED IN: 22 plant structures; EXPRESSED DURING: 13 growth stages; CONTAINS InterPro DOMAIN/s: Oxidoreductase FAD/NAD(P)-binding (InterPro:IPR001433), Ferr…	no	TAG.56.8	.
38	1	130189	5.8703	2353	130189	5.8703	2353	TRUE	4	2741160	2742949	1790	+	AT4G05400	-	C6L9.80, C6L9_80	-	unknown protein	unknown protein; INVOLVED IN: biological_process unknown; LOCATED IN: cellular_component unknown; EXPRESSED IN: 22 plant structures; EXPRESSED DURING: 13 growth stages; BEST Arabidopsis thaliana protein match is: unknown protein (TAIR:AT4G21140.1); Has 31 Blast hits to 31 proteins in 12 species: Archae - 5; Bacteria - 0; Metazoa - 1; Fungi - 0; Plants - 25; Viruses - 0; Other Eukaryotes - 0 (sour…	no	TAG.56.8	.
38	1	130189	5.8703	4125	130189	5.8703	4125	TRUE	4	2742932	2745627	2696	-	AT4G05410	-	C6L9.90, C6L9_90	-	transducin family protein / WD-40 repeat family protein	transducin family protein / WD-40 repeat family protein; FUNCTIONS IN: nucleotide binding, nucleic acid binding; INVOLVED IN: mitochondrial fission; LOCATED IN: nucleolus, small nucleolar ribonucleoprotein complex, anaphase-promoting complex, CUL4 RING ubiquitin ligase complex; EXPRESSED IN: 21 plant structures; EXPRESSED DURING: 13 growth stages; CONTAINS InterPro DOMAIN/s: WD40 repeat-like (Int…	no	TAG.56.8	.
38	1	130189	5.8703	7314	130189	5.8703	7314	TRUE	4	2746121	2752943	6823	+	AT4G05420	DDB1A	C6L9.100, C6L9_100, DAMAGED DNA BINDING PROTEIN 1A, DDB1A	Structurally similar to damaged DNA binding proteins.DDB1a is part of a 350 KDa nuclear localized DET1 protein complex. This complex may physically interact with histone tails and while bound to chromatin- repress transcription of genes involved in photomorphogenesis.	DDB1A (DAMAGED DNA BINDING PROTEIN 1A); DNA binding / protein binding	DAMAGED DNA BINDING PROTEIN 1A (DDB1A); FUNCTIONS IN: protein binding, DNA binding; INVOLVED IN: negative regulation of transcription, negative regulation of photomorphogenesis; LOCATED IN: nucleus, CUL4 RING ubiquitin ligase complex; EXPRESSED IN: 23 plant structures; EXPRESSED DURING: 14 growth stages; CONTAINS InterPro DOMAIN/s: WD40 repeat-like (InterPro:IPR011046), Cleavage and polyadenylati…	no	TAG.56.8	.
39	1	135873	5.52505	-8712	135873	5.52505	-8712	TRUE	4	6353172	6355591	2420	+	AT4G10200	-	T9A4.11	-	hAT dimerisation domain-containing protein / transposase-related	hAT dimerisation domain-containing protein / transposase-related; FUNCTIONS IN: protein dimerization activity; INVOLVED IN: biological_process unknown; LOCATED IN: cellular_component unknown; CONTAINS InterPro DOMAIN/s: HAT dimerisation (InterPro:IPR008906), Zinc finger, TTF-type (InterPro:IPR006580); BEST Arabidopsis thaliana protein match is: unknown protein (TAIR:AT3G29638.1); Has 407 Blast hi…	no	DAG.36.5	.
39	1	135873	5.52505	0	135873	5.52505	0	TRUE	4	6355739	6368550	12812	+	AT4G10201	-	-	Pseudogene of AT3G21130; F-box family protein-related	-	-	yes	DAG.36.5	.
39	1	135873	5.52505	-3926	135873	5.52505	-3926	TRUE	4	6357052	6360377	3326	+	AT4G10210	-	F24G24.10, F24G24_10	-	unknown protein	unknown protein; FUNCTIONS IN: molecular_function unknown; INVOLVED IN: biological_process unknown; LOCATED IN: endomembrane system; CONTAINS InterPro DOMAIN/s: Protein of unknown function DUF239, plant (InterPro:IPR004314); BEST Arabidopsis thaliana protein match is: unknown protein (TAIR:AT4G10220.1); Has 345 Blast hits to 328 proteins in 13 species: Archae - 0; Bacteria - 0; Metazoa - 0; Fungi…	no	DAG.36.5	.
39	1	135873	5.52505	0	135873	5.52505	0	TRUE	4	6362189	6365079	2891	+	AT4G10220	-	T9A4.9	-	unknown protein	unknown protein; INVOLVED IN: biological_process unknown; LOCATED IN: endomembrane system; EXPRESSED IN: male gametophyte; EXPRESSED DURING: L mature pollen stage; CONTAINS InterPro DOMAIN/s: Protein of unknown function DUF239, plant (InterPro:IPR004314); BEST Arabidopsis thaliana protein match is: unknown protein (TAIR:AT4G10210.1); Has 385 Blast hits to 363 proteins in 15 species: Archae - 0; B…	no	DAG.36.5	.
39	1	135873	5.52505	1958	135873	5.52505	1958	TRUE	4	6366261	6367185	925	+	AT4G10230	-	T9A4.8	-	unknown protein	unknown protein; FUNCTIONS IN: molecular_function unknown; INVOLVED IN: biological_process unknown; LOCATED IN: cellular_component unknown; BEST Arabidopsis thaliana protein match is: unknown protein (TAIR:AT1G24380.1); Has 114 Blast hits to 114 proteins in 22 species: Archae - 0; Bacteria - 6; Metazoa - 12; Fungi - 0; Plants - 66; Viruses - 0; Other Eukaryotes - 30 (source: NCBI BLink).	no	DAG.36.5	.
39	1	135873	5.52505	4633	135873	5.52505	4633	TRUE	4	6368936	6369526	591	-	AT4G10240	-	T9A4.2	-	zinc finger (B-box type) family protein	zinc finger (B-box type) family protein; FUNCTIONS IN: transcription factor activity, zinc ion binding; INVOLVED IN: regulation of transcription; LOCATED IN: intracellular; EXPRESSED IN: leaf whorl, petal, carpel; EXPRESSED DURING: petal differentiation and expansion stage; CONTAINS InterPro DOMAIN/s: Zinc finger, B-box (InterPro:IPR000315); BEST Arabidopsis thaliana protein match is: LZF1 (LIGHT…	no	DAG.36.5	.
39	1	135873	5.52505	6040	135873	5.52505	6040	TRUE	4	6370343	6371291	949	+	AT4G10250	ATHSP22.0	ATHSP22.0, T9A4.7	Columbia endomembrane-localized small heat shock protein	ATHSP22.0	ATHSP22.0; FUNCTIONS IN: molecular_function unknown; INVOLVED IN: response to heat; LOCATED IN: endomembrane system; EXPRESSED IN: 8 plant structures; EXPRESSED DURING: M germinated pollen stage, 4 anthesis, C globular stage, petal differentiation and expansion stage; CONTAINS InterPro DOMAIN/s: Heat shock protein Hsp20 (InterPro:IPR002068), HSP20-like chaperone (InterPro:IPR008978); BEST Arabido…	no	DAG.36.5	.
39	1	135873	5.52505	7074	135873	5.52505	7074	TRUE	4	6371377	6372770	1394	-	AT4G10260	-	T9A4.3	-	pfkB-type carbohydrate kinase family protein	pfkB-type carbohydrate kinase family protein; FUNCTIONS IN: kinase activity, ribokinase activity; INVOLVED IN: D-ribose metabolic process, acetate fermentation, sucrose biosynthetic process, sucrose catabolic process, using beta-fructofuranosidase; LOCATED IN: cellular_component unknown; EXPRESSED IN: leaf whorl, petal, sepal, male gametophyte, flower; EXPRESSED DURING: 4 anthesis, petal differen…	no	DAG.36.5	.
39	1	135873	5.52505	8794	135873	5.52505	8794	TRUE	4	6373097	6373536	440	-	AT4G10265	-	-	-	wound-responsive protein, putative	wound-responsive protein, putative; FUNCTIONS IN: molecular_function unknown; INVOLVED IN: response to wounding; LOCATED IN: cellular_component unknown; BEST Arabidopsis thaliana protein match is: wound-responsive family protein (TAIR:AT4G10270.1); Has 96 Blast hits to 95 proteins in 12 species: Archae - 0; Bacteria - 0; Metazoa - 0; Fungi - 0; Plants - 96; Viruses - 0; Other Eukaryotes - 0 (sour…	no	DAG.36.5	.
40	3	141162	6.39906	-21020	141119	5.38827	-5572	FALSE	4	8158572	8165008	6437	-	AT4G14150	PAKRP1	DL3115C, FCAALL.159, KINESIN-12A, PAKRP1, PHRAGMOPLAST-ASSOCIATED KINESIN-RELATED PROTEIN 1	Microtubule motor kinesin PAKRP1/Kinesin-12A. Together with PAKRP1L/Kinesin-12B, serve as linkers of the plus ends of antiparallel microtubules in the phragmoplast.	PAKRP1 (PHRAGMOPLAST-ASSOCIATED KINESIN-RELATED PROTEIN 1); microtubule motor/ plus-end-directed microtubule motor	PHRAGMOPLAST-ASSOCIATED KINESIN-RELATED PROTEIN 1 (PAKRP1); FUNCTIONS IN: plus-end-directed microtubule motor activity, microtubule motor activity; INVOLVED IN: phragmoplast formation, microgametogenesis; LOCATED IN: phragmoplast; EXPRESSED IN: 17 plant structures; EXPRESSED DURING: 7 growth stages; CONTAINS InterPro DOMAIN/s: Kinesin-related (InterPro:IPR010544), Kinesin, motor region (InterPro:…	no	MGDG.32.5	PC.32.3..1.
40	3	141162	6.39906	-12660	141119	5.38827	0	FALSE	4	8167426	8173368	5943	+	AT4G14160	-	DL3120W, FCAALL.112	-	transport protein, putative	transport protein, putative; FUNCTIONS IN: protein binding, transporter activity, zinc ion binding; INVOLVED IN: intracellular protein transport, transport, ER to Golgi vesicle-mediated transport; LOCATED IN: COPII vesicle coat; EXPRESSED IN: 24 plant structures; EXPRESSED DURING: 13 growth stages; CONTAINS InterPro DOMAIN/s: Sec23/Sec24 helical region (InterPro:IPR006900), Sec23/Sec24 beta-sandw…	no	MGDG.32.5	PC.32.3..1.
40	3	141162	6.39906	-10313	141119	5.38827	4018	FALSE	4	8174598	8175715	1118	-	AT4G14165	-	-	-	F-box family protein-related	F-box family protein-related; FUNCTIONS IN: molecular_function unknown; INVOLVED IN: biological_process unknown; LOCATED IN: cellular_component unknown; CONTAINS InterPro DOMAIN/s: Protein of unknown function DUF295 (InterPro:IPR005174); BEST Arabidopsis thaliana protein match is: F-box family protein (TAIR:AT4G22170.1); Has 82 Blast hits to 77 proteins in 2 species: Archae - 0; Bacteria - 0; Met…	no	MGDG.32.5	PC.32.3..1.
40	3	141162	6.39906	-7899	141119	5.38827	5744	FALSE	4	8176324	8178129	1806	-	AT4G14170	-	DL3125C, FCAALL.113	-	pentatricopeptide (PPR) repeat-containing protein	pentatricopeptide (PPR) repeat-containing protein; FUNCTIONS IN: molecular_function unknown; INVOLVED IN: biological_process unknown; LOCATED IN: cellular_component unknown; EXPRESSED IN: leaf whorl, embryo, flower, seed; EXPRESSED DURING: F mature embryo stage, petal differentiation and expansion stage, D bilateral stage, E expanded cotyledon stage; CONTAINS InterPro DOMAIN/s: Pentatricopeptide …	no	MGDG.32.5	PC.32.3..1.
40	3	141162	6.39906	-2513	141162	6.39906	-2513	TRUE	4	8178330	8183515	5186	+	AT4G14180	AtPRD1	Arabidopsis thaliana Putative Recombination initiation Defect 1, AtPRD1, DL3130W, FCAALL.114	Encodes a protein that is involved in meiotic recombination and is required for meiotic double strand break repair.	AtPRD1 (Arabidopsis thaliana Putative Recombination initiation Defect 1); protein binding / protein homodimerization	Arabidopsis thaliana Putative Recombination initiation Defect 1 (AtPRD1); FUNCTIONS IN: protein binding, protein homodimerization activity; INVOLVED IN: meiotic DNA double-strand break formation; LOCATED IN: chloroplast; EXPRESSED IN: floral bud; Has 40 Blast hits to 39 proteins in 12 species: Archae - 0; Bacteria - 0; Metazoa - 18; Fungi - 0; Plants - 21; Viruses - 0; Other Eukaryotes - 1 (sourc…	no	MGDG.32.5	PC.32.3..1.
40	3	141162	6.39906	-841	141162	6.39906	-841	TRUE	4	8183544	8185187	1644	-	AT4G14190	-	DL3135C, FCAALL.115	-	unknown protein	FUNCTIONS IN: molecular_function unknown; INVOLVED IN: biological_process unknown; LOCATED IN: chloroplast; EXPRESSED IN: 21 plant structures; EXPRESSED DURING: 13 growth stages; CONTAINS InterPro DOMAIN/s: Pentatricopeptide repeat (InterPro:IPR002885); BEST Arabidopsis thaliana protein match is: pentatricopeptide (PPR) repeat-containing protein (TAIR:AT3G42630.1); Has 7409 Blast hits to 2639 pro…	no	MGDG.32.5	PC.32.3..1.
40	3	141162	6.39906	0	141162	6.39906	0	TRUE	4	8185370	8188783	3414	-	AT4G14200	-	DL3140C, FCAALL.116	-	unknown protein	unknown protein; INVOLVED IN: biological_process unknown; EXPRESSED IN: 19 plant structures; EXPRESSED DURING: 8 growth stages; Has 1311 Blast hits to 831 proteins in 209 species: Archae - 4; Bacteria - 342; Metazoa - 470; Fungi - 179; Plants - 56; Viruses - 0; Other Eukaryotes - 260 (source: NCBI BLink).	no	MGDG.32.5	PC.32.3..1.
40	3	141162	6.39906	4184	141162	6.39906	4184	TRUE	4	8190212	8195265	5054	-	AT4G14210	PDS3	DL3145C, FCAALL.28, PDE226, PDS, PDS3, PHYTOENE DESATURASE, PHYTOENE DESATURASE 3, PIGMENT DEFECTIVE 226	Encodes phytoene desaturase (phytoene dehydrogenase), an enzyme that catalyzes the desaturation of phytoene to zeta-carotene during carotenoid biosynthesis. Processed protein is localized to the plastid.	PDS3 (PHYTOENE DESATURASE 3); phytoene dehydrogenase	PHYTOENE DESATURASE 3 (PDS3); FUNCTIONS IN: phytoene dehydrogenase activity; INVOLVED IN: carotenoid biosynthetic process, carotene biosynthetic process; LOCATED IN: chloroplast, chloroplast envelope; EXPRESSED IN: 22 plant structures; EXPRESSED DURING: 13 growth stages; CONTAINS InterPro DOMAIN/s: Amine oxidase (InterPro:IPR002937), Phytoene desaturase (InterPro:IPR014102); BEST Arabidopsis thal…	no	MGDG.32.5	PC.32.3..1.
40	3	141162	6.39906	9853	141162	6.39906	9853	TRUE	4	8195881	8198562	2682	+	AT4G14220	RHF1A	DL3150W, FCAALL.146, RHF1A, RING-H2 GROUP F1A	encodes a RING-type E3 ubiquitin ligase implicated in gametogenesis. RHF1a can interact with the cell cycle inhibitor ICK4/KRP6 in vitro. It apppears to target ICK4KRP6 for degradation following meiosis in order to allow the mitoses associated with megagametogenesis and microgametogenesis to occur. RHF1a is expressed in the carpels throughout floral development. It is expressed in various tissues…	RHF1A (RING-H2 GROUP F1A); protein binding / ubiquitin-protein ligase/ zinc ion binding	RING-H2 GROUP F1A (RHF1A); FUNCTIONS IN: ubiquitin-protein ligase activity, protein binding, zinc ion binding; INVOLVED IN: regulation of cell cycle, proteasomal protein catabolic process, megagametogenesis, microgametogenesis; LOCATED IN: membrane; EXPRESSED IN: 27 plant structures; EXPRESSED DURING: 12 growth stages; CONTAINS InterPro DOMAIN/s: Zinc finger, RING-type (InterPro:IPR001841), Zinc …	no	MGDG.32.5	PC.32.3..1.
41	2	141299	5.59478	-8283	141299	5.59478	-8283	TRUE	4	8242505	8243899	1395	-	AT4G14320	-	FCAALL.124	-	60S ribosomal protein L36a/L44 (RPL36aB)	60S ribosomal protein L36a/L44 (RPL36aB); FUNCTIONS IN: structural constituent of ribosome; INVOLVED IN: translation; LOCATED IN: cytosolic large ribosomal subunit, ribosome; EXPRESSED IN: 22 plant structures; EXPRESSED DURING: 13 growth stages; CONTAINS InterPro DOMAIN/s: Ribosomal protein L44e (InterPro:IPR000552), Ribosomal protein, zinc-binding (InterPro:IPR011332); BEST Arabidopsis thaliana …	no	MGDG.32.5	PC.32.3..1.
41	2	141299	5.59478	-4738	141299	5.59478	-4738	TRUE	4	8244194	8247444	3251	+	AT4G14330	-	DL3205W, FCAALL.179	-	phragmoplast-associated kinesin-related protein 2 (PAKRP2)	phragmoplast-associated kinesin-related protein 2 (PAKRP2); FUNCTIONS IN: microtubule motor activity, ATP binding; INVOLVED IN: microtubule-based movement; LOCATED IN: phragmoplast; EXPRESSED IN: 13 plant structures; EXPRESSED DURING: 7 growth stages; CONTAINS InterPro DOMAIN/s: Kinesin, motor region (InterPro:IPR001752); BEST Arabidopsis thaliana protein match is: ATK1 (ARABIDOPSIS THALIANA KINE…	no	MGDG.32.5	PC.32.3..1.
41	2	141299	5.59478	-184	141299	5.59478	-184	TRUE	4	8248286	8251998	3713	-	AT4G14340	CKI1	CASEIN KINASE I, CASEIN KINASE I-LIKE 11, CKI1, CKL11, DL3210C, FCAALL.68	Phosphorylates serine or threonine residues that are near and C-terminal to acidic side chains on a variety of target proteins	CKI1 (CASEIN KINASE I); kinase/ protein serine/threonine kinase	CASEIN KINASE I (CKI1); FUNCTIONS IN: protein serine/threonine kinase activity, kinase activity; INVOLVED IN: phosphorylation; LOCATED IN: nucleus, cytoplasm; EXPRESSED IN: 22 plant structures; EXPRESSED DURING: 12 growth stages; CONTAINS InterPro DOMAIN/s: Protein kinase, ATP binding site (InterPro:IPR017441), Protein kinase, core (InterPro:IPR000719), Serine/threonine protein kinase-related (In…	no	MGDG.32.5	PC.32.3..1.
41	2	141299	5.59478	1368	141306	5.39042	0	FALSE	4	8253550	8255508	1959	-	AT4G14342	-	-	-	pre-mRNA splicing factor 10 kDa subunit, putative	pre-mRNA splicing factor 10 kDa subunit, putative; FUNCTIONS IN: molecular_function unknown; INVOLVED IN: nuclear mRNA splicing, via spliceosome; LOCATED IN: cellular_component unknown; CONTAINS InterPro DOMAIN/s: Splicing factor 3B subunit 5/RDS3 complex subunit 10 (InterPro:IPR009846), Splicing factor 3B, subunit 5 (InterPro:IPR017089); BEST Arabidopsis thaliana protein match is: splicing facto…	no	MGDG.32.5	PC.32.3..1.
41	2	141299	5.59478	3518	141306	5.39042	1179	FALSE	4	8255700	8255771	72	+	AT4G14345	-	68169.TRNA-HIS-1	-	pre-tRNA	tRNA-His (anticodon: GTG)	no	MGDG.32.5	PC.32.3..1.
41	2	141299	5.59478	3904	141306	5.39042	1565	FALSE	4	8256086	8260787	4702	-	AT4G14350	-	DL3215C, FCAALL.182	-	protein kinase family protein	protein kinase family protein; FUNCTIONS IN: protein kinase activity, kinase activity, ATP binding; INVOLVED IN: protein amino acid phosphorylation; LOCATED IN: cytosol, nucleus, plasma membrane, phragmoplast, cytoplasm; EXPRESSED IN: 23 plant structures; EXPRESSED DURING: 13 growth stages; CONTAINS InterPro DOMAIN/s: Protein kinase, ATP binding site (InterPro:IPR017441), Serine/threonine protein…	no	MGDG.32.5	PC.32.3..1.
42	1	162843	5.44832	-9800	162843	5.44832	-9800	TRUE	5	856872	858428	1557	-	AT5G03440	-	F12E4.200, F12E4_200	-	unknown protein	unknown protein; FUNCTIONS IN: molecular_function unknown; INVOLVED IN: biological_process unknown; LOCATED IN: cellular_component unknown; EXPRESSED IN: 22 plant structures; EXPRESSED DURING: 13 growth stages; BEST Arabidopsis thaliana protein match is: unknown protein (TAIR:AT3G54880.1); Has 72 Blast hits to 72 proteins in 11 species: Archae - 0; Bacteria - 0; Metazoa - 0; Fungi - 0; Plants - 7…	no	PE.36.3..3.	.
42	1	162843	5.44832	-9656	162843	5.44832	-9656	TRUE	5	858536	858572	37	+	AT5G03445	-	67579.TRNA-TYR-1	-	pre-tRNA	tRNA-Tyr (anticodon: GTA)	no	PE.36.3..3.	.
42	1	162843	5.44832	-5931	162843	5.44832	-5931	TRUE	5	858769	862297	3529	-	AT5G03450	-	F12E4.210, F12E4_210	-	zinc finger (C3HC4-type RING finger) family protein	zinc finger (C3HC4-type RING finger) family protein; FUNCTIONS IN: protein binding, zinc ion binding; EXPRESSED IN: 9 plant structures; EXPRESSED DURING: 6 growth stages; CONTAINS InterPro DOMAIN/s: WD40 repeat-like (InterPro:IPR011046), Zinc finger, RING-type (InterPro:IPR001841), Zinc finger, RING/FYVE/PHD-type (InterPro:IPR013083); BEST Arabidopsis thaliana protein match is: unknown protein (T…	no	PE.36.3..3.	.
42	1	162843	5.44832	-5759	162843	5.44832	-5759	TRUE	5	862397	862469	73	-	AT5G03452	-	67579.TRNA-PHE-1	-	pre-tRNA	tRNA-Phe (anticodon: GAA)	no	PE.36.3..3.	.
42	1	162843	5.44832	-4120	162843	5.44832	-4120	TRUE	5	862559	864108	1550	+	AT5G03455	CDC25	ACR2, ARATH;CDC25, ARSENATE REDUCTASE, ARSENATE REDUCTASE 2, CDC25	Encodes a homolog of yeast cell cycle regulator CDC25. It has a sole catalytic domain and devoid of the N-terminal regulatory region found in the human CDC25 and is capable of reducing the mitotic cell length of transformed fission yeast. Non-plant CDC25 proteins have been shown to do this. However, the gene is more or less constant, regardless of whether the tissue examined contained proliferati…	CDC25; arsenate reductase/ protein tyrosine phosphatase	CDC25; FUNCTIONS IN: protein tyrosine phosphatase activity, arsenate reductase activity; INVOLVED IN: protein amino acid phosphorylation, response to arsenic; LOCATED IN: chloroplast; EXPRESSED IN: 24 plant structures; EXPRESSED DURING: 16 growth stages; CONTAINS InterPro DOMAIN/s: Rhodanese-like (InterPro:IPR001763); Has 244 Blast hits to 244 proteins in 99 species: Archae - 0; Bacteria - 65; Me…	no	PE.36.3..3.	.
42	1	162843	5.44832	-2550	162843	5.44832	-2550	TRUE	5	864281	865678	1398	+	AT5G03460	-	F12E4.230, F12E4_230	-	unknown protein	unknown protein; FUNCTIONS IN: molecular_function unknown; INVOLVED IN: biological_process unknown; LOCATED IN: endomembrane system; EXPRESSED IN: 24 plant structures; EXPRESSED DURING: 15 growth stages; Has 16 Blast hits to 16 proteins in 8 species: Archae - 0; Bacteria - 0; Metazoa - 0; Fungi - 0; Plants - 16; Viruses - 0; Other Eukaryotes - 0 (source: NCBI BLink).	no	PE.36.3..3.	.
42	1	162843	5.44832	0	162843	5.44832	0	TRUE	5	866449	869024	2576	+	AT5G03470	ATB' ALPHA	ATB' ALPHA, F12E4.240, F12E4_240	Encodes B' regulatory subunit of PP2A (AtB'alpha), putative size of 57 kDa.	ATB' ALPHA; protein phosphatase type 2A regulator	ATB' ALPHA; FUNCTIONS IN: protein phosphatase type 2A regulator activity; INVOLVED IN: signal transduction, regulation of phosphorylation; LOCATED IN: protein phosphatase type 2A complex; EXPRESSED IN: 24 plant structures; EXPRESSED DURING: 15 growth stages; CONTAINS InterPro DOMAIN/s: Protein phosphatase 2A, regulatory B subunit, B56 (InterPro:IPR002554); BEST Arabidopsis thaliana protein match …	no	PE.36.3..3.	.
42	1	162843	5.44832	980	162843	5.44832	980	TRUE	5	869208	870855	1648	-	AT5G03480	-	F12E4.250, F12E4_250	-	nucleic acid binding / nucleotide binding	nucleic acid binding / nucleotide binding; FUNCTIONS IN: nucleotide binding, nucleic acid binding; INVOLVED IN: biological_process unknown; LOCATED IN: nucleus; CONTAINS InterPro DOMAIN/s: RNA recognition motif, RNP-1 (InterPro:IPR000504), Nucleotide-binding, alpha-beta plait (InterPro:IPR012677); BEST Arabidopsis thaliana protein match is: nucleotide binding (TAIR:AT5G03495.1); Has 237 Blast hit…	no	PE.36.3..3.	.
42	1	162843	5.44832	3232	162843	5.44832	3232	TRUE	5	871460	873057	1598	+	AT5G03490	-	F12E4.260, F12E4_260	-	UDP-glucoronosyl/UDP-glucosyl transferase family protein	UDP-glucoronosyl/UDP-glucosyl transferase family protein; FUNCTIONS IN: transferase activity, transferring hexosyl groups, UDP-glycosyltransferase activity, transferase activity, transferring glycosyl groups; INVOLVED IN: metabolic process; LOCATED IN: cellular_component unknown; EXPRESSED IN: 14 plant structures; EXPRESSED DURING: 9 growth stages; CONTAINS InterPro DOMAIN/s: UDP-glucuronosyl/UDP…	no	PE.36.3..3.	.
42	1	162843	5.44832	5103	162843	5.44832	5103	TRUE	5	873331	875251	1921	-	AT5G03495	-	-	-	nucleotide binding	nucleotide binding; FUNCTIONS IN: nucleotide binding; INVOLVED IN: biological_process unknown; LOCATED IN: cellular_component unknown; CONTAINS InterPro DOMAIN/s: Nucleotide-binding, alpha-beta plait (InterPro:IPR012677); BEST Arabidopsis thaliana protein match is: nucleic acid binding / nucleotide binding (TAIR:AT5G03480.1); Has 94 Blast hits to 60 proteins in 11 species: Archae - 0; Bacteria - …	no	PE.36.3..3.	.
42	1	162843	5.44832	8293	162843	5.44832	8293	TRUE	5	876521	878336	1816	-	AT5G03500	-	F12E4.280, F12E4_280	-	transcription coactivator	transcription coactivator; FUNCTIONS IN: transcription coactivator activity; INVOLVED IN: positive regulation of transcription; LOCATED IN: nucleus; CONTAINS InterPro DOMAIN/s: MED7 (InterPro:IPR009244); BEST Arabidopsis thaliana protein match is: transcriptional co-activator-related (TAIR:AT5G03220.1); Has 303 Blast hits to 301 proteins in 139 species: Archae - 0; Bacteria - 0; Metazoa - 127; Fu…	no	PE.36.3..3.	.
43	1	163160	5.31165	-8817	163160	5.31165	-8817	TRUE	5	1010780	1013586	2807	-	AT5G03800	EMB175	EMB166, EMB175, EMBRYO DEFECTIVE 166, EMBRYO DEFECTIVE 175, MED24.10, MED24_10, emb1899, embryo defective 1899	Encodes a protein with a large central domain of 14 internal pentatricopeptide motifs (some degenerate) arranged in tandem. Mutations in this locus result in embryo lethality.	EMB175 (EMBRYO DEFECTIVE 175); catalytic	EMBRYO DEFECTIVE 175 (EMB175); FUNCTIONS IN: catalytic activity; INVOLVED IN: embryonic development ending in seed dormancy; LOCATED IN: chloroplast, membrane; EXPRESSED IN: flower, root, leaf; CONTAINS InterPro DOMAIN/s: Pentatricopeptide repeat (InterPro:IPR002885); BEST Arabidopsis thaliana protein match is: pentatricopeptide (PPR) repeat-containing protein (TAIR:AT5G16860.1); Has 14635 Blast …	no	TAG.54.3	.
43	1	163160	5.31165	-7058	163160	5.31165	-7058	TRUE	5	1013939	1015345	1407	-	AT5G03810	-	MED24.11	-	carboxylesterase/ hydrolase, acting on ester bonds / lipase	carboxylesterase/ hydrolase, acting on ester bonds / lipase; FUNCTIONS IN: hydrolase activity, acting on ester bonds, lipase activity, carboxylesterase activity; INVOLVED IN: lipid metabolic process; LOCATED IN: endomembrane system; EXPRESSED IN: pollen tube; CONTAINS InterPro DOMAIN/s: Lipase, GDSL, active site (InterPro:IPR008265), Lipase, GDSL (InterPro:IPR001087); BEST Arabidopsis thaliana pr…	no	TAG.54.3	.
43	1	163160	5.31165	-5140	163160	5.31165	-5140	TRUE	5	1015803	1017263	1461	-	AT5G03820	-	MED24.12	-	GDSL-motif lipase/hydrolase family protein	GDSL-motif lipase/hydrolase family protein; FUNCTIONS IN: hydrolase activity, acting on ester bonds, lipase activity, carboxylesterase activity; INVOLVED IN: lipid metabolic process; LOCATED IN: endomembrane system; CONTAINS InterPro DOMAIN/s: Lipase, GDSL, active site (InterPro:IPR008265), Lipase, GDSL (InterPro:IPR001087); BEST Arabidopsis thaliana protein match is: carboxylesterase/ hydrolase,…	no	TAG.54.3	.
43	1	163160	5.31165	-2185	163160	5.31165	-2185	TRUE	5	1018666	1020218	1553	+	AT5G03830	-	MED24.13, MED24_13	-	unknown protein	FUNCTIONS IN: molecular_function unknown; INVOLVED IN: biological_process unknown; LOCATED IN: mitochondrion; BEST Arabidopsis thaliana protein match is: p21Cip1-binding protein-related (TAIR:AT2G44510.1); Has 225 Blast hits to 225 proteins in 104 species: Archae - 0; Bacteria - 0; Metazoa - 94; Fungi - 68; Plants - 27; Viruses - 0; Other Eukaryotes - 36 (source: NCBI BLink).	no	TAG.54.3	.
43	1	163160	5.31165	1125	163160	5.31165	1125	TRUE	5	1023528	1023683	156	-	AT5G03837	-	-	-	unknown protein	unknown protein; Has 0 Blast hits to 0 proteins in 0 species (source: NCBI BLink).	no	TAG.54.3	.
43	1	163160	5.31165	2238	163160	5.31165	2238	TRUE	5	1024641	1025812	1172	-	AT5G03840	TFL1	MED24.6, TERMINAL FLOWER 1, TFL-1, TFL1	Controls inflorescence meristem identity. Involved in the floral initiation process. Ortholog of the Antirrhinum gene CENTRORADIALIS (CEN). Involved in protein trafficking to the protein storage vacuole.	TFL1 (TERMINAL FLOWER 1); phosphatidylethanolamine binding	TERMINAL FLOWER 1 (TFL1); FUNCTIONS IN: phosphatidylethanolamine binding; INVOLVED IN: negative regulation of flower development, response to sucrose stimulus, protein targeting to vacuole; LOCATED IN: vesicle, plasma membrane, vacuole, cytoplasm; EXPRESSED IN: 13 plant structures; EXPRESSED DURING: 6 growth stages; CONTAINS InterPro DOMAIN/s: Phosphatidylethanolamine-binding, conserved site (Int…	no	TAG.54.3	.
43	1	163160	5.31165	5937	163160	5.31165	5937	TRUE	5	1028340	1029121	782	-	AT5G03850	-	MED24.14	-	40S ribosomal protein S28 (RPS28B)	40S ribosomal protein S28 (RPS28B); FUNCTIONS IN: structural constituent of ribosome; INVOLVED IN: translation, ribosome biogenesis; LOCATED IN: cytosolic small ribosomal subunit, ribosome, cell wall, plasma membrane; EXPRESSED IN: 24 plant structures; EXPRESSED DURING: 15 growth stages; CONTAINS InterPro DOMAIN/s: Nucleic acid-binding, OB-fold-like (InterPro:IPR016027), Nucleic acid-binding, OB-…	no	TAG.54.3	.
43	1	163160	5.31165	9161	163160	5.31165	9161	TRUE	5	1031564	1032032	469	-	AT5G03858	-	-	Pseudogene of AT5G03960; IQD12 (IQ-domain 12); calmodulin binding protein	-	-	yes	TAG.54.3	.
43	1	163160	5.31165	9700	163160	5.31165	9700	TRUE	5	1032103	1034570	2468	-	AT5G03860	MLS	MALATE SYNTHASE, MED24.5, MLS	Encodes a protein with malate synthase activity.	MLS (MALATE SYNTHASE); malate synthase	MALATE SYNTHASE (MLS); FUNCTIONS IN: malate synthase activity; INVOLVED IN: glyoxylate cycle; EXPRESSED IN: seed, leaf; CONTAINS InterPro DOMAIN/s: Malate synthase-like, core (InterPro:IPR011076), Malate synthase A (InterPro:IPR006252), Malate synthase (InterPro:IPR001465); Has 1895 Blast hits to 1895 proteins in 629 species: Archae - 15; Bacteria - 876; Metazoa - 45; Fungi - 210; Plants - 222; V…	no	TAG.54.3	.
44	1	164102	6.15213	-9247	164102	6.15213	-9247	TRUE	5	1664134	1666527	2394	+	AT5G05580	FAD8	FAD8, FATTY ACID DESATURASE 8, MOP10.12, MOP10_12, OMEGA-3 FATTY ACID DESATURASE	Encodes a temperature sensitive plastidic fatty acid desaturase.	FAD8 (FATTY ACID DESATURASE 8); omega-3 fatty acid desaturase	FATTY ACID DESATURASE 8 (FAD8); FUNCTIONS IN: omega-3 fatty acid desaturase activity; INVOLVED IN: response to temperature stimulus, fatty acid biosynthetic process; LOCATED IN: chloroplast, chloroplast envelope; CONTAINS InterPro DOMAIN/s: Fatty acid desaturase, type 1 (InterPro:IPR005804); BEST Arabidopsis thaliana protein match is: FAD7 (FATTY ACID DESATURASE 7); omega-3 fatty acid desaturase …	no	TAG.60.6..1.	.		Prokaryotic Galactolipid, Sulfolipid, & Phospholipid Synthesis 2
44	1	164102	6.15213	-7422	164102	6.15213	-7422	TRUE	5	1666471	1668352	1882	-	AT5G05590	PAI2	MOP10.13, MOP10_13, PAI2, PHOSPHORIBOSYLANTHRANILATE ISOMERASE, PHOSPHORIBOSYLANTHRANILATE ISOMERASE 2	Encodes phosphoribosylanthranilate isomerase which catalyzes the third step in the tryptophan biosynthetic pathway.	PAI2 (PHOSPHORIBOSYLANTHRANILATE ISOMERASE 2); phosphoribosylanthranilate isomerase	PHOSPHORIBOSYLANTHRANILATE ISOMERASE 2 (PAI2); FUNCTIONS IN: phosphoribosylanthranilate isomerase activity; INVOLVED IN: tryptophan biosynthetic process; LOCATED IN: chloroplast; CONTAINS InterPro DOMAIN/s: N-(5&apos;phosphoribosyl)anthranilate isomerase (PRAI) (InterPro:IPR001240), Aldolase-type TIM barrel (InterPro:IPR013785), Ribulose-phosphate binding barrel (InterPro:IPR011060); BEST Arabido…	no	TAG.60.6..1.	.
44	1	164102	6.15213	-3712	164102	6.15213	-3712	TRUE	5	1671812	1672062	251	+	AT5G05598	-	-	Encodes a Defensin-like (DEFL) family protein	unknown protein	LOCATED IN: endomembrane system; Has 0 Blast hits to 0 proteins in 0 species (source: NCBI BLink).	no	TAG.60.6..1.	.
44	1	164102	6.15213	-1035	164102	6.15213	-1035	TRUE	5	1672120	1674739	2620	+	AT5G05600	-	MOP10.14, MOP10_14	-	oxidoreductase, 2OG-Fe(II) oxygenase family protein	oxidoreductase, 2OG-Fe(II) oxygenase family protein; FUNCTIONS IN: oxidoreductase activity, iron ion binding; INVOLVED IN: response to salt stress; EXPRESSED IN: 15 plant structures; EXPRESSED DURING: 9 growth stages; CONTAINS InterPro DOMAIN/s: Isopenicillin N synthase (InterPro:IPR002283), 2OG-Fe(II) oxygenase (InterPro:IPR005123); BEST Arabidopsis thaliana protein match is: oxidoreductase, 2OG…	no	TAG.60.6..1.	.
44	1	164102	6.15213	1158	164102	6.15213	1158	TRUE	5	1676932	1679104	2173	-	AT5G05610	AL1	AL1, ALFIN-LIKE 1, MOP10.15, MOP10_15	AL1 encodes a member of the Alfin-Like family of nuclear-localized PhD domain containing homeodomain proteins. Binds to H3K4 di or trimethylated DNA.	AL1 (ALFIN-LIKE 1); DNA binding / methylated histone residue binding	ALFIN-LIKE 1 (AL1); FUNCTIONS IN: methylated histone residue binding, DNA binding; INVOLVED IN: regulation of transcription, DNA-dependent; LOCATED IN: nucleus; EXPRESSED IN: 22 plant structures; EXPRESSED DURING: 13 growth stages; CONTAINS InterPro DOMAIN/s: Zinc finger, RING/FYVE/PHD-type (InterPro:IPR013083), Zinc finger, PHD-type (InterPro:IPR001965), Zinc finger, FYVE/PHD-type (InterPro:IPR0…	no	TAG.60.6..1.	.
44	1	164102	6.15213	3470	164102	6.15213	3470	TRUE	5	1679244	1681719	2476	+	AT5G05620	GCP2	ARABIDOPSIS THALIANA GAMMA-TUBULIN COMPLEX PROTEIN 2, ATGCP2, GAMMA-TUBULIN COMPLEX PROTEIN 2, GAMMA-TUBULIN 2, GCP2, MJJ3.10, MJJ3_10, TUBG2	Paralog of TUBG1, required for centrosomal and noncentrosomal microtubule nucleation. Involved in specification of cell identity, such as stomatal patterning. Constitutively expressed throughout plant.	GCP2 (GAMMA-TUBULIN COMPLEX PROTEIN 2); GTP binding / GTPase/ structural molecule	GAMMA-TUBULIN COMPLEX PROTEIN 2 (GCP2); FUNCTIONS IN: structural molecule activity, GTP binding, GTPase activity; INVOLVED IN: in 9 processes; LOCATED IN: in 6 components; CONTAINS InterPro DOMAIN/s: Gamma tubulin (InterPro:IPR002454), Tubulin, conserved site (InterPro:IPR017975), Tubulin (InterPro:IPR000217), Tubulin/FtsZ, GTPase (InterPro:IPR003008), Tubulin/FtsZ, C-terminal (InterPro:IPR008280…	no	TAG.60.6..1.	.
44	1	164102	6.15213	6547	164102	6.15213	6547	TRUE	5	1682321	1684191	1871	+	AT5G05630	-	MJJ3.2, MJJ3_2	-	amino acid permease family protein	amino acid permease family protein; FUNCTIONS IN: cationic amino acid transmembrane transporter activity; INVOLVED IN: transport, amino acid transport; LOCATED IN: chloroplast, membrane; EXPRESSED IN: shoot apex, leaf whorl, flower, seed; EXPRESSED DURING: petal differentiation and expansion stage, E expanded cotyledon stage; CONTAINS InterPro DOMAIN/s: Amino acid/polyamine transporter I (InterPr…	no	TAG.60.6..1.	.
44	1	164102	6.15213	8792	164102	6.15213	8792	TRUE	5	1684566	1685812	1247	+	AT5G05640	-	MJJ3.3, MJJ3_3	-	nucleoprotein-related	nucleoprotein-related; FUNCTIONS IN: molecular_function unknown; INVOLVED IN: biological_process unknown; LOCATED IN: membrane; EXPRESSED IN: 20 plant structures; EXPRESSED DURING: 9 growth stages; Has 127 Blast hits to 127 proteins in 22 species: Archae - 0; Bacteria - 0; Metazoa - 0; Fungi - 0; Plants - 3; Viruses - 124; Other Eukaryotes - 0 (source: NCBI BLink).	no	TAG.60.6..1.	.
45	12	170134	7.62889	-9266	170134	7.62889	-9266	TRUE	5	5279884	5282898	3015	+	AT5G16180	CRS1	ARABIDOPSIS ORTHOLOG OF MAIZE CHLOROPLAST SPLICING FACTOR CRS1, ATCRS1, CRS1, T21H19.100, T21H19_100	-	CRS1 (ARABIDOPSIS ORTHOLOG OF MAIZE CHLOROPLAST SPLICING FACTOR CRS1); RNA splicing factor, transesterification mechanism	ARABIDOPSIS ORTHOLOG OF MAIZE CHLOROPLAST SPLICING FACTOR CRS1 (CRS1); FUNCTIONS IN: RNA splicing factor activity, transesterification mechanism; INVOLVED IN: Group II intron splicing; EXPRESSED IN: 22 plant structures; EXPRESSED DURING: 13 growth stages; CONTAINS InterPro DOMAIN/s: RNA-binding, CRM domain (InterPro:IPR001890); BEST Arabidopsis thaliana protein match is: EMB1865 (embryo defective…	no	DGDG.36.4	.
45	12	170134	7.62889	-5871	170134	7.62889	-5871	TRUE	5	5283550	5286293	2744	-	AT5G16190	ATCSLA11	ATCSLA11, CELLULOSE SYNTHASE LIKE A11, CSLA11, T21H19.110, T21H19_110	encodes a gene similar to cellulose synthase	ATCSLA11; cellulose synthase/ transferase, transferring glycosyl groups	ATCSLA11; FUNCTIONS IN: cellulose synthase activity, transferase activity, transferring glycosyl groups; INVOLVED IN: biological_process unknown; EXPRESSED IN: 21 plant structures; EXPRESSED DURING: 13 growth stages; CONTAINS InterPro DOMAIN/s: Glycosyl transferase, family 2 (InterPro:IPR001173); BEST Arabidopsis thaliana protein match is: ATCSLA10; cellulose synthase/ transferase, transferring g…	no	DGDG.36.4	.
45	12	170134	7.62889	-1962	170134	7.62889	-1962	TRUE	5	5289565	5290202	638	-	AT5G16200	-	T21H19.120, T21H19_120	-	50S ribosomal protein-related	50S ribosomal protein-related; FUNCTIONS IN: molecular_function unknown; INVOLVED IN: biological_process unknown; LOCATED IN: cellular_component unknown; EXPRESSED IN: 22 plant structures; EXPRESSED DURING: 13 growth stages; BEST Arabidopsis thaliana protein match is: unknown protein (TAIR:AT1G66890.1); Has 14 Blast hits to 14 proteins in 3 species: Archae - 0; Bacteria - 0; Metazoa - 0; Fungi - …	no	DGDG.36.4	.
45	12	170134	7.62889	0	170134	7.62889	0	TRUE	5	5290867	5297974	7108	-	AT5G16210	-	T21H19.130, T21H19_130	-	HEAT repeat-containing protein	HEAT repeat-containing protein; FUNCTIONS IN: binding; INVOLVED IN: biological_process unknown; LOCATED IN: endomembrane system; EXPRESSED IN: 23 plant structures; EXPRESSED DURING: 15 growth stages; CONTAINS InterPro DOMAIN/s: HEAT (InterPro:IPR000357), Armadillo-like helical (InterPro:IPR011989), LisH dimerisation motif (InterPro:IPR006594), Armadillo-type fold (InterPro:IPR016024); Has 5435 Bl…	no	DGDG.36.4	.
45	12	170134	7.62889	6139	170172	7.62889	0	FALSE	5	5298303	5300610	2308	-	AT5G16220	-	T21H19.140, T21H19_140	-	octicosapeptide/Phox/Bem1p (PB1) domain-containing protein	octicosapeptide/Phox/Bem1p (PB1) domain-containing protein; FUNCTIONS IN: molecular_function unknown; INVOLVED IN: biological_process unknown; LOCATED IN: cellular_component unknown; EXPRESSED IN: 24 plant structures; EXPRESSED DURING: 15 growth stages; CONTAINS InterPro DOMAIN/s: Octicosapeptide/Phox/Bem1p (InterPro:IPR000270); BEST Arabidopsis thaliana protein match is: octicosapeptide/Phox/Bem…	no	DGDG.36.4	.
45	12	170134	7.62889	11184	170176	7.62889	3381	FALSE	5	5303348	5306068	2721	+	AT5G16230	-	T21H19.150, T21H19_150	-	acyl-(acyl-carrier-protein) desaturase, putative / stearoyl-ACP desaturase, putative	acyl-(acyl-carrier-protein) desaturase, putative / stearoyl-ACP desaturase, putative; FUNCTIONS IN: acyl-[acyl-carrier-protein] desaturase activity, oxidoreductase activity, transition metal ion binding; INVOLVED IN: fatty acid metabolic process, fatty acid biosynthetic process; LOCATED IN: chloroplast; EXPRESSED IN: 9 plant structures; EXPRESSED DURING: M germinated pollen stage, petal different…	no	DGDG.36.4	.	54	Plast FAE & Desat
45	12	170134	7.62889	12330	170176	7.62889	4527	FALSE	5	5304494	5305828	1335	-	AT5G16235	-	-	Potential natural antisense gene, locus overlaps with AT5G16230	other RNA	-	no	DGDG.36.4	.
45	12	170134	7.62889	14643	170176	7.62889	6840	FALSE	5	5306807	5309932	3126	+	AT5G16240	-	T21H19.160, T21H19_160	-	acyl-(acyl-carrier-protein) desaturase, putative / stearoyl-ACP desaturase, putative	acyl-(acyl-carrier-protein) desaturase, putative / stearoyl-ACP desaturase, putative; FUNCTIONS IN: acyl-[acyl-carrier-protein] desaturase activity, oxidoreductase activity, transition metal ion binding; INVOLVED IN: fatty acid metabolic process, fatty acid biosynthetic process; EXPRESSED IN: 23 plant structures; EXPRESSED DURING: 13 growth stages; CONTAINS InterPro DOMAIN/s: Ribonucleotide reduc…	no	DGDG.36.4	.	54	Fatty Acid Synth
46	1	171137	5.83615	-8071	171137	5.83615	-8071	TRUE	5	5764063	5766077	2015	-	AT5G17490	RGL3	K3M16.60, K3M16_60, RGA-LIKE PROTEIN 3, RGL3	DELLA subfamily member involved in GA signal transduction	RGL3 (RGA-LIKE PROTEIN 3); transcription factor	RGA-LIKE PROTEIN 3 (RGL3); FUNCTIONS IN: transcription factor activity; INVOLVED IN: response to gibberellin stimulus, gibberellic acid mediated signaling; LOCATED IN: nucleus; EXPRESSED IN: 7 plant structures; EXPRESSED DURING: 4 anthesis, petal differentiation and expansion stage, D bilateral stage; CONTAINS InterPro DOMAIN/s: GRAS transcription factor (InterPro:IPR005202); BEST Arabidopsis tha…	no	MGDG.36.6	.
46	1	171137	5.83615	-4429	171137	5.83615	-4429	TRUE	5	5767379	5769719	2341	+	AT5G17500	-	K3M16.70, K3M16_70	-	glycosyl hydrolase family 5 protein / cellulase family protein	glycosyl hydrolase family 5 protein / cellulase family protein; FUNCTIONS IN: cation binding, hydrolase activity, hydrolyzing O-glycosyl compounds, catalytic activity; INVOLVED IN: carbohydrate metabolic process; LOCATED IN: endomembrane system; CONTAINS InterPro DOMAIN/s: Glycoside hydrolase, catalytic core (InterPro:IPR017853), Glycoside hydrolase, family 5 (InterPro:IPR001547), Glycoside hydro…	no	MGDG.36.6	.
46	1	171137	5.83615	-1753	171137	5.83615	-1753	TRUE	5	5769973	5772395	2423	-	AT5G17510	-	K3M16.80, K3M16_80	-	unknown protein	unknown protein; FUNCTIONS IN: molecular_function unknown; INVOLVED IN: biological_process unknown; LOCATED IN: cellular_component unknown; EXPRESSED IN: 23 plant structures; EXPRESSED DURING: 13 growth stages; BEST Arabidopsis thaliana protein match is: unknown protein (TAIR:AT3G03460.1); Has 22577 Blast hits to 10768 proteins in 507 species: Archae - 4; Bacteria - 485; Metazoa - 8864; Fungi - 2…	no	MGDG.36.6	.
46	1	171137	5.83615	0	171137	5.83615	0	TRUE	5	5772583	5775345	2763	-	AT5G17520	RCP1	K3M16.90, K3M16_90, MALTOSE EXCESS 1, MEX1, RCP1, ROOT CAP 1	Encodes a maltose transporter that is expressed in leaves and roots. Mutations at the MEX1 locus cause accumulation of both starch and maltose in leaves, with maltose levels at least 40 times higher than that of wild-type. This gene encodes a protein located in the chloroplast envelope.	RCP1 (ROOT CAP 1); maltose transmembrane transporter	ROOT CAP 1 (RCP1); FUNCTIONS IN: maltose transmembrane transporter activity; INVOLVED IN: multicellular organismal development, response to gravity, starch catabolic process, maltose metabolic process, cell communication; LOCATED IN: chloroplast inner membrane, chloroplast envelope; EXPRESSED IN: 23 plant structures; EXPRESSED DURING: 15 growth stages; BEST Arabidopsis thaliana protein match is: …	no	MGDG.36.6	.
46	1	171137	5.83615	2096	171137	5.83615	2096	TRUE	5	5776244	5777327	1084	-	AT5G17523	-	-	Similar to Maltose excess protein 1	unknown protein	FUNCTIONS IN: molecular_function unknown; INVOLVED IN: biological_process unknown; LOCATED IN: chloroplast; BEST Arabidopsis thaliana protein match is: RCP1 (ROOT CAP 1); maltose transmembrane transporter (TAIR:AT5G17520.1); Has 35 Blast hits to 35 proteins in 12 species: Archae - 0; Bacteria - 2; Metazoa - 0; Fungi - 0; Plants - 32; Viruses - 0; Other Eukaryotes - 1 (source: NCBI BLink).	no	MGDG.36.6	.
46	1	171137	5.83615	3455	171137	5.83615	3455	TRUE	5	5777603	5782150	4548	+	AT5G17530	-	K10A8.10, K10A8_10	-	phosphoglucosamine mutase family protein	phosphoglucosamine mutase family protein; FUNCTIONS IN: intramolecular transferase activity, phosphotransferases; INVOLVED IN: carbohydrate metabolic process; LOCATED IN: chloroplast; EXPRESSED IN: 23 plant structures; EXPRESSED DURING: 13 growth stages; CONTAINS InterPro DOMAIN/s: Alpha-D-phosphohexomutase, alpha/beta/alpha domain II (InterPro:IPR005845), Alpha-D-phosphohexomutase, alpha/beta/al…	no	MGDG.36.6	.
46	1	171137	5.83615	7839	171137	5.83615	7839	TRUE	5	5781987	5783706	1720	-	AT5G17540	-	K10A8.20, K10A8_20	-	transferase family protein	transferase family protein; FUNCTIONS IN: transferase activity, transferring acyl groups other than amino-acyl groups; INVOLVED IN: biological_process unknown; LOCATED IN: cellular_component unknown; EXPRESSED IN: 9 plant structures; EXPRESSED DURING: 4 anthesis, F mature embryo stage, C globular stage, petal differentiation and expansion stage; CONTAINS InterPro DOMAIN/s: Transferase (InterPro:I…	no	MGDG.36.6	.
47	2	173194	6.67741	-19732	173171	5.53092	-9849	FALSE	5	6747550	6748641	1092	+	AT5G19970	-	F28I16.120, F28I16_120	-	unknown protein	unknown protein; FUNCTIONS IN: molecular_function unknown; INVOLVED IN: biological_process unknown; LOCATED IN: cellular_component unknown; EXPRESSED IN: 14 plant structures; EXPRESSED DURING: 8 growth stages; Has 8 Blast hits to 8 proteins in 4 species: Archae - 0; Bacteria - 0; Metazoa - 0; Fungi - 0; Plants - 8; Viruses - 0; Other Eukaryotes - 0 (source: NCBI BLink).	no	TAG.52.1	TAG.48.0
47	2	173194	6.67741	-17303	173171	5.53092	-7420	FALSE	5	6749705	6751070	1366	-	AT5G19980	-	F28I16.130, F28I16_130	-	integral membrane family protein	integral membrane family protein; LOCATED IN: endomembrane system, membrane; EXPRESSED IN: 22 plant structures; EXPRESSED DURING: 13 growth stages; CONTAINS InterPro DOMAIN/s: UAA transporter (InterPro:IPR013657); BEST Arabidopsis thaliana protein match is: integral membrane family protein (TAIR:AT1G76340.1); Has 1019 Blast hits to 1017 proteins in 175 species: Archae - 0; Bacteria - 2; Metazoa -…	no	TAG.52.1	TAG.48.0
47	2	173194	6.67741	-13293	173171	5.53092	-3410	FALSE	5	6752006	6755080	3075	+	AT5G19990	RPT6A	26S PROTEASOME AAA-ATPASE SUBUNIT, ATSUG1, F28I16.140, F28I16_140, REGULATORY PARTICLE TRIPLE-A ATPASE 6A, RPT6A	26S proteasome AAA-ATPase subunit	RPT6A (REGULATORY PARTICLE TRIPLE-A ATPASE 6A); ATPase	REGULATORY PARTICLE TRIPLE-A ATPASE 6A (RPT6A); FUNCTIONS IN: ATPase activity; INVOLVED IN: ubiquitin-dependent protein catabolic process; LOCATED IN: proteasome regulatory particle, base subcomplex, nucleus, plasma membrane; EXPRESSED IN: guard cell; CONTAINS InterPro DOMAIN/s: ATPase, AAA+ type, core (InterPro:IPR003593), ATPase, AAA-type, core (InterPro:IPR003959), ATPase, AAA-type, conserved …	no	TAG.52.1	TAG.48.0
47	2	173194	6.67741	-8623	173171	5.53092	0	FALSE	5	6756633	6759750	3118	+	AT5G20000	-	F28I16.150, F28I16_150	-	26S proteasome AAA-ATPase subunit, putative	26S proteasome AAA-ATPase subunit, putative; FUNCTIONS IN: hydrolase activity, nucleoside-triphosphatase activity, ATPase activity, nucleotide binding, ATP binding; INVOLVED IN: protein catabolic process, ubiquitin-dependent protein catabolic process; LOCATED IN: proteasome regulatory particle, base subcomplex, nucleus; EXPRESSED IN: male gametophyte, pollen tube; EXPRESSED DURING: L mature polle…	no	TAG.52.1	TAG.48.0
47	2	173194	6.67741	-6279	173171	5.53092	1794	FALSE	5	6760284	6762094	1811	+	AT5G20010	RAN-1	ARABIDOPSIS THALIANA RAS-RELATED NUCLEAR PROTEIN, ATRAN1, F28I16.160, F28I16_160, RAN-1, RAN1, RAS-RELATED NUCLEAR PROTEIN	A member of RAN GTPase gene family. Encodes a small soluble GTP-binding protein. Likely to be involved in nuclear translocation of proteins. May also be involved in cell cycle progression.	RAN-1; GTP binding / GTPase/ protein binding	RAN-1; FUNCTIONS IN: protein binding, GTP binding, GTPase activity; INVOLVED IN: response to cadmium ion, response to salt stress, protein import into nucleus; LOCATED IN: apoplast, cell wall, plasma membrane; EXPRESSED IN: 6 plant structures; EXPRESSED DURING: L mature pollen stage, M germinated pollen stage; CONTAINS InterPro DOMAIN/s: Ran GTPase (InterPro:IPR002041), GTP-binding nuclear protei…	no	TAG.52.1	TAG.48.0
47	2	173194	6.67741	-3702	173194	6.67741	-3702	TRUE	5	6762724	6764671	1948	+	AT5G20020	RAN2	F28I16.170, F28I16_170, RAN2	A member of RAN GTPase gene family. Encodes a small soluble GTP-binding protein. Likely to be involved in nuclear translocation of proteins. May also be involved in cell cycle progression.	RAN2; GTP binding / GTPase/ protein binding	RAN2; FUNCTIONS IN: protein binding, GTP binding, GTPase activity; INVOLVED IN: response to cadmium ion, protein import into nucleus; LOCATED IN: nucleolus, nucleus, cytoplasm; EXPRESSED IN: cotyledon, guard cell, cultured cell; EXPRESSED DURING: seedling growth; CONTAINS InterPro DOMAIN/s: Ran GTPase (InterPro:IPR002041), GTP-binding nuclear protein, Ran, conserved site (InterPro:IPR018210), Sma…	no	TAG.52.1	TAG.48.0
47	2	173194	6.67741	-1704	173194	6.67741	-1704	TRUE	5	6764727	6766669	1943	-	AT5G20030	-	F28I16.180, F28I16_180	-	agenet domain-containing protein	agenet domain-containing protein; FUNCTIONS IN: RNA binding; INVOLVED IN: biological_process unknown; LOCATED IN: cellular_component unknown; EXPRESSED IN: 19 plant structures; EXPRESSED DURING: 13 growth stages; CONTAINS InterPro DOMAIN/s: ENT (InterPro:IPR005491), Tudor-like, plant (InterPro:IPR014002), Agenet (InterPro:IPR008395); BEST Arabidopsis thaliana protein match is: agenet domain-conta…	no	TAG.52.1	TAG.48.0
47	2	173194	6.67741	0	173194	6.67741	0	TRUE	5	6767797	6771170	3374	-	AT5G20040	ATIPT9	ATIPT9, F28I16.190, F28I16_190	Encodes tRNA isopentenyltransferase AtIPT9.	ATIPT9; ATP binding / tRNA isopentenyltransferase	ATIPT9; FUNCTIONS IN: tRNA isopentenyltransferase activity, ATP binding; INVOLVED IN: tRNA processing, cytokinin biosynthetic process; EXPRESSED IN: 19 plant structures; EXPRESSED DURING: 13 growth stages; CONTAINS InterPro DOMAIN/s: tRNA delta(2)-isopentenylpyrophosphate transferase (InterPro:IPR018022), tRNA isopentenyltransferase (InterPro:IPR002627); BEST Arabidopsis thaliana protein match is…	no	TAG.52.1	TAG.48.0
47	2	173194	6.67741	3185	173194	6.67741	3185	TRUE	5	6771558	6772188	631	-	AT5G20045	-	-	-	unknown protein	unknown protein; FUNCTIONS IN: molecular_function unknown; INVOLVED IN: biological_process unknown; LOCATED IN: cellular_component unknown; Has 3 Blast hits to 3 proteins in 2 species: Archae - 0; Bacteria - 0; Metazoa - 0; Fungi - 0; Plants - 3; Viruses - 0; Other Eukaryotes - 0 (source: NCBI BLink).	no	TAG.52.1	TAG.48.0
47	2	173194	6.67741	5929	173194	6.67741	5929	TRUE	5	6774302	6775845	1544	+	AT5G20050	-	F28I16.200, F28I16_200	-	protein kinase family protein	protein kinase family protein; FUNCTIONS IN: kinase activity; INVOLVED IN: protein amino acid phosphorylation; LOCATED IN: endomembrane system; EXPRESSED IN: 23 plant structures; EXPRESSED DURING: 13 growth stages; CONTAINS InterPro DOMAIN/s: Protein kinase, ATP binding site (InterPro:IPR017441), Protein kinase, core (InterPro:IPR000719), Serine/threonine protein kinase-related (InterPro:IPR01744…	no	TAG.52.1	TAG.48.0
47	2	173194	6.67741	7794	173194	6.67741	7794	TRUE	5	6776167	6779614	3448	+	AT5G20060	-	F28I16.210, F28I16_210	-	phospholipase/carboxylesterase family protein	phospholipase/carboxylesterase family protein; FUNCTIONS IN: hydrolase activity, carboxylesterase activity; INVOLVED IN: biological_process unknown; LOCATED IN: cellular_component unknown; EXPRESSED IN: 23 plant structures; EXPRESSED DURING: 15 growth stages; CONTAINS InterPro DOMAIN/s: Phospholipase/carboxylesterase (InterPro:IPR003140); BEST Arabidopsis thaliana protein match is: phospholipase/…	no	TAG.52.1	TAG.48.0		Signaling
48	1	173436	5.73706	-8339	173436	5.73706	-8339	TRUE	5	6840833	6842858	2026	-	AT5G20270	HHP1	F5O24.160, F5O24_160, HEPTAHELICAL TRANSMEMBRANE PROTEIN1, HHP1	heptahelical transmembrane protein homologous to human adiponectin receptors and progestin receptors	HHP1 (HEPTAHELICAL TRANSMEMBRANE PROTEIN1); receptor	HEPTAHELICAL TRANSMEMBRANE PROTEIN1 (HHP1); FUNCTIONS IN: receptor activity; INVOLVED IN: response to salt stress, response to hormone stimulus, response to sucrose stimulus; LOCATED IN: integral to membrane; EXPRESSED IN: 24 plant structures; EXPRESSED DURING: 13 growth stages; CONTAINS InterPro DOMAIN/s: Hly-III related (InterPro:IPR004254); BEST Arabidopsis thaliana protein match is: HHP2 (HEP…	no	DGDG.34.3	.
48	1	173436	5.73706	-1043	173436	5.73706	-1043	TRUE	5	6844714	6850154	5441	-	AT5G20280	ATSPS1F	ATSPS1F, F5O24.170, F5O24_170, sucrose phosphate synthase 1F	Encodes a protein with putative sucrose-phosphate synthase activity. When the gene was expressed in transgenic tobacco plants, a clear trend for increased SPS activity was noted.	ATSPS1F (sucrose phosphate synthase 1F); sucrose-phosphate synthase/ transferase, transferring glycosyl groups	sucrose phosphate synthase 1F (ATSPS1F); FUNCTIONS IN: sucrose-phosphate synthase activity, transferase activity, transferring glycosyl groups; INVOLVED IN: biosynthetic process, sucrose metabolic process; LOCATED IN: plasma membrane; EXPRESSED IN: 24 plant structures; EXPRESSED DURING: 13 growth stages; CONTAINS InterPro DOMAIN/s: Sucrose-6F-phosphate phosphohydrolase, plant and cyanobacteria (I…	no	DGDG.34.3	.
48	1	173436	5.73706	255	173436	5.73706	255	TRUE	5	6851452	6853066	1615	-	AT5G20290	-	F5O24.180, F5O24_180	-	40S ribosomal protein S8 (RPS8A)	40S ribosomal protein S8 (RPS8A); FUNCTIONS IN: structural constituent of ribosome; INVOLVED IN: translation, ribosome biogenesis; LOCATED IN: in 8 components; EXPRESSED IN: 26 plant structures; EXPRESSED DURING: 14 growth stages; CONTAINS InterPro DOMAIN/s: Ribosomal protein S8e (InterPro:IPR001047), Ribosomal protein S8e, conserved site (InterPro:IPR018283); BEST Arabidopsis thaliana protein ma…	no	DGDG.34.3	.
48	1	173436	5.73706	2219	173436	5.73706	2219	TRUE	5	6853416	6856977	3562	-	AT5G20300	-	F5O24.190, F5O24_190	-	chloroplast outer membrane protein, putative	chloroplast outer membrane protein, putative; FUNCTIONS IN: GTP binding; LOCATED IN: chloroplast outer membrane, intracellular; EXPRESSED IN: 23 plant structures; EXPRESSED DURING: 13 growth stages; CONTAINS InterPro DOMAIN/s: GTP-binding protein, HSR1-related (InterPro:IPR002917); BEST Arabidopsis thaliana protein match is: ATTOC120; GTP binding (TAIR:AT3G16620.1); Has 726 Blast hits to 707 prot…	no	DGDG.34.3	.
48	1	173436	5.73706	6356	173436	5.73706	6356	TRUE	5	6857553	6859145	1593	+	AT5G20310	-	F5O24.200, F5O24_200	-	unknown protein	FUNCTIONS IN: molecular_function unknown; LOCATED IN: cellular_component unknown; EXPRESSED IN: sepal, flower, pollen tube; EXPRESSED DURING: 4 anthesis; BEST Arabidopsis thaliana protein match is: ATP binding / kinase/ protein kinase/ protein serine/threonine kinase (TAIR:AT2G24370.1); Has 154 Blast hits to 153 proteins in 11 species: Archae - 0; Bacteria - 0; Metazoa - 0; Fungi - 0; Plants - 15…	no	DGDG.34.3	.
48	1	173436	5.73706	8021	173436	5.73706	8021	TRUE	5	6859218	6869266	10049	-	AT5G20320	DCL4	ATDCL4, DCL4, DICER-LIKE 4, F5O24.210, F5O24_210	Encodes an RNase III-like enzyme that catalyzes processing of trans-acting small interfering RNA precursors in a distinct small RNA biogenesis pathway. The protein is also involved in the production of 21-nt primary siRNAs from both inverted-repeat constructs and endogenous sequences, as well as the RDR6-dependent 21-nt secondary siRNAs involved in long-range cell-to-cell signaling. It binds DRB4…	DCL4 (DICER-LIKE 4); RNA binding / protein binding / ribonuclease III	DICER-LIKE 4 (DCL4); FUNCTIONS IN: protein binding, RNA binding, ribonuclease III activity; INVOLVED IN: in 9 processes; LOCATED IN: nucleus; EXPRESSED IN: 18 plant structures; EXPRESSED DURING: 11 growth stages; CONTAINS InterPro DOMAIN/s: DNA/RNA helicase, DEAD/DEAH box type, N-terminal (InterPro:IPR011545), Double-stranded RNA binding (InterPro:IPR001159), Argonaute and Dicer protein, PAZ (Int…	no	DGDG.34.3	.
49	1	175127	5.7913	-4262	175127	5.7913	-4262	TRUE	5	7571635	7577866	6232	+	AT5G22760	-	MDJ22.18, MDJ22_18	-	PHD finger family protein	PHD finger family protein; FUNCTIONS IN: protein binding, DNA binding, zinc ion binding; INVOLVED IN: regulation of transcription, DNA-dependent; EXPRESSED IN: 22 plant structures; EXPRESSED DURING: 14 growth stages; CONTAINS InterPro DOMAIN/s: DDT family (InterPro:IPR004022), EF-HAND 1 (InterPro:IPR018247), Zinc finger, PHD-type (InterPro:IPR001965), DDT superfamily (InterPro:IPR018501), DDT sub…	no	TAG.48.0	.
49	1	175127	5.7913	0	175127	5.7913	0	TRUE	5	7579263	7588249	8987	-	AT5G22770	alpha-ADR	MDJ22.19, MDJ22_19, alpha-ADR, alpha-adaptin	-	alpha-ADR (alpha-adaptin); binding / protein binding / protein transporter	alpha-adaptin (alpha-ADR); FUNCTIONS IN: protein transporter activity, protein binding, binding; INVOLVED IN: intracellular protein transport, vesicle-mediated transport, protein transport; LOCATED IN: plasma membrane, membrane; EXPRESSED IN: male gametophyte, pollen tube, leaf; EXPRESSED DURING: M germinated pollen stage; CONTAINS InterPro DOMAIN/s: Clathrin adaptor, alpha/beta/gamma-adaptin, ap…	no	TAG.48.0	.
49	1	175127	5.7913	7726	175127	5.7913	7726	TRUE	5	7589854	7598049	8196	-	AT5G22780	-	K5A21.2, K5A21_2	-	adaptin family protein	adaptin family protein; FUNCTIONS IN: protein transporter activity, protein binding, binding; INVOLVED IN: intracellular protein transport, vesicle-mediated transport, protein transport; LOCATED IN: plasma membrane; EXPRESSED IN: cultured cell; CONTAINS InterPro DOMAIN/s: Clathrin adaptor, alpha/beta/gamma-adaptin, appendage, Ig-like subdomain (InterPro:IPR008152), Adaptor protein complex AP-2, a…	no	TAG.48.0	.
50	1	179910	5.49583	-2972	179910	5.49583	-2972	TRUE	5	9578757	9582752	3996	+	AT5G27220	-	T21B4.130, T21B4_130	-	protein transport protein-related	protein transport protein-related; FUNCTIONS IN: molecular_function unknown; INVOLVED IN: biological_process unknown; LOCATED IN: cellular_component unknown; EXPRESSED IN: 24 plant structures; EXPRESSED DURING: 14 growth stages; CONTAINS InterPro DOMAIN/s: Frigida-like (InterPro:IPR012474); BEST Arabidopsis thaliana protein match is: LINC1 (LITTLE NUCLEI1) (TAIR:AT1G67230.1); Has 148764 Blast hit…	no	TAG.54.6	.
50	1	179910	5.49583	0	179910	5.49583	0	TRUE	5	9584092	9588049	3958	+	AT5G27230	-	T21B4.140, T21B4_140	-	unknown protein	INVOLVED IN: biological_process unknown; EXPRESSED IN: seed; EXPRESSED DURING: E expanded cotyledon stage; CONTAINS InterPro DOMAIN/s: Frigida-like (InterPro:IPR012474); BEST Arabidopsis thaliana protein match is: hydroxyproline-rich glycoprotein family protein (TAIR:AT3G22440.1); Has 7968 Blast hits to 5791 proteins in 512 species: Archae - 158; Bacteria - 808; Metazoa - 2750; Fungi - 421; Plant…	no	TAG.54.6	.
50	1	179910	5.49583	8180	179910	5.49583	8180	TRUE	5	9593904	9594434	531	-	AT5G27238	-	-	-	unknown protein	FUNCTIONS IN: molecular_function unknown; INVOLVED IN: biological_process unknown; LOCATED IN: endomembrane system; CONTAINS InterPro DOMAIN/s: Plant self-incompatibility S1 (InterPro:IPR010264); BEST Arabidopsis thaliana protein match is: self-incompatibility protein-related (TAIR:AT2G06090.1); Has 47 Blast hits to 47 proteins in 3 species: Archae - 0; Bacteria - 0; Metazoa - 0; Fungi - 0; Plant…	no	TAG.54.6	.
51	1	206727	7.00602	-8718	206727	7.00602	-8718	TRUE	5	22802316	22804377	2062	+	AT5G56310	-	MCD7.3, MCD7_3	-	pentatricopeptide (PPR) repeat-containing protein	pentatricopeptide (PPR) repeat-containing protein; FUNCTIONS IN: molecular_function unknown; INVOLVED IN: biological_process unknown; LOCATED IN: cellular_component unknown; EXPRESSED IN: seed; EXPRESSED DURING: E expanded cotyledon stage; CONTAINS InterPro DOMAIN/s: Pentatricopeptide repeat (InterPro:IPR002885); BEST Arabidopsis thaliana protein match is: pentatricopeptide (PPR) repeat-containin…	no	PC.32.3..1.	.
51	1	206727	7.00602	-2858	206727	7.00602	-2858	TRUE	5	22808641	22810237	1597	+	AT5G56320	ATEXPA14	ARABIDOPSIS THALIANA EXPANSIN A14, ATEXP14, ATEXPA14, ATHEXP ALPHA 1.5, EXP14, EXPANSIN 14, MCD7.4, MCD7_4	member of Alpha-Expansin Gene Family. Naming convention from the Expansin Working Group (Kende et al, 2004. Plant Mol Bio)	ATEXPA14 (ARABIDOPSIS THALIANA EXPANSIN A14)	ARABIDOPSIS THALIANA EXPANSIN A14 (ATEXPA14); INVOLVED IN: plant-type cell wall modification during multidimensional cell growth, unidimensional cell growth, plant-type cell wall loosening; LOCATED IN: endomembrane system, extracellular region; EXPRESSED IN: root, stamen; EXPRESSED DURING: petal differentiation and expansion stage; CONTAINS InterPro DOMAIN/s: Barwin-related endoglucanase (InterPr…	no	PC.32.3..1.	.
51	1	206727	7.00602	0	206727	7.00602	0	TRUE	5	22812213	22813263	1051	+	AT5G56325	-	-	-	unknown protein	FUNCTIONS IN: molecular_function unknown; INVOLVED IN: biological_process unknown; LOCATED IN: cellular_component unknown; CONTAINS InterPro DOMAIN/s: FBD (InterPro:IPR013596), FBD-like (InterPro:IPR006566); BEST Arabidopsis thaliana protein match is: F-box family protein (TAIR:AT5G56390.1); Has 375 Blast hits to 366 proteins in 5 species: Archae - 0; Bacteria - 0; Metazoa - 0; Fungi - 0; Plants …	no	PC.32.3..1.	.
51	1	206727	7.00602	673	206727	7.00602	673	TRUE	5	22813768	22816162	2395	+	AT5G56330	ACA8	A. THALIANA ALPHA CARBONIC ANHYDRASE 8, ACA8, ALPHA CARBONIC ANHYDRASE 8, ATACA8, MCD7.6, MCD7_6	-	ACA8 (ALPHA CARBONIC ANHYDRASE 8); carbonate dehydratase/ zinc ion binding	ALPHA CARBONIC ANHYDRASE 8 (ACA8); FUNCTIONS IN: carbonate dehydratase activity, zinc ion binding; INVOLVED IN: one-carbon compound metabolic process, cyanate metabolic process; CONTAINS InterPro DOMAIN/s: Carbonic anhydrase, alpha-class, catalytic domain (InterPro:IPR001148), Carbonic anhydrase, CAH1-like (InterPro:IPR018340); BEST Arabidopsis thaliana protein match is: ACA5 (ALPHA CARBONIC ANHY…	no	PC.32.3..1.	.
51	1	206727	7.00602	4465	206727	7.00602	4465	TRUE	5	22817560	22819657	2098	+	AT5G56340	-	MCD7.7, MCD7_7	-	zinc finger (C3HC4-type RING finger) family protein	zinc finger (C3HC4-type RING finger) family protein; FUNCTIONS IN: protein binding, zinc ion binding; EXPRESSED IN: 23 plant structures; EXPRESSED DURING: 15 growth stages; CONTAINS InterPro DOMAIN/s: Zinc finger, RING-type (InterPro:IPR001841), Zinc finger, RING/FYVE/PHD-type (InterPro:IPR013083); BEST Arabidopsis thaliana protein match is: zinc finger (C3HC4-type RING finger) family protein (TA…	no	PC.32.3..1.	.
51	1	206727	7.00602	6911	206727	7.00602	6911	TRUE	5	22820006	22822766	2761	-	AT5G56350	-	MCD7.8, MCD7_8	-	pyruvate kinase, putative	pyruvate kinase, putative; FUNCTIONS IN: pyruvate kinase activity, potassium ion binding, magnesium ion binding, catalytic activity; INVOLVED IN: glycolysis; LOCATED IN: cellular_component unknown; EXPRESSED IN: 22 plant structures; EXPRESSED DURING: 13 growth stages; CONTAINS InterPro DOMAIN/s: Pyruvate kinase, C-terminal-like (InterPro:IPR015795), Pyruvate kinase, active site (InterPro:IPR01820…	no	PC.32.3..1.	.

## Sheet: Candidate genes HD
Supplemental Data. Luzarowska et al. (2023). Plant Cell.
Supplemental Dataset 3. Candidate genes and Quantitative Trait Loci (QTL) colocalization. Full list of candidate genes detected per QTL, given a distance of 10 kb upstream and downstream the SNP with the highest LOD detected (filtered for >5.3). Co-localization between traits for the same conditions are included in different columns called “Peak.ID” followed by a number (1 to n). QTL co-localizat…
QTL	no_SNP	best_SNP	best_SNP_lod	best_SNP_dist	nearest_SNP	nearest_SNP_lod	nearest_SNP_dist	best_eq_nearest	chrom	pos_i	pos_f	length	strand	locus_tag	gene	gene_syn	Function	product	note	pseudo	Peak.ID_1	Peak.ID_2	Peak.ID_3	Peak.ID_4	Peak.ID_5	Peak.ID_6	Peak.ID_7	Peak.ID_8	Peak.ID_9	Peak.ID_10	Peak.ID_11	Peak.ID_12	Peak.ID_13	Peak.ID_14	Peak.ID_15	Peak.ID_16	Peak.ID_17	Peak.ID_18	Peak.ID_19	Peak.ID_20	Peak.ID_21	Peak.ID_22	QTL detected in CHD	Pathway in Lipid biosynthesis
1	1	374	5.61354	-8798	374	5.61354	-8798	TRUE	1	205176	207435	2260	+	AT1G01570	-	F22L4.11, F22L4_11	-	fringe-related protein	fringe-related protein; FUNCTIONS IN: transferase activity, transferring glycosyl groups; INVOLVED IN: biological_process unknown; LOCATED IN: endomembrane system; EXPRESSED IN: 15 plant structures; EXPRESSED DURING: 7 growth stages; CONTAINS InterPro DOMAIN/s: Protein of unknown function DUF604 (InterPro:IPR006740); BEST Arabidopsis thaliana protein match is: fringe-related protein (TAIR:AT4G003…	no	TAG.46.1	.	.	.	.	.	.	.	.	.	.	.	.	.	.	.	.	.	.	.	.	.
1	1	374	5.61354	-3192	374	5.61354	-3192	TRUE	1	209395	213041	3647	+	AT1G01580	FRO2	ATFRO2, F22L4.12, F22L4_12, FERRIC CHELATE REDUCTASE DEFECTIVE 1, FERRIC REDUCTION OXIDASE 2, FRD1, FRO2	Encodes the low-iron-inducible ferric chelate reductase responsible for reduction of iron at the root surface. It is likely to be the major Fe(III) chelate reductase in Arabidopsis iron metabolism. Coordinately regulated with IRT1, the major transporter responsible for high-affinity iron uptake from the soil, at both transcriptional and posttranscriptional levels. Steady state mRNA levels are reg…	FRO2 (FERRIC REDUCTION OXIDASE 2); ferric-chelate reductase	FERRIC REDUCTION OXIDASE 2 (FRO2); FUNCTIONS IN: ferric-chelate reductase activity; INVOLVED IN: cellular response to iron ion starvation, response to bacterium, iron ion homeostasis, response to cytokinin stimulus, iron chelate transport; LOCATED IN: plasma membrane, membrane; EXPRESSED IN: flower, root; CONTAINS InterPro DOMAIN/s: Ferredoxin reductase-type FAD-binding domain (InterPro:IPR017927…	no	TAG.46.1	.	.	.	.	.	.	.	.	.	.	.	.	.	.	.	.	.	.	.	.	.
1	1	374	5.61354	0	374	5.61354	0	TRUE	1	214229	217304	3076	+	AT1G01590	FRO1	ATFRO1, F22L4.13, F22L4_13, FERRIC REDUCTION OXIDASE 1, FRO1	Encodes a ferric-chelate reductase that is expressed at extremely low levels in Fe deficiency-induced seedlings.	FRO1 (FERRIC REDUCTION OXIDASE 1); ferric-chelate reductase	FERRIC REDUCTION OXIDASE 1 (FRO1); FUNCTIONS IN: ferric-chelate reductase activity; LOCATED IN: integral to membrane, membrane; CONTAINS InterPro DOMAIN/s: Ferredoxin reductase-type FAD-binding domain (InterPro:IPR017927), Ferric reductase, NAD binding (InterPro:IPR013121), FAD-binding 8 (InterPro:IPR013112), Riboflavin synthase-like beta-barrel (InterPro:IPR017938), Ferric reductase-like transme…	no	TAG.46.1	.	.	.	.	.	.	.	.	.	.	.	.	.	.	.	.	.	.	.	.	.
1	1	374	5.61354	2761	374	5.61354	2761	TRUE	1	218994	221286	2293	+	AT1G01600	CYP86A4	CYP86A4, CYTOCHROME P450, FAMILY 86, SUBFAMILY A, POLYPEPTIDE 4, F22L4.14, F22L4_14	Encodes a member of the CYP86A subfamily of cytochrome p450 genes. Expressed significantly at highest level in mature stems and flowers.	CYP86A4; fatty acid (omega-1)-hydroxylase/ oxygen binding	CYP86A4; FUNCTIONS IN: fatty acid (omega-1)-hydroxylase activity, oxygen binding; INVOLVED IN: fatty acid metabolic process; EXPRESSED IN: 17 plant structures; EXPRESSED DURING: 6 growth stages; CONTAINS InterPro DOMAIN/s: Cytochrome P450 (InterPro:IPR001128), Cytochrome P450, C-terminal region (InterPro:IPR017973), Cytochrome P450, E-class, group I (InterPro:IPR002401), Cytochrome P450, conserve…	no	TAG.46.1	.	.	.	.	.	.	.	.	.	.	.	.	.	.	.	.	.	.	.	.	.		Suberin I
1	1	374	5.61354	5458	374	5.61354	5458	TRUE	1	221691	224340	2650	-	AT1G01610	GPAT4	ATGPAT4, F22L4.15, F22L4_15, GLYCEROL-3-PHOSPHATE ACYLTRANSFERASE 4, GPAT4	Encodes a protein with glycerol-3-phosphate acyltransferase activity. Involved in cutin assembly. Is functional redundant of GPAT8.	GPAT4 (GLYCEROL-3-PHOSPHATE ACYLTRANSFERASE 4); 1-acylglycerol-3-phosphate O-acyltransferase/ acyltransferase	GLYCEROL-3-PHOSPHATE ACYLTRANSFERASE 4 (GPAT4); FUNCTIONS IN: 1-acylglycerol-3-phosphate O-acyltransferase activity, acyltransferase activity; INVOLVED IN: cutin biosynthetic process, metabolic process; EXPRESSED IN: 25 plant structures; EXPRESSED DURING: 14 growth stages; CONTAINS InterPro DOMAIN/s: Phospholipid/glycerol acyltransferase (InterPro:IPR002123); BEST Arabidopsis thaliana protein mat…	no	TAG.46.1	.	.	.	.	.	.	.	.	.	.	.	.	.	.	.	.	.	.	.	.	.		Prok Gal/Sulpho I
1	1	374	5.61354	9432	374	5.61354	9432	TRUE	1	225665	227302	1638	-	AT1G01620	PIP1C	F22L4.16, F22L4_16, PIP1;3, PIP1C, PLASMA MEMBRANE INTRINSIC PROTEIN 1;3, PLASMA MEMBRANE INTRINSIC PROTEIN 1C, TMP-B	a member of the plasma membrane intrinsic protein subfamily PIP1. localizes to the plasma membrane and exhibits water transport activity in Xenopus oocyte. expressed ubiquitously and protein level decreases slightly during leaf development.	PIP1C (PLASMA MEMBRANE INTRINSIC PROTEIN 1C); water channel	PLASMA MEMBRANE INTRINSIC PROTEIN 1C (PIP1C); FUNCTIONS IN: water channel activity; INVOLVED IN: transport, response to salt stress, response to water deprivation, water transport; LOCATED IN: plasma membrane, chloroplast, membrane; EXPRESSED IN: 22 plant structures; EXPRESSED DURING: 14 growth stages; CONTAINS InterPro DOMAIN/s: Aquaporin (InterPro:IPR012269), Major intrinsic protein (InterPro:I…	no	TAG.46.1	.	.	.	.	.	.	.	.	.	.	.	.	.	.	.	.	.	.	.	.	.
2	1	1430	5.3046	-8314	1430	5.3046	-8314	TRUE	1	835785	840940	5156	+	AT1G03380	ATATG18G	ARABIDOPSIS THALIANA HOMOLOG OF YEAST AUTOPHAGY 18 (ATG18) G, ATATG18G, F21B7.1	-	AtATG18g	AtATG18g; FUNCTIONS IN: molecular_function unknown; INVOLVED IN: response to starvation; EXPRESSED IN: 23 plant structures; EXPRESSED DURING: 13 growth stages; CONTAINS InterPro DOMAIN/s: WD40 repeat-like (InterPro:IPR011046), WD40 repeat (InterPro:IPR001680), WD40/YVTN repeat-like (InterPro:IPR015943); BEST Arabidopsis thaliana protein match is: AtATG18h (TAIR:AT1G54710.1); Has 249 Blast hits to…	no	PC.38.6	.	.	.	.	.	.	.	.	.	.	.	.	.	.	.	.	.	.	.	.	.
2	1	1430	5.3046	-6836	1430	5.3046	-6836	TRUE	1	841033	842418	1386	-	AT1G03390	-	F21B7.2, F21B7_2	-	transferase family protein	transferase family protein; FUNCTIONS IN: transferase activity, transferring acyl groups other than amino-acyl groups, transferase activity; INVOLVED IN: biological_process unknown; EXPRESSED IN: sepal, flower; EXPRESSED DURING: petal differentiation and expansion stage; CONTAINS InterPro DOMAIN/s: Transferase (InterPro:IPR003480); BEST Arabidopsis thaliana protein match is: transferase family pr…	no	PC.38.6	.	.	.	.	.	.	.	.	.	.	.	.	.	.	.	.	.	.	.	.	.
2	1	1430	5.3046	-5064	1430	5.3046	-5064	TRUE	1	842747	844190	1444	-	AT1G03400	-	F21B7.39, F21B7_39	A single copy gene that encodes a protein with sequence similarity to tomato E8 (ACC oxidase, the last step in ethylene biosynthesis) involved in ethylene synthesis and fruit ripening in tomato. This gene is not induced by ethylene in siliques. The transcript is found in siliques, etiolated seedlings, leaves, stems and flowers.	2-oxoglutarate-dependent dioxygenase, putative	2-oxoglutarate-dependent dioxygenase, putative; FUNCTIONS IN: 1-aminocyclopropane-1-carboxylate oxidase activity; INVOLVED IN: biological_process unknown; LOCATED IN: cellular_component unknown; EXPRESSED IN: 22 plant structures; EXPRESSED DURING: 13 growth stages; CONTAINS InterPro DOMAIN/s: 2OG-Fe(II) oxygenase (InterPro:IPR005123); BEST Arabidopsis thaliana protein match is: 2A6; oxidoreductas…	no	PC.38.6	.	.	.	.	.	.	.	.	.	.	.	.	.	.	.	.	.	.	.	.	.
2	1	1430	5.3046	-1571	1430	5.3046	-1571	TRUE	1	844436	847683	3248	-	AT1G03410	2A6	2A6, F21B7.3	-	2A6; oxidoreductase	2A6; FUNCTIONS IN: oxidoreductase activity; LOCATED IN: endomembrane system; EXPRESSED IN: 18 plant structures; EXPRESSED DURING: 10 growth stages; CONTAINS InterPro DOMAIN/s: 2OG-Fe(II) oxygenase (InterPro:IPR005123); BEST Arabidopsis thaliana protein match is: 2-oxoglutarate-dependent dioxygenase, putative (TAIR:AT1G03400.1); Has 5739 Blast hits to 5722 proteins in 684 species: Archae - 0; Bact…	no	PC.38.6	.	.	.	.	.	.	.	.	.	.	.	.	.	.	.	.	.	.	.	.	.
2	1	1430	5.3046	-1515	1430	5.3046	-1515	TRUE	1	846664	847739	1076	+	AT1G03420	Sadhu4-2	F21B7.4, F21B7_4, SADHU NON-CODING RETROTRANSPOSON, Sadhu4-2	Member of Sadhu non-coding retrotransposon family	-	Transposable element gene	yes	PC.38.6	.	.	.	.	.	.	.	.	.	.	.	.	.	.	.	.	.	.	.	.	.
2	1	1430	5.3046	0	1430	5.3046	0	TRUE	1	847873	849500	1628	+	AT1G03430	AHP5	AHP5, F21B7.5, HISTIDINE-CONTAINING PHOSPHOTRANSFER FACTOR 5	Encodes AHP5, one of the six Arabidopsis thaliana histidine phosphotransfer proteins (AHPs). AHPs function as redundant positive regulators of cytokinin signaling. Members of the AHP gene family include: AT3G21510 (AHP1), AT3G29350 (AHP2), AT5G39340 (AHP3), AT3G16360 (AHP4), AT1G03430 (AHP5) and AT1G80100 (AHP6).	AHP5 (HISTIDINE-CONTAINING PHOSPHOTRANSFER FACTOR 5); histidine phosphotransfer kinase	HISTIDINE-CONTAINING PHOSPHOTRANSFER FACTOR 5 (AHP5); FUNCTIONS IN: histidine phosphotransfer kinase activity; INVOLVED IN: cytokinin mediated signaling, two-component signal transduction system (phosphorelay); LOCATED IN: nucleus, cytoplasm; EXPRESSED IN: 22 plant structures; EXPRESSED DURING: 13 growth stages; CONTAINS InterPro DOMAIN/s: Signal transduction histidine kinase, phosphotransfer (Hp…	no	PC.38.6	.	.	.	.	.	.	.	.	.	.	.	.	.	.	.	.	.	.	.	.	.
2	1	1430	5.3046	3112	1430	5.3046	3112	TRUE	1	852366	854032	1667	+	AT1G03440	-	F21B7.6, F21B7_6	-	leucine-rich repeat family protein	leucine-rich repeat family protein; FUNCTIONS IN: protein binding; INVOLVED IN: signal transduction; LOCATED IN: endomembrane system; EXPRESSED IN: 23 plant structures; EXPRESSED DURING: 13 growth stages; CONTAINS InterPro DOMAIN/s: Leucine-rich repeat (InterPro:IPR001611), Leucine-rich repeat, N-terminal (InterPro:IPR013210); BEST Arabidopsis thaliana protein match is: leucine-rich repeat family…	no	PC.38.6	.	.	.	.	.	.	.	.	.	.	.	.	.	.	.	.	.	.	.	.	.
2	1	1430	5.3046	5156	1430	5.3046	5156	TRUE	1	854410	859701	5292	-	AT1G03445	BSU1	BRI1 SUPPRESSOR 1, BSU1, F21B7.7	encodes a serine threonine protein phosphatase with an N-terminal Kelch-repeat domain, which is nuclear localized and expressed preferentially in elongating cells. Genetic evidence suggest that this gene plays a redundant role (along with other members of the same gene family) in modulating growth in response to brassinosteroid.	BSU1 (BRI1 SUPPRESSOR 1); protein serine/threonine phosphatase	BRI1 SUPPRESSOR 1 (BSU1); FUNCTIONS IN: protein serine/threonine phosphatase activity; INVOLVED IN: brassinosteroid mediated signaling, regulation of protein localization; LOCATED IN: nucleus; EXPRESSED IN: sperm cell, male gametophyte, cultured cell, pollen tube; EXPRESSED DURING: L mature pollen stage, M germinated pollen stage; CONTAINS InterPro DOMAIN/s: Galactose oxidase/kelch, beta-propelle…	no	PC.38.6	.	.	.	.	.	.	.	.	.	.	.	.	.	.	.	.	.	.	.	.	.
3	1	2575	5.55	-7123	2575	5.55	-7123	TRUE	1	1576863	1582614	5752	+	AT1G05380	-	T25N20.3, T25N20_3	-	DNA binding	DNA binding; FUNCTIONS IN: DNA binding; INVOLVED IN: regulation of transcription, DNA-dependent; LOCATED IN: nucleus; EXPRESSED IN: 24 plant structures; EXPRESSED DURING: 15 growth stages; CONTAINS InterPro DOMAIN/s: Zinc finger, RING/FYVE/PHD-type (InterPro:IPR013083), Zinc finger, PHD-type (InterPro:IPR001965), Zinc finger, FYVE/PHD-type (InterPro:IPR011011), Acyl-CoA N-acyltransferase (InterPr…	no	TAG.46.0	.	.	.	.	.	.	.	.	.	.	.	.	.	.	.	.	.	.	.	.	.
3	1	2575	5.55	-6019	2575	5.55	-6019	TRUE	1	1582671	1583718	1048	-	AT1G05385	-	-	-	photosystem II 11 kDa protein-related	photosystem II 11 kDa protein-related; FUNCTIONS IN: molecular_function unknown; INVOLVED IN: biological_process unknown; LOCATED IN: chloroplast; EXPRESSED IN: 24 plant structures; EXPRESSED DURING: 15 growth stages; Has 166 Blast hits to 166 proteins in 42 species: Archae - 0; Bacteria - 59; Metazoa - 0; Fungi - 0; Plants - 39; Viruses - 0; Other Eukaryotes - 68 (source: NCBI BLink).	no	TAG.46.0	.	.	.	.	.	.	.	.	.	.	.	.	.	.	.	.	.	.	.	.	.
3	1	2575	5.55	-5892	2575	5.55	-5892	TRUE	1	1583772	1583845	74	-	AT1G05390	-	51807.TRNA-ASN-1	-	pre-tRNA	tRNA-Asn (anticodon: GTT)	no	TAG.46.0	.	.	.	.	.	.	.	.	.	.	.	.	.	.	.	.	.	.	.	.	.
3	1	2575	5.55	-4316	2575	5.55	-4316	TRUE	1	1584073	1585421	1349	+	AT1G05400	-	T25N20.5, T25N20_5	-	unknown protein	unknown protein; INVOLVED IN: biological_process unknown; LOCATED IN: cellular_component unknown; EXPRESSED IN: sperm cell; CONTAINS InterPro DOMAIN/s: Protein of unknown function DUF537 (InterPro:IPR007491); BEST Arabidopsis thaliana protein match is: unknown protein (TAIR:AT1G06810.1); Has 80 Blast hits to 76 proteins in 6 species: Archae - 0; Bacteria - 0; Metazoa - 0; Fungi - 0; Plants - 80; …	no	TAG.46.0	.	.	.	.	.	.	.	.	.	.	.	.	.	.	.	.	.	.	.	.	.
3	1	2575	5.55	-1959	2575	5.55	-1959	TRUE	1	1585371	1587778	2408	-	AT1G05410	-	T25N20.6, T25N20_6	-	unknown protein	unknown protein; FUNCTIONS IN: molecular_function unknown; INVOLVED IN: biological_process unknown; LOCATED IN: cellular_component unknown; EXPRESSED IN: 22 plant structures; EXPRESSED DURING: 13 growth stages; BEST Arabidopsis thaliana protein match is: unknown protein (TAIR:AT3G22520.1); Has 112 Blast hits to 109 proteins in 19 species: Archae - 0; Bacteria - 0; Metazoa - 3; Fungi - 8; Plants -…	no	TAG.46.0	.	.	.	.	.	.	.	.	.	.	.	.	.	.	.	.	.	.	.	.	.
3	1	2575	5.55	336	2575	5.55	336	TRUE	1	1590073	1590753	681	+	AT1G05420	OFP12	ARABIDOPSIS THALIANA OVATE FAMILY PROTEIN 12, ATOFP12, OFP12, OVATE FAMILY PROTEIN 12, T25N20.7, T25N20_7	-	OFP12 (OVATE FAMILY PROTEIN 12)	OVATE FAMILY PROTEIN 12 (OFP12); INVOLVED IN: biological_process unknown; CONTAINS InterPro DOMAIN/s: Protein of unknown function DUF623, plant (InterPro:IPR006458); BEST Arabidopsis thaliana protein match is: OFP16 (ARABIDOPSIS THALIANA OVATE FAMILY PROTEIN 16) (TAIR:AT2G32100.1); Has 175 Blast hits to 175 proteins in 12 species: Archae - 0; Bacteria - 0; Metazoa - 1; Fungi - 0; Plants - 174; Vi…	no	TAG.46.0	.	.	.	.	.	.	.	.	.	.	.	.	.	.	.	.	.	.	.	.	.
3	1	2575	5.55	4320	2575	5.55	4320	TRUE	1	1594057	1595818	1762	-	AT1G05430	-	T25N20.8, T25N20_8	-	unknown protein	unknown protein; FUNCTIONS IN: molecular_function unknown; INVOLVED IN: biological_process unknown; LOCATED IN: cellular_component unknown; EXPRESSED IN: 23 plant structures; EXPRESSED DURING: 13 growth stages; Has 19 Blast hits to 19 proteins in 5 species: Archae - 0; Bacteria - 0; Metazoa - 0; Fungi - 0; Plants - 19; Viruses - 0; Other Eukaryotes - 0 (source: NCBI BLink).	no	TAG.46.0	.	.	.	.	.	.	.	.	.	.	.	.	.	.	.	.	.	.	.	.	.
3	1	2575	5.55	6270	2575	5.55	6270	TRUE	1	1596007	1597848	1842	-	AT1G05440	-	T25N20.9, T25N20_9	-	unknown protein	unknown protein; FUNCTIONS IN: molecular_function unknown; INVOLVED IN: biological_process unknown; LOCATED IN: cellular_component unknown; EXPRESSED IN: 14 plant structures; EXPRESSED DURING: 7 growth stages; Has 95 Blast hits to 95 proteins in 29 species: Archae - 0; Bacteria - 0; Metazoa - 63; Fungi - 4; Plants - 11; Viruses - 1; Other Eukaryotes - 16 (source: NCBI BLink).	no	TAG.46.0	.	.	.	.	.	.	.	.	.	.	.	.	.	.	.	.	.	.	.	.	.
4	17	3083	8.86474	-27920	3050	5.34463	-8310	FALSE	1	1897203	1899208	2006	+	AT1G06210	-	F9P14.7, F9P14_7	-	VHS domain-containing protein / GAT domain-containing protein	VHS domain-containing protein / GAT domain-containing protein; FUNCTIONS IN: protein transporter activity; INVOLVED IN: intracellular protein transport, intra-Golgi vesicle-mediated transport; LOCATED IN: Golgi stack; EXPRESSED IN: 23 plant structures; EXPRESSED DURING: 13 growth stages; CONTAINS InterPro DOMAIN/s: VHS (InterPro:IPR002014), ENTH/VHS (InterPro:IPR008942); BEST Arabidopsis thaliana…	no	PC.32.3..1.	PC.32.2..1.	.	.	.	.	.	.	.	.	.	.	.	.	.	.	.	.	.	.	.	.
4	17	3083	8.86474	-22255	3050	5.34463	-2645	FALSE	1	1899964	1904873	4910	+	AT1G06220	MEE5	CLO, CLOTHO, F9P14.8, F9P14_8, GAMETOPHYTE FACTOR 1, GFA1, MATERNAL EFFECT EMBRYO ARREST 5, MEE5	Encodes a protein with similarity to splicing factor Snu114. Snu114 is thought to be involved in activation of the splicosome. Loss of GFA1 function results in reduced female fertility. Approximately 50% of ovules abort due to defects in the female gametophyte. In mutant gametophytes antipodal cells express egg cell markers suggesting a defect in specification of cell fate.GFA1 is also required t…	MEE5 (MATERNAL EFFECT EMBRYO ARREST 5); GTP binding / GTPase/ translation elongation factor/ translation factor, nucleic acid binding	MATERNAL EFFECT EMBRYO ARREST 5 (MEE5); FUNCTIONS IN: translation factor activity, nucleic acid binding, GTP binding, translation elongation factor activity, GTPase activity; INVOLVED IN: embryonic development ending in seed dormancy, regulation of embryo sac egg cell differentiation; LOCATED IN: nuclear speck, cell wall, plasma membrane; EXPRESSED IN: whole plant, cultured cell; CONTAINS InterPr…	no	PC.32.3..1.	PC.32.2..1.	.	.	.	.	.	.	.	.	.	.	.	.	.	.	.	.	.	.	.	.
4	17	3083	8.86474	-20902	3050	5.34463	-1292	FALSE	1	1905975	1906226	252	+	AT1G06225	CLE3	CLAVATA3/ESR-RELATED 3, CLE3	Member of a large family of putative ligands homologous to the Clavata3 gene. Consists of a single exon.	CLE3 (CLAVATA3/ESR-RELATED 3); protein binding / receptor binding	CLAVATA3/ESR-RELATED 3 (CLE3); FUNCTIONS IN: protein binding, receptor binding; INVOLVED IN: signal transduction; LOCATED IN: apoplast; BEST Arabidopsis thaliana protein match is: CLE4 (CLAVATA3/ESR-RELATED 4); protein binding / receptor binding (TAIR:AT2G31081.1); Has 7 Blast hits to 7 proteins in 2 species: Archae - 0; Bacteria - 0; Metazoa - 0; Fungi - 0; Plants - 7; Viruses - 0; Other Eukaryo…	no	PC.32.3..1.	PC.32.2..1.	.	.	.	.	.	.	.	.	.	.	.	.	.	.	.	.	.	.	.	.
4	17	3083	8.86474	-16280	3053	5.76661	0	FALSE	1	1907089	1910848	3760	+	AT1G06230	GTE4	F9P14.9, F9P14_9, GLOBAL TRANSCRIPTION FACTOR GROUP E 4, GTE4	This gene is predicted to encode a bromodomain-containing protein. Plant lines expressing RNAi constructs targeted against GTE4 show some resistance to agrobacterium-mediated root transformation.	GTE4 (GLOBAL TRANSCRIPTION FACTOR GROUP E 4); DNA binding	GLOBAL TRANSCRIPTION FACTOR GROUP E 4 (GTE4); FUNCTIONS IN: DNA binding; INVOLVED IN: DNA mediated transformation; LOCATED IN: cellular_component unknown; EXPRESSED IN: 23 plant structures; EXPRESSED DURING: 13 growth stages; CONTAINS InterPro DOMAIN/s: Bromodomain (InterPro:IPR001487); BEST Arabidopsis thaliana protein match is: DNA-binding bromodomain-containing protein (TAIR:AT1G17790.1); Has …	no	PC.32.3..1.	PC.32.2..1.	.	.	.	.	.	.	.	.	.	.	.	.	.	.	.	.	.	.	.	.
4	17	3083	8.86474	-13923	3053	5.76661	492	FALSE	1	1911122	1913205	2084	+	AT1G06240	-	F9P14.10, F9P14_10	-	unknown protein	unknown protein; INVOLVED IN: biological_process unknown; EXPRESSED IN: 22 plant structures; EXPRESSED DURING: 14 growth stages; CONTAINS InterPro DOMAIN/s: Protein of unknown function DUF455 (InterPro:IPR007402); BEST Arabidopsis thaliana protein match is: unknown protein (TAIR:AT5G04520.1); Has 603 Blast hits to 603 proteins in 260 species: Archae - 0; Bacteria - 412; Metazoa - 12; Fungi - 30; …	no	PC.32.3..1.	PC.32.2..1.	.	.	.	.	.	.	.	.	.	.	.	.	.	.	.	.	.	.	.	.	2
4	17	3083	8.86474	-12233	3058	6.72303	-333	FALSE	1	1913256	1914895	1640	-	AT1G06250	LIPASE CLASS 3	F9P14.11, F9P14_11	-	lipase class 3 family protein	lipase class 3 family protein; FUNCTIONS IN: triacylglycerol lipase activity; INVOLVED IN: lipid metabolic process; LOCATED IN: cellular_component unknown; EXPRESSED IN: 10 plant structures; EXPRESSED DURING: 4 anthesis, F mature embryo stage, petal differentiation and expansion stage, E expanded cotyledon stage; CONTAINS InterPro DOMAIN/s: Lipase, class 3 (InterPro:IPR002921); BEST Arabidopsis t…	no	PC.32.3..1.	PC.32.2..1.	.	.	.	.	.	.	.	.	.	.	.	.	.	.	.	.	.	.	.	.	2	Prokaryotic Galactolipid, Sulfolipid, & Phospholipid Synthesis 2
4	17	3083	8.86474	-9467	3064	6.75618	0	FALSE	1	1914943	1917661	2719	-	AT1G06265	-	-	Potential natural antisense gene, locus overlaps with AT1G06260	other RNA	-	no	PC.32.3..1.	PC.32.2..1.	.	.	.	.	.	.	.	.	.	.	.	.	.	.	.	.	.	.	.	.	2
4	17	3083	8.86474	-9543	3064	6.75618	0	FALSE	1	1916430	1917585	1156	+	AT1G06260	-	F9P14.12, F9P14_12	-	cysteine proteinase, putative	cysteine proteinase, putative; FUNCTIONS IN: cysteine-type peptidase activity, cysteine-type endopeptidase activity; INVOLVED IN: proteolysis; LOCATED IN: endomembrane system; EXPRESSED IN: leaf whorl, petal, sepal, flower; EXPRESSED DURING: 4 anthesis, petal differentiation and expansion stage; CONTAINS InterPro DOMAIN/s: Peptidase C1A, papain (InterPro:IPR013128), Proteinase inhibitor I29, cath…	no	PC.32.3..1.	PC.32.2..1.	.	.	.	.	.	.	.	.	.	.	.	.	.	.	.	.	.	.	.	.	2
4	17	3083	8.86474	-7368	3065	5.67589	0	FALSE	1	1918088	1919760	1673	-	AT1G06270	-	F9P14.13, F9P14_13	-	pentatricopeptide (PPR) repeat-containing protein	pentatricopeptide (PPR) repeat-containing protein; FUNCTIONS IN: molecular_function unknown; INVOLVED IN: biological_process unknown; LOCATED IN: cellular_component unknown; CONTAINS InterPro DOMAIN/s: Pentatricopeptide repeat (InterPro:IPR002885); BEST Arabidopsis thaliana protein match is: pentatricopeptide (PPR) repeat-containing protein (TAIR:AT1G09900.1); Has 5658 Blast hits to 2053 proteins…	no	PC.32.3..1.	PC.32.2..1.	.	.	.	.	.	.	.	.	.	.	.	.	.	.	.	.	.	.	.	.	2
4	17	3083	8.86474	-6179	3068	7.40955	87	FALSE	1	1920307	1920949	643	-	AT1G06280	LBD2	F9P14.14, F9P14_14, LBD2, LOB DOMAIN-CONTAINING PROTEIN 2	-	LBD2 (LOB DOMAIN-CONTAINING PROTEIN 2)	LOB DOMAIN-CONTAINING PROTEIN 2 (LBD2); INVOLVED IN: biological_process unknown; LOCATED IN: chloroplast; CONTAINS InterPro DOMAIN/s: Lateral organ boundaries, LOB (InterPro:IPR004883); BEST Arabidopsis thaliana protein match is: LBD7 (LOB DOMAIN-CONTAINING PROTEIN 7) (TAIR:AT1G72980.1); Has 527 Blast hits to 524 proteins in 19 species: Archae - 0; Bacteria - 0; Metazoa - 0; Fungi - 0; Plants - 5…	no	PC.32.3..1.	PC.32.2..1.	.	.	.	.	.	.	.	.	.	.	.	.	.	.	.	.	.	.	.	.	2
4	17	3083	8.86474	-850	3078	6.59966	0	FALSE	1	1922352	1926278	3927	+	AT1G06290	ACX3	ACX3, ACYL-COA OXIDASE 3, ATACX3	Encodes an acyl-CoA oxidase with specificity for medium chain fatty acids.	ACX3 (ACYL-COA OXIDASE 3); acyl-CoA oxidase	ACYL-COA OXIDASE 3 (ACX3); FUNCTIONS IN: acyl-CoA oxidase activity; INVOLVED IN: medium-chain fatty acid metabolic process, fatty acid beta-oxidation; LOCATED IN: peroxisome; EXPRESSED IN: male gametophyte, guard cell, pollen tube; EXPRESSED DURING: L mature pollen stage, M germinated pollen stage; CONTAINS InterPro DOMAIN/s: Acyl-CoA oxidase/dehydrogenase, type1/2, C-terminal (InterPro:IPR013764…	no	PC.32.3..1.	PC.32.2..1.	.	.	.	.	.	.	.	.	.	.	.	.	.	.	.	.	.	.	.	.	2	TAG Degradation
4	17	3083	8.86474	0	3083	8.86474	0	TRUE	1	1926791	1930258	3468	+	AT1G06310	ACX6	ACX6, ACYL-COA OXIDASE 6, T2D23.2, T2D23_2	Encodes a putative acyl-CoA oxidase. However, no transcripts have been detected for this gene and no altered phenotypes have been detected in plants mutant for this gene. This suggests that ACX6 does not significantly contribute to seedling beta-oxidation of fatty acids or indole-3-butyric acid in vivo.	ACX6 (ACYL-COA OXIDASE 6); FAD binding / acyl-CoA dehydrogenase/ acyl-CoA oxidase/ electron carrier/ oxidoreductase/ oxidoreductase, acting on the CH-CH group of donors	ACYL-COA OXIDASE 6 (ACX6); FUNCTIONS IN: in 6 functions; INVOLVED IN: fatty acid beta-oxidation, fatty acid metabolic process, metabolic process; LOCATED IN: peroxisome; EXPRESSED IN: root; CONTAINS InterPro DOMAIN/s: Acyl-CoA oxidase/dehydrogenase, type1/2, C-terminal (InterPro:IPR013764), Acyl-CoA oxidase/dehydrogenase, type 1 (InterPro:IPR006090), Acyl-CoA dehydrogenase/oxidase, middle and N-t…	no	PC.32.3..1.	PC.32.2..1.	.	.	.	.	.	.	.	.	.	.	.	.	.	.	.	.	.	.	.	.	2	TAG Degradation
4	17	3083	8.86474	3395	3086	6.24996	2809	FALSE	1	1930523	1931449	927	+	AT1G06320	-	T2D23.15, T2D23_15	-	unknown protein	unknown protein; FUNCTIONS IN: molecular_function unknown; INVOLVED IN: biological_process unknown; LOCATED IN: cellular_component unknown; EXPRESSED IN: flower; EXPRESSED DURING: petal differentiation and expansion stage; Has 15 Blast hits to 15 proteins in 5 species: Archae - 0; Bacteria - 2; Metazoa - 0; Fungi - 0; Plants - 11; Viruses - 0; Other Eukaryotes - 2 (source: NCBI BLink).	no	PC.32.3..1.	PC.32.2..1.	.	.	.	.	.	.	.	.	.	.	.	.	.	.	.	.	.	.	.	.	2
4	17	3083	8.86474	4543	3086	6.24996	3957	FALSE	1	1931671	1932266	596	-	AT1G06330	-	T2D23.3, T2D23_3	-	copper-binding family protein	copper-binding family protein; FUNCTIONS IN: copper ion binding, metal ion binding; INVOLVED IN: copper ion transport, metal ion transport; LOCATED IN: cellular_component unknown; CONTAINS InterPro DOMAIN/s: Heavy metal transport/detoxification protein (InterPro:IPR006121); BEST Arabidopsis thaliana protein match is: copper-binding family protein (TAIR:AT1G29100.1); Has 790 Blast hits to 758 prot…	no	PC.32.3..1.	PC.32.2..1.	.	.	.	.	.	.	.	.	.	.	.	.	.	.	.	.	.	.	.	.	2
4	17	3083	8.86474	6156	3086	6.24996	5570	FALSE	1	1933284	1934014	731	-	AT1G06340	-	T2D23.4, T2D23_4	-	agenet domain-containing protein	agenet domain-containing protein; FUNCTIONS IN: RNA binding; INVOLVED IN: biological_process unknown; LOCATED IN: cellular_component unknown; CONTAINS InterPro DOMAIN/s: Tudor-like, plant (InterPro:IPR014002), Agenet (InterPro:IPR008395); BEST Arabidopsis thaliana protein match is: agenet domain-containing protein (TAIR:AT1G09320.1); Has 146 Blast hits to 120 proteins in 10 species: Archae - 0; B…	no	PC.32.3..1.	PC.32.2..1.	.	.	.	.	.	.	.	.	.	.	.	.	.	.	.	.	.	.	.	.	2
4	17	3083	8.86474	8165	3108	5.86922	-5232	FALSE	1	1935293	1936819	1527	-	AT1G06350	CER17	T2D23.5, T2D23_5	-	fatty acid desaturase family protein	fatty acid desaturase family protein; FUNCTIONS IN: oxidoreductase activity; INVOLVED IN: lipid metabolic process; CONTAINS InterPro DOMAIN/s: Fatty acid desaturase, type 1, core (InterPro:IPR015876), Fatty acid desaturase, type 1 (InterPro:IPR005804); BEST Arabidopsis thaliana protein match is: fatty acid desaturase family protein (TAIR:AT1G06360.1); Has 2719 Blast hits to 2719 proteins in 596 s…	no	PC.32.3..1.	PC.32.2..1.	.	.	.	.	.	.	.	.	.	.	.	.	.	.	.	.	.	.	.	.	2	Eukaryotic Galactolipid & Sulfolipid Synthesis
4	17	3083	8.86474	11835	3108	5.86922	-1592	FALSE	1	1938963	1940459	1497	-	AT1G06360	ADS4.2	T2D23.6, T2D23_6	-	fatty acid desaturase family protein	fatty acid desaturase family protein; FUNCTIONS IN: oxidoreductase activity; INVOLVED IN: lipid metabolic process; CONTAINS InterPro DOMAIN/s: Fatty acid desaturase, type 1, core (InterPro:IPR015876), Fatty acid desaturase, type 1 (InterPro:IPR005804); BEST Arabidopsis thaliana protein match is: fatty acid desaturase family protein (TAIR:AT1G06350.1); Has 2722 Blast hits to 2722 proteins in 596 s…	no	PC.32.3..1.	PC.32.2..1.	.	.	.	.	.	.	.	.	.	.	.	.	.	.	.	.	.	.	.	.		Eukaryotic Galactolipid & Sulfolipid Synthesis
4	17	3083	8.86474	15715	3108	5.86922	792	FALSE	1	1942843	1944934	2092	-	AT1G06370	-	T2D23.14	-	-	pseudogene, similar to putative glycolipid alpha-mannosyltransferase, blastp match of 41% identity and 9.6e-10 P-value to GP|13161358|dbj|BAB32949.1||AP002908 putative glycolipid alpha-mannosyltransferase {Oryza sativa (japonica cultivar-group)}	yes	PC.32.3..1.	PC.32.2..1.	.	.	.	.	.	.	.	.	.	.	.	.	.	.	.	.	.	.	.	.
4	17	3083	8.86474	17996	3108	5.86922	3073	FALSE	1	1945124	1946076	953	+	AT1G06380	-	T2D23.8, T2D23_8	-	ribosomal protein-related	ribosomal protein-related; FUNCTIONS IN: RNA binding; INVOLVED IN: RNA processing; LOCATED IN: chloroplast, chloroplast envelope; EXPRESSED IN: 22 plant structures; EXPRESSED DURING: 13 growth stages; CONTAINS InterPro DOMAIN/s: Ribosomal protein L1 (InterPro:IPR002143); BEST Arabidopsis thaliana protein match is: 60S ribosomal protein-related (TAIR:AT2G42650.1); Has 757 Blast hits to 757 protein…	no	PC.32.3..1.	PC.32.2..1.	.	.	.	.	.	.	.	.	.	.	.	.	.	.	.	.	.	.	.	.
4	17	3083	8.86474	19660	3108	5.86922	4737	FALSE	1	1946788	1950860	4073	+	AT1G06390	GSK1	ATGSK1, ATSK22, GSK1, GSK3/SHAGGY-LIKE PROTEIN KINASE, GSK3/SHAGGY-LIKE PROTEIN KINASE 1, SHAGGY-LIKE PROTEIN KINASE 22, SK22, T2D23.9, T2D23_9	encodes a GSK3/shaggy-like protein kinase. Gene expression is induced by NaCl and ABA but not KCl, suggesting that this gene may be involved in response to osmotic stress. This protein can interact with the BZR1 protein involved in brassinosteroid-mediated signaling in a Y2H assay and promotes BZR1 phosphorylation in protoplasts.	GSK1 (GSK3/SHAGGY-LIKE PROTEIN KINASE 1); glycogen synthase kinase 3/ kinase	GSK3/SHAGGY-LIKE PROTEIN KINASE 1 (GSK1); FUNCTIONS IN: kinase activity, glycogen synthase kinase 3 activity; INVOLVED IN: brassinosteroid mediated signaling, hyperosmotic salinity response, protein amino acid phosphorylation, regulation of protein localization; LOCATED IN: cytosol, plasma membrane; EXPRESSED IN: 24 plant structures; EXPRESSED DURING: 13 growth stages; CONTAINS InterPro DOMAIN/s:…	no	PC.32.3..1.	PC.32.2..1.	.	.	.	.	.	.	.	.	.	.	.	.	.	.	.	.	.	.	.	.
4	17	3083	8.86474	23716	3108	5.86922	8793	FALSE	1	1950844	1952785	1942	-	AT1G06400	ARA-2	ARA-2, ARA2, ARABIDOPSIS THALIANA RAB GTPASE HOMOLOG A1A, ATRAB11E, ATRABA1A, SMALL GTP-BINDING PROTEIN, T2D23.10, T2D23_10	small GTP-binding protein (ara-2)	ARA-2; GTP binding	ARA-2; FUNCTIONS IN: GTP binding; INVOLVED IN: protein transport, small GTPase mediated signal transduction; LOCATED IN: plasma membrane; EXPRESSED IN: 22 plant structures; EXPRESSED DURING: 13 growth stages; CONTAINS InterPro DOMAIN/s: Ras GTPase (InterPro:IPR001806), Small GTP-binding protein (InterPro:IPR005225), Ras (InterPro:IPR013753), Ras small GTPase, Rab type (InterPro:IPR003579), Rab11-…	no	PC.32.3..1.	PC.32.2..1.	.	.	.	.	.	.	.	.	.	.	.	.	.	.	.	.	.	.	.	.
5	1	6882	5.46328	-8549	6882	5.46328	-8549	TRUE	1	4062462	4063337	876	-	AT1G12020	-	F12F1.11, F12F1_11	-	unknown protein	unknown protein; FUNCTIONS IN: molecular_function unknown; INVOLVED IN: biological_process unknown; EXPRESSED IN: 23 plant structures; EXPRESSED DURING: 13 growth stages; BEST Arabidopsis thaliana protein match is: unknown protein (TAIR:AT1G62422.1); Has 50 Blast hits to 49 proteins in 11 species: Archae - 0; Bacteria - 0; Metazoa - 0; Fungi - 0; Plants - 48; Viruses - 0; Other Eukaryotes - 2 (so…	no	PC.38.4..1.	.	.	.	.	.	.	.	.	.	.	.	.	.	.	.	.	.	.	.	.	.
5	1	6882	5.46328	-5545	6882	5.46328	-5545	TRUE	1	4064667	4066341	1675	-	AT1G12030	-	F12F1.10, F12F1_10	-	unknown protein	unknown protein; FUNCTIONS IN: molecular_function unknown; INVOLVED IN: biological_process unknown; EXPRESSED IN: pollen tube, leaf; EXPRESSED DURING: LP.04 four leaves visible; CONTAINS InterPro DOMAIN/s: Protein of unknown function DUF506, plant (InterPro:IPR006502); BEST Arabidopsis thaliana protein match is: unknown protein (TAIR:AT1G62420.1); Has 213 Blast hits to 213 proteins in 16 species:…	no	PC.38.4..1.	.	.	.	.	.	.	.	.	.	.	.	.	.	.	.	.	.	.	.	.	.
5	1	6882	5.46328	0	6882	5.46328	0	TRUE	1	4070124	4072567	2444	+	AT1G12040	LRX1	F12F1.9, F12F1_9, LEUCINE-RICH REPEAT/EXTENSIN 1, LRX1	encodes a a chimeric leucine-rich repeat/extensin protein that regulates root hair morphogenesis and elongation. Null mutants develop root hairs that frequently abort, swell, or branch. Gene is expressed in root hair cells and protein is specifically localized in the wall of the hair proper.	LRX1 (LEUCINE-RICH REPEAT/EXTENSIN 1); histidine phosphotransfer kinase/ protein binding / structural constituent of cell wall	LEUCINE-RICH REPEAT/EXTENSIN 1 (LRX1); FUNCTIONS IN: structural constituent of cell wall, protein binding, histidine phosphotransfer kinase activity; INVOLVED IN: trichoblast differentiation, cell morphogenesis involved in differentiation, unidimensional cell growth; LOCATED IN: plant-type cell wall; EXPRESSED IN: trichoblast, root hair, root; CONTAINS InterPro DOMAIN/s: Leucine-rich repeat, N-te…	no	PC.38.4..1.	.	.	.	.	.	.	.	.	.	.	.	.	.	.	.	.	.	.	.	.	.
5	1	6882	5.46328	866	6882	5.46328	866	TRUE	1	4072752	4076207	3456	+	AT1G12050	-	F12F1.8, F12F1_8	-	fumarylacetoacetase, putative	fumarylacetoacetase, putative; FUNCTIONS IN: fumarylacetoacetase activity, catalytic activity; INVOLVED IN: aromatic amino acid family metabolic process, metabolic process; LOCATED IN: cellular_component unknown; EXPRESSED IN: 23 plant structures; EXPRESSED DURING: 13 growth stages; CONTAINS InterPro DOMAIN/s: Fumarylacetoacetase, C-terminal-like (InterPro:IPR002529), Fumarylacetoacetase, C-termi…	no	PC.38.4..1.	.	.	.	.	.	.	.	.	.	.	.	.	.	.	.	.	.	.	.	.	.
5	1	6882	5.46328	4448	6882	5.46328	4448	TRUE	1	4076334	4077024	691	+	AT1G12060	ATBAG5	ARABIDOPSIS THALIANA BCL-2-ASSOCIATED ATHANOGENE 5, ATBAG5, F12F1.7, F12F1_7	A member of Arabidopsis BAG (Bcl-2-associated athanogene) proteins, plant homologs of mammalian regulators of apoptosis. Plant BAG proteins are multi-functional and remarkably similar to their animal counterparts, as they regulate apoptotic-like processes ranging from pathogen attack, to abiotic stress, to plant development.	ATBAG5 (ARABIDOPSIS THALIANA BCL-2-ASSOCIATED ATHANOGENE 5); protein binding	ARABIDOPSIS THALIANA BCL-2-ASSOCIATED ATHANOGENE 5 (ATBAG5); FUNCTIONS IN: protein binding; INVOLVED IN: regulation of apoptosis, apoptosis; LOCATED IN: cellular_component unknown; CONTAINS InterPro DOMAIN/s: Apoptosis regulator Bcl-2 protein, BAG (InterPro:IPR003103), IQ calmodulin-binding region (InterPro:IPR000048); BEST Arabidopsis thaliana protein match is: BAG6 (BCL-2-ASSOCIATED ATHANOGENE …	no	PC.38.4..1.	.	.	.	.	.	.	.	.	.	.	.	.	.	.	.	.	.	.	.	.	.
5	1	6882	5.46328	5612	6882	5.46328	5612	TRUE	1	4077498	4078095	598	-	AT1G12064	-	-	-	unknown protein	unknown protein; LOCATED IN: endomembrane system; Has 4 Blast hits to 4 proteins in 3 species: Archae - 0; Bacteria - 0; Metazoa - 0; Fungi - 0; Plants - 4; Viruses - 0; Other Eukaryotes - 0 (source: NCBI BLink).	no	PC.38.4..1.	.	.	.	.	.	.	.	.	.	.	.	.	.	.	.	.	.	.	.	.	.
5	1	6882	5.46328	7027	6882	5.46328	7027	TRUE	1	4078913	4080106	1194	-	AT1G12070	-	F12F1.5, F12F1_5	-	Rho GDP-dissociation inhibitor family protein	Rho GDP-dissociation inhibitor family protein; FUNCTIONS IN: Rho GDP-dissociation inhibitor activity; INVOLVED IN: biological_process unknown; LOCATED IN: cytoplasm; EXPRESSED IN: 10 plant structures; EXPRESSED DURING: L mature pollen stage, M germinated pollen stage, 4 anthesis, C globular stage, petal differentiation and expansion stage; CONTAINS InterPro DOMAIN/s: Immunoglobulin E-set (InterPr…	no	PC.38.4..1.	.	.	.	.	.	.	.	.	.	.	.	.	.	.	.	.	.	.	.	.	.
6	1	7245	5.61712	-8874	7245	5.61712	-8874	TRUE	1	4277993	4280862	2870	-	AT1G12570	-	F5O11.31, F5O11_31	-	glucose-methanol-choline (GMC) oxidoreductase family protein	glucose-methanol-choline (GMC) oxidoreductase family protein; FUNCTIONS IN: aldehyde-lyase activity, oxidoreductase activity, acting on CH-OH group of donors, FAD binding; INVOLVED IN: cellular alcohol metabolic process; LOCATED IN: endomembrane system; EXPRESSED IN: 17 plant structures; EXPRESSED DURING: 9 growth stages; CONTAINS InterPro DOMAIN/s: Glucose-methanol-choline oxidoreductase, N-term…	no	PC.32.3..2.	.	.	.	.	.	.	.	.	.	.	.	.	.	.	.	.	.	.	.	.	.
6	1	7245	5.61712	-3907	7245	5.61712	-3907	TRUE	1	4282899	4285829	2931	+	AT1G12580	PEPKR1	F5O11.32, F5O11_32, PEPKR1, Phosphoenolpyruvate carboxylase-related kinase 1	-	PEPKR1 (Phosphoenolpyruvate carboxylase-related kinase 1); ATP binding / kinase/ protein kinase/ protein serine/threonine kinase	Phosphoenolpyruvate carboxylase-related kinase 1 (PEPKR1); FUNCTIONS IN: protein serine/threonine kinase activity, protein kinase activity, kinase activity, ATP binding; INVOLVED IN: protein amino acid phosphorylation; LOCATED IN: cellular_component unknown; EXPRESSED IN: 22 plant structures; EXPRESSED DURING: 13 growth stages; CONTAINS InterPro DOMAIN/s: Protein kinase, ATP binding site (InterPr…	no	PC.32.3..2.	.	.	.	.	.	.	.	.	.	.	.	.	.	.	.	.	.	.	.	.	.
6	1	7245	5.61712	-3778	7245	5.61712	-3778	TRUE	1	4285887	4285958	72	-	AT1G12590	-	60116.TRNA-GLY-1, 61405.TRNA-GLY-1	-	pre-tRNA	tRNA-Gly (anticodon: TCC)	no	PC.32.3..2.	.	.	.	.	.	.	.	.	.	.	.	.	.	.	.	.	.	.	.	.	.
6	1	7245	5.61712	-858	7245	5.61712	-858	TRUE	1	4286204	4288878	2675	-	AT1G12600	-	F5O11.33, F5O11_33	-	unknown protein	FUNCTIONS IN: molecular_function unknown; INVOLVED IN: biological_process unknown; LOCATED IN: cellular_component unknown; EXPRESSED IN: leaf whorl, petal, male gametophyte, flower, pollen tube; EXPRESSED DURING: L mature pollen stage, 4 anthesis, petal differentiation and expansion stage; CONTAINS InterPro DOMAIN/s: UAA transporter (InterPro:IPR013657); BEST Arabidopsis thaliana protein match is…	no	PC.32.3..2.	.	.	.	.	.	.	.	.	.	.	.	.	.	.	.	.	.	.	.	.	.
6	1	7245	5.61712	208	7245	5.61712	208	TRUE	1	4289944	4291017	1074	-	AT1G12610	DDF1	DDF1, DWARF AND DELAYED FLOWERING 1, T12C24.14, T12C24_14	Encodes a member of the DREB subfamily A-1 of ERF/AP2 transcription factor family (DDF1). The protein contains one AP2 domain. There are six members in this subfamily, including CBF1, CBF2, and CBF3. Overexpression of this gene results in delayed flowering and dwarfism, reduction of gibberellic acid biosynthesis, and increased tolerance to high levels of salt. This gene is expressed in all tissue…	DDF1 (DWARF AND DELAYED FLOWERING 1); DNA binding / sequence-specific DNA binding / transcription factor	DWARF AND DELAYED FLOWERING 1 (DDF1); FUNCTIONS IN: transcription factor activity, sequence-specific DNA binding, DNA binding; INVOLVED IN: response to salt stress, gibberellin biosynthetic process, cell growth, regulation of timing of transition from vegetative to reproductive phase; EXPRESSED IN: 11 plant structures; EXPRESSED DURING: 4 anthesis, LP.10 ten leaves visible, petal differentiation …	no	PC.32.3..2.	.	.	.	.	.	.	.	.	.	.	.	.	.	.	.	.	.	.	.	.	.
6	1	7245	5.61712	4858	7245	5.61712	4858	TRUE	1	4294594	4297084	2491	-	AT1G12620	-	T12C24.15, T12C24_15	-	pentatricopeptide (PPR) repeat-containing protein	pentatricopeptide (PPR) repeat-containing protein; INVOLVED IN: biological_process unknown; EXPRESSED IN: shoot apex, leaf whorl, flower, seed; EXPRESSED DURING: petal differentiation and expansion stage, E expanded cotyledon stage; CONTAINS InterPro DOMAIN/s: Pentatricopeptide repeat (InterPro:IPR002885); BEST Arabidopsis thaliana protein match is: pentatricopeptide (PPR) repeat-containing prote…	no	PC.32.3..2.	.	.	.	.	.	.	.	.	.	.	.	.	.	.	.	.	.	.	.	.	.
6	1	7245	5.61712	9153	7245	5.61712	9153	TRUE	1	4298889	4299475	587	+	AT1G12630	-	T12C24.16, T12C24_16	encodes a member of the DREB subfamily A-4 of ERF/AP2 transcription factor family. The protein contains one AP2 domain. There are 17 members in this subfamily including TINY.	DNA binding / transcription activator/ transcription factor	DNA binding / transcription activator/ transcription factor; FUNCTIONS IN: transcription factor activity, transcription activator activity, DNA binding; INVOLVED IN: regulation of transcription, DNA-dependent; LOCATED IN: nucleus; CONTAINS InterPro DOMAIN/s: DNA-binding, integrase-type (InterPro:IPR016177), Pathogenesis-related transcriptional factor and ERF, DNA-binding (InterPro:IPR001471); BES…	no	PC.32.3..2.	.	.	.	.	.	.	.	.	.	.	.	.	.	.	.	.	.	.	.	.	.
7	384	11481	16.9215	-65653	11407	6.21713	-4427	FALSE	1	6644189	6649375	5187	+	AT1G19230	-	T29M8.10, T29M8_10	-	respiratory burst oxidase protein E (RbohE) / NADPH oxidase	respiratory burst oxidase protein E (RbohE) / NADPH oxidase; FUNCTIONS IN: in 7 functions; INVOLVED IN: defense response; LOCATED IN: integral to membrane, membrane; EXPRESSED IN: 7 plant structures; EXPRESSED DURING: petal differentiation and expansion stage; CONTAINS InterPro DOMAIN/s: Ferredoxin reductase-type FAD-binding domain (InterPro:IPR017927), Cytochrome b245, heavy chain (InterPro:IPR0…	no	TAG.52.5	TAG.52.6	TAG.54.8	TAG.54.9	TAG.54.6	TAG.56.5	TAG.56.6	TAG.50.4	TAG.52.7..1.	TAG.50.5..2.	TAG.50.6..2.	TAG.52.9..1.	TAG.54.5	TAG.54.7	TAG.50.3..1.	TAG.52.4	TAG.56.8	TAG.60.7	TAG.60.6	TAG.58.5	TAG.56.4	TAG.58.6
7	384	11481	16.9215	-64608	11407	6.21713	-3382	FALSE	1	6649243	6650420	1178	-	AT1G19240	-	T29M8.11, T29M8_11	-	unknown protein	unknown protein; FUNCTIONS IN: molecular_function unknown; INVOLVED IN: biological_process unknown; LOCATED IN: cellular_component unknown; EXPRESSED IN: 22 plant structures; EXPRESSED DURING: 13 growth stages; Has 11 Blast hits to 11 proteins in 5 species: Archae - 0; Bacteria - 0; Metazoa - 0; Fungi - 0; Plants - 11; Viruses - 0; Other Eukaryotes - 0 (source: NCBI BLink).	no	TAG.52.5	TAG.52.6	TAG.54.8	TAG.54.9	TAG.54.6	TAG.56.5	TAG.56.6	TAG.50.4	TAG.52.7..1.	TAG.50.5..2.	TAG.50.6..2.	TAG.52.9..1.	TAG.54.5	TAG.54.7	TAG.50.3..1.	TAG.52.4	TAG.56.8	TAG.60.7	TAG.60.6	TAG.58.5	TAG.56.4	TAG.58.6
7	384	11481	16.9215	-61950	11407	6.21713	-724	FALSE	1	6650529	6653078	2550	-	AT1G19250	FMO1	FLAVIN-DEPENDENT MONOOXYGENASE 1, FMO1, T29M8.12, T29M8_12	FMO1 is required for full expression of TIR-NB-LRR conditioned resistance to avirulent pathogens and for basal resistance to invasive virulent pathogens. Functions in an EDS1-regulated but SA-independent mechanism that promotes resistance and cell death at pathogen infection sites.	FMO1 (FLAVIN-DEPENDENT MONOOXYGENASE 1); FAD binding / NADP or NADPH binding / electron carrier/ flavin-containing monooxygenase/ monooxygenase/ oxidoreductase	FLAVIN-DEPENDENT MONOOXYGENASE 1 (FMO1); FUNCTIONS IN: in 6 functions; INVOLVED IN: in 7 processes; LOCATED IN: endomembrane system, intrinsic to endoplasmic reticulum membrane; EXPRESSED IN: stem, leaf whorl, sepal, root, stamen; EXPRESSED DURING: 4 anthesis; CONTAINS InterPro DOMAIN/s: Flavin-containing monooxygenase FMO (InterPro:IPR000960), Dimethylaniline monooxygenase, N-oxide-forming (Inte…	no	TAG.52.5	TAG.52.6	TAG.54.8	TAG.54.9	TAG.54.6	TAG.56.5	TAG.56.6	TAG.50.4	TAG.52.7..1.	TAG.50.5..2.	TAG.50.6..2.	TAG.52.9..1.	TAG.54.5	TAG.54.7	TAG.50.3..1.	TAG.52.4	TAG.56.8	TAG.60.7	TAG.60.6	TAG.58.5	TAG.56.4	TAG.58.6
7	384	11481	16.9215	-55459	11407	6.21713	3458	FALSE	1	6657260	6659569	2310	-	AT1G19260	-	T29M8.13, T29M8_13	-	hAT dimerisation domain-containing protein	hAT dimerisation domain-containing protein; FUNCTIONS IN: protein dimerization activity; INVOLVED IN: biological_process unknown; LOCATED IN: cellular_component unknown; CONTAINS InterPro DOMAIN/s: HAT dimerisation (InterPro:IPR008906), Zinc finger, TTF-type (InterPro:IPR006580); BEST Arabidopsis thaliana protein match is: unknown protein (TAIR:AT4G09660.1); Has 497 Blast hits to 459 proteins in …	no	TAG.52.5	TAG.52.6	TAG.54.8	TAG.54.9	TAG.54.6	TAG.56.5	TAG.56.6	TAG.50.4	TAG.52.7..1.	TAG.50.5..2.	TAG.50.6..2.	TAG.52.9..1.	TAG.54.5	TAG.54.7	TAG.50.3..1.	TAG.52.4	TAG.56.8	TAG.60.7	TAG.60.6	TAG.58.5	TAG.56.4	TAG.58.6
7	384	11481	16.9215	-49000	11423	5.57886	-4458	FALSE	1	6662501	6666028	3528	+	AT1G19270	DA1	DA 1, DA1, T29M8.14, T29M8_14	-	DA1 (DA 1); ubiquitin binding	DA 1 (DA1); FUNCTIONS IN: ubiquitin binding; INVOLVED IN: seed morphogenesis, ovule morphogenesis, negative regulation of organ growth; EXPRESSED IN: 25 plant structures; EXPRESSED DURING: 15 growth stages; CONTAINS InterPro DOMAIN/s: Zinc finger, LIM-type (InterPro:IPR001781), Ubiquitin interacting motif (InterPro:IPR003903); BEST Arabidopsis thaliana protein match is: zinc ion binding (TAIR:AT4…	no	TAG.52.5	TAG.52.6	TAG.54.8	TAG.54.9	TAG.54.6	TAG.56.5	TAG.56.6	TAG.50.4	TAG.52.7..1.	TAG.50.5..2.	TAG.50.6..2.	TAG.52.9..1.	TAG.54.5	TAG.54.7	TAG.50.3..1.	TAG.52.4	TAG.56.8	TAG.60.7	TAG.60.6	TAG.58.5	TAG.56.4	TAG.58.6
7	384	11481	16.9215	-46065	11423	5.57886	-1523	FALSE	1	6666249	6668963	2715	+	AT1G19290	-	-	-	unknown protein	LOCATED IN: mitochondrion; EXPRESSED IN: 12 plant structures; EXPRESSED DURING: 6 growth stages; CONTAINS InterPro DOMAIN/s: Pentatricopeptide repeat (InterPro:IPR002885); BEST Arabidopsis thaliana protein match is: pentatricopeptide (PPR) repeat-containing protein (TAIR:AT5G55840.1); Has 31003 Blast hits to 6161 proteins in 194 species: Archae - 6; Bacteria - 22; Metazoa - 935; Fungi - 736; Plan…	no	TAG.52.5	TAG.52.6	TAG.54.8	TAG.54.9	TAG.54.6	TAG.56.5	TAG.56.6	TAG.50.4	TAG.52.7..1.	TAG.50.5..2.	TAG.50.6..2.	TAG.52.9..1.	TAG.54.5	TAG.54.7	TAG.50.3..1.	TAG.52.4	TAG.56.8	TAG.60.7	TAG.60.6	TAG.58.5	TAG.56.4	TAG.58.6
7	384	11481	16.9215	-42375	11425	5.63345	147	FALSE	1	6671137	6672653	1517	-	AT1G19300	PARVUS	F18O14.2, F18O14_2, GALACTURONOSYLTRANSFERASE-LIKE 1, GAOLAOZHUANGREN 1, GATL1, GLZ1, PARVUS	The PARVUS/GLZ1 gene encodes a putative family 8 glycosyl transferase that contributes to xylan biosynthesis. Its gene expression shows good co-variance with the IRX3 gene involved in secondary cell wall synthesis. PARVUS/GLZ1 is predicted to have galacturonosyltransferase activity and may be involved in the formation of the complex oligosaccharide sequence present at the reducing end of xylan. P…	PARVUS (PARVUS); polygalacturonate 4-alpha-galacturonosyltransferase/ transferase, transferring glycosyl groups / transferase, transferring hexosyl groups	PARVUS (PARVUS); FUNCTIONS IN: transferase activity, transferring hexosyl groups, polygalacturonate 4-alpha-galacturonosyltransferase activity, transferase activity, transferring glycosyl groups; INVOLVED IN: in 6 processes; LOCATED IN: endoplasmic reticulum; EXPRESSED IN: 28 plant structures; EXPRESSED DURING: 13 growth stages; CONTAINS InterPro DOMAIN/s: Glycosyl transferase, family 8 (InterPro…	no	TAG.52.5	TAG.52.6	TAG.54.8	TAG.54.9	TAG.54.6	TAG.56.5	TAG.56.6	TAG.50.4	TAG.52.7..1.	TAG.50.5..2.	TAG.50.6..2.	TAG.52.9..1.	TAG.54.5	TAG.54.7	TAG.50.3..1.	TAG.52.4	TAG.56.8	TAG.60.7	TAG.60.6	TAG.58.5	TAG.56.4	TAG.58.6
7	384	11481	16.9215	-37355	11431	5.90838	301	FALSE	1	6676234	6677673	1440	-	AT1G19310	-	F18O14.3, F18O14_3	-	zinc finger (C3HC4-type RING finger) family protein	zinc finger (C3HC4-type RING finger) family protein; FUNCTIONS IN: protein binding, zinc ion binding; EXPRESSED IN: 24 plant structures; EXPRESSED DURING: 15 growth stages; CONTAINS InterPro DOMAIN/s: Zinc finger, RING-type, conserved site (InterPro:IPR017907), Zinc finger, RING-type (InterPro:IPR001841), Zinc finger, RING/FYVE/PHD-type (InterPro:IPR013083); BEST Arabidopsis thaliana protein matc…	no	TAG.52.5	TAG.52.6	TAG.54.8	TAG.54.9	TAG.54.6	TAG.56.5	TAG.56.6	TAG.50.4	TAG.52.7..1.	TAG.50.5..2.	TAG.50.6..2.	TAG.52.9..1.	TAG.54.5	TAG.54.7	TAG.50.3..1.	TAG.52.4	TAG.56.8	TAG.60.7	TAG.60.6	TAG.58.5	TAG.56.4	TAG.58.6
7	384	11481	16.9215	-34776	11431	5.90838	3348	FALSE	1	6679281	6680252	972	+	AT1G19320	-	F18O14.4, F18O14_4	-	pathogenesis-related thaumatin family protein	pathogenesis-related thaumatin family protein; FUNCTIONS IN: molecular_function unknown; INVOLVED IN: response to other organism; LOCATED IN: endomembrane system; CONTAINS InterPro DOMAIN/s: Thaumatin, pathogenesis-related (InterPro:IPR001938); BEST Arabidopsis thaliana protein match is: unknown protein (TAIR:AT1G75050.1); Has 1059 Blast hits to 1044 proteins in 146 species: Archae - 0; Bacteria …	no	TAG.52.5	TAG.52.6	TAG.54.8	TAG.54.9	TAG.54.6	TAG.56.5	TAG.56.6	TAG.50.4	TAG.52.7..1.	TAG.50.5..2.	TAG.50.6..2.	TAG.52.9..1.	TAG.54.5	TAG.54.7	TAG.50.3..1.	TAG.52.4	TAG.56.8	TAG.60.7	TAG.60.6	TAG.58.5	TAG.56.4	TAG.58.6
7	384	11481	16.9215	-31499	11440	5.41918	-1445	FALSE	1	6680563	6683529	2967	-	AT1G19330	-	F18O14.5, F18O14_5	-	unknown protein	unknown protein; FUNCTIONS IN: molecular_function unknown; INVOLVED IN: biological_process unknown; LOCATED IN: cellular_component unknown; EXPRESSED IN: 22 plant structures; EXPRESSED DURING: 13 growth stages; BEST Arabidopsis thaliana protein match is: unknown protein (TAIR:AT1G75060.1); Has 85 Blast hits to 85 proteins in 27 species: Archae - 0; Bacteria - 0; Metazoa - 32; Fungi - 0; Plants - …	no	TAG.52.5	TAG.52.6	TAG.54.8	TAG.54.9	TAG.54.6	TAG.56.5	TAG.56.6	TAG.50.4	TAG.52.7..1.	TAG.50.5..2.	TAG.50.6..2.	TAG.52.9..1.	TAG.54.5	TAG.54.7	TAG.50.3..1.	TAG.52.4	TAG.56.8	TAG.60.7	TAG.60.6	TAG.58.5	TAG.56.4	TAG.58.6
7	384	11481	16.9215	-27912	11443	6.94564	0	FALSE	1	6684751	6687116	2366	+	AT1G19340	-	F18O14.6, F18O14_6	-	methyltransferase MT-A70 family protein	methyltransferase MT-A70 family protein; FUNCTIONS IN: S-adenosylmethionine-dependent methyltransferase activity, methyltransferase activity, nucleic acid binding; INVOLVED IN: methylation, nucleobase, nucleoside, nucleotide and nucleic acid metabolic process; LOCATED IN: cellular_component unknown; EXPRESSED IN: 9 plant structures; EXPRESSED DURING: 4 anthesis, petal differentiation and expansio…	no	TAG.52.5	TAG.52.6	TAG.54.8	TAG.54.9	TAG.54.6	TAG.56.5	TAG.56.6	TAG.50.4	TAG.52.7..1.	TAG.50.5..2.	TAG.50.6..2.	TAG.52.9..1.	TAG.54.5	TAG.54.7	TAG.50.3..1.	TAG.52.4	TAG.56.8	TAG.60.7	TAG.60.6	TAG.58.5	TAG.56.4	TAG.58.6
7	384	11481	16.9215	-24614	11446	6.92414	640	FALSE	1	6688522	6690414	1893	+	AT1G19350	BES1	107 PROTEIN, BES1, BRASSINAZOLE-RESISTANT 2, BRI1-EMS-SUPPRESSOR 1, BZR2, F18O14.7, F18O14_7	Encodes brassinosteroid (BR) signalling protein that accumulates in the nucleus as dephosphorylated form in response to BRs. Is phosphorylated by the BIN2 GSK3 kinase. It synergistically interacts with BIM1 to bind to E box sequences (CANNTG). The protein contains a nuclear localization signal (NLS), followed by a highly conserved amino-terminal domain (N) shared by all family members, a BIN2 pho…	BES1 (BRI1-EMS-SUPPRESSOR 1); protein binding / transcription factor/ transcription regulator	BRI1-EMS-SUPPRESSOR 1 (BES1); FUNCTIONS IN: protein binding, transcription factor activity, transcription regulator activity; INVOLVED IN: brassinosteroid mediated signaling; LOCATED IN: cytosol, nucleus; CONTAINS InterPro DOMAIN/s: BZR1, transcriptional repressor (InterPro:IPR008540); BEST Arabidopsis thaliana protein match is: BZR1 (BRASSINAZOLE-RESISTANT 1); DNA binding / transcription regulat…	no	TAG.52.5	TAG.52.6	TAG.54.8	TAG.54.9	TAG.54.6	TAG.56.5	TAG.56.6	TAG.50.4	TAG.52.7..1.	TAG.50.5..2.	TAG.50.6..2.	TAG.52.9..1.	TAG.54.5	TAG.54.7	TAG.50.3..1.	TAG.52.4	TAG.56.8	TAG.60.7	TAG.60.6	TAG.58.5	TAG.56.4	TAG.58.6
7	384	11481	16.9215	-22551	11447	6.21052	0	FALSE	1	6690456	6692477	2022	-	AT1G19360	-	F18O14.8, F18O14_8	-	unknown protein	LOCATED IN: endoplasmic reticulum; EXPRESSED IN: 23 plant structures; EXPRESSED DURING: 13 growth stages; CONTAINS InterPro DOMAIN/s: Reticulon (InterPro:IPR003388); BEST Arabidopsis thaliana protein match is: RRA2 (REDUCED RESIDUAL ARABINOSE 2) (TAIR:AT1G75110.1); Has 165 Blast hits to 162 proteins in 14 species: Archae - 0; Bacteria - 0; Metazoa - 0; Fungi - 0; Plants - 152; Viruses - 0; Other …	no	TAG.52.5	TAG.52.6	TAG.54.8	TAG.54.9	TAG.54.6	TAG.56.5	TAG.56.6	TAG.50.4	TAG.52.7..1.	TAG.50.5..2.	TAG.50.6..2.	TAG.52.9..1.	TAG.54.5	TAG.54.7	TAG.50.3..1.	TAG.52.4	TAG.56.8	TAG.60.7	TAG.60.6	TAG.58.5	TAG.56.4	TAG.58.6
7	384	11481	16.9215	-20094	11454	6.61246	-553	FALSE	1	6692764	6694934	2171	-	AT1G19370	-	F18O14.9, F18O14_9	-	unknown protein	unknown protein; LOCATED IN: endoplasmic reticulum; EXPRESSED IN: 22 plant structures; EXPRESSED DURING: 13 growth stages; BEST Arabidopsis thaliana protein match is: unknown protein (TAIR:AT1G75140.1); Has 23 Blast hits to 23 proteins in 7 species: Archae - 0; Bacteria - 0; Metazoa - 0; Fungi - 0; Plants - 22; Viruses - 0; Other Eukaryotes - 1 (source: NCBI BLink).	no	TAG.52.5	TAG.52.6	TAG.54.8	TAG.54.9	TAG.54.6	TAG.56.5	TAG.56.6	TAG.50.4	TAG.52.7..1.	TAG.50.5..2.	TAG.50.6..2.	TAG.52.9..1.	TAG.54.5	TAG.54.7	TAG.50.3..1.	TAG.52.4	TAG.56.8	TAG.60.7	TAG.60.6	TAG.58.5	TAG.56.4	TAG.58.6
7	384	11481	16.9215	-19419	11454	6.61246	0	FALSE	1	6695420	6695609	190	-	AT1G19371	MIR169H	MICRORNA169H, MIR169H	Encodes a microRNA that targets several HAP2 family members. MicroRNAs are regulatory RNAs with a mature length of ~21-nucleotides that are processed from hairpin precursors by Dicer-like enzymes. MicroRNAs can negatively regulate gene expression by attenuating translation or by directing mRNA cleavage.Mature sequence: UAGCCAAGGAUGACUUGCCUG	MIR169H (MICRORNA169H); miRNA	-	no	TAG.52.5	TAG.52.6	TAG.54.8	TAG.54.9	TAG.54.6	TAG.56.5	TAG.56.6	TAG.50.4	TAG.52.7..1.	TAG.50.5..2.	TAG.50.6..2.	TAG.52.9..1.	TAG.54.5	TAG.54.7	TAG.50.3..1.	TAG.52.4	TAG.56.8	TAG.60.7	TAG.60.6	TAG.58.5	TAG.56.4	TAG.58.6
7	384	11481	16.9215	-17775	11461	7.13963	-916	FALSE	1	6697178	6697253	76	+	AT1G19373	-	52195.SNORNA00001	-	snoRNA	snoRNA	no	TAG.52.5	TAG.52.6	TAG.54.8	TAG.54.9	TAG.54.6	TAG.56.5	TAG.56.6	TAG.50.4	TAG.52.7..1.	TAG.50.5..2.	TAG.50.6..2.	TAG.52.9..1.	TAG.54.5	TAG.54.7	TAG.50.3..1.	TAG.52.4	TAG.56.8	TAG.60.7	TAG.60.6	TAG.58.5	TAG.56.4	TAG.58.6
7	384	11481	16.9215	-17504	11461	7.13963	-645	FALSE	1	6697438	6697524	87	+	AT1G19376	-	52195.SNORNA00002	-	snoRNA	snoRNA	no	TAG.52.5	TAG.52.6	TAG.54.8	TAG.54.9	TAG.54.6	TAG.56.5	TAG.56.6	TAG.50.4	TAG.52.7..1.	TAG.50.5..2.	TAG.50.6..2.	TAG.52.9..1.	TAG.54.5	TAG.54.7	TAG.50.3..1.	TAG.52.4	TAG.56.8	TAG.60.7	TAG.60.6	TAG.58.5	TAG.56.4	TAG.58.6
7	384	11481	16.9215	-16204	11461	7.13963	0	FALSE	1	6698058	6698824	767	+	AT1G19380	-	F18O14.10, F18O14_10	-	unknown protein	unknown protein; INVOLVED IN: biological_process unknown; EXPRESSED IN: 24 plant structures; EXPRESSED DURING: 13 growth stages; CONTAINS InterPro DOMAIN/s: Protein of unknown function DUF1195 (InterPro:IPR010608); BEST Arabidopsis thaliana protein match is: unknown protein (TAIR:AT5G65650.1); Has 43 Blast hits to 43 proteins in 11 species: Archae - 0; Bacteria - 0; Metazoa - 0; Fungi - 0; Plants…	no	TAG.52.5	TAG.52.6	TAG.54.8	TAG.54.9	TAG.54.6	TAG.56.5	TAG.56.6	TAG.50.4	TAG.52.7..1.	TAG.50.5..2.	TAG.50.6..2.	TAG.52.9..1.	TAG.54.5	TAG.54.7	TAG.50.3..1.	TAG.52.4	TAG.56.8	TAG.60.7	TAG.60.6	TAG.58.5	TAG.56.4	TAG.58.6
7	384	11481	16.9215	-11660	11466	12.6029	0	FALSE	1	6700772	6703368	2597	-	AT1G19390	-	F18O14.11, F18O14_11	-	wall-associated kinase, putative	wall-associated kinase, putative; FUNCTIONS IN: kinase activity; INVOLVED IN: protein amino acid phosphorylation; LOCATED IN: endomembrane system, integral to membrane; CONTAINS InterPro DOMAIN/s: Wall-associated kinase (InterPro:IPR013695), Protein kinase, ATP binding site (InterPro:IPR017441), EGF-like calcium-binding, conserved site (InterPro:IPR018097), Protein kinase, core (InterPro:IPR00071…	no	TAG.52.5	TAG.52.6	TAG.54.8	TAG.54.9	TAG.54.6	TAG.56.5	TAG.56.6	TAG.50.4	TAG.52.7..1.	TAG.50.5..2.	TAG.50.6..2.	TAG.52.9..1.	TAG.54.5	TAG.54.7	TAG.50.3..1.	TAG.52.4	TAG.56.8	TAG.60.7	TAG.60.6	TAG.58.5	TAG.56.4	TAG.58.6
7	384	11481	16.9215	-5853	11472	15.2897	-282	FALSE	1	6708557	6709175	619	+	AT1G19392	-	-	-	-	Transposable element gene, copia-like retrotransposon family, has a 3.5e-10 P-value blast match to reverse transcriptase (Ty1_Copia-element) (Arabidopsis thaliana)	yes	TAG.52.5	TAG.52.6	TAG.54.8	TAG.54.9	TAG.54.6	TAG.56.5	TAG.56.6	TAG.50.4	TAG.52.7..1.	TAG.50.5..2.	TAG.50.6..2.	TAG.52.9..1.	TAG.54.5	TAG.54.7	TAG.50.3..1.	TAG.52.4	TAG.56.8	TAG.60.7	TAG.60.6	TAG.58.5	TAG.56.4	TAG.58.6
7	384	11481	16.9215	-4358	11474	6.47047	0	FALSE	1	6709773	6710670	898	+	AT1G19394	-	-	-	unknown protein	unknown protein; FUNCTIONS IN: molecular_function unknown; INVOLVED IN: biological_process unknown; LOCATED IN: cellular_component unknown; Has 1 Blast hits to 1 proteins in 1 species: Archae - 0; Bacteria - 0; Metazoa - 0; Fungi - 0; Plants - 1; Viruses - 0; Other Eukaryotes - 0 (source: NCBI BLink).	no	TAG.52.5	TAG.52.6	TAG.54.8	TAG.54.9	TAG.54.6	TAG.56.5	TAG.56.6	TAG.50.4	TAG.52.7..1.	TAG.50.5..2.	TAG.50.6..2.	TAG.52.9..1.	TAG.54.5	TAG.54.7	TAG.50.3..1.	TAG.52.4	TAG.56.8	TAG.60.7	TAG.60.6	TAG.58.5	TAG.56.4	TAG.58.6
7	384	11481	16.9215	-3241	11475	14.937	0	FALSE	1	6710961	6711787	827	+	AT1G19397	-	-	-	unknown protein	unknown protein; FUNCTIONS IN: molecular_function unknown; INVOLVED IN: biological_process unknown; LOCATED IN: cellular_component unknown; Has 0 Blast hits to 0 proteins in 0 species (source: NCBI BLink).	no	TAG.52.5	TAG.52.6	TAG.54.8	TAG.54.9	TAG.54.6	TAG.56.5	TAG.56.6	TAG.50.4	TAG.52.7..1.	TAG.50.5..2.	TAG.50.6..2.	TAG.52.9..1.	TAG.54.5	TAG.54.7	TAG.50.3..1.	TAG.52.4	TAG.56.8	TAG.60.7	TAG.60.6	TAG.58.5	TAG.56.4	TAG.58.6
7	384	11481	16.9215	-776	11478	13.2187	0	FALSE	1	6712038	6714252	2215	-	AT1G19400	-	F18O14.16, F18O14_16	-	unknown protein	unknown protein; FUNCTIONS IN: molecular_function unknown; INVOLVED IN: biological_process unknown; LOCATED IN: cellular_component unknown; BEST Arabidopsis thaliana protein match is: unknown protein (TAIR:AT1G75180.3); Has 70 Blast hits to 70 proteins in 8 species: Archae - 0; Bacteria - 0; Metazoa - 0; Fungi - 0; Plants - 70; Viruses - 0; Other Eukaryotes - 0 (source: NCBI BLink).	no	TAG.52.5	TAG.52.6	TAG.54.8	TAG.54.9	TAG.54.6	TAG.56.5	TAG.56.6	TAG.50.4	TAG.52.7..1.	TAG.50.5..2.	TAG.50.6..2.	TAG.52.9..1.	TAG.54.5	TAG.54.7	TAG.50.3..1.	TAG.52.4	TAG.56.8	TAG.60.7	TAG.60.6	TAG.58.5	TAG.56.4	TAG.58.6
7	384	11481	16.9215	0	11481	16.9215	0	TRUE	1	6714492	6716439	1948	-	AT1G19410	-	F18O14.17, F18O14_17	-	unknown protein	FUNCTIONS IN: molecular_function unknown; INVOLVED IN: biological_process unknown; LOCATED IN: cellular_component unknown; CONTAINS InterPro DOMAIN/s: FBD (InterPro:IPR013596), Leucine-rich repeat 2 (InterPro:IPR013101); BEST Arabidopsis thaliana protein match is: F-box family protein (TAIR:AT5G62970.1); Has 533 Blast hits to 521 proteins in 5 species: Archae - 0; Bacteria - 0; Metazoa - 0; Fungi…	no	TAG.52.5	TAG.52.6	TAG.54.8	TAG.54.9	TAG.54.6	TAG.56.5	TAG.56.6	TAG.50.4	TAG.52.7..1.	TAG.50.5..2.	TAG.50.6..2.	TAG.52.9..1.	TAG.54.5	TAG.54.7	TAG.50.3..1.	TAG.52.4	TAG.56.8	TAG.60.7	TAG.60.6	TAG.58.5	TAG.56.4	TAG.58.6
7	384	11481	16.9215	4420	11495	5.91068	-2037	FALSE	1	6719448	6720654	1207	+	AT1G19415	-	F18O14.19	-	-	Transposable element gene, copia-like retrotransposon family, has a 6.1e-43 P-value blast match to gb|AAO73529.1| gag-pol polyprotein (Glycine max) (SIRE1) (Ty1_Copia-family)	yes	TAG.52.5	TAG.52.6	TAG.54.8	TAG.54.9	TAG.54.6	TAG.56.5	TAG.56.6	TAG.50.4	TAG.52.7..1.	TAG.50.5..2.	TAG.50.6..2.	TAG.52.9..1.	TAG.54.5	TAG.54.7	TAG.50.3..1.	TAG.52.4	TAG.56.8	TAG.60.7	TAG.60.6	TAG.58.5	TAG.56.4	TAG.58.6
7	384	11481	16.9215	6407	11495	5.91068	0	FALSE	1	6721435	6723930	2496	+	AT1G19420	-	F18O14.39	-	-	pseudogene, CHP-rich zinc finger protein	yes	TAG.52.5	TAG.52.6	TAG.54.8	TAG.54.9	TAG.54.6	TAG.56.5	TAG.56.6	TAG.50.4	TAG.52.7..1.	TAG.50.5..2.	TAG.50.6..2.	TAG.52.9..1.	TAG.54.5	TAG.54.7	TAG.50.3..1.	TAG.52.4	TAG.56.8	TAG.60.7	TAG.60.6	TAG.58.5	TAG.56.4	TAG.58.6
7	384	11481	16.9215	9545	11501	7.99149	0	FALSE	1	6724573	6728040	3468	-	AT1G19430	-	F18O14.20, F18O14_20	-	dehydration-responsive protein-related	dehydration-responsive protein-related; INVOLVED IN: biological_process unknown; LOCATED IN: Golgi apparatus; EXPRESSED IN: 22 plant structures; EXPRESSED DURING: 13 growth stages; CONTAINS InterPro DOMAIN/s: Protein of unknown function DUF248, methyltransferase putative (InterPro:IPR004159); BEST Arabidopsis thaliana protein match is: dehydration-responsive protein-related (TAIR:AT5G64030.1); Ha…	no	TAG.52.5	TAG.52.6	TAG.54.8	TAG.54.9	TAG.54.6	TAG.56.5	TAG.56.6	TAG.50.4	TAG.52.7..1.	TAG.50.5..2.	TAG.50.6..2.	TAG.52.9..1.	TAG.54.5	TAG.54.7	TAG.50.3..1.	TAG.52.4	TAG.56.8	TAG.60.7	TAG.60.6	TAG.58.5	TAG.56.4	TAG.58.6
7	384	11481	16.9215	13956	11503	6.01387	0	FALSE	1	6728984	6730931	1948	+	AT1G19440	KCS4	3-KETOACYL-COA SYNTHASE 4, F18O14.21, F18O14_21, KCS4	Encodes KCS4, a member of the 3-ketoacyl-CoA synthase family involved in the biosynthesis of VLCFA (very long chain fatty acids).	KCS4 (3-KETOACYL-COA SYNTHASE 4); acyltransferase/ catalytic/ transferase, transferring acyl groups other than amino-acyl groups	3-KETOACYL-COA SYNTHASE 4 (KCS4); FUNCTIONS IN: transferase activity, transferring acyl groups other than amino-acyl groups, catalytic activity, acyltransferase activity; INVOLVED IN: very-long-chain fatty acid metabolic process, cuticle development; LOCATED IN: membrane; EXPRESSED IN: 25 plant structures; EXPRESSED DURING: 15 growth stages; CONTAINS InterPro DOMAIN/s: Thiolase-like (InterPro:IPR…	no	TAG.52.5	TAG.52.6	TAG.54.8	TAG.54.9	TAG.54.6	TAG.56.5	TAG.56.6	TAG.50.4	TAG.52.7..1.	TAG.50.5..2.	TAG.50.6..2.	TAG.52.9..1.	TAG.54.5	TAG.54.7	TAG.50.3..1.	TAG.52.4	TAG.56.8	TAG.60.7	TAG.60.6	TAG.58.5	TAG.56.4	TAG.58.6		FA Elong & Wax
7	384	11481	16.9215	16406	11506	5.75868	0	FALSE	1	6731434	6734882	3449	-	AT1G19450	-	F18O14.22, F18O14_22	-	integral membrane protein, putative / sugar transporter family protein	integral membrane protein, putative / sugar transporter family protein; FUNCTIONS IN: carbohydrate transmembrane transporter activity, sugar:hydrogen symporter activity; INVOLVED IN: transport, transmembrane transport; LOCATED IN: plasma membrane, vacuole, membrane; EXPRESSED IN: 25 plant structures; EXPRESSED DURING: 15 growth stages; CONTAINS InterPro DOMAIN/s: Sugar transporter, conserved site…	no	TAG.52.5	TAG.52.6	TAG.54.8	TAG.54.9	TAG.54.6	TAG.56.5	TAG.56.6	TAG.50.4	TAG.52.7..1.	TAG.50.5..2.	TAG.50.6..2.	TAG.52.9..1.	TAG.54.5	TAG.54.7	TAG.50.3..1.	TAG.52.4	TAG.56.8	TAG.60.7	TAG.60.6	TAG.58.5	TAG.56.4	TAG.58.6
7	384	11481	16.9215	23456	11513	5.46417	-230	FALSE	1	6738484	6739734	1251	+	AT1G19460	-	F18O14.24, F18O14_24	-	kelch repeat-containing F-box family protein	kelch repeat-containing F-box family protein; FUNCTIONS IN: molecular_function unknown; INVOLVED IN: biological_process unknown; LOCATED IN: cellular_component unknown; CONTAINS InterPro DOMAIN/s: Galactose oxidase/kelch, beta-propeller (InterPro:IPR011043), Kelch repeat type 1 (InterPro:IPR006652), Kelch related (InterPro:IPR013089), Kelch-type beta propeller (InterPro:IPR015915); BEST Arabidops…	no	TAG.52.5	TAG.52.6	TAG.54.8	TAG.54.9	TAG.54.6	TAG.56.5	TAG.56.6	TAG.50.4	TAG.52.7..1.	TAG.50.5..2.	TAG.50.6..2.	TAG.52.9..1.	TAG.54.5	TAG.54.7	TAG.50.3..1.	TAG.52.4	TAG.56.8	TAG.60.7	TAG.60.6	TAG.58.5	TAG.56.4	TAG.58.6
7	384	11481	16.9215	25472	11513	5.46417	536	FALSE	1	6740500	6740591	92	+	AT1G19464	MIR864A	MICRORNA864A, MIR864A	Encodes a microRNA of unknown function. MicroRNAs are regulatory RNAs with a mature length of ~21-nucleotides that are processed from hairpin precursors by Dicer-like enzymes. MicroRNAs can negatively regulate gene expression by attenuating translation or by directing mRNA cleavage. Mature sequence: UCAGGUAUGAUUGACUUCAAA	MIR864A (MICRORNA864A); miRNA	-	no	TAG.52.5	TAG.52.6	TAG.54.8	TAG.54.9	TAG.54.6	TAG.56.5	TAG.56.6	TAG.50.4	TAG.52.7..1.	TAG.50.5..2.	TAG.50.6..2.	TAG.52.9..1.	TAG.54.5	TAG.54.7	TAG.50.3..1.	TAG.52.4	TAG.56.8	TAG.60.7	TAG.60.6	TAG.58.5	TAG.56.4	TAG.58.6
7	384	11481	16.9215	26268	11513	5.46417	1332	FALSE	1	6741296	6742534	1239	+	AT1G19470	-	F18O14.42	-	kelch repeat-containing F-box family protein	kelch repeat-containing F-box family protein; FUNCTIONS IN: molecular_function unknown; INVOLVED IN: biological_process unknown; LOCATED IN: cellular_component unknown; EXPRESSED IN: pollen tube; CONTAINS InterPro DOMAIN/s: Galactose oxidase/kelch, beta-propeller (InterPro:IPR011043), Kelch repeat type 1 (InterPro:IPR006652), Kelch related (InterPro:IPR013089), Kelch-type beta propeller (InterPro…	no	TAG.52.5	TAG.52.6	TAG.54.8	TAG.54.9	TAG.54.6	TAG.56.5	TAG.56.6	TAG.50.4	TAG.52.7..1.	TAG.50.5..2.	TAG.50.6..2.	TAG.52.9..1.	TAG.54.5	TAG.54.7	TAG.50.3..1.	TAG.52.4	TAG.56.8	TAG.60.7	TAG.60.6	TAG.58.5	TAG.56.4	TAG.58.6
7	384	11481	16.9215	29325	11513	5.46417	4389	FALSE	1	6744353	6746408	2056	+	AT1G19480	-	F18O14.25, F18O14_25	-	HhH-GPD base excision DNA repair family protein	HhH-GPD base excision DNA repair family protein; FUNCTIONS IN: catalytic activity; INVOLVED IN: DNA repair, base-excision repair; LOCATED IN: chloroplast; EXPRESSED IN: 22 plant structures; EXPRESSED DURING: 13 growth stages; CONTAINS InterPro DOMAIN/s: DNA glycosylase (InterPro:IPR011257), HhH-GPD domain (InterPro:IPR003265); BEST Arabidopsis thaliana protein match is: HhH-GPD base excision DNA …	no	TAG.52.5	TAG.52.6	TAG.54.8	TAG.54.9	TAG.54.6	TAG.56.5	TAG.56.6	TAG.50.4	TAG.52.7..1.	TAG.50.5..2.	TAG.50.6..2.	TAG.52.9..1.	TAG.54.5	TAG.54.7	TAG.50.3..1.	TAG.52.4	TAG.56.8	TAG.60.7	TAG.60.6	TAG.58.5	TAG.56.4	TAG.58.6
7	384	11481	16.9215	31784	11513	5.46417	6848	FALSE	1	6746812	6751507	4696	+	AT1G19485	-	-	-	AT hook motif-containing protein	AT hook motif-containing protein; FUNCTIONS IN: DNA binding; INVOLVED IN: regulation of transcription, DNA-dependent; LOCATED IN: CUL4 RING ubiquitin ligase complex; EXPRESSED IN: 23 plant structures; EXPRESSED DURING: 13 growth stages; CONTAINS InterPro DOMAIN/s: WD40 repeat-like (InterPro:IPR011046), AT hook, DNA-binding, conserved site (InterPro:IPR017956), WD40/YVTN repeat-like (InterPro:IPR0…	no	TAG.52.5	TAG.52.6	TAG.54.8	TAG.54.9	TAG.54.6	TAG.56.5	TAG.56.6	TAG.50.4	TAG.52.7..1.	TAG.50.5..2.	TAG.50.6..2.	TAG.52.9..1.	TAG.54.5	TAG.54.7	TAG.50.3..1.	TAG.52.4	TAG.56.8	TAG.60.7	TAG.60.6	TAG.58.5	TAG.56.4	TAG.58.6
8	3	11599	5.59408	-21072	11573	5.33515	-8877	FALSE	1	6756284	6757377	1094	-	AT1G19510	ATRL5	ARABIDOPSIS RAD-LIKE 5, ATRL5, F18O14.26, F18O14_26	-	ATRL5 (ARABIDOPSIS RAD-LIKE 5); DNA binding / transcription factor	ARABIDOPSIS RAD-LIKE 5 (ATRL5); FUNCTIONS IN: transcription factor activity, DNA binding; INVOLVED IN: regulation of transcription, DNA-dependent; EXPRESSED IN: 11 plant structures; EXPRESSED DURING: 9 growth stages; CONTAINS InterPro DOMAIN/s: SANT, DNA-binding (InterPro:IPR001005), Molecular chaperone, heat shock protein, Hsp40, DnaJ (InterPro:IPR015609), Homeodomain-like (InterPro:IPR009057), …	no	TAG.50.4	TAG.52.5	TAG.52.6	.	.	.	.	.	.	.	.	.	.	.	.	.	.	.	.	.	.	.
8	3	11599	5.59408	-15671	11573	5.33515	-3476	FALSE	1	6759965	6762778	2814	+	AT1G19520	NFD5	F18O14.40, NFD5, NUCLEAR FUSION DEFECTIVE 5	-	NFD5 (NUCLEAR FUSION DEFECTIVE 5)	NUCLEAR FUSION DEFECTIVE 5 (NFD5); EXPRESSED IN: 21 plant structures; EXPRESSED DURING: 13 growth stages; CONTAINS InterPro DOMAIN/s: Pentatricopeptide repeat (InterPro:IPR002885); BEST Arabidopsis thaliana protein match is: pentatricopeptide (PPR) repeat-containing protein (TAIR:AT1G01970.1); Has 13897 Blast hits to 5066 proteins in 165 species: Archae - 3; Bacteria - 30; Metazoa - 232; Fungi - …	no	TAG.50.4	TAG.52.5	TAG.52.6	.	.	.	.	.	.	.	.	.	.	.	.	.	.	.	.	.	.	.
8	3	11599	5.59408	-13478	11573	5.33515	-1283	FALSE	1	6763915	6764971	1057	+	AT1G19530	-	F18O14.29, F18O14_29	-	unknown protein	unknown protein; FUNCTIONS IN: molecular_function unknown; INVOLVED IN: N-terminal protein myristoylation; LOCATED IN: cellular_component unknown; EXPRESSED IN: inflorescence meristem, leaf apex, hypocotyl, flower, root; EXPRESSED DURING: petal differentiation and expansion stage; Has 28 Blast hits to 28 proteins in 7 species: Archae - 0; Bacteria - 0; Metazoa - 0; Fungi - 0; Plants - 28; Viruses…	no	TAG.50.4	TAG.52.5	TAG.52.6	.	.	.	.	.	.	.	.	.	.	.	.	.	.	.	.	.	.	.
8	3	11599	5.59408	-11108	11573	5.33515	0	FALSE	1	6765667	6767341	1675	+	AT1G19540	-	F18O14.30, F18O14_30	-	isoflavone reductase, putative	isoflavone reductase, putative; FUNCTIONS IN: transcription repressor activity, binding, catalytic activity; INVOLVED IN: regulation of nitrogen utilization, metabolic process; LOCATED IN: cellular_component unknown; EXPRESSED IN: 18 plant structures; EXPRESSED DURING: 11 growth stages; CONTAINS InterPro DOMAIN/s: NAD(P)-binding (InterPro:IPR016040), NmrA-like (InterPro:IPR008030); BEST Arabidops…	no	TAG.50.4	TAG.52.5	TAG.52.6	.	.	.	.	.	.	.	.	.	.	.	.	.	.	.	.	.	.	.
8	3	11599	5.59408	-10466	11573	5.33515	1197	FALSE	1	6767451	6767983	533	-	AT1G19550	-	F18O14.31, F18O14_31	-	dehydroascorbate reductase, putative	dehydroascorbate reductase, putative; FUNCTIONS IN: glutathione dehydrogenase (ascorbate) activity; EXPRESSED IN: leaf; CONTAINS InterPro DOMAIN/s: Thioredoxin fold (InterPro:IPR012335), Glutathione S-transferase, C-terminal (InterPro:IPR004046), Glutathione S-transferase, C-terminal-like (InterPro:IPR010987), Glutathione S-transferase/chloride channel, C-terminal (InterPro:IPR017933), Glutathion…	no	TAG.50.4	TAG.52.5	TAG.52.6	.	.	.	.	.	.	.	.	.	.	.	.	.	.	.	.	.	.	.
8	3	11599	5.59408	-7697	11573	5.33515	2560	FALSE	1	6768814	6770752	1939	-	AT1G19560	-	F18O14.32	-	-	pseudogene, putative CHP-rich zinc finger protein	yes	TAG.50.4	TAG.52.5	TAG.52.6	.	.	.	.	.	.	.	.	.	.	.	.	.	.	.	.	.	.	.
8	3	11599	5.59408	-3921	11599	5.59408	-3921	TRUE	1	6773302	6774528	1227	-	AT1G19570	DHAR1	DHAR1, F14P1.9, F14P1_9, dehydroascorbate reductase	Encodes a member of the dehydroascorbate reductase gene family. Critical for a mutualistic symbiosis between the host Arabidopsis and the root colonizing fungus Piriformospora indica.	DHAR1 (dehydroascorbate reductase); glutathione dehydrogenase (ascorbate)	dehydroascorbate reductase (DHAR1); FUNCTIONS IN: copper ion binding, glutathione dehydrogenase (ascorbate) activity; INVOLVED IN: response to jasmonic acid stimulus, response to ozone; LOCATED IN: in 6 components; EXPRESSED IN: 6 plant structures; EXPRESSED DURING: seedling growth; CONTAINS InterPro DOMAIN/s: Thioredoxin fold (InterPro:IPR012335), Glutathione S-transferase, C-terminal (InterPro:…	no	TAG.50.4	TAG.52.5	TAG.52.6	.	.	.	.	.	.	.	.	.	.	.	.	.	.	.	.	.	.	.
8	3	11599	5.59408	-993	11599	5.59408	-993	TRUE	1	6774763	6777456	2694	+	AT1G19580	GAMMA CA1	GAMMA CA1, GAMMA CARBONIC ANHYDRASE 1	Encodes mitochondrial gamma carbonic anhydrase. Component of the NADH dehydrogenase complex.	GAMMA CA1 (GAMMA CARBONIC ANHYDRASE 1); carbonate dehydratase	GAMMA CARBONIC ANHYDRASE 1 (GAMMA CA1); FUNCTIONS IN: carbonate dehydratase activity; INVOLVED IN: photorespiration; LOCATED IN: mitochondrion, mitochondrial membrane, respiratory chain complex I; EXPRESSED IN: 23 plant structures; EXPRESSED DURING: 13 growth stages; CONTAINS InterPro DOMAIN/s: Trimeric LpxA-like (InterPro:IPR011004), Bacterial transferase hexapeptide repeat (InterPro:IPR001451);…	no	TAG.50.4	TAG.52.5	TAG.52.6	.	.	.	.	.	.	.	.	.	.	.	.	.	.	.	.	.	.	.
8	3	11599	5.59408	539	11599	5.59408	539	TRUE	1	6778988	6781173	2186	+	AT1G19600	-	F14P1.7, F14P1_7	-	pfkB-type carbohydrate kinase family protein	pfkB-type carbohydrate kinase family protein; FUNCTIONS IN: kinase activity; INVOLVED IN: D-ribose catabolic process; LOCATED IN: cellular_component unknown; EXPRESSED IN: 21 plant structures; EXPRESSED DURING: 13 growth stages; CONTAINS InterPro DOMAIN/s: Carbohydrate/purine kinase (InterPro:IPR011611); BEST Arabidopsis thaliana protein match is: pfkB-type carbohydrate kinase family protein (TAI…	no	TAG.50.4	TAG.52.5	TAG.52.6	.	.	.	.	.	.	.	.	.	.	.	.	.	.	.	.	.	.	.
8	3	11599	5.59408	3034	11599	5.59408	3034	TRUE	1	6781483	6782039	557	-	AT1G19610	PDF1.4	F14P1.6, F14P1_6, LCR78, LOW-MOLECULAR-WEIGHT CYSTEINE-RICH 78, PDF1.4	Predicted to encode a PR (pathogenesis-related) protein. Belongs to the plant defensin (PDF) family with the following members: At1g75830/PDF1.1, At5g44420/PDF1.2a, At2g26020/PDF1.2b, At5g44430/PDF1.2c, At2g26010/PDF1.3, At1g19610/PDF1.4, At1g55010/PDF1.5, At2g02120/PDF2.1, At2g02100/PDF2.2, At2g02130/PDF2.3, At1g61070/PDF2.4, At5g63660/PDF2.5, At2g02140/PDF2.6, At5g38330/PDF3.1 and At4g30070/PDF…	PDF1.4	PDF1.4; FUNCTIONS IN: molecular_function unknown; INVOLVED IN: defense response; LOCATED IN: endomembrane system; EXPRESSED IN: 13 plant structures; EXPRESSED DURING: 9 growth stages; CONTAINS InterPro DOMAIN/s: Gamma thionin (InterPro:IPR008176), Knottin (InterPro:IPR003614); BEST Arabidopsis thaliana protein match is: LCR67 (TAIR:AT1G75830.1); Has 101 Blast hits to 101 proteins in 35 species: A…	no	TAG.50.4	TAG.52.5	TAG.52.6	.	.	.	.	.	.	.	.	.	.	.	.	.	.	.	.	.	.	.
8	3	11599	5.59408	5571	11599	5.59408	5571	TRUE	1	6784020	6785075	1056	+	AT1G19620	-	F14P1.5	-	unknown protein	unknown protein; FUNCTIONS IN: molecular_function unknown; INVOLVED IN: biological_process unknown; LOCATED IN: cellular_component unknown; EXPRESSED IN: leaf lamina base, shoot apex, embryo, petiole, leaf; EXPRESSED DURING: C globular stage, LP12 twelve leaves visible; Has 19 Blast hits to 7 proteins in 5 species: Archae - 0; Bacteria - 2; Metazoa - 12; Fungi - 0; Plants - 2; Viruses - 0; Other …	no	TAG.50.4	TAG.52.5	TAG.52.6	.	.	.	.	.	.	.	.	.	.	.	.	.	.	.	.	.	.	.
8	3	11599	5.59408	6978	11599	5.59408	6978	TRUE	1	6785427	6787967	2541	-	AT1G19630	CYP722A1	CYP722A1, F14P1.4, F14P1_4	member of CYP722A	CYP722A1; electron carrier/ heme binding / iron ion binding / monooxygenase/ oxygen binding	CYP722A1; FUNCTIONS IN: electron carrier activity, monooxygenase activity, iron ion binding, oxygen binding, heme binding; LOCATED IN: endomembrane system; EXPRESSED IN: stem, flower; EXPRESSED DURING: petal differentiation and expansion stage; CONTAINS InterPro DOMAIN/s: Cytochrome P450 (InterPro:IPR001128), Cytochrome P450, conserved site (InterPro:IPR017972), Cytochrome P450, E-class, group I …	no	TAG.50.4	TAG.52.5	TAG.52.6	.	.	.	.	.	.	.	.	.	.	.	.	.	.	.	.	.	.	.
9	1	11643	5.40354	-6831	11643	5.40354	-6831	TRUE	1	6788885	6791846	2962	-	AT1G19640	JMT	F14P1.3, F14P1_3, JASMONIC ACID CARBOXYL METHYLTRANSFERASE, JMT	Encodes a S-adenosyl-L-methionine:jasmonic acid carboxyl methyltransferase that catalyzes the formation of methyljasmonate from jasmonic acid. Its expression is induced in response to wounding or methyljasmonate treatment.	JMT (JASMONIC ACID CARBOXYL METHYLTRANSFERASE); jasmonate O-methyltransferase	JASMONIC ACID CARBOXYL METHYLTRANSFERASE (JMT); FUNCTIONS IN: jasmonate O-methyltransferase activity; INVOLVED IN: jasmonic acid metabolic process, jasmonic acid biosynthetic process, response to wounding, jasmonic acid mediated signaling pathway; LOCATED IN: cytoplasm; EXPRESSED IN: 20 plant structures; EXPRESSED DURING: 11 growth stages; CONTAINS InterPro DOMAIN/s: SAM dependent carboxyl methyl…	no	TAG.52.6	.	.	.	.	.	.	.	.	.	.	.	.	.	.	.	.	.	.	.	.	.		Oxylipin I
9	1	11643	5.40354	0	11643	5.40354	0	TRUE	1	6796202	6799764	3563	-	AT1G19650	-	F14P1.2, F14P1_2	-	SEC14 cytosolic factor, putative / phosphoglyceride transfer protein, putative	SEC14 cytosolic factor, putative / phosphoglyceride transfer protein, putative; FUNCTIONS IN: phosphatidylinositol transporter activity, transporter activity; INVOLVED IN: transport; LOCATED IN: plasma membrane; EXPRESSED IN: 20 plant structures; EXPRESSED DURING: 15 growth stages; CONTAINS InterPro DOMAIN/s: Cellular retinaldehyde-binding/triple function, C-terminal (InterPro:IPR001251), Cellula…	no	TAG.52.6	.	.	.	.	.	.	.	.	.	.	.	.	.	.	.	.	.	.	.	.	.
9	1	11643	5.40354	1304	11643	5.40354	1304	TRUE	1	6799981	6802685	2705	-	AT1G19660	-	F14P1.1, F14P1_1	-	wound-responsive family protein	wound-responsive family protein; INVOLVED IN: response to wounding; CONTAINS InterPro DOMAIN/s: Protein of unknown function DUF151 (InterPro:IPR003729); BEST Arabidopsis thaliana protein match is: wound-responsive protein-related (TAIR:AT1G75380.3); Has 559 Blast hits to 559 proteins in 164 species: Archae - 30; Bacteria - 276; Metazoa - 0; Fungi - 0; Plants - 67; Viruses - 0; Other Eukaryotes - …	no	TAG.52.6	.	.	.	.	.	.	.	.	.	.	.	.	.	.	.	.	.	.	.	.	.
9	1	11643	5.40354	4934	11643	5.40354	4934	TRUE	1	6803611	6805044	1434	-	AT1G19670	ATCLH1	ARABIDOPSIS THALIANA CORONATINE-INDUCED PROTEIN 1, ATCLH1, ATHCOR1, CHLOROPHYLLASE, CORI1, CORONATINE-INDUCED PROTEIN 1, F6F9.28, F6F9_28	Chlorophyllase is the first enzyme involved in chlorophyll degradation. It catalyzes the hydrolysis of the ester bond to yield chlorophyllide and phytol. AtCLH1 lacks a typical signal sequence for the chloroplast. Its expression is induced rapidly by methyljasmonate, a known promoter of senescence and chlorophyll degradation.	ATCLH1 (ARABIDOPSIS THALIANA CORONATINE-INDUCED PROTEIN 1); chlorophyllase	ARABIDOPSIS THALIANA CORONATINE-INDUCED PROTEIN 1 (ATCLH1); FUNCTIONS IN: chlorophyllase activity; INVOLVED IN: response to jasmonic acid stimulus, chlorophyll catabolic process, jasmonic acid mediated signaling pathway, response to stress; LOCATED IN: vacuole; EXPRESSED IN: 22 plant structures; EXPRESSED DURING: 14 growth stages; CONTAINS InterPro DOMAIN/s: Chlorophyllase (InterPro:IPR010821), C…	no	TAG.52.6	.	.	.	.	.	.	.	.	.	.	.	.	.	.	.	.	.	.	.	.	.
9	1	11643	5.40354	6780	11643	5.40354	6780	TRUE	1	6805457	6807862	2406	+	AT1G19680	-	F14P1.21, F14P1_21	-	protein binding / zinc ion binding	protein binding / zinc ion binding; FUNCTIONS IN: protein binding, zinc ion binding; INVOLVED IN: N-terminal protein myristoylation; EXPRESSED IN: 24 plant structures; EXPRESSED DURING: 15 growth stages; CONTAINS InterPro DOMAIN/s: Zinc finger, RING-type (InterPro:IPR001841); BEST Arabidopsis thaliana protein match is: protein binding / zinc ion binding (TAIR:AT1G75400.1); Has 366 Blast hits to 2…	no	TAG.52.6	.	.	.	.	.	.	.	.	.	.	.	.	.	.	.	.	.	.	.	.	.
9	1	11643	5.40354	9038	11643	5.40354	9038	TRUE	1	6807715	6809569	1855	-	AT1G19690	-	F14P1.35, F14P1_35	-	binding / catalytic/ coenzyme binding	binding / catalytic/ coenzyme binding; FUNCTIONS IN: coenzyme binding, binding, catalytic activity; INVOLVED IN: cellular metabolic process, metabolic process; LOCATED IN: chloroplast; EXPRESSED IN: 21 plant structures; EXPRESSED DURING: 13 growth stages; CONTAINS InterPro DOMAIN/s: NAD-dependent epimerase/dehydratase (InterPro:IPR001509), NAD(P)-binding (InterPro:IPR016040); Has 2514 Blast hits …	no	TAG.52.6	.	.	.	.	.	.	.	.	.	.	.	.	.	.	.	.	.	.	.	.	.
10	1	16408	5.57705	-8157	16408	5.57705	-8157	TRUE	1	9513089	9515001	1913	-	AT1G27390	TOM20-2	F17L21.18, F17L21_18, TOM20-2, TRANSLOCASE OUTER MEMBRANE 20-2	Form of TOM20, which is a component of the TOM complex, involved in transport of nuclear-encoded mitochondrial proteins	TOM20-2 (TRANSLOCASE OUTER MEMBRANE 20-2); P-P-bond-hydrolysis-driven protein transmembrane transporter/ metal ion binding	TRANSLOCASE OUTER MEMBRANE 20-2 (TOM20-2); FUNCTIONS IN: P-P-bond-hydrolysis-driven protein transmembrane transporter activity, metal ion binding; INVOLVED IN: protein targeting to mitochondrion; LOCATED IN: in 7 components; EXPRESSED IN: 23 plant structures; EXPRESSED DURING: 13 growth stages; CONTAINS InterPro DOMAIN/s: Tetratricopeptide region (InterPro:IPR013026), Plant specific mitochondrial…	no	PE.36.4	.	.	.	.	.	.	.	.	.	.	.	.	.	.	.	.	.	.	.	.	.
10	1	16408	5.57705	-6218	16408	5.57705	-6218	TRUE	1	9515135	9516940	1806	+	AT1G27400	-	F17L21.19, F17L21_19	-	60S ribosomal protein L17 (RPL17A)	60S ribosomal protein L17 (RPL17A); FUNCTIONS IN: structural constituent of ribosome; INVOLVED IN: translation; LOCATED IN: cytosolic large ribosomal subunit, ribosome, plasma membrane, chloroplast, vacuole; EXPRESSED IN: 23 plant structures; EXPRESSED DURING: 13 growth stages; CONTAINS InterPro DOMAIN/s: Ribosomal protein L22/L17 (InterPro:IPR001063), Ribosomal protein L22/L17, eukaryotic/archae…	no	PE.36.4	.	.	.	.	.	.	.	.	.	.	.	.	.	.	.	.	.	.	.	.	.
10	1	16408	5.57705	-4133	16408	5.57705	-4133	TRUE	1	9517201	9519025	1825	+	AT1G27410	-	F17L21.20, F17L21_20	-	DNA cross-link repair protein-related	DNA cross-link repair protein-related; FUNCTIONS IN: molecular_function unknown; INVOLVED IN: biological_process unknown; LOCATED IN: cellular_component unknown; EXPRESSED IN: 23 plant structures; EXPRESSED DURING: 13 growth stages; CONTAINS InterPro DOMAIN/s: DNA repair metallo-beta-lactamase (InterPro:IPR011084); BEST Arabidopsis thaliana protein match is: SNM1 (SENSITIVE TO NITROGEN MUSTARD 1)…	no	PE.36.4	.	.	.	.	.	.	.	.	.	.	.	.	.	.	.	.	.	.	.	.	.
10	1	16408	5.57705	-2638	16408	5.57705	-2638	TRUE	1	9519108	9520520	1413	+	AT1G27420	-	F17L21.21, F17L21_21	-	kelch repeat-containing F-box family protein	kelch repeat-containing F-box family protein; FUNCTIONS IN: molecular_function unknown; INVOLVED IN: biological_process unknown; LOCATED IN: chloroplast; CONTAINS InterPro DOMAIN/s: Cyclin-like F-box (InterPro:IPR001810), Galactose oxidase/kelch, beta-propeller (InterPro:IPR011043), Kelch repeat type 1 (InterPro:IPR006652), Kelch related (InterPro:IPR013089), Kelch-type beta propeller (InterPro:I…	no	PE.36.4	.	.	.	.	.	.	.	.	.	.	.	.	.	.	.	.	.	.	.	.	.
10	1	16408	5.57705	0	16408	5.57705	0	TRUE	1	9520911	9526928	6018	-	AT1G27430	-	F17L21.22, F17L21_22	-	GYF domain-containing protein	GYF domain-containing protein; FUNCTIONS IN: molecular_function unknown; INVOLVED IN: biological_process unknown; LOCATED IN: cellular_component unknown; EXPRESSED IN: stem, sperm cell, guard cell; CONTAINS InterPro DOMAIN/s: GYF (InterPro:IPR003169); BEST Arabidopsis thaliana protein match is: unknown protein (TAIR:AT1G24300.1); Has 16210 Blast hits to 8637 proteins in 432 species: Archae - 0; B…	no	PE.36.4	.	.	.	.	.	.	.	.	.	.	.	.	.	.	.	.	.	.	.	.	.
10	1	16408	5.57705	4416	16408	5.57705	4416	TRUE	1	9527574	9528878	1305	-	AT1G27435	-	-	-	unknown protein	unknown protein; FUNCTIONS IN: molecular_function unknown; INVOLVED IN: biological_process unknown; LOCATED IN: cellular_component unknown; EXPRESSED IN: 23 plant structures; EXPRESSED DURING: 13 growth stages; Has 8 Blast hits to 8 proteins in 4 species: Archae - 0; Bacteria - 0; Metazoa - 0; Fungi - 0; Plants - 8; Viruses - 0; Other Eukaryotes - 0 (source: NCBI BLink).	no	PE.36.4	.	.	.	.	.	.	.	.	.	.	.	.	.	.	.	.	.	.	.	.	.
10	1	16408	5.57705	5983	16408	5.57705	5983	TRUE	1	9529141	9531375	2235	-	AT1G27440	GUT2	ATGUT1, F17L21.23, F17L21_23, GUT2, IRX10	-	GUT2; catalytic/ glucuronoxylan glucuronosyltransferase	GUT2; FUNCTIONS IN: glucuronoxylan glucuronosyltransferase activity, catalytic activity; INVOLVED IN: secondary cell wall biogenesis, glucuronoxylan biosynthetic process; LOCATED IN: endomembrane system, membrane; EXPRESSED IN: 25 plant structures; EXPRESSED DURING: 14 growth stages; CONTAINS InterPro DOMAIN/s: Exostosin-like (InterPro:IPR004263); BEST Arabidopsis thaliana protein match is: GUT1;…	no	PE.36.4	.	.	.	.	.	.	.	.	.	.	.	.	.	.	.	.	.	.	.	.	.
10	1	16408	5.57705	8681	16408	5.57705	8681	TRUE	1	9531839	9534114	2276	+	AT1G27450	APT1	ADENINE PHOSPHORIBOSYL TRANSFERASE 1, APT1, ARABIDOPSIS THALIANA ADENINE PHOSPHORIBOSYLTRANSFERASE 1, ATAPT1, F17L21.24, F17L21_24	Adenosine phosphoribosyl transferase(E.C:2.4.2.7), involved in the one-step salvage of adenine to AMP.	APT1 (ADENINE PHOSPHORIBOSYL TRANSFERASE 1); adenine phosphoribosyltransferase	ADENINE PHOSPHORIBOSYL TRANSFERASE 1 (APT1); FUNCTIONS IN: adenine phosphoribosyltransferase activity; INVOLVED IN: response to cadmium ion, adenine salvage; LOCATED IN: cytosol, chloroplast, plasma membrane, plant-type cell wall; EXPRESSED IN: 24 plant structures; EXPRESSED DURING: 13 growth stages; CONTAINS InterPro DOMAIN/s: Adenine phosphoribosyl transferase (InterPro:IPR005764), Phosphoribos…	no	PE.36.4	.	.	.	.	.	.	.	.	.	.	.	.	.	.	.	.	.	.	.	.	.
11	2	16484	6.41807	-7777	16481	5.37945	-7011	FALSE	1	9551451	9554139	2689	-	AT1G27500	-	F17L21.29, F17L21_29	-	kinesin light chain-related	kinesin light chain-related; FUNCTIONS IN: binding; LOCATED IN: cellular_component unknown; EXPRESSED IN: cultured cell; CONTAINS InterPro DOMAIN/s: Tetratricopeptide TPR-1 (InterPro:IPR001440), Tetratricopeptide-like helical (InterPro:IPR011990), Tetratricopeptide region (InterPro:IPR013026); BEST Arabidopsis thaliana protein match is: kinesin light chain-related (TAIR:AT3G27960.1); Has 9593 Bla…	no	TAG.50.0	.	.	.	.	.	.	.	.	.	.	.	.	.	.	.	.	.	.	.	.	.
11	2	16484	6.41807	-3549	16481	5.37945	-2783	FALSE	1	9554745	9558367	3623	-	AT1G27510	-	-	-	unknown protein	INVOLVED IN: response to singlet oxygen; LOCATED IN: thylakoid membrane; EXPRESSED IN: 22 plant structures; EXPRESSED DURING: 13 growth stages; BEST Arabidopsis thaliana protein match is: EX1 (EXECUTER1) (TAIR:AT4G33630.2); Has 213 Blast hits to 208 proteins in 76 species: Archae - 0; Bacteria - 13; Metazoa - 63; Fungi - 31; Plants - 69; Viruses - 0; Other Eukaryotes - 37 (source: NCBI BLink).	no	TAG.50.0	.	.	.	.	.	.	.	.	.	.	.	.	.	.	.	.	.	.	.	.	.
11	2	16484	6.41807	0	16484	6.41807	0	TRUE	1	9558635	9562381	3747	+	AT1G27520	-	T17H3.2, T17H3_2	-	glycoside hydrolase family 47 protein	glycoside hydrolase family 47 protein; FUNCTIONS IN: mannosyl-oligosaccharide 1,2-alpha-mannosidase activity, alpha-mannosidase activity, calcium ion binding; INVOLVED IN: protein amino acid N-linked glycosylation; LOCATED IN: endomembrane system, membrane; EXPRESSED IN: 22 plant structures; EXPRESSED DURING: 13 growth stages; CONTAINS InterPro DOMAIN/s: Glycoside hydrolase, family 47 (InterPro:I…	no	TAG.50.0	.	.	.	.	.	.	.	.	.	.	.	.	.	.	.	.	.	.	.	.	.
11	2	16484	6.41807	675	16484	6.41807	675	TRUE	1	9562591	9563963	1373	-	AT1G27530	-	T17H3.3, T17H3_3	-	unknown protein	FUNCTIONS IN: molecular_function unknown; INVOLVED IN: biological_process unknown; LOCATED IN: cellular_component unknown; EXPRESSED IN: 23 plant structures; EXPRESSED DURING: 15 growth stages; CONTAINS InterPro DOMAIN/s: Ubiquitin-conjugating enzyme/RWD-like (InterPro:IPR016135), Ubiquitin-fold modifier-conjugating enzyme 1 (InterPro:IPR014806); Has 183 Blast hits to 183 proteins in 80 species: …	no	TAG.50.0	.	.	.	.	.	.	.	.	.	.	.	.	.	.	.	.	.	.	.	.	.
11	2	16484	6.41807	4416	16484	6.41807	4416	TRUE	1	9566332	9567906	1575	-	AT1G27540	-	T17H3.4, T17H3_4	-	F-box family protein	F-box family protein; FUNCTIONS IN: molecular_function unknown; INVOLVED IN: biological_process unknown; EXPRESSED IN: male gametophyte, pollen tube; EXPRESSED DURING: L mature pollen stage, M germinated pollen stage; CONTAINS InterPro DOMAIN/s: Protein of unknown function DUF295 (InterPro:IPR005174); BEST Arabidopsis thaliana protein match is: F-box family protein (TAIR:AT1G27580.1); Has 148 Bla…	no	TAG.50.0	.	.	.	.	.	.	.	.	.	.	.	.	.	.	.	.	.	.	.	.	.
11	2	16484	6.41807	6897	16484	6.41807	6897	TRUE	1	9568813	9569330	518	-	AT1G27550	-	T17H3.5, T17H3_5	-	F-box family protein	F-box family protein; FUNCTIONS IN: molecular_function unknown; INVOLVED IN: biological_process unknown; BEST Arabidopsis thaliana protein match is: F-box family protein (TAIR:AT1G27580.1); Has 60 Blast hits to 60 proteins in 2 species: Archae - 0; Bacteria - 0; Metazoa - 0; Fungi - 0; Plants - 60; Viruses - 0; Other Eukaryotes - 0 (source: NCBI BLink).	no	TAG.50.0	.	.	.	.	.	.	.	.	.	.	.	.	.	.	.	.	.	.	.	.	.
11	2	16484	6.41807	8939	16484	6.41807	8939	TRUE	1	9570855	9571987	1133	-	AT1G27560	-	T17H3.6, T17H3_6	pseudogene of F-box family protein-related	-	-	yes	TAG.50.0	.	.	.	.	.	.	.	.	.	.	.	.	.	.	.	.	.	.	.	.	.
12	1	16925	5.4575	-8123	16925	5.4575	-8123	TRUE	1	9832816	9834427	1612	-	AT1G28140	-	F3H9.20, F3H9_20	-	unknown protein	unknown protein; FUNCTIONS IN: molecular_function unknown; INVOLVED IN: biological_process unknown; LOCATED IN: chloroplast; EXPRESSED IN: 22 plant structures; EXPRESSED DURING: 13 growth stages; Has 111 Blast hits to 111 proteins in 58 species: Archae - 0; Bacteria - 74; Metazoa - 7; Fungi - 0; Plants - 27; Viruses - 0; Other Eukaryotes - 3 (source: NCBI BLink).	no	TAG.52.8..1.	.	.	.	.	.	.	.	.	.	.	.	.	.	.	.	.	.	.	.	.	.	8
12	1	16925	5.4575	-6646	16925	5.4575	-6646	TRUE	1	9834943	9835904	962	-	AT1G28150	-	F13K9.24	-	unknown protein	unknown protein; FUNCTIONS IN: molecular_function unknown; INVOLVED IN: biological_process unknown; LOCATED IN: plastoglobule; EXPRESSED IN: 22 plant structures; EXPRESSED DURING: 13 growth stages; Has 65 Blast hits to 65 proteins in 30 species: Archae - 0; Bacteria - 43; Metazoa - 0; Fungi - 0; Plants - 22; Viruses - 0; Other Eukaryotes - 0 (source: NCBI BLink).	no	TAG.52.8..1.	.	.	.	.	.	.	.	.	.	.	.	.	.	.	.	.	.	.	.	.	.	8
12	1	16925	5.4575	-2426	16925	5.4575	-2426	TRUE	1	9839387	9840124	738	+	AT1G28160	-	F3H9.18, F3H9_18	encodes a member of the ERF (ethylene response factor) subfamily B-1 of ERF/AP2 transcription factor family. The protein contains one AP2 domain. There are 15 members in this subfamily including ATERF-3, ATERF-4, ATERF-7, and leafy petiole.	ethylene-responsive element-binding family protein	ethylene-responsive element-binding family protein; FUNCTIONS IN: transcription factor activity, DNA binding; INVOLVED IN: ethylene mediated signaling pathway, regulation of transcription, DNA-dependent; LOCATED IN: nucleus; CONTAINS InterPro DOMAIN/s: DNA-binding, integrase-type (InterPro:IPR016177), Pathogenesis-related transcriptional factor and ERF, DNA-binding (InterPro:IPR001471); BEST Arab…	no	TAG.52.8..1.	.	.	.	.	.	.	.	.	.	.	.	.	.	.	.	.	.	.	.	.	.	8
12	1	16925	5.4575	-238	16925	5.4575	-238	TRUE	1	9841332	9842312	981	+	AT1G28170	-	F3H9.17, F3H9_17	-	sulfotransferase family protein	sulfotransferase family protein; FUNCTIONS IN: sulfotransferase activity; INVOLVED IN: biological_process unknown; LOCATED IN: cellular_component unknown; CONTAINS InterPro DOMAIN/s: Sulfotransferase (InterPro:IPR000863); BEST Arabidopsis thaliana protein match is: ST4B (SULFOTRANSFERASE 4B); brassinosteroid sulfotransferase/ sulfotransferase (TAIR:AT1G13420.1); Has 2219 Blast hits to 2182 protei…	no	TAG.52.8..1.	.	.	.	.	.	.	.	.	.	.	.	.	.	.	.	.	.	.	.	.	.	8
12	1	16925	5.4575	525	16925	5.4575	525	TRUE	1	9843075	9845002	1928	-	AT1G28180	-	F3H9.16	-	ATP binding / ATP-dependent helicase/ helicase/ nucleic acid binding	ATP binding / ATP-dependent helicase/ helicase/ nucleic acid binding; FUNCTIONS IN: helicase activity, ATP-dependent helicase activity, nucleic acid binding, ATP binding; INVOLVED IN: biological_process unknown; LOCATED IN: cellular_component unknown; CONTAINS InterPro DOMAIN/s: DNA/RNA helicase, DEAD/DEAH box type, N-terminal (InterPro:IPR011545), RNA helicase, ATP-dependent, DEAD-box, conserved…	no	TAG.52.8..1.	.	.	.	.	.	.	.	.	.	.	.	.	.	.	.	.	.	.	.	.	.	8
12	1	16925	5.4575	4334	16925	5.4575	4334	TRUE	1	9846884	9847923	1040	-	AT1G28190	-	F3H9.15, F3H9_15	-	unknown protein	unknown protein; FUNCTIONS IN: molecular_function unknown; INVOLVED IN: biological_process unknown; LOCATED IN: cellular_component unknown; EXPRESSED IN: 14 plant structures; EXPRESSED DURING: 7 growth stages; BEST Arabidopsis thaliana protein match is: unknown protein (TAIR:AT5G12340.1); Has 113 Blast hits to 106 proteins in 30 species: Archae - 0; Bacteria - 2; Metazoa - 25; Fungi - 5; Plants -…	no	TAG.52.8..1.	.	.	.	.	.	.	.	.	.	.	.	.	.	.	.	.	.	.	.	.	.	8
12	1	16925	5.4575	7597	16925	5.4575	7597	TRUE	1	9850147	9852366	2220	-	AT1G28200	FIP1	F3H9.14, F3H9_14, FH INTERACTING PROTEIN 1, FIP1	VirF-interacting protein FIP1	FIP1 (FH INTERACTING PROTEIN 1)	FH INTERACTING PROTEIN 1 (FIP1); FUNCTIONS IN: molecular_function unknown; INVOLVED IN: biological_process unknown; LOCATED IN: cellular_component unknown; EXPRESSED IN: 24 plant structures; EXPRESSED DURING: 15 growth stages; CONTAINS InterPro DOMAIN/s: GRAM (InterPro:IPR004182); BEST Arabidopsis thaliana protein match is: GEM (GL2-EXPRESSION MODULATOR) (TAIR:AT2G22475.1); Has 254 Blast hits to …	no	TAG.52.8..1.	.	.	.	.	.	.	.	.	.	.	.	.	.	.	.	.	.	.	.	.	.	8
13	1	16969	8.64483	-8584	16969	8.64483	-8584	TRUE	1	9854546	9860158	5613	+	AT1G28210	ATJ1	ATJ, ATJ1, F3H9.13, F3H9_13	DnaJ homolog AtJ1 (atj)	ATJ1; heat shock protein binding / nucleic acid binding / unfolded protein binding / zinc ion binding	ATJ1; FUNCTIONS IN: unfolded protein binding, heat shock protein binding; INVOLVED IN: protein folding; LOCATED IN: mitochondrion; EXPRESSED IN: 22 plant structures; EXPRESSED DURING: 11 growth stages; CONTAINS InterPro DOMAIN/s: Molecular chaperone, heat shock protein, Hsp40, DnaJ (InterPro:IPR015609), HSP40/DnaJ peptide-binding (InterPro:IPR008971), Chaperone DnaJ, C-terminal (InterPro:IPR00293…	no	TAG.52.8..1.	.	.	.	.	.	.	.	.	.	.	.	.	.	.	.	.	.	.	.	.	.	8
13	1	16969	8.64483	-7308	16969	8.64483	-7308	TRUE	1	9860303	9861434	1132	-	AT1G28220	ATPUP3	ATPUP3, F3H9.12, F3H9_12	Member of a family of proteins related to PUP1, a purine transporter. May be involved in the transport of purine and purine derivatives such as cytokinins, across the plasma membrane.	ATPUP3; purine transmembrane transporter	ATPUP3; FUNCTIONS IN: purine transmembrane transporter activity; INVOLVED IN: purine transport; LOCATED IN: membrane; EXPRESSED IN: 23 plant structures; EXPRESSED DURING: 13 growth stages; CONTAINS InterPro DOMAIN/s: Protein of unknown function DUF6, transmembrane (InterPro:IPR000620), Protein of unknown function DUF250 (InterPro:IPR004853); BEST Arabidopsis thaliana protein match is: ATPUP2; pur…	no	TAG.52.8..1.	.	.	.	.	.	.	.	.	.	.	.	.	.	.	.	.	.	.	.	.	.	8
13	1	16969	8.64483	-4136	16969	8.64483	-4136	TRUE	1	9862073	9864606	2534	-	AT1G28230	PUP1	ATPUP1, F3H9.22, F3H9_22, PUP1, PURINE PERMEASE 1	Encodes a transporter that transports purines,cytokinins and other adenine derivatives. Expressed in the leaf hydathodes where it may be involved in re-uptake of cytokinins during guttation.	PUP1 (PURINE PERMEASE 1); purine nucleoside transmembrane transporter/ purine transmembrane transporter	PURINE PERMEASE 1 (PUP1); FUNCTIONS IN: purine nucleoside transmembrane transporter activity, purine transmembrane transporter activity; INVOLVED IN: purine transport, cytokinin transport; LOCATED IN: integral to plasma membrane; EXPRESSED IN: 24 plant structures; EXPRESSED DURING: 13 growth stages; CONTAINS InterPro DOMAIN/s: Protein of unknown function DUF6, transmembrane (InterPro:IPR000620), …	no	TAG.52.8..1.	.	.	.	.	.	.	.	.	.	.	.	.	.	.	.	.	.	.	.	.	.	8
13	1	16969	8.64483	0	16969	8.64483	0	TRUE	1	9868316	9872211	3896	-	AT1G28240	-	F3H9.11, F3H9_11	-	unknown protein	unknown protein; FUNCTIONS IN: molecular_function unknown; INVOLVED IN: biological_process unknown; LOCATED IN: cellular_component unknown; EXPRESSED IN: 23 plant structures; EXPRESSED DURING: 14 growth stages; CONTAINS InterPro DOMAIN/s: Protein of unknown function DUF616 (InterPro:IPR006852); BEST Arabidopsis thaliana protein match is: unknown protein (TAIR:AT1G53040.2); Has 193 Blast hits to 1…	no	TAG.52.8..1.	.	.	.	.	.	.	.	.	.	.	.	.	.	.	.	.	.	.	.	.	.	8
13	1	16969	8.64483	5505	16969	8.64483	5505	TRUE	1	9874247	9875579	1333	+	AT1G28250	-	F3H9.10, F3H9_10	-	unknown protein	unknown protein; FUNCTIONS IN: molecular_function unknown; INVOLVED IN: biological_process unknown; LOCATED IN: cellular_component unknown; EXPRESSED IN: 23 plant structures; EXPRESSED DURING: 14 growth stages; Has 10 Blast hits to 10 proteins in 5 species: Archae - 0; Bacteria - 0; Metazoa - 0; Fungi - 0; Plants - 10; Viruses - 0; Other Eukaryotes - 0 (source: NCBI BLink).	no	TAG.52.8..1.	.	.	.	.	.	.	.	.	.	.	.	.	.	.	.	.	.	.	.	.	.	8
13	1	16969	8.64483	6858	16969	8.64483	6858	TRUE	1	9875600	9879267	3668	-	AT1G28260	-	F3H9.9, F3H9_9	-	unknown protein	INVOLVED IN: biological_process unknown; LOCATED IN: cellular_component unknown; EXPRESSED IN: 21 plant structures; EXPRESSED DURING: 13 growth stages; BEST Arabidopsis thaliana protein match is: SMG7 (TAIR:AT5G19400.1); Has 341 Blast hits to 340 proteins in 87 species: Archae - 0; Bacteria - 0; Metazoa - 225; Fungi - 71; Plants - 35; Viruses - 0; Other Eukaryotes - 10 (source: NCBI BLink).	no	TAG.52.8..1.	.	.	.	.	.	.	.	.	.	.	.	.	.	.	.	.	.	.	.	.	.	8
14	1	22829	5.4574	-9834	22829	5.4574	-9834	TRUE	1	12719357	12719887	531	-	AT1G34720	-	F21H2.8, F21H2_8	-	-	Transposable element gene, similar to unknown protein [Arabidopsis thaliana] (TAIR:AT1G27800.1); contains domain Hedgehog/intein (Hint) domain (SSF51294)	yes	TAG.54.0	.	.	.	.	.	.	.	.	.	.	.	.	.	.	.	.	.	.	.	.	.
14	1	22829	5.4574	-8344	22829	5.4574	-8344	TRUE	1	12720886	12721377	492	-	AT1G34730	-	-	-	-	Transposable element gene, similar to unknown protein [Arabidopsis thaliana] (TAIR:AT5G36840.1); similar to hypothetical protein 40.t00047 [Brassica oleracea] (GB:ABD65162.1)	yes	TAG.54.0	.	.	.	.	.	.	.	.	.	.	.	.	.	.	.	.	.	.	.	.	.
14	1	22829	5.4574	-1532	22829	5.4574	-1532	TRUE	1	12722224	12728189	5966	-	AT1G34740	-	F11O6.8	-	-	Transposable element gene, similar to Ulp1 protease family protein [Arabidopsis thaliana] (TAIR:AT4G05280.1); similar to Ulp1 protease family protein [Arabidopsis thaliana] (TAIR:AT1G27780.1); similar to Ulp1 protease family protein [Arabidopsis thaliana] (TAIR:AT3G42730.1); similar to Ulp1 protease family protein [Brassica oleracea] (GB:ABD64941.1); contains InterPro domain Peptidase C48, SUMO/S…	yes	TAG.54.0	.	.	.	.	.	.	.	.	.	.	.	.	.	.	.	.	.	.	.	.	.
14	1	22829	5.4574	6371	22829	5.4574	6371	TRUE	1	12736092	12738196	2105	-	AT1G34750	-	F11O6.14	-	protein phosphatase 2C, putative / PP2C, putative	protein phosphatase 2C, putative / PP2C, putative; FUNCTIONS IN: protein serine/threonine phosphatase activity, catalytic activity; INVOLVED IN: biological_process unknown; LOCATED IN: plasma membrane; EXPRESSED IN: 25 plant structures; EXPRESSED DURING: 13 growth stages; CONTAINS InterPro DOMAIN/s: Protein phosphatase 2C-related (InterPro:IPR001932), Protein phosphatase 2C (InterPro:IPR015655), …	no	TAG.54.0	.	.	.	.	.	.	.	.	.	.	.	.	.	.	.	.	.	.	.	.	.
15	16	24519	6.71354	-15677	24480	5.749	-6363	FALSE	1	13606640	13607930	1291	+	AT1G36225	-	F15C21.5	-	-	Transposable element gene, Mutator-like transposase family, has a 6.4e-18 P-value blast match to Q9S9L6 /322-461 Pfam PF03108 MuDR family transposase (MuDr-element domain)	yes	TAG.50.1	TAG.52.2	TAG.52.1	TAG.54.2	.	.	.	.	.	.	.	.	.	.	.	.	.	.	.	.	.	.
15	16	24519	6.71354	-9556	24480	5.749	-242	FALSE	1	13610985	13614051	3067	-	AT1G36230	-	F15C21.12, F15C21_12	-	unknown protein	unknown protein; FUNCTIONS IN: molecular_function unknown; INVOLVED IN: biological_process unknown; CONTAINS InterPro DOMAIN/s: Region of unknown function DUF1985 (InterPro:IPR015410); Has 5512 Blast hits to 562 proteins in 48 species: Archae - 0; Bacteria - 5437; Metazoa - 52; Fungi - 19; Plants - 1; Viruses - 0; Other Eukaryotes - 3 (source: NCBI BLink).	no	TAG.50.1	TAG.52.2	TAG.52.1	TAG.54.2	.	.	.	.	.	.	.	.	.	.	.	.	.	.	.	.	.	.
15	16	24519	6.71354	-7374	24480	5.749	597	FALSE	1	13614890	13616233	1344	+	AT1G36240	-	F15C21.6, F15C21_6	-	60S ribosomal protein L30 (RPL30A)	60S ribosomal protein L30 (RPL30A); FUNCTIONS IN: structural constituent of ribosome; INVOLVED IN: translation; LOCATED IN: cytosolic large ribosomal subunit; EXPRESSED IN: shoot apex, hypocotyl, root, seed; EXPRESSED DURING: F mature embryo stage; CONTAINS InterPro DOMAIN/s: Ribosomal protein L7Ae/L30e/S12e/Gadd45 (InterPro:IPR004038), Ribosomal protein L30e (InterPro:IPR000231); BEST Arabidopsi…	no	TAG.50.1	TAG.52.2	TAG.52.1	TAG.54.2	.	.	.	.	.	.	.	.	.	.	.	.	.	.	.	.	.	.
15	16	24519	6.71354	0	24519	6.71354	0	TRUE	1	13617739	13623656	5918	+	AT1G36250	-	F15C21.7	-	-	Transposable element gene, non-LTR retrotransposon family (LINE), has a 7.0e-18 P-value blast match to GB:NP_038602 L1 repeat, Tf subfamily, member 18 (LINE-element) (Mus musculus)	yes	TAG.50.1	TAG.52.2	TAG.52.1	TAG.54.2	.	.	.	.	.	.	.	.	.	.	.	.	.	.	.	.	.	.
15	16	24519	6.71354	2323	24519	6.71354	2323	TRUE	1	13625930	13628052	2123	-	AT1G36260	-	F15C21.11, F15C21_11	-	-	Transposable element gene, CACTA-like transposase family (Ptta/En/Spm), has a 4.2e-91 P-value blast match to At5g36655.1/81-333 CACTA-like transposase family (Ptta/En/Spm) (CACTA-element) (Arabidopsis thaliana)	yes	TAG.50.1	TAG.52.2	TAG.52.1	TAG.54.2	.	.	.	.	.	.	.	.	.	.	.	.	.	.	.	.	.	.
15	16	24519	6.71354	5241	24528	5.69716	0	FALSE	1	13628848	13633367	4520	-	AT1G36270	-	F15C21.10	-	-	Transposable element gene, CACTA-like transposase family (Tnp2/En/Spm), has a 6.5e-118 P-value blast match to GB:CAA40555 TNP2 (CACTA-element) (Antirrhinum majus)	yes	TAG.50.1	TAG.52.2	TAG.52.1	TAG.54.2	.	.	.	.	.	.	.	.	.	.	.	.	.	.	.	.	.	.
15	16	24519	6.71354	11729	24528	5.69716	3370	FALSE	1	13635336	13635521	186	-	AT1G36272	-	-	-	unknown protein	unknown protein; Has 0 Blast hits to 0 proteins in 0 species (source: NCBI BLink).	no	TAG.50.1	TAG.52.2	TAG.52.1	TAG.54.2	.	.	.	.	.	.	.	.	.	.	.	.	.	.	.	.	.	.
15	16	24519	6.71354	16901	24559	6.25076	-402	FALSE	1	13640508	13643017	2510	+	AT1G36280	-	F15C21.8, F15C21_8	-	adenylosuccinate lyase, putative / adenylosuccinase, putative	adenylosuccinate lyase, putative / adenylosuccinase, putative; FUNCTIONS IN: N6-(1,2-dicarboxyethyl)AMP AMP-lyase (fumarate-forming) activity, catalytic activity; INVOLVED IN: purine ribonucleotide biosynthetic process, purine base biosynthetic process, IMP biosynthetic process; LOCATED IN: chloroplast; CONTAINS InterPro DOMAIN/s: Adenylosuccinate lyase C-terminal (InterPro:IPR013539), L-Aspartas…	no	TAG.50.1	TAG.52.2	TAG.52.1	TAG.54.2	.	.	.	.	.	.	.	.	.	.	.	.	.	.	.	.	.	.
15	16	24519	6.71354	19524	24559	6.25076	0	FALSE	1	13643131	13644547	1417	-	AT1G36290	-	F15C21.9	-	-	Transposable element gene, non-LTR retrotransposon family (LINE), has a 1.7e-09 P-value blast match to GB:AAB41224 ORF2 (LINE-element) (Rattus norvegicus)	yes	TAG.50.1	TAG.52.2	TAG.52.1	TAG.54.2	.	.	.	.	.	.	.	.	.	.	.	.	.	.	.	.	.	.
15	16	24519	6.71354	24166	24560	6.25076	4315	FALSE	1	13647773	13652173	4401	-	AT1G36300	-	F16I10.1	-	-	Transposable element gene, gypsy-like retrotransposon family (Athila), has a 1.1e-218 P-value blast match to GB:CAA57397 Athila ORF 1 (Arabidopsis thaliana)	yes	TAG.50.1	TAG.52.2	TAG.52.1	TAG.54.2	.	.	.	.	.	.	.	.	.	.	.	.	.	.	.	.	.	.
16	2	24580	6.10636	-2242	24580	6.10636	-2242	TRUE	1	13660680	13665533	4854	+	AT1G36305	-	F7F23.2	-	-	Transposable element gene, gypsy-like retrotransposon family, has a 0. P-value blast match to GB:AAD27547 polyprotein (Gypsy_Ty3-element) (Oryza sativa subsp. indica)	yes	TAG.50.1	.	.	.	.	.	.	.	.	.	.	.	.	.	.	.	.	.	.	.	.	.
16	2	24580	6.10636	1666	24581	5.55056	1293	FALSE	1	13669441	13671156	1716	+	AT1G36310	-	F7F23.3, F7F23_3	-	methyltransferase	methyltransferase; FUNCTIONS IN: methyltransferase activity; INVOLVED IN: metabolic process; EXPRESSED IN: 24 plant structures; EXPRESSED DURING: 13 growth stages; CONTAINS InterPro DOMAIN/s: Methyltransferase type 11 (InterPro:IPR013216); Has 2306 Blast hits to 2202 proteins in 571 species: Archae - 170; Bacteria - 1072; Metazoa - 276; Fungi - 101; Plants - 31; Viruses - 0; Other Eukaryotes - 65…	no	TAG.50.1	.	.	.	.	.	.	.	.	.	.	.	.	.	.	.	.	.	.	.	.	.
16	2	24580	6.10636	4039	24581	5.55056	3666	FALSE	1	13671814	13674098	2285	+	AT1G36320	-	F7F23.4, F7F23_4	-	unknown protein	unknown protein; FUNCTIONS IN: molecular_function unknown; INVOLVED IN: biological_process unknown; EXPRESSED IN: 22 plant structures; EXPRESSED DURING: 13 growth stages; BEST Arabidopsis thaliana protein match is: unknown protein (TAIR:AT4G37920.1); Has 53 Blast hits to 52 proteins in 12 species: Archae - 0; Bacteria - 0; Metazoa - 0; Fungi - 0; Plants - 46; Viruses - 0; Other Eukaryotes - 7 (so…	no	TAG.50.1	.	.	.	.	.	.	.	.	.	.	.	.	.	.	.	.	.	.	.	.	.
16	2	24580	6.10636	9431	24581	5.55056	9058	FALSE	1	13677206	13680593	3388	-	AT1G36330	-	F7F23.5	-	-	Transposable element gene, gypsy-like retrotransposon family, has a 1.1e-71 P-value blast match to GB:AAD27547 polyprotein (Gypsy_Ty3-element) (Oryza sativa subsp. indica)	yes	TAG.50.1	.	.	.	.	.	.	.	.	.	.	.	.	.	.	.	.	.	.	.	.	.
17	2	25062	5.64173	-8309	25056	5.42945	-6850	FALSE	1	14014796	14015508	713	+	AT1G36960	-	-	-	unknown protein	unknown protein; FUNCTIONS IN: molecular_function unknown; INVOLVED IN: biological_process unknown; LOCATED IN: cellular_component unknown; BEST Arabidopsis thaliana protein match is: unknown protein (TAIR:AT5G25600.1); Has 51 Blast hits to 51 proteins in 1 species: Archae - 0; Bacteria - 0; Metazoa - 0; Fungi - 0; Plants - 51; Viruses - 0; Other Eukaryotes - 0 (source: NCBI BLink).	no	DGDG.34.3	.	.	.	.	.	.	.	.	.	.	.	.	.	.	.	.	.	.	.	.	.
17	2	25062	5.64173	-5461	25056	5.42945	-4002	FALSE	1	14016385	14018356	1972	-	AT1G36970	-	T32E20.31, T32E20_31	-	unknown protein	FUNCTIONS IN: molecular_function unknown; INVOLVED IN: biological_process unknown; LOCATED IN: cellular_component unknown; CONTAINS InterPro DOMAIN/s: Region of unknown function DUF1985 (InterPro:IPR015410); BEST Arabidopsis thaliana protein match is: transcription factor (TAIR:AT1G31150.1); Has 104 Blast hits to 101 proteins in 4 species: Archae - 0; Bacteria - 0; Metazoa - 0; Fungi - 2; Plants …	no	DGDG.34.3	.	.	.	.	.	.	.	.	.	.	.	.	.	.	.	.	.	.	.	.	.
17	2	25062	5.64173	0	25062	5.64173	0	TRUE	1	14019941	14024331	4391	+	AT1G36975	-	-	-	-	Transposable element gene, gypsy-like retrotransposon family, has a 1.4e-171 P-value blast match to GB:AAD22153 polyprotein (Gypsy_Ty3-element) (Sorghum bicolor)	yes	DGDG.34.3	.	.	.	.	.	.	.	.	.	.	.	.	.	.	.	.	.	.	.	.	.
17	2	25062	5.64173	1211	25062	5.64173	1211	TRUE	1	14025028	14026941	1914	+	AT1G36980	-	T32E20.29, T32E20_29	-	unknown protein	unknown protein; FUNCTIONS IN: molecular_function unknown; INVOLVED IN: biological_process unknown; LOCATED IN: cellular_component unknown; EXPRESSED IN: 24 plant structures; EXPRESSED DURING: 15 growth stages; CONTAINS InterPro DOMAIN/s: Uncharacterised protein family UPF0220 (InterPro:IPR007919); Has 305 Blast hits to 305 proteins in 113 species: Archae - 0; Bacteria - 0; Metazoa - 189; Fungi -…	no	DGDG.34.3	.	.	.	.	.	.	.	.	.	.	.	.	.	.	.	.	.	.	.	.	.
17	2	25062	5.64173	3475	25062	5.64173	3475	TRUE	1	14027292	14030500	3209	-	AT1G36990	-	T32E20.28, T32E20_28	-	unknown protein	unknown protein; LOCATED IN: chloroplast; EXPRESSED IN: 24 plant structures; EXPRESSED DURING: 14 growth stages; BEST Arabidopsis thaliana protein match is: unknown protein (TAIR:AT4G08510.1); Has 4597 Blast hits to 1552 proteins in 255 species: Archae - 0; Bacteria - 986; Metazoa - 1160; Fungi - 777; Plants - 63; Viruses - 27; Other Eukaryotes - 1584 (source: NCBI BLink).	no	DGDG.34.3	.	.	.	.	.	.	.	.	.	.	.	.	.	.	.	.	.	.	.	.	.
17	2	25062	5.64173	6106	25062	5.64173	6106	TRUE	1	14029923	14030768	846	+	AT1G36992	-	-	Potential natural antisense gene, locus overlaps with AT1G36990	other RNA	-	no	DGDG.34.3	.	.	.	.	.	.	.	.	.	.	.	.	.	.	.	.	.	.	.	.	.
18	1	26932	5.34154	-8635	26932	5.34154	-8635	TRUE	1	16708068	16709713	1646	-	AT1G44000	-	F9C16.20, F9C16_20	-	unknown protein	unknown protein; FUNCTIONS IN: molecular_function unknown; INVOLVED IN: biological_process unknown; EXPRESSED IN: 23 plant structures; EXPRESSED DURING: 15 growth stages; BEST Arabidopsis thaliana protein match is: unknown protein (TAIR:AT4G11911.1); Has 133 Blast hits to 131 proteins in 47 species: Archae - 0; Bacteria - 53; Metazoa - 0; Fungi - 0; Plants - 78; Viruses - 0; Other Eukaryotes - 2 …	no	PC.38.6	.	.	.	.	.	.	.	.	.	.	.	.	.	.	.	.	.	.	.	.	.
18	1	26932	5.34154	-2784	26932	5.34154	-2784	TRUE	1	16714622	16715564	943	+	AT1G44010	-	F9C16.22, F9C16_22	-	unknown protein	unknown protein; FUNCTIONS IN: molecular_function unknown; INVOLVED IN: biological_process unknown; LOCATED IN: cellular_component unknown; BEST Arabidopsis thaliana protein match is: unknown protein (TAIR:AT1G15640.1); Has 124 Blast hits to 123 proteins in 8 species: Archae - 0; Bacteria - 0; Metazoa - 0; Fungi - 0; Plants - 124; Viruses - 0; Other Eukaryotes - 0 (source: NCBI BLink).	no	PC.38.6	.	.	.	.	.	.	.	.	.	.	.	.	.	.	.	.	.	.	.	.	.
18	1	26932	5.34154	0	26932	5.34154	0	TRUE	1	16716112	16718656	2545	-	AT1G44020	-	F9C16.23, F9C16_23	-	DC1 domain-containing protein	DC1 domain-containing protein; FUNCTIONS IN: molecular_function unknown; INVOLVED IN: biological_process unknown; LOCATED IN: cellular_component unknown; CONTAINS InterPro DOMAIN/s: DC1 (InterPro:IPR004146), C1-like (InterPro:IPR011424); BEST Arabidopsis thaliana protein match is: DC1 domain-containing protein (TAIR:AT1G44030.1); Has 1145 Blast hits to 473 proteins in 14 species: Archae - 0; Bact…	no	PC.38.6	.	.	.	.	.	.	.	.	.	.	.	.	.	.	.	.	.	.	.	.	.
18	1	26932	5.34154	5889	26932	5.34154	5889	TRUE	1	16724237	16726643	2407	-	AT1G44030	-	F9C16.25, F9C16_25	-	DC1 domain-containing protein	DC1 domain-containing protein; LOCATED IN: chloroplast; EXPRESSED IN: root; CONTAINS InterPro DOMAIN/s: Zinc finger, RING/FYVE/PHD-type (InterPro:IPR013083), DC1 (InterPro:IPR004146), C1-like (InterPro:IPR011424); BEST Arabidopsis thaliana protein match is: DC1 domain-containing protein (TAIR:AT1G44020.1); Has 1188 Blast hits to 476 proteins in 17 species: Archae - 0; Bacteria - 2; Metazoa - 8; F…	no	PC.38.6	.	.	.	.	.	.	.	.	.	.	.	.	.	.	.	.	.	.	.	.	.
18	1	26932	5.34154	9260	26932	5.34154	9260	TRUE	1	16727608	16729008	1401	-	AT1G44040	-	F9C16.35	-	-	pseudogene, similar to putative AP endonuclease/reverse transcriptase, blastp match of 45% identity and 3.3e-84 P-value to GP|21952510|gb|AAM82604.1|AF525305_2|AF525305 putative AP endonuclease/reverse transcriptase {Brassica napus}	yes	PC.38.6	.	.	.	.	.	.	.	.	.	.	.	.	.	.	.	.	.	.	.	.	.
19	1	27335	5.6467	-9528	27335	5.6467	-9528	TRUE	1	16923543	16924821	1279	+	AT1G44810	-	T12C22.8, T12C22_8	-	transcription regulator	transcription regulator; FUNCTIONS IN: transcription regulator activity; INVOLVED IN: biological_process unknown; LOCATED IN: cellular_component unknown; EXPRESSED IN: 23 plant structures; EXPRESSED DURING: 13 growth stages; CONTAINS InterPro DOMAIN/s: Protein of unknown function DUF573 (InterPro:IPR007592); BEST Arabidopsis thaliana protein match is: DNA-binding storekeeper protein-related (TAIR…	no	PC.32.3..1.	.	.	.	.	.	.	.	.	.	.	.	.	.	.	.	.	.	.	.	.	.
19	1	27335	5.6467	-5645	27335	5.6467	-5645	TRUE	1	16926324	16928704	2381	+	AT1G44820	-	T12C22.9, T12C22_9	-	aminoacylase, putative / N-acyl-L-amino-acid amidohydrolase, putative	aminoacylase, putative / N-acyl-L-amino-acid amidohydrolase, putative; FUNCTIONS IN: metallopeptidase activity, aminoacylase activity; INVOLVED IN: amino acid metabolic process, proteolysis; LOCATED IN: endomembrane system, cytoplasm; EXPRESSED IN: guard cell; CONTAINS InterPro DOMAIN/s: Peptidase M20 (InterPro:IPR002933), N-acyl-L-amino-acid amidohydrolase (InterPro:IPR010159); BEST Arabidopsis …	no	PC.32.3..1.	.	.	.	.	.	.	.	.	.	.	.	.	.	.	.	.	.	.	.	.	.
19	1	27335	5.6467	0	27335	5.6467	0	TRUE	1	16933792	16934511	720	+	AT1G44830	-	T12C22.10, T12C22_10	encodes a member of the DREB subfamily A-5 of ERF/AP2 transcription factor family. The protein contains one AP2 domain. There are 15 members in this subfamily including RAP2.1, RAP2.9 and RAP2.10.	AP2 domain-containing transcription factor TINY, putative	AP2 domain-containing transcription factor TINY, putative; FUNCTIONS IN: transcription factor activity, DNA binding; INVOLVED IN: regulation of transcription, DNA-dependent; LOCATED IN: nucleus, chloroplast; EXPRESSED IN: 21 plant structures; EXPRESSED DURING: 10 growth stages; CONTAINS InterPro DOMAIN/s: DNA-binding, integrase-type (InterPro:IPR016177), Pathogenesis-related transcriptional facto…	no	PC.32.3..1.	.	.	.	.	.	.	.	.	.	.	.	.	.	.	.	.	.	.	.	.	.
19	1	27335	5.6467	5448	27335	5.6467	5448	TRUE	1	16939797	16942524	2728	+	AT1G44835	-	T12C22.11, T12C22_11	-	YbaK/prolyl-tRNA synthetase family protein	YbaK/prolyl-tRNA synthetase family protein; FUNCTIONS IN: molecular_function unknown; INVOLVED IN: biological_process unknown; LOCATED IN: cellular_component unknown; EXPRESSED IN: 23 plant structures; EXPRESSED DURING: 13 growth stages; CONTAINS InterPro DOMAIN/s: YbaK/aminoacyl-tRNA synthetase associated region (InterPro:IPR007214); Has 751 Blast hits to 750 proteins in 224 species: Archae - 0;…	no	PC.32.3..1.	.	.	.	.	.	.	.	.	.	.	.	.	.	.	.	.	.	.	.	.	.
19	1	27335	5.6467	8981	27335	5.6467	8981	TRUE	1	16943330	16946110	2781	+	AT1G44840	-	T12C22.26, T12C22_26	-	-	Transposable element gene, Mutator-like transposase family, has a 1.2e-64 P-value blast match to Q9S9L6 /322-461 Pfam PF03108 MuDR family transposase (MuDr-element domain)	yes	PC.32.3..1.	.	.	.	.	.	.	.	.	.	.	.	.	.	.	.	.	.	.	.	.	.
20	1	36949	7.10843	-9825	36949	7.10843	-9825	TRUE	1	22516602	22518287	1686	+	AT1G61110	anac025	Arabidopsis NAC domain containing protein 25, F11P17.16, F11P17_16, anac025	-	anac025 (Arabidopsis NAC domain containing protein 25); transcription factor	Arabidopsis NAC domain containing protein 25 (anac025); FUNCTIONS IN: transcription factor activity; INVOLVED IN: multicellular organismal development, regulation of transcription; LOCATED IN: cellular_component unknown; EXPRESSED IN: 6 plant structures; EXPRESSED DURING: 4 anthesis, petal differentiation and expansion stage; CONTAINS InterPro DOMAIN/s: No apical meristem (NAM) protein (InterPro:…	no	DGDG.32.3..1.	.	.	.	.	.	.	.	.	.	.	.	.	.	.	.	.	.	.	.	.	.
20	1	36949	7.10843	0	36949	7.10843	0	TRUE	1	22523637	22528811	5175	+	AT1G61120	TPS04	F11P17.15, F11P17_15, GERANYLLINALOOL SYNTHASE, GES, TERPENE SYNTHASE 04, TPS04	Encodes a geranyllinalool synthase that produces a precursor to TMTT, a volatile plant defense C16-homoterpene. GES transcript levels rise in response to alamethicin, a fungal peptide mixture that damages membranes. This transcriptional response is blocked in JA biosynthetic and JA signaling mutants, but GES transcript levels still rise in response to alamethicin in mutants with salicylic acid an…	TPS04 (TERPENE SYNTHASE 04); (E,E)-geranyllinalool synthase	TERPENE SYNTHASE 04 (TPS04); FUNCTIONS IN: (E,E)-geranyllinalool synthase activity; INVOLVED IN: response to jasmonic acid stimulus, diterpenoid biosynthetic process, response to singlet oxygen, response to wounding; LOCATED IN: plastid; EXPRESSED IN: 11 plant structures; EXPRESSED DURING: LP.06 six leaves visible, 4 anthesis, LP.04 four leaves visible, petal differentiation and expansion stage; …	no	DGDG.32.3..1.	.	.	.	.	.	.	.	.	.	.	.	.	.	.	.	.	.	.	.	.	.
20	1	36949	7.10843	912	36949	7.10843	912	TRUE	1	22529024	22531784	2761	-	AT1G61130	SCPL32	F11P17.14, F11P17_14, SCPL32, SERINE CARBOXYPEPTIDASE-LIKE 32	-	SCPL32 (SERINE CARBOXYPEPTIDASE-LIKE 32); serine-type carboxypeptidase	SERINE CARBOXYPEPTIDASE-LIKE 32 (SCPL32); FUNCTIONS IN: serine-type carboxypeptidase activity; INVOLVED IN: proteolysis; LOCATED IN: endomembrane system; EXPRESSED IN: male gametophyte, flower, root; EXPRESSED DURING: 4 anthesis; CONTAINS InterPro DOMAIN/s: Peptidase S10, serine carboxypeptidase (InterPro:IPR001563), Peptidase S10, serine carboxypeptidase, active site (InterPro:IPR018202); BEST A…	no	DGDG.32.3..1.	.	.	.	.	.	.	.	.	.	.	.	.	.	.	.	.	.	.	.	.	.
20	1	36949	7.10843	6605	36949	7.10843	6605	TRUE	1	22534717	22540850	6134	-	AT1G61140	EDA16	EDA16, F11P17.13, F11P17_13, embryo sac development arrest 16	-	EDA16 (embryo sac development arrest 16); ATP binding / DNA binding / helicase/ nucleic acid binding / protein binding / zinc ion binding	embryo sac development arrest 16 (EDA16); FUNCTIONS IN: in 6 functions; INVOLVED IN: embryo sac development; EXPRESSED IN: 24 plant structures; EXPRESSED DURING: 15 growth stages; CONTAINS InterPro DOMAIN/s: Zinc finger, RING-type, conserved site (InterPro:IPR017907), Zinc finger, RING-type (InterPro:IPR001841), Zinc finger, RING/FYVE/PHD-type (InterPro:IPR013083), DEAD-like helicase, N-terminal …	no	DGDG.32.3..1.	.	.	.	.	.	.	.	.	.	.	.	.	.	.	.	.	.	.	.	.	.
21	1	38284	5.62568	-7789	38284	5.62568	-7789	TRUE	1	23036039	23039301	3263	-	AT1G62310	-	F24O1.3, F24O1_3	-	transcription factor jumonji (jmjC) domain-containing protein	transcription factor jumonji (jmjC) domain-containing protein; FUNCTIONS IN: protein binding, transcription factor activity, zinc ion binding; EXPRESSED IN: 22 plant structures; EXPRESSED DURING: 14 growth stages; CONTAINS InterPro DOMAIN/s: Transcription factor jumonji/aspartyl beta-hydroxylase (InterPro:IPR003347), Zinc finger, RING-type (InterPro:IPR001841), Transcription factor jumonji (Inter…	no	PC.32.1..2.	.	.	.	.	.	.	.	.	.	.	.	.	.	.	.	.	.	.	.	.	.
21	1	38284	5.62568	-2235	38284	5.62568	-2235	TRUE	1	23041668	23044855	3188	-	AT1G62320	-	F24O1.4, F24O1_4	-	early-responsive to dehydration protein-related / ERD protein-related	early-responsive to dehydration protein-related / ERD protein-related; FUNCTIONS IN: molecular_function unknown; INVOLVED IN: biological_process unknown; LOCATED IN: endomembrane system, membrane; EXPRESSED IN: pollen tube; CONTAINS InterPro DOMAIN/s: Protein of unknown function DUF221 (InterPro:IPR003864); BEST Arabidopsis thaliana protein match is: unknown protein (TAIR:AT1G11960.1); Has 930 Bl…	no	PC.32.1..2.	.	.	.	.	.	.	.	.	.	.	.	.	.	.	.	.	.	.	.	.	.
21	1	38284	5.62568	0	38284	5.62568	0	TRUE	1	23046893	23050193	3301	+	AT1G62330	-	F24O1.5, F24O1_5	-	unknown protein	unknown protein; FUNCTIONS IN: molecular_function unknown; INVOLVED IN: biological_process unknown; LOCATED IN: cellular_component unknown; EXPRESSED IN: 23 plant structures; EXPRESSED DURING: 13 growth stages; CONTAINS InterPro DOMAIN/s: Protein of unknown function DUF246, plant (InterPro:IPR004348); BEST Arabidopsis thaliana protein match is: unknown protein (TAIR:AT1G11990.1); Has 433 Blast hi…	no	PC.32.1..2.	.	.	.	.	.	.	.	.	.	.	.	.	.	.	.	.	.	.	.	.	.
21	1	38284	5.62568	3355	38284	5.62568	3355	TRUE	1	23050445	23050940	496	+	AT1G62333	-	-	-	unknown protein	unknown protein; FUNCTIONS IN: molecular_function unknown; INVOLVED IN: biological_process unknown; LOCATED IN: chloroplast; Has 67144 Blast hits to 21756 proteins in 1112 species: Archae - 101; Bacteria - 10830; Metazoa - 22820; Fungi - 5505; Plants - 12510; Viruses - 2646; Other Eukaryotes - 12732 (source: NCBI BLink).	no	PC.32.1..2.	.	.	.	.	.	.	.	.	.	.	.	.	.	.	.	.	.	.	.	.	.
21	1	38284	5.62568	3912	38284	5.62568	3912	TRUE	1	23051002	23055672	4671	-	AT1G62340	ALE1	ABNORMAL LEAF-SHAPE, ABNORMAL LEAF-SHAPE 1, ALE, ALE1, F24O1.36, F24O1_36	Subtilisin-like serine protease required for epidermal surface formation in embryos and juvenile plants	ALE1 (ABNORMAL LEAF-SHAPE 1); serine-type endopeptidase	ABNORMAL LEAF-SHAPE 1 (ALE1); FUNCTIONS IN: serine-type endopeptidase activity; INVOLVED IN: proteolysis, cuticle development; LOCATED IN: endomembrane system, cell wall, membrane; EXPRESSED IN: embryo, endosperm; CONTAINS InterPro DOMAIN/s: Protease-associated PA (InterPro:IPR003137), Peptidase S8A, DUF1034 C-terminal (InterPro:IPR010435), Peptidase S8 and S53, subtilisin, kexin, sedolisin (Inte…	no	PC.32.1..2.	.	.	.	.	.	.	.	.	.	.	.	.	.	.	.	.	.	.	.	.	.
21	1	38284	5.62568	9563	38284	5.62568	9563	TRUE	1	23056653	23057935	1283	+	AT1G62350	-	F24O1.37, F24O1_37	-	unknown protein	FUNCTIONS IN: molecular_function unknown; INVOLVED IN: biological_process unknown; EXPRESSED IN: shoot apex; CONTAINS InterPro DOMAIN/s: Pentatricopeptide repeat (InterPro:IPR002885); BEST Arabidopsis thaliana protein match is: pentatricopeptide (PPR) repeat-containing protein (TAIR:AT3G46870.1); Has 136 Blast hits to 136 proteins in 9 species: Archae - 0; Bacteria - 0; Metazoa - 2; Fungi - 0; Pl…	no	PC.32.1..2.	.	.	.	.	.	.	.	.	.	.	.	.	.	.	.	.	.	.	.	.	.
22	1	39270	6.99786	-8779	39270	6.99786	-8779	TRUE	1	23456021	23458661	2641	-	AT1G63240	-	F9N12.14, F9N12_14	-	unknown protein	unknown protein; FUNCTIONS IN: molecular_function unknown; INVOLVED IN: biological_process unknown; LOCATED IN: cellular_component unknown; EXPRESSED IN: 14 plant structures; EXPRESSED DURING: 7 growth stages; Has 407 Blast hits to 359 proteins in 82 species: Archae - 5; Bacteria - 7; Metazoa - 141; Fungi - 30; Plants - 22; Viruses - 2; Other Eukaryotes - 200 (source: NCBI BLink).	no	PC.36.3..1.	.	.	.	.	.	.	.	.	.	.	.	.	.	.	.	.	.	.	.	.	.
22	1	39270	6.99786	-6669	39270	6.99786	-6669	TRUE	1	23460529	23460771	243	-	AT1G63245	CLE14	CLAVATA3/ESR-RELATED 14, CLE14	Member of a large family of putative ligands homologous to the Clavata3 gene. Consists of a single exon. Can not replace CLV3 function in vivo.	CLE14 (CLAVATA3/ESR-RELATED 14); protein binding / receptor binding	CLAVATA3/ESR-RELATED 14 (CLE14); FUNCTIONS IN: protein binding, receptor binding; INVOLVED IN: signal transduction; LOCATED IN: apoplast; Has 0 Blast hits to 0 proteins in 0 species (source: NCBI BLink).	no	PC.36.3..1.	.	.	.	.	.	.	.	.	.	.	.	.	.	.	.	.	.	.	.	.	.
22	1	39270	6.99786	-989	39270	6.99786	-989	TRUE	1	23463069	23466451	3383	-	AT1G63250	-	F9N12.13, F9N12_13	-	DEAD box RNA helicase, putative	DEAD box RNA helicase, putative; FUNCTIONS IN: helicase activity, ATP-dependent helicase activity, ATP binding, nucleic acid binding; INVOLVED IN: biological_process unknown; LOCATED IN: cellular_component unknown; EXPRESSED IN: cultured cell; CONTAINS InterPro DOMAIN/s: RNA helicase, DEAD-box type, Q motif (InterPro:IPR014014), DNA/RNA helicase, DEAD/DEAH box type, N-terminal (InterPro:IPR011545…	no	PC.36.3..1.	.	.	.	.	.	.	.	.	.	.	.	.	.	.	.	.	.	.	.	.	.
22	1	39270	6.99786	0	39270	6.99786	0	TRUE	1	23466746	23469204	2459	-	AT1G63260	TET10	F9N12.12, F9N12_12, TET10, TETRASPANIN10	Member of TETRASPANIN family	TET10 (TETRASPANIN10)	TETRASPANIN10 (TET10); INVOLVED IN: aging; LOCATED IN: endomembrane system, integral to membrane; EXPRESSED IN: 22 plant structures; EXPRESSED DURING: 13 growth stages; CONTAINS InterPro DOMAIN/s: Tetraspanin (InterPro:IPR018499), Tetraspanin, subgroup (InterPro:IPR000301); BEST Arabidopsis thaliana protein match is: TET8 (TETRASPANIN8) (TAIR:AT2G23810.1); Has 550 Blast hits to 549 proteins in 65…	no	PC.36.3..1.	.	.	.	.	.	.	.	.	.	.	.	.	.	.	.	.	.	.	.	.	.
22	1	39270	6.99786	2224	39270	6.99786	2224	TRUE	1	23469664	23471237	1574	-	AT1G63270	ATNAP10	ATNAP10, F9N12.11, F9N12_11	Encodes a member of a heterogenous group of non-intrinsic ATP-binding cassette (ABC) proteins. Members of this group bear no close resemblance to each other nor to representatives of specific ABC protein subfamilies from other organisms. This grouping is arbitrary and will likely change upon acquisition of further data.	ATNAP10; transporter	ATNAP10; FUNCTIONS IN: transporter activity; INVOLVED IN: transport; EXPRESSED IN: cotyledon; CONTAINS InterPro DOMAIN/s: ATPase, AAA+ type, core (InterPro:IPR003593), ABC transporter-like (InterPro:IPR003439), ABC transporter, haem export, CcmA (InterPro:IPR005895), ABC transporter, conserved site (InterPro:IPR017871); BEST Arabidopsis thaliana protein match is: ATNAP14; transporter (TAIR:AT5G14…	no	PC.36.3..1.	.	.	.	.	.	.	.	.	.	.	.	.	.	.	.	.	.	.	.	.	.
22	1	39270	6.99786	3903	39270	6.99786	3903	TRUE	1	23471343	23471705	363	+	AT1G63280	-	F9N12.10, F9N12_10	-	serpin-related / serine protease inhibitor-related	serpin-related / serine protease inhibitor-related; FUNCTIONS IN: serine-type endopeptidase inhibitor activity; INVOLVED IN: biological_process unknown; CONTAINS InterPro DOMAIN/s: Protease inhibitor I4, serpin, plant (InterPro:IPR015554), Protease inhibitor I4, serpin (InterPro:IPR000215); BEST Arabidopsis thaliana protein match is: serpin family protein / serine protease inhibitor family protei…	no	PC.36.3..1.	.	.	.	.	.	.	.	.	.	.	.	.	.	.	.	.	.	.	.	.	.
22	1	39270	6.99786	4409	39270	6.99786	4409	TRUE	1	23471849	23473639	1791	-	AT1G63290	-	F9N12.9, F9N12_9	-	ribulose-phosphate 3-epimerase, cytosolic, putative / pentose-5-phosphate 3-epimerase, putative	ribulose-phosphate 3-epimerase, cytosolic, putative / pentose-5-phosphate 3-epimerase, putative; FUNCTIONS IN: ribulose-phosphate 3-epimerase activity, catalytic activity; INVOLVED IN: carbohydrate metabolic process, metabolic process; LOCATED IN: plasma membrane; EXPRESSED IN: 22 plant structures; EXPRESSED DURING: 13 growth stages; CONTAINS InterPro DOMAIN/s: Aldolase-type TIM barrel (InterPro:…	no	PC.36.3..1.	.	.	.	.	.	.	.	.	.	.	.	.	.	.	.	.	.	.	.	.	.
23	1	43107	6.12007	-4163	43107	6.12007	-4163	TRUE	1	24997309	25001961	4653	-	AT1G66980	-	F1O19.6, F1O19_6	-	protein kinase family protein / glycerophosphoryl diester phosphodiesterase family protein	protein kinase family protein / glycerophosphoryl diester phosphodiesterase family protein; FUNCTIONS IN: kinase activity, glycerophosphodiester phosphodiesterase activity; INVOLVED IN: protein amino acid phosphorylation, glycerol metabolic process, lipid metabolic process; EXPRESSED IN: 21 plant structures; EXPRESSED DURING: 13 growth stages; CONTAINS InterPro DOMAIN/s: Protein kinase, ATP bindi…	no	PC.32.2..1.	.	.	.	.	.	.	.	.	.	.	.	.	.	.	.	.	.	.	.	.	.
23	1	43107	6.12007	-2797	43107	6.12007	-2797	TRUE	1	25002644	25003327	684	-	AT1G66990	-	F1O19.15	-	-	pseudogene, putative receptor serine/threonine kinase, blastp match of 62% identity and 2.0e-43 P-value to GP|21741394|emb|CAD39676.1||AL606993 OSJNBb0051N19.7 {Oryza sativa (japonica cultivar-group)}	yes	PC.32.2..1.	.	.	.	.	.	.	.	.	.	.	.	.	.	.	.	.	.	.	.	.	.
23	1	43107	6.12007	0	43107	6.12007	0	TRUE	1	25004109	25007647	3539	-	AT1G67000	-	F1O19.18, F1O19_18	-	ATP binding / kinase/ protein kinase/ protein serine/threonine kinase	ATP binding / kinase/ protein kinase/ protein serine/threonine kinase; FUNCTIONS IN: protein serine/threonine kinase activity, protein kinase activity, kinase activity, ATP binding; INVOLVED IN: protein amino acid phosphorylation; LOCATED IN: endomembrane system; EXPRESSED IN: stem; CONTAINS InterPro DOMAIN/s: Protein kinase, ATP binding site (InterPro:IPR017441), Protein kinase, core (InterPro:I…	no	PC.32.2..1.	.	.	.	.	.	.	.	.	.	.	.	.	.	.	.	.	.	.	.	.	.
23	1	43107	6.12007	2674	43107	6.12007	2674	TRUE	1	25008798	25009712	915	-	AT1G67010	-	F1O19.16	-	-	pseudogene, putative receptor serine/threonine kinase, blastp match of 59% identity and 3.8e-58 P-value to GP|21741394|emb|CAD39676.1||AL606993 OSJNBb0051N19.7 {Oryza sativa (japonica cultivar-group)}	yes	PC.32.2..1.	.	.	.	.	.	.	.	.	.	.	.	.	.	.	.	.	.	.	.	.	.
23	1	43107	6.12007	4884	43107	6.12007	4884	TRUE	1	25011008	25012987	1980	-	AT1G67020	-	F1O19.7, F1O19_7	-	unknown protein	FUNCTIONS IN: molecular_function unknown; INVOLVED IN: biological_process unknown; LOCATED IN: cellular_component unknown; EXPRESSED IN: leaf; CONTAINS InterPro DOMAIN/s: Retrotransposon gag protein (InterPro:IPR005162); Has 53 Blast hits to 53 proteins in 6 species: Archae - 0; Bacteria - 0; Metazoa - 0; Fungi - 0; Plants - 53; Viruses - 0; Other Eukaryotes - 0 (source: NCBI BLink).	no	PC.32.2..1.	.	.	.	.	.	.	.	.	.	.	.	.	.	.	.	.	.	.	.	.	.
23	1	43107	6.12007	7220	43107	6.12007	7220	TRUE	1	25013344	25014435	1092	-	AT1G67025	-	-	-	unknown protein	FUNCTIONS IN: molecular_function unknown; INVOLVED IN: biological_process unknown; LOCATED IN: cellular_component unknown; BEST Arabidopsis thaliana protein match is: ATP binding / kinase/ protein kinase/ protein serine/threonine kinase/ protein tyrosine kinase (TAIR:AT1G18390.1); Has 101 Blast hits to 88 proteins in 6 species: Archae - 0; Bacteria - 0; Metazoa - 0; Fungi - 0; Plants - 101; Virus…	no	PC.32.2..1.	.	.	.	.	.	.	.	.	.	.	.	.	.	.	.	.	.	.	.	.	.
24	1	44239	5.54713	-4750	44239	5.54713	-4750	TRUE	1	25676395	25678288	1894	-	AT1G68470	-	T26J14.4, T26J14_4	-	exostosin family protein	exostosin family protein; FUNCTIONS IN: catalytic activity; INVOLVED IN: biological_process unknown; LOCATED IN: membrane; EXPRESSED IN: 18 plant structures; EXPRESSED DURING: 13 growth stages; CONTAINS InterPro DOMAIN/s: Exostosin-like (InterPro:IPR004263); BEST Arabidopsis thaliana protein match is: MUR3 (MURUS 3); catalytic/ transferase, transferring glycosyl groups (TAIR:AT2G20370.1); Has 431…	no	PC.38.4..1.	.	.	.	.	.	.	.	.	.	.	.	.	.	.	.	.	.	.	.	.	.
24	1	44239	5.54713	1276	44239	5.54713	1276	TRUE	1	25684314	25686165	1852	-	AT1G68480	JAG	JAG, JAGGED, T26J14.5, T26J14_5	Encodes a putative zinc finger transcription factor that is necessary for proper lateral organ shape and is sufficient to induce the proliferation of lateral organ tissue. Together with NUB, it is involved in stamen and carpel development.	JAG (JAGGED); nucleic acid binding / transcription factor/ zinc ion binding	JAGGED (JAG); FUNCTIONS IN: transcription factor activity, zinc ion binding, nucleic acid binding; INVOLVED IN: in 7 processes; LOCATED IN: nucleus; EXPRESSED IN: 15 plant structures; EXPRESSED DURING: 6 growth stages; CONTAINS InterPro DOMAIN/s: Zinc finger, C2H2-like (InterPro:IPR015880), Zinc finger, C2H2-type (InterPro:IPR007087); BEST Arabidopsis thaliana protein match is: NUB (NUBBIN); nucl…	no	PC.38.4..1.	.	.	.	.	.	.	.	.	.	.	.	.	.	.	.	.	.	.	.	.	.
25	1	45273	5.40606	-8204	45273	5.40606	-8204	TRUE	1	26222509	26226652	4144	+	AT1G69710	-	T6C23.9, T6C23_9	-	zinc finger protein, putative / regulator of chromosome condensation (RCC1) family protein	zinc finger protein, putative / regulator of chromosome condensation (RCC1) family protein; FUNCTIONS IN: chromatin binding, zinc ion binding, Ran GTPase binding; LOCATED IN: cellular_component unknown; CONTAINS InterPro DOMAIN/s: Regulator of chromosome condensation, RCC1 (InterPro:IPR000408), Disease resistance/zinc finger/chromosome condensation-like region (InterPro:IPR013591), Pleckstrin hom…	no	DAG.34.2	.	.	.	.	.	.	.	.	.	.	.	.	.	.	.	.	.	.	.	.	.
25	1	45273	5.40606	-6276	45273	5.40606	-6276	TRUE	1	26226866	26228580	1715	+	AT1G69720	ho3	HEME OXYGENASE 3, T6C23.8, T6C23_8, ho3	Encodes a member (HO3) of the heme oxygenase family.	ho3 (HEME OXYGENASE 3); heme oxygenase (decyclizing)	HEME OXYGENASE 3 (ho3); FUNCTIONS IN: heme oxygenase (decyclizing) activity; INVOLVED IN: heme oxidation; EXPRESSED IN: 20 plant structures; EXPRESSED DURING: 11 growth stages; CONTAINS InterPro DOMAIN/s: Haem oxygenase-like, multi-helical (InterPro:IPR016084), Haem oxygenase-like (InterPro:IPR016053), Haem oxygenase (decyclizing), plant (InterPro:IPR016951); BEST Arabidopsis thaliana protein mat…	no	DAG.34.2	.	.	.	.	.	.	.	.	.	.	.	.	.	.	.	.	.	.	.	.	.
25	1	45273	5.40606	-3517	45273	5.40606	-3517	TRUE	1	26228632	26231339	2708	-	AT1G69730	-	T6C23.7, T6C23_7	-	protein kinase family protein	protein kinase family protein; FUNCTIONS IN: kinase activity; INVOLVED IN: protein amino acid phosphorylation; LOCATED IN: endomembrane system, integral to membrane; EXPRESSED IN: 18 plant structures; EXPRESSED DURING: 12 growth stages; CONTAINS InterPro DOMAIN/s: Wall-associated kinase (InterPro:IPR013695), Protein kinase, ATP binding site (InterPro:IPR017441), EGF-like calcium-binding, conserve…	no	DAG.34.2	.	.	.	.	.	.	.	.	.	.	.	.	.	.	.	.	.	.	.	.	.
25	1	45273	5.40606	0	45273	5.40606	0	TRUE	1	26231804	26234963	3160	+	AT1G69740	HEMB1	HEMB1	Encodes a putative 5-aminolevulinate dehydratase involved in chlorophyll biosynthesis.	HEMB1; catalytic/ metal ion binding / porphobilinogen synthase	HEMB1; FUNCTIONS IN: porphobilinogen synthase activity, catalytic activity, metal ion binding; INVOLVED IN: porphyrin biosynthetic process; LOCATED IN: chloroplast stroma, chloroplast; EXPRESSED IN: 23 plant structures; EXPRESSED DURING: 13 growth stages; CONTAINS InterPro DOMAIN/s: Aldolase-type TIM barrel (InterPro:IPR013785), Tetrapyrrole biosynthesis, porphobilinogen synthase (InterPro:IPR001…	no	DAG.34.2	.	.	.	.	.	.	.	.	.	.	.	.	.	.	.	.	.	.	.	.	.
25	1	45273	5.40606	1460	45273	5.40606	1460	TRUE	1	26236316	26237501	1186	+	AT1G69750	-	T6C23.5, T6C23_5	-	cox19 family protein	cox19 family protein; FUNCTIONS IN: molecular_function unknown; INVOLVED IN: biological_process unknown; LOCATED IN: cellular_component unknown; EXPRESSED IN: male gametophyte, pollen tube; EXPRESSED DURING: L mature pollen stage, M germinated pollen stage; CONTAINS InterPro DOMAIN/s: CHCH (InterPro:IPR010625); BEST Arabidopsis thaliana protein match is: cox19 family protein (TAIR:AT1G66590.1); H…	no	DAG.34.2	.	.	.	.	.	.	.	.	.	.	.	.	.	.	.	.	.	.	.	.	.
25	1	45273	5.40606	4404	45273	5.40606	4404	TRUE	1	26239260	26240708	1449	-	AT1G69760	-	T6C23.4, T6C23_4	-	unknown protein	unknown protein; FUNCTIONS IN: molecular_function unknown; INVOLVED IN: biological_process unknown; LOCATED IN: cellular_component unknown; EXPRESSED IN: 22 plant structures; EXPRESSED DURING: 13 growth stages; BEST Arabidopsis thaliana protein match is: unknown protein (TAIR:AT1G26920.1); Has 34 Blast hits to 34 proteins in 11 species: Archae - 0; Bacteria - 2; Metazoa - 2; Fungi - 6; Plants - 1…	no	DAG.34.2	.	.	.	.	.	.	.	.	.	.	.	.	.	.	.	.	.	.	.	.	.
26	2	45485	8.64645	-7489	45485	8.64645	-7489	TRUE	1	26316027	26320220	4194	+	AT1G69870	-	T17F3.10, T17F3_10	-	proton-dependent oligopeptide transport (POT) family protein	proton-dependent oligopeptide transport (POT) family protein; FUNCTIONS IN: transporter activity; INVOLVED IN: response to salt stress, oligopeptide transport; LOCATED IN: plasma membrane, membrane; EXPRESSED IN: 22 plant structures; EXPRESSED DURING: 13 growth stages; CONTAINS InterPro DOMAIN/s: TGF-beta receptor, type I/II extracellular region (InterPro:IPR000109), Major facilitator superfamily…	no	TAG.46.1	TAG.48.1	.	.	.	.	.	.	.	.	.	.	.	.	.	.	.	.	.	.	.	.
26	2	45485	8.64645	-4716	45485	8.64645	-4716	TRUE	1	26321479	26322993	1515	+	AT1G69880	ATH8	ATH8, T17F3.9, T17F3_9, thioredoxin H-type 8	-	ATH8 (thioredoxin H-type 8)	thioredoxin H-type 8 (ATH8); INVOLVED IN: N-terminal protein myristoylation, cell redox homeostasis; LOCATED IN: cellular_component unknown; EXPRESSED IN: 15 plant structures; EXPRESSED DURING: 6 growth stages; CONTAINS InterPro DOMAIN/s: Thioredoxin fold (InterPro:IPR012335), Thioredoxin, core (InterPro:IPR015467), Thioredoxin-like (InterPro:IPR017936), Thioredoxin domain (InterPro:IPR013766), T…	no	TAG.46.1	TAG.48.1	.	.	.	.	.	.	.	.	.	.	.	.	.	.	.	.	.	.	.	.
26	2	45485	8.64645	-3093	45485	8.64645	-3093	TRUE	1	26323111	26324616	1506	-	AT1G69890	-	T17F3.8, T17F3_8	-	unknown protein	FUNCTIONS IN: molecular_function unknown; INVOLVED IN: biological_process unknown; EXPRESSED IN: 21 plant structures; EXPRESSED DURING: 13 growth stages; CONTAINS InterPro DOMAIN/s: Protein of unknown function DUF569 (InterPro:IPR007679), Actin_cross-linking (InterPro:IPR008999); BEST Arabidopsis thaliana protein match is: unknown protein (TAIR:AT1G27100.1); Has 121 Blast hits to 109 proteins in …	no	TAG.46.1	TAG.48.1	.	.	.	.	.	.	.	.	.	.	.	.	.	.	.	.	.	.	.	.
26	2	45485	8.64645	0	45485	8.64645	0	TRUE	1	26326381	26327831	1451	-	AT1G69900	-	T17F3.7, T17F3_7	-	unknown protein	FUNCTIONS IN: molecular_function unknown; INVOLVED IN: biological_process unknown; LOCATED IN: cellular_component unknown; CONTAINS InterPro DOMAIN/s: Protein of unknown function DUF569 (InterPro:IPR007679), Actin_cross-linking (InterPro:IPR008999); BEST Arabidopsis thaliana protein match is: unknown protein (TAIR:AT1G27100.1); Has 142 Blast hits to 77 proteins in 8 species: Archae - 0; Bacteria …	no	TAG.46.1	TAG.48.1	.	.	.	.	.	.	.	.	.	.	.	.	.	.	.	.	.	.	.	.
26	2	45485	8.64645	2405	45485	8.64645	2405	TRUE	1	26330114	26332266	2153	+	AT1G69910	-	T17F3.6, T17F3_6	-	protein kinase family protein	protein kinase family protein; FUNCTIONS IN: kinase activity; INVOLVED IN: protein amino acid phosphorylation; EXPRESSED IN: 20 plant structures; EXPRESSED DURING: 13 growth stages; CONTAINS InterPro DOMAIN/s: Protein kinase, ATP binding site (InterPro:IPR017441), Protein kinase, core (InterPro:IPR000719), Serine/threonine protein kinase (InterPro:IPR002290), Tyrosine protein kinase, active site …	no	TAG.46.1	TAG.48.1	.	.	.	.	.	.	.	.	.	.	.	.	.	.	.	.	.	.	.	.
26	2	45485	8.64645	6541	45485	8.64645	6541	TRUE	1	26334250	26335558	1309	-	AT1G69920	ATGSTU12	ATGSTU12, GLUTATHIONE S-TRANSFERASE TAU 12, T17F3.5, T17F3_5	Encodes glutathione transferase belonging to the tau class of GSTs. Naming convention according to Wagner et al. (2002).	ATGSTU12 (GLUTATHIONE S-TRANSFERASE TAU 12); glutathione transferase	GLUTATHIONE S-TRANSFERASE TAU 12 (ATGSTU12); FUNCTIONS IN: glutathione transferase activity; INVOLVED IN: toxin catabolic process; LOCATED IN: cytoplasm; CONTAINS InterPro DOMAIN/s: Thioredoxin fold (InterPro:IPR012335), Glutathione S-transferase, C-terminal-like (InterPro:IPR010987), Glutathione S-transferase/chloride channel, C-terminal (InterPro:IPR017933), Thioredoxin-like fold (InterPro:IPR0…	no	TAG.46.1	TAG.48.1	.	.	.	.	.	.	.	.	.	.	.	.	.	.	.	.	.	.	.	.
26	2	45485	8.64645	9788	45485	8.64645	9788	TRUE	1	26337497	26338795	1299	-	AT1G69930	ATGSTU11	ATGSTU11, GLUTATHIONE S-TRANSFERASE TAU 11, T17F3.4, T17F3_4	Encodes glutathione transferase belonging to the tau class of GSTs. Naming convention according to Wagner et al. (2002).	ATGSTU11 (GLUTATHIONE S-TRANSFERASE TAU 11); glutathione transferase	GLUTATHIONE S-TRANSFERASE TAU 11 (ATGSTU11); FUNCTIONS IN: glutathione transferase activity; INVOLVED IN: toxin catabolic process; LOCATED IN: cytoplasm; EXPRESSED IN: 8 plant structures; EXPRESSED DURING: LP.06 six leaves visible, 4 anthesis, LP.04 four leaves visible, LP.10 ten leaves visible, petal differentiation and expansion stage; CONTAINS InterPro DOMAIN/s: Thioredoxin fold (InterPro:IPR0…	no	TAG.46.1	TAG.48.1	.	.	.	.	.	.	.	.	.	.	.	.	.	.	.	.	.	.	.	.
27	1	47856	5.98586	-1556	47856	5.98586	-1556	TRUE	1	27669152	27673572	4421	+	AT1G73600	-	F6D5.1, F6D5_1	-	methyltransferase/ phosphoethanolamine N-methyltransferase	methyltransferase/ phosphoethanolamine N-methyltransferase; FUNCTIONS IN: methyltransferase activity, phosphoethanolamine N-methyltransferase activity; INVOLVED IN: metabolic process; EXPRESSED IN: guard cell; CONTAINS InterPro DOMAIN/s: Methyltransferase type 11 (InterPro:IPR013216); BEST Arabidopsis thaliana protein match is: XPL1 (XIPOTL 1); methyltransferase/ phosphoethanolamine N-methyltrans…	no	MGDG.32.5	.	.	.	.	.	.	.	.	.	.	.	.	.	.	.	.	.	.	.	.	.		Euk Phospholipid
27	1	47856	5.98586	-1559	47856	5.98586	-1559	TRUE	1	27670626	27673569	2944	+	AT1G73602	CPuORF32	CPuORF32, Conserved peptide upstream open reading frame 32	Upstream open reading frames (uORFs) are small open reading frames found in the 5' UTR of a mature mRNA, and can potentially mediate translational regulation of the largest, or major, ORF (mORF). CPuORF32 represents a conserved upstream opening reading frame relative to major ORF AT1G73600.1	CPuORF32 (Conserved peptide upstream open reading frame 32)	Conserved peptide upstream open reading frame 32 (CPuORF32); Has 0 Blast hits to 0 proteins in 0 species (source: NCBI BLink).	no	MGDG.32.5	.	.	.	.	.	.	.	.	.	.	.	.	.	.	.	.	.	.	.	.	.
27	1	47856	5.98586	-175	47856	5.98586	-175	TRUE	1	27674288	27674953	666	+	AT1G73603	LCR64	LCR64, Low-molecular-weight cysteine-rich 64	Encodes a member of a family of small,secreted, cysteine rich protein with sequence similarity to the PCP (pollen coat protein) gene family.	LCR64 (Low-molecular-weight cysteine-rich 64)	Low-molecular-weight cysteine-rich 64 (LCR64); LOCATED IN: endomembrane system; BEST Arabidopsis thaliana protein match is: LCR65 (Low-molecular-weight cysteine-rich 65) (TAIR:AT1G73607.1); Has 19 Blast hits to 19 proteins in 1 species: Archae - 0; Bacteria - 0; Metazoa - 0; Fungi - 0; Plants - 19; Viruses - 0; Other Eukaryotes - 0 (source: NCBI BLink).	no	MGDG.32.5	.	.	.	.	.	.	.	.	.	.	.	.	.	.	.	.	.	.	.	.	.
27	1	47856	5.98586	1099	47856	5.98586	1099	TRUE	1	27676227	27676835	609	+	AT1G73607	LCR65	LCR65, Low-molecular-weight cysteine-rich 65	Encodes a member of a family of small,secreted, cysteine rich protein with sequence similarity to the PCP (pollen coat protein) gene family.	LCR65 (Low-molecular-weight cysteine-rich 65)	Low-molecular-weight cysteine-rich 65 (LCR65); LOCATED IN: endomembrane system; BEST Arabidopsis thaliana protein match is: unknown protein (TAIR:AT1G49715.1); Has 18 Blast hits to 18 proteins in 1 species: Archae - 0; Bacteria - 0; Metazoa - 0; Fungi - 0; Plants - 18; Viruses - 0; Other Eukaryotes - 0 (source: NCBI BLink).	no	MGDG.32.5	.	.	.	.	.	.	.	.	.	.	.	.	.	.	.	.	.	.	.	.	.
27	1	47856	5.98586	3249	47856	5.98586	3249	TRUE	1	27678377	27679807	1431	+	AT1G73610	-	F25P22.2, F25P22_2	-	GDSL-motif lipase/hydrolase family protein	GDSL-motif lipase/hydrolase family protein; FUNCTIONS IN: lipase activity, hydrolase activity, acting on ester bonds, carboxylesterase activity; INVOLVED IN: lipid metabolic process; LOCATED IN: endomembrane system; EXPRESSED IN: sperm cell, embryo; EXPRESSED DURING: C globular stage; CONTAINS InterPro DOMAIN/s: Lipase, GDSL, active site (InterPro:IPR008265), Lipase, GDSL (InterPro:IPR001087); BE…	no	MGDG.32.5	.	.	.	.	.	.	.	.	.	.	.	.	.	.	.	.	.	.	.	.	.
27	1	47856	5.98586	6280	47856	5.98586	6280	TRUE	1	27681408	27683130	1723	+	AT1G73620	-	F25P22.3, F25P22_3	-	thaumatin-like protein, putative / pathogenesis-related protein, putative	thaumatin-like protein, putative / pathogenesis-related protein, putative; INVOLVED IN: response to other organism; LOCATED IN: membrane; EXPRESSED IN: 16 plant structures; EXPRESSED DURING: 9 growth stages; CONTAINS InterPro DOMAIN/s: Thaumatin, conserved site (InterPro:IPR017949), Thaumatin, pathogenesis-related (InterPro:IPR001938); BEST Arabidopsis thaliana protein match is: ATLP-1 (TAIR:AT1G…	no	MGDG.32.5	.	.	.	.	.	.	.	.	.	.	.	.	.	.	.	.	.	.	.	.	.
27	1	47856	5.98586	9608	47856	5.98586	9608	TRUE	1	27684736	27685453	718	+	AT1G73630	-	F25P22.4, F25P22_4	-	calcium-binding protein, putative	calcium-binding protein, putative; FUNCTIONS IN: calcium ion binding; INVOLVED IN: biological_process unknown; LOCATED IN: cellular_component unknown; EXPRESSED IN: 24 plant structures; EXPRESSED DURING: 14 growth stages; CONTAINS InterPro DOMAIN/s: EF-HAND 1 (InterPro:IPR018247), EF-HAND 2 (InterPro:IPR018249), EF-Hand type (InterPro:IPR011992), Calcium-binding EF-hand (InterPro:IPR002048), EF h…	no	MGDG.32.5	.	.	.	.	.	.	.	.	.	.	.	.	.	.	.	.	.	.	.	.	.
28	1	48458	6.90358	-6830	48458	6.90358	-6830	TRUE	1	28101968	28105112	3145	-	AT1G74800	-	F25A4.23, F25A4_23	-	galactosyltransferase family protein	galactosyltransferase family protein; FUNCTIONS IN: transferase activity, transferring hexosyl groups, transferase activity, transferring glycosyl groups; INVOLVED IN: protein amino acid glycosylation; LOCATED IN: membrane; EXPRESSED IN: 23 plant structures; EXPRESSED DURING: 15 growth stages; CONTAINS InterPro DOMAIN/s: Galectin, carbohydrate recognition domain (InterPro:IPR001079), Glycosyl tra…	no	TAG.46.1	.	.	.	.	.	.	.	.	.	.	.	.	.	.	.	.	.	.	.	.	.
28	1	48458	6.90358	-408	48458	6.90358	-408	TRUE	1	28108474	28111534	3061	+	AT1G74810	BOR5	BOR5, F9E10.34, F9E10_34	-	BOR5; anion exchanger	BOR5; FUNCTIONS IN: anion exchanger activity; INVOLVED IN: anion transport; LOCATED IN: integral to membrane, membrane; EXPRESSED IN: 17 plant structures; EXPRESSED DURING: 7 growth stages; CONTAINS InterPro DOMAIN/s: Bicarbonate transporter, eukaryotic (InterPro:IPR003020), Bicarbonate transporter, C-terminal (InterPro:IPR011531); BEST Arabidopsis thaliana protein match is: BOR4 (REQUIRES HIGH B…	no	TAG.46.1	.	.	.	.	.	.	.	.	.	.	.	.	.	.	.	.	.	.	.	.	.
28	1	48458	6.90358	0	48458	6.90358	0	TRUE	1	28111882	28112565	684	-	AT1G74820	-	F9E10.33, F9E10_33	-	cupin family protein	cupin family protein; FUNCTIONS IN: manganese ion binding, nutrient reservoir activity; INVOLVED IN: biological_process unknown; LOCATED IN: endomembrane system, apoplast; EXPRESSED IN: sepal; EXPRESSED DURING: 4 anthesis; CONTAINS InterPro DOMAIN/s: Cupin, RmlC-type (InterPro:IPR011051), Cupin 1 (InterPro:IPR006045), RmlC-like jelly roll fold (InterPro:IPR014710), Germin (InterPro:IPR001929); BE…	no	TAG.46.1	.	.	.	.	.	.	.	.	.	.	.	.	.	.	.	.	.	.	.	.	.
28	1	48458	6.90358	1481	48458	6.90358	1481	TRUE	1	28113423	28115229	1807	-	AT1G74830	-	F25A4.20, F25A4_20	-	unknown protein	unknown protein; FUNCTIONS IN: molecular_function unknown; INVOLVED IN: biological_process unknown; LOCATED IN: endomembrane system; CONTAINS InterPro DOMAIN/s: Protein of unknown function DUF593 (InterPro:IPR007656); BEST Arabidopsis thaliana protein match is: unknown protein (TAIR:AT1G18990.1); Has 3099 Blast hits to 2556 proteins in 339 species: Archae - 11; Bacteria - 349; Metazoa - 986; Fung…	no	TAG.46.1	.	.	.	.	.	.	.	.	.	.	.	.	.	.	.	.	.	.	.	.	.
28	1	48458	6.90358	3955	48458	6.90358	3955	TRUE	1	28115897	28117405	1509	-	AT1G74840	-	F25A4.19, F25A4_19	-	myb family transcription factor	myb family transcription factor; FUNCTIONS IN: transcription factor activity, DNA binding; INVOLVED IN: in 9 processes; LOCATED IN: chloroplast; EXPRESSED IN: 22 plant structures; EXPRESSED DURING: 13 growth stages; CONTAINS InterPro DOMAIN/s: SANT, DNA-binding (InterPro:IPR001005), Homeodomain-like (InterPro:IPR009057), Myb, DNA-binding (InterPro:IPR014778), Myb-type HTH DNA-binding domain (Inte…	no	TAG.46.1	.	.	.	.	.	.	.	.	.	.	.	.	.	.	.	.	.	.	.	.	.
28	1	48458	6.90358	6907	48458	6.90358	6907	TRUE	1	28118849	28122314	3466	-	AT1G74850	PTAC2	F25A4.18, F25A4_18, PLASTID TRANSCRIPTIONALLY ACTIVE2, PTAC2	Present in transcriptionally active plastid chromosomes. Involved in plastid gene expression.	PTAC2 (PLASTID TRANSCRIPTIONALLY ACTIVE2)	PLASTID TRANSCRIPTIONALLY ACTIVE2 (PTAC2); INVOLVED IN: positive regulation of transcription, DNA-dependent, transcription from plastid promoter; LOCATED IN: plastid chromosome, chloroplast, nucleoid; EXPRESSED IN: 21 plant structures; EXPRESSED DURING: 13 growth stages; CONTAINS InterPro DOMAIN/s: Pentatricopeptide repeat (InterPro:IPR002885), Smr protein/MutS2 C-terminal (InterPro:IPR002625); B…	no	TAG.46.1	.	.	.	.	.	.	.	.	.	.	.	.	.	.	.	.	.	.	.	.	.
29	1	59344	5.43604	-8359	59344	5.43604	-8359	TRUE	2	4826746	4827503	758	-	AT2G11970	-	F23M2.13	-	-	Transposable element gene, Mutator-like transposase family, has a 3.1e-30 P-value blast match to O80466 /172-336 Pfam PF03108 MuDR family transposase (MuDr-element domain)	yes	DAG.34.3	.	.	.	.	.	.	.	.	.	.	.	.	.	.	.	.	.	.	.	.	.
29	1	59344	5.43604	-6650	59344	5.43604	-6650	TRUE	2	4827927	4829212	1286	+	AT2G11980	-	F23M2.14	-	-	Transposable element gene, CACTA-like transposase family (En/Spm), has a 3.1e-58 P-value blast match to GB:AAD55677 putative transposase protein (CACTA-element) transposon="Shooter" (Zea mays)	yes	DAG.34.3	.	.	.	.	.	.	.	.	.	.	.	.	.	.	.	.	.	.	.	.	.
29	1	59344	5.43604	-4618	59344	5.43604	-4618	TRUE	2	4830686	4831244	559	+	AT2G11983	-	-	Pseudogene of AT3G17910; SURF1 (SURFEIT 1)	-	-	yes	DAG.34.3	.	.	.	.	.	.	.	.	.	.	.	.	.	.	.	.	.	.	.	.	.
29	1	59344	5.43604	-2237	59344	5.43604	-2237	TRUE	2	4833236	4833625	390	+	AT2G11990	AGL88	AGAMOUS-LIKE 88, AGL88, F23M2.15	-	-	pseudogene, fragment of a MADS-box protein, blastp match of 43% identity and 3.7e-14 P-value to GP|2735764|gb|AAB94005.1||AF008651 MADS transcriptional factor; STMADS16 {Solanum tuberosum}	yes	DAG.34.3	.	.	.	.	.	.	.	.	.	.	.	.	.	.	.	.	.	.	.	.	.
29	1	59344	5.43604	-744	59344	5.43604	-744	TRUE	2	4834744	4835118	375	+	AT2G12000	-	F23M2.16	-	-	Transposable element gene, pseudogene, fragment of a MADS-box protein	yes	DAG.34.3	.	.	.	.	.	.	.	.	.	.	.	.	.	.	.	.	.	.	.	.	.
29	1	59344	5.43604	3885	59344	5.43604	3885	TRUE	2	4839747	4841689	1943	+	AT2G12010	-	F23M2.17	-	-	Transposable element gene, gypsy-like retrotransposon family (Athila), has a 3.9e-66 P-value blast match to GB:CAA57397 Athila ORF 1 (Arabidopsis thaliana)	yes	DAG.34.3	.	.	.	.	.	.	.	.	.	.	.	.	.	.	.	.	.	.	.	.	.
29	1	59344	5.43604	6266	59344	5.43604	6266	TRUE	2	4842128	4845947	3820	+	AT2G12020	-	F23M2.18, F23M2_18	-	-	Transposable element gene, gypsy-like retrotransposon family, has a 3.4e-107 P-value blast match to f23m2 reverse transcriptase (from Dan Voytas http://www.public.iastate.edu/~voytas) (Gypsy_Ty3-family)	yes	DAG.34.3	.	.	.	.	.	.	.	.	.	.	.	.	.	.	.	.	.	.	.	.	.
30	3	60667	6.25333	-5587	60667	6.25333	-5587	TRUE	2	5616460	5617290	831	-	AT2G13469	-	-	unknown pseudogene	-	-	yes	TAG.50.1	TAG.52.3	TAG.54.2	.	.	.	.	.	.	.	.	.	.	.	.	.	.	.	.	.	.	.
30	3	60667	6.25333	-1634	60667	6.25333	-1634	TRUE	2	5617571	5621243	3673	-	AT2G13470	-	T10F5.1	-	-	Transposable element gene, non-LTR retrotransposon family (LINE), has a 3.6e-14 P-value blast match to GB:NP_038602 L1 repeat, Tf subfamily, member 18 (LINE-element) (Mus musculus)	yes	TAG.50.1	TAG.52.3	TAG.54.2	.	.	.	.	.	.	.	.	.	.	.	.	.	.	.	.	.	.	.
30	3	60667	6.25333	-477	60667	6.25333	-477	TRUE	2	5621671	5622400	730	-	AT2G13480	-	T10F5.2	-	-	Transposable element gene, pseudogene, hypothetical protein, similar to GB:AAA75253	yes	TAG.50.1	TAG.52.3	TAG.54.2	.	.	.	.	.	.	.	.	.	.	.	.	.	.	.	.	.	.	.
30	3	60667	6.25333	911	60667	6.25333	911	TRUE	2	5623788	5627656	3869	+	AT2G13490	-	T10F5.3	-	-	Transposable element gene, non-LTR retrotransposon family (LINE), has a 3.3e-19 P-value blast match to GB:NP_038607 L1 repeat, Tf subfamily, member 9 (LINE-element) (Mus musculus)	yes	TAG.50.1	TAG.52.3	TAG.54.2	.	.	.	.	.	.	.	.	.	.	.	.	.	.	.	.	.	.	.
30	3	60667	6.25333	5059	60667	6.25333	5059	TRUE	2	5627936	5629099	1164	+	AT2G13500	-	T10F5.4, T10F5_4	-	unknown protein	FUNCTIONS IN: molecular_function unknown; INVOLVED IN: biological_process unknown; LOCATED IN: cellular_component unknown; BEST Arabidopsis thaliana protein match is: nucleic acid binding / zinc ion binding (TAIR:AT2G17920.1); Has 109 Blast hits to 109 proteins in 3 species: Archae - 0; Bacteria - 0; Metazoa - 0; Fungi - 0; Plants - 109; Viruses - 0; Other Eukaryotes - 0 (source: NCBI BLink).	no	TAG.50.1	TAG.52.3	TAG.54.2	.	.	.	.	.	.	.	.	.	.	.	.	.	.	.	.	.	.	.
30	3	60667	6.25333	7124	60667	6.25333	7124	TRUE	2	5630001	5631107	1107	-	AT2G13510	-	T10F5.5, T10F5_5	-	unknown protein	unknown protein; FUNCTIONS IN: molecular_function unknown; INVOLVED IN: biological_process unknown; LOCATED IN: cellular_component unknown; EXPRESSED IN: leaf; EXPRESSED DURING: LP.10 ten leaves visible, LP.02 two leaves visible; BEST Arabidopsis thaliana protein match is: unknown protein (TAIR:AT2G13500.1); Has 122 Blast hits to 102 proteins in 4 species: Archae - 0; Bacteria - 0; Metazoa - 0; F…	no	TAG.50.1	TAG.52.3	TAG.54.2	.	.	.	.	.	.	.	.	.	.	.	.	.	.	.	.	.	.	.
30	3	60667	6.25333	8445	60667	6.25333	8445	TRUE	2	5631322	5635386	4065	-	AT2G13520	-	T10F5.6	-	-	Transposable element gene, non-LTR retrotransposon family (LINE), has a 7.2e-27 P-value blast match to GB:AAB41224 ORF2 (LINE-element) (Rattus norvegicus)	yes	TAG.50.1	TAG.52.3	TAG.54.2	.	.	.	.	.	.	.	.	.	.	.	.	.	.	.	.	.	.	.
31	1	64274	5.6697	-7858	64274	5.6697	-7858	TRUE	2	7997392	8000804	3413	-	AT2G18450	SDH1-2	SDH1-2, SUCCINATE DEHYDROGENASE 1-2, T30D6.4, T30D6_4	Nuclear encoded mitochondrial flavoprotein subunit of succinate dehydrogenase complex .	SDH1-2; succinate dehydrogenase	SDH1-2; FUNCTIONS IN: succinate dehydrogenase activity; INVOLVED IN: mitochondrial electron transport, succinate to ubiquinone; LOCATED IN: mitochondrial respiratory chain complex II, mitochondrion; EXPRESSED IN: guard cell, root; CONTAINS InterPro DOMAIN/s: Succinate dehydrogenase, flavoprotein subunit (InterPro:IPR011281), Fumarate reductase/succinate dehydrogenase, FAD-binding site (InterPro:I…	no	DGDG.32.3..1.	.	.	.	.	.	.	.	.	.	.	.	.	.	.	.	.	.	.	.	.	.
31	1	64274	5.6697	-5716	64274	5.6697	-5716	TRUE	2	8001311	8002946	1636	+	AT2G18460	LCV3	LCV3, T30D6.3, T30D6_3, like cov 3	-	LCV3 (like cov 3)	like cov 3 (LCV3); FUNCTIONS IN: molecular_function unknown; INVOLVED IN: biological_process unknown; CONTAINS InterPro DOMAIN/s: Protein of unknown function DUF502 (InterPro:IPR007462); BEST Arabidopsis thaliana protein match is: LCV1 (LIKE COV 1) (TAIR:AT2G20130.1); Has 1919 Blast hits to 1919 proteins in 363 species: Archae - 4; Bacteria - 686; Metazoa - 0; Fungi - 0; Plants - 85; Viruses - 0;…	no	DGDG.32.3..1.	.	.	.	.	.	.	.	.	.	.	.	.	.	.	.	.	.	.	.	.	.
31	1	64274	5.6697	-3818	64274	5.6697	-3818	TRUE	2	8002891	8004844	1954	-	AT2G18465	-	-	-	DNAJ heat shock N-terminal domain-containing protein	DNAJ heat shock N-terminal domain-containing protein; FUNCTIONS IN: heat shock protein binding; INVOLVED IN: protein folding; LOCATED IN: cellular_component unknown; CONTAINS InterPro DOMAIN/s: Molecular chaperone, heat shock protein, Hsp40, DnaJ (InterPro:IPR015609), Heat shock protein DnaJ, N-terminal (InterPro:IPR001623); BEST Arabidopsis thaliana protein match is: DNAJ heat shock N-terminal d…	no	DGDG.32.3..1.	.	.	.	.	.	.	.	.	.	.	.	.	.	.	.	.	.	.	.	.	.
31	1	64274	5.6697	-610	64274	5.6697	-610	TRUE	2	8005285	8008052	2768	-	AT2G18470	-	T30D6.2	-	protein kinase family protein	protein kinase family protein; FUNCTIONS IN: protein serine/threonine kinase activity, protein kinase activity, ATP binding; INVOLVED IN: protein amino acid phosphorylation; LOCATED IN: chloroplast; EXPRESSED IN: 12 plant structures; EXPRESSED DURING: 8 growth stages; CONTAINS InterPro DOMAIN/s: Protein kinase, ATP binding site (InterPro:IPR017441), Protein kinase, core (InterPro:IPR000719), Seri…	no	DGDG.32.3..1.	.	.	.	.	.	.	.	.	.	.	.	.	.	.	.	.	.	.	.	.	.
31	1	64274	5.6697	661	64274	5.6697	661	TRUE	2	8009323	8011255	1933	-	AT2G18480	-	F24H14.17, F24H14_17	-	mannitol transporter, putative	mannitol transporter, putative; FUNCTIONS IN: carbohydrate transmembrane transporter activity, sugar:hydrogen symporter activity; INVOLVED IN: transport, transmembrane transport; LOCATED IN: integral to membrane, membrane; EXPRESSED IN: 12 plant structures; EXPRESSED DURING: 6 growth stages; CONTAINS InterPro DOMAIN/s: Sugar transporter, conserved site (InterPro:IPR005829), General substrate tran…	no	DGDG.32.3..1.	.	.	.	.	.	.	.	.	.	.	.	.	.	.	.	.	.	.	.	.	.
32	1	66007	5.81643	-8076	66007	5.81643	-8076	TRUE	2	9128147	9130240	2094	-	AT2G21330	-	F3K23.9, F3K23_9	-	fructose-bisphosphate aldolase, putative	fructose-bisphosphate aldolase, putative; FUNCTIONS IN: fructose-bisphosphate aldolase activity, catalytic activity; INVOLVED IN: response to cadmium ion, pentose-phosphate shunt; LOCATED IN: in 8 components; EXPRESSED IN: 25 plant structures; EXPRESSED DURING: 14 growth stages; CONTAINS InterPro DOMAIN/s: Aldolase-type TIM barrel (InterPro:IPR013785), Fructose-bisphosphate aldolase, class-I (Int…	no	TAG.58.4	.	.	.	.	.	.	.	.	.	.	.	.	.	.	.	.	.	.	.	.	.
32	1	66007	5.81643	-1857	66007	5.81643	-1857	TRUE	2	9132555	9136459	3905	+	AT2G21340	-	F3K23.10, F3K23_10	-	antiporter/ drug transporter	antiporter/ drug transporter; FUNCTIONS IN: drug transporter activity, antiporter activity; INVOLVED IN: multidrug transport; LOCATED IN: chloroplast; EXPRESSED IN: 22 plant structures; EXPRESSED DURING: 13 growth stages; CONTAINS InterPro DOMAIN/s: Multi antimicrobial extrusion protein MatE (InterPro:IPR002528); BEST Arabidopsis thaliana protein match is: EDS5 (ENHANCED DISEASE SUSCEPTIBILITY 5)…	no	TAG.58.4	.	.	.	.	.	.	.	.	.	.	.	.	.	.	.	.	.	.	.	.	.
32	1	66007	5.81643	-1049	66007	5.81643	-1049	TRUE	2	9136451	9137267	817	-	AT2G21350	-	F3K23.11, F3K23_11	-	RNA binding	RNA binding; FUNCTIONS IN: RNA binding; INVOLVED IN: biological_process unknown; LOCATED IN: chloroplast; CONTAINS InterPro DOMAIN/s: RNA-binding, CRM domain (InterPro:IPR001890); BEST Arabidopsis thaliana protein match is: RNA binding (TAIR:AT4G39040.2); Has 902 Blast hits to 902 proteins in 449 species: Archae - 0; Bacteria - 831; Metazoa - 0; Fungi - 0; Plants - 25; Viruses - 0; Other Eukaryot…	no	TAG.58.4	.	.	.	.	.	.	.	.	.	.	.	.	.	.	.	.	.	.	.	.	.
32	1	66007	5.81643	-889	66007	5.81643	-889	TRUE	2	9137356	9137427	72	+	AT2G21360	-	51073.TRNA-PRO-1	-	pre-tRNA	tRNA-Pro (anticodon: CGG)	no	TAG.58.4	.	.	.	.	.	.	.	.	.	.	.	.	.	.	.	.	.	.	.	.	.
32	1	66007	5.81643	0	66007	5.81643	0	TRUE	2	9137454	9140081	2628	-	AT2G21370	-	F3K23.13, F3K23_13	-	xylulose kinase, putative	xylulose kinase, putative; FUNCTIONS IN: xylulokinase activity, phosphotransferase activity, alcohol group as acceptor; INVOLVED IN: carbohydrate metabolic process, xylulose catabolic process; LOCATED IN: chloroplast, cytoplasm; EXPRESSED IN: 11 plant structures; EXPRESSED DURING: 7 growth stages; CONTAINS InterPro DOMAIN/s: Carbohydrate kinase, FGGY (InterPro:IPR000577), Carbohydrate kinase, FGG…	no	TAG.58.4	.	.	.	.	.	.	.	.	.	.	.	.	.	.	.	.	.	.	.	.	.
32	1	66007	5.81643	3315	66007	5.81643	3315	TRUE	2	9141631	9149309	7679	+	AT2G21380	-	F3K23.14, F3K23_14	-	kinesin motor protein-related	kinesin motor protein-related; FUNCTIONS IN: protein binding, microtubule motor activity, zinc ion binding, ATP binding; INVOLVED IN: microtubule-based movement; LOCATED IN: microtubule associated complex, chloroplast; EXPRESSED IN: 23 plant structures; EXPRESSED DURING: 13 growth stages; CONTAINS InterPro DOMAIN/s: Zinc finger, RING-type (InterPro:IPR001841), Kinesin, motor region (InterPro:IPR0…	no	TAG.58.4	.	.	.	.	.	.	.	.	.	.	.	.	.	.	.	.	.	.	.	.	.
33	1	73011	5.62211	-8139	73011	5.62211	-8139	TRUE	2	14473665	14477430	3766	-	AT2G34300	-	F13P17.14, F13P17_14	-	dehydration-responsive protein-related	dehydration-responsive protein-related; INVOLVED IN: biological_process unknown; LOCATED IN: Golgi apparatus; EXPRESSED IN: 22 plant structures; EXPRESSED DURING: 13 growth stages; CONTAINS InterPro DOMAIN/s: Protein of unknown function DUF248, methyltransferase putative (InterPro:IPR004159); BEST Arabidopsis thaliana protein match is: dehydration-responsive protein-related (TAIR:AT1G29470.2); Ha…	no	TAG.50.1	.	.	.	.	.	.	.	.	.	.	.	.	.	.	.	.	.	.	.	.	.
33	1	73011	5.62211	-5581	73011	5.62211	-5581	TRUE	2	14477715	14479988	2274	-	AT2G34310	-	F13P17.27	-	unknown protein	unknown protein; FUNCTIONS IN: molecular_function unknown; INVOLVED IN: biological_process unknown; LOCATED IN: cellular_component unknown; EXPRESSED IN: 24 plant structures; EXPRESSED DURING: 13 growth stages; BEST Arabidopsis thaliana protein match is: unknown protein (TAIR:AT1G29530.1); Has 197 Blast hits to 182 proteins in 55 species: Archae - 0; Bacteria - 6; Metazoa - 64; Fungi - 44; Plants…	no	TAG.50.1	.	.	.	.	.	.	.	.	.	.	.	.	.	.	.	.	.	.	.	.	.
33	1	73011	5.62211	-2513	73011	5.62211	-2513	TRUE	2	14480254	14483056	2803	-	AT2G34315	-	-	-	disease resistance protein-related	disease resistance protein-related; FUNCTIONS IN: GTP binding; INVOLVED IN: biological_process unknown; LOCATED IN: cellular_component unknown; EXPRESSED IN: embryo, root, stamen; EXPRESSED DURING: 4 anthesis, D bilateral stage; CONTAINS InterPro DOMAIN/s: AIG1 (InterPro:IPR006703); Has 77 Blast hits to 66 proteins in 12 species: Archae - 0; Bacteria - 0; Metazoa - 25; Fungi - 2; Plants - 50; Vir…	no	TAG.50.1	.	.	.	.	.	.	.	.	.	.	.	.	.	.	.	.	.	.	.	.	.
33	1	73011	5.62211	0	73011	5.62211	0	TRUE	2	14484959	14485837	879	+	AT2G34320	-	F13P17.16, F13P17_16	-	nucleic acid binding	nucleic acid binding; FUNCTIONS IN: nucleic acid binding; INVOLVED IN: biological_process unknown; LOCATED IN: cellular_component unknown; CONTAINS InterPro DOMAIN/s: Polynucleotidyl transferase, Ribonuclease H fold (InterPro:IPR012337); BEST Arabidopsis thaliana protein match is: reverse transcriptase, putative / RNA-dependent DNA polymerase, putative (TAIR:AT4G29090.1); Has 362 Blast hits to 36…	no	TAG.50.1	.	.	.	.	.	.	.	.	.	.	.	.	.	.	.	.	.	.	.	.	.
33	1	73011	5.62211	970	73011	5.62211	970	TRUE	2	14486539	14487401	863	+	AT2G34330	-	F13P17.17, F13P17_17	-	unknown protein	unknown protein; BEST Arabidopsis thaliana protein match is: unknown protein (TAIR:AT1G29540.1); Has 6 Blast hits to 6 proteins in 1 species: Archae - 0; Bacteria - 0; Metazoa - 0; Fungi - 0; Plants - 6; Viruses - 0; Other Eukaryotes - 0 (source: NCBI BLink).	no	TAG.50.1	.	.	.	.	.	.	.	.	.	.	.	.	.	.	.	.	.	.	.	.	.
33	1	73011	5.62211	3217	73011	5.62211	3217	TRUE	2	14488786	14489602	817	-	AT2G34340	-	F13P17.18, F13P17_18	-	unknown protein	unknown protein; FUNCTIONS IN: molecular_function unknown; INVOLVED IN: response to gibberellin stimulus; LOCATED IN: cellular_component unknown; EXPRESSED IN: 17 plant structures; EXPRESSED DURING: 13 growth stages; CONTAINS InterPro DOMAIN/s: Protein of unknown function DUF584 (InterPro:IPR007608); BEST Arabidopsis thaliana protein match is: unknown protein (TAIR:AT1G29640.1); Has 204 Blast hit…	no	TAG.50.1	.	.	.	.	.	.	.	.	.	.	.	.	.	.	.	.	.	.	.	.	.
33	1	73011	5.62211	8017	73011	5.62211	8017	TRUE	2	14493586	14495802	2217	+	AT2G34350	-	F13P17.19, F13P17_19	-	nodulin-related	nodulin-related; LOCATED IN: endomembrane system; CONTAINS InterPro DOMAIN/s: Nodulin-like (InterPro:IPR010658), Major facilitator superfamily, general substrate transporter (InterPro:IPR016196); BEST Arabidopsis thaliana protein match is: nodulin-related (TAIR:AT2G34355.1); Has 1436 Blast hits to 1414 proteins in 399 species: Archae - 12; Bacteria - 648; Metazoa - 7; Fungi - 183; Plants - 319; V…	no	TAG.50.1	.	.	.	.	.	.	.	.	.	.	.	.	.	.	.	.	.	.	.	.	.
34	1	74139	5.54467	-3422	74139	5.54467	-3422	TRUE	2	15425479	15439462	13984	-	AT2G36810	-	F13K3.21, F13K3_21	-	binding	binding; FUNCTIONS IN: binding; INVOLVED IN: biological_process unknown; LOCATED IN: chloroplast; EXPRESSED IN: 23 plant structures; EXPRESSED DURING: 14 growth stages; CONTAINS InterPro DOMAIN/s: HEAT (InterPro:IPR000357), Armadillo-like helical (InterPro:IPR011989), Armadillo-type fold (InterPro:IPR016024); Has 201 Blast hits to 170 proteins in 49 species: Archae - 0; Bacteria - 0; Metazoa - 14…	no	TAG.50.2..1.	.	.	.	.	.	.	.	.	.	.	.	.	.	.	.	.	.	.	.	.	.
34	1	74139	5.54467	-1608	74139	5.54467	-1608	TRUE	2	15440769	15441276	508	+	AT2G36815	-	-	-	unknown protein	FUNCTIONS IN: molecular_function unknown; INVOLVED IN: biological_process unknown; LOCATED IN: cellular_component unknown; CONTAINS InterPro DOMAIN/s: Cactin, central region (InterPro:IPR018816); BEST Arabidopsis thaliana protein match is: unknown protein (TAIR:AT1G03910.1).	no	TAG.50.2..1.	.	.	.	.	.	.	.	.	.	.	.	.	.	.	.	.	.	.	.	.	.
34	1	74139	5.54467	2541	74139	5.54467	2541	TRUE	2	15445425	15446574	1150	+	AT2G36830	GAMMA-TIP	GAMMA TONOPLAST INTRINSIC PROTEIN, GAMMA TONOPLAST INTRINSIC PROTEIN 1, GAMMA-TIP, GAMMA-TIP1, GAMMA-TONOPLAST INTRINSIC PROTEIN, T1J8.1, T1J8_1, TIP1;1, TONOPLAST INTRINSIC PROTEIN 1;1	encodes a tonoplast intrinsic protein, which functions as water channel. highly expressed in root, stem, cauline leaves and flowers. Complete knock out mutants have no detectable phenotype from the wild type.	GAMMA-TIP (GAMMA TONOPLAST INTRINSIC PROTEIN); water channel	GAMMA TONOPLAST INTRINSIC PROTEIN (GAMMA-TIP); FUNCTIONS IN: water channel activity; INVOLVED IN: transport, response to salt stress, gibberellic acid mediated signaling; LOCATED IN: plant-type vacuole membrane, plasma membrane, vacuole, membrane, chloroplast envelope; EXPRESSED IN: 25 plant structures; EXPRESSED DURING: 13 growth stages; CONTAINS InterPro DOMAIN/s: Aquaporin (InterPro:IPR012269)…	no	TAG.50.2..1.	.	.	.	.	.	.	.	.	.	.	.	.	.	.	.	.	.	.	.	.	.
34	1	74139	5.54467	6719	74139	5.54467	6719	TRUE	2	15449603	15451426	1824	-	AT2G36835	-	-	-	unknown protein	unknown protein; FUNCTIONS IN: molecular_function unknown; INVOLVED IN: biological_process unknown; LOCATED IN: chloroplast envelope; EXPRESSED IN: 22 plant structures; EXPRESSED DURING: 13 growth stages; Has 16 Blast hits to 16 proteins in 6 species: Archae - 0; Bacteria - 0; Metazoa - 0; Fungi - 0; Plants - 16; Viruses - 0; Other Eukaryotes - 0 (source: NCBI BLink).	no	TAG.50.2..1.	.	.	.	.	.	.	.	.	.	.	.	.	.	.	.	.	.	.	.	.	.
34	1	74139	5.54467	8689	74139	5.54467	8689	TRUE	2	15451573	15453714	2142	-	AT2G36840	-	T1J8.2, T1J8_2	-	ACT domain-containing protein	ACT domain-containing protein; FUNCTIONS IN: amino acid binding; INVOLVED IN: metabolic process; LOCATED IN: cellular_component unknown; EXPRESSED IN: 20 plant structures; EXPRESSED DURING: 12 growth stages; CONTAINS InterPro DOMAIN/s: Amino acid-binding ACT (InterPro:IPR002912); BEST Arabidopsis thaliana protein match is: ACT domain-containing protein (TAIR:AT2G39570.1); Has 500 Blast hits to 41…	no	TAG.50.2..1.	.	.	.	.	.	.	.	.	.	.	.	.	.	.	.	.	.	.	.	.	.
35	5	86957	6.29134	-15862	86942	5.59252	-9556	FALSE	3	3839102	3841466	2365	+	AT3G12050	-	MEC18.18	-	Aha1 domain-containing protein	Aha1 domain-containing protein; FUNCTIONS IN: ATPase activator activity, chaperone binding; INVOLVED IN: response to stress; LOCATED IN: cytoplasm; EXPRESSED IN: 24 plant structures; EXPRESSED DURING: 15 growth stages; CONTAINS InterPro DOMAIN/s: Activator of Hsp90 ATPase, N-terminal (InterPro:IPR015310), Activator of Hsp90 ATPase homologue 1-like (InterPro:IPR013538); Has 442 Blast hits to 425 p…	no	PE.34.1	PC.34.1	.	.	.	.	.	.	.	.	.	.	.	.	.	.	.	.	.	.	.	.	23
35	5	86957	6.29134	-12178	86942	5.59252	-5872	FALSE	3	3843142	3845150	2009	+	AT3G12060	-	-	-	unknown protein	unknown protein; INVOLVED IN: biological_process unknown; LOCATED IN: cellular_component unknown; EXPRESSED IN: 9 plant structures; EXPRESSED DURING: 6 growth stages; CONTAINS InterPro DOMAIN/s: Protein of unknown function DUF231, plant (InterPro:IPR004253); BEST Arabidopsis thaliana protein match is: unknown protein (TAIR:AT5G06700.1); Has 714 Blast hits to 702 proteins in 18 species: Archae - 0…	no	PE.34.1	PC.34.1	.	.	.	.	.	.	.	.	.	.	.	.	.	.	.	.	.	.	.	.	23
35	5	86957	6.29134	-9766	86942	5.59252	-3460	FALSE	3	3845211	3847562	2352	-	AT3G12070	-	-	-	geranylgeranyl transferase type II beta subunit, putative / RAB geranylgeranyltransferase beta subunit, putative	geranylgeranyl transferase type II beta subunit, putative / RAB geranylgeranyltransferase beta subunit, putative; FUNCTIONS IN: catalytic activity; EXPRESSED IN: 13 plant structures; EXPRESSED DURING: 6 growth stages; CONTAINS InterPro DOMAIN/s: Terpenoid cylases/protein prenyltransferase alpha-alpha toroid (InterPro:IPR008930), Prenyltransferase/squalene oxidase (InterPro:IPR001330); BEST Arabid…	no	PE.34.1	PC.34.1	.	.	.	.	.	.	.	.	.	.	.	.	.	.	.	.	.	.	.	.	23
35	5	86957	6.29134	-5190	86943	5.9513	0	FALSE	3	3847792	3852138	4347	+	AT3G12080	emb2738	emb2738, embryo defective 2738	-	emb2738 (embryo defective 2738); GTP binding	embryo defective 2738 (emb2738); FUNCTIONS IN: GTP binding; INVOLVED IN: embryonic development ending in seed dormancy; LOCATED IN: chloroplast; EXPRESSED IN: 21 plant structures; EXPRESSED DURING: 13 growth stages; CONTAINS InterPro DOMAIN/s: GTP-binding (InterPro:IPR005289), Small GTP-binding protein (InterPro:IPR005225), GTP1/OBG (InterPro:IPR006073), GTP-binding protein, HSR1-related (InterPr…	no	PE.34.1	PC.34.1	.	.	.	.	.	.	.	.	.	.	.	.	.	.	.	.	.	.	.	.	23
35	5	86957	6.29134	-3608	86943	5.9513	1109	FALSE	3	3852145	3853720	1576	-	AT3G12090	TET6	TET6, TETRASPANIN6	Member of TETRASPANIN family	TET6 (TETRASPANIN6)	TETRASPANIN6 (TET6); FUNCTIONS IN: molecular_function unknown; INVOLVED IN: aging; LOCATED IN: endomembrane system, integral to membrane; EXPRESSED IN: 8 plant structures; EXPRESSED DURING: 4 anthesis, LP.04 four leaves visible, petal differentiation and expansion stage; CONTAINS InterPro DOMAIN/s: Tetraspanin (InterPro:IPR018499); BEST Arabidopsis thaliana protein match is: TET9 (TETRASPANIN9) (…	no	PE.34.1	PC.34.1	.	.	.	.	.	.	.	.	.	.	.	.	.	.	.	.	.	.	.	.	23
35	5	86957	6.29134	-9	86957	6.29134	-9	TRUE	3	3854515	3857319	2805	-	AT3G12100	-	-	-	cation efflux family protein / metal tolerance protein, putative	cation efflux family protein / metal tolerance protein, putative; FUNCTIONS IN: cation transmembrane transporter activity, efflux transmembrane transporter activity; INVOLVED IN: cation transport, response to nematode; LOCATED IN: membrane; EXPRESSED IN: 22 plant structures; EXPRESSED DURING: 13 growth stages; CONTAINS InterPro DOMAIN/s: Cation efflux protein (InterPro:IPR002524); BEST Arabidopsi…	no	PE.34.1	PC.34.1	.	.	.	.	.	.	.	.	.	.	.	.	.	.	.	.	.	.	.	.	23
35	5	86957	6.29134	515	86957	6.29134	515	TRUE	3	3857843	3859798	1956	+	AT3G12110	ACT11	ACT11, actin-11	Encodes an actin that is expressed predominantly during reproductive development.	ACT11 (actin-11); structural constituent of cytoskeleton	actin-11 (ACT11); FUNCTIONS IN: structural constituent of cytoskeleton; INVOLVED IN: response to cyclopentenone, actin cytoskeleton organization; LOCATED IN: mitochondrion, cytoskeleton, plasma membrane; EXPRESSED IN: 30 plant structures; EXPRESSED DURING: 15 growth stages; CONTAINS InterPro DOMAIN/s: Actin, conserved site (InterPro:IPR004001), Actin/actin-like (InterPro:IPR004000); BEST Arabidop…	no	PE.34.1	PC.34.1	.	.	.	.	.	.	.	.	.	.	.	.	.	.	.	.	.	.	.	.	23
35	5	86957	6.29134	2957	86969	6.1617	-2146	FALSE	3	3860285	3863050	2766	-	AT3G12120	FAD2	DELTA-12 DESATURASE, FAD2, FATTY ACID DESATURASE 2	Major enzyme responsible for the synthesis of 18:2 fatty acids in the endoplasmic reticulum. Contains His-rich motifs, which contribute to the interaction with the electron donor cytochrome b5.	FAD2 (FATTY ACID DESATURASE 2); delta12-fatty acid dehydrogenase/ omega-6 fatty acid desaturase	FATTY ACID DESATURASE 2 (FAD2); FUNCTIONS IN: omega-6 fatty acid desaturase activity, delta12-fatty acid dehydrogenase activity; INVOLVED IN: lipid metabolic process; LOCATED IN: endoplasmic reticulum; EXPRESSED IN: 24 plant structures; EXPRESSED DURING: 15 growth stages; CONTAINS InterPro DOMAIN/s: Fatty acid desaturase, type 1 (InterPro:IPR005804); BEST Arabidopsis thaliana protein match is: FA…	no	PE.34.1	PC.34.1	.	.	.	.	.	.	.	.	.	.	.	.	.	.	.	.	.	.	.	.	23	Prokaryotic Galactolipid, Sulfolipid, & Phospholipid Synthesis 2
35	5	86957	6.29134	6824	86969	6.1617	0	FALSE	3	3864152	3866596	2445	-	AT3G12130	-	-	-	KH domain-containing protein / zinc finger (CCCH type) family protein	KH domain-containing protein / zinc finger (CCCH type) family protein; FUNCTIONS IN: transcription factor activity, nucleic acid binding; INVOLVED IN: regulation of transcription; EXPRESSED IN: 22 plant structures; EXPRESSED DURING: 13 growth stages; CONTAINS InterPro DOMAIN/s: Zinc finger, CCCH-type (InterPro:IPR000571), K Homology (InterPro:IPR004087), K Homology, type 1, subgroup (InterPro:IPR…	no	PE.34.1	PC.34.1	.	.	.	.	.	.	.	.	.	.	.	.	.	.	.	.	.	.	.	.	23
35	5	86957	6.29134	11260	86969	6.1617	3392	FALSE	3	3868588	3871728	3141	-	AT3G12140	-	-	-	emsy N terminus domain-containing protein / ENT domain-containing protein	emsy N terminus domain-containing protein / ENT domain-containing protein; FUNCTIONS IN: molecular_function unknown; INVOLVED IN: biological_process unknown; LOCATED IN: cellular_component unknown; EXPRESSED IN: 24 plant structures; EXPRESSED DURING: 15 growth stages; CONTAINS InterPro DOMAIN/s: ENT (InterPro:IPR005491), Tudor-like, plant (InterPro:IPR014002); BEST Arabidopsis thaliana protein ma…	no	PE.34.1	PC.34.1	.	.	.	.	.	.	.	.	.	.	.	.	.	.	.	.	.	.	.	.
35	5	86957	6.29134	14986	86969	6.1617	7118	FALSE	3	3872314	3873608	1295	-	AT3G12143	-	T21B14.21	-	-	pseudogene, similar to polygalacturonase-inhibitor protein, blastp match of 53% identity and 7.5e-64 P-value to GP|18148923|dbj|BAB83520.1||AB064545 polygalacturonase-inhibitor protein {Citrus sp. cv. Sainumphung}	yes	PE.34.1	PC.34.1	.	.	.	.	.	.	.	.	.	.	.	.	.	.	.	.	.	.	.	.
35	5	86957	6.29134	17171	86969	6.1617	9303	FALSE	3	3874499	3876237	1739	-	AT3G12145	FLR1	FLOR1, FLR1, T21B14.20	A novel leucine-rich repeat protein. Interacts directly with MADS domain transcription factor.	FLR1; enzyme inhibitor/ transcription factor binding	FLR1; FUNCTIONS IN: enzyme inhibitor activity, transcription factor binding; INVOLVED IN: biological_process unknown; LOCATED IN: endomembrane system; CONTAINS InterPro DOMAIN/s: Leucine-rich repeat, N-terminal (InterPro:IPR013210), Leucine-rich repeat (InterPro:IPR001611); BEST Arabidopsis thaliana protein match is: PGIP1 (POLYGALACTURONASE INHIBITING PROTEIN 1); protein binding (TAIR:AT5G06860.…	no	PE.34.1	PC.34.1	.	.	.	.	.	.	.	.	.	.	.	.	.	.	.	.	.	.	.	.
36	2	87015	5.6169	-9437	87011	5.31475	-8598	FALSE	3	3883362	3884805	1444	+	AT3G12180	-	-	-	cornichon family protein	cornichon family protein; FUNCTIONS IN: molecular_function unknown; INVOLVED IN: intracellular signaling cascade; LOCATED IN: endomembrane system, membrane; EXPRESSED IN: 23 plant structures; EXPRESSED DURING: 13 growth stages; CONTAINS InterPro DOMAIN/s: Cornichon (InterPro:IPR003377); BEST Arabidopsis thaliana protein match is: cornichon family protein (TAIR:AT1G12390.1); Has 450 Blast hits to …	no	PC.36.1..2.	.	.	.	.	.	.	.	.	.	.	.	.	.	.	.	.	.	.	.	.	.
36	2	87015	5.6169	-7250	87011	5.31475	-6411	FALSE	3	3886183	3886992	810	+	AT3G12190	-	-	-	unknown protein	FUNCTIONS IN: molecular_function unknown; INVOLVED IN: biological_process unknown; BEST Arabidopsis thaliana protein match is: protein transport protein-related (TAIR:AT5G27220.1); Has 37020 Blast hits to 20334 proteins in 1003 species: Archae - 493; Bacteria - 2404; Metazoa - 19960; Fungi - 1962; Plants - 927; Viruses - 159; Other Eukaryotes - 11115 (source: NCBI BLink).	no	PC.36.1..2.	.	.	.	.	.	.	.	.	.	.	.	.	.	.	.	.	.	.	.	.	.
36	2	87015	5.6169	-3416	87011	5.31475	-2577	FALSE	3	3886992	3890826	3835	-	AT3G12200	AtNek7	AtNek7, NIMA-related kinase7	Encodes AtNek7, a member of the NIMA-related serine/threonine kinases (Neks) that have been linked to cell-cycle regulation in fungi and mammals. Plant Neks might be involved in plant development processes.	AtNek7 (NIMA-related kinase7); ATP binding / kinase/ protein kinase/ protein serine/threonine kinase/ protein tyrosine kinase	NIMA-related kinase7 (AtNek7); FUNCTIONS IN: protein serine/threonine kinase activity, protein tyrosine kinase activity, protein kinase activity, kinase activity, ATP binding; INVOLVED IN: protein amino acid phosphorylation; EXPRESSED IN: 21 plant structures; EXPRESSED DURING: 13 growth stages; CONTAINS InterPro DOMAIN/s: Protein kinase, ATP binding site (InterPro:IPR017441), Protein kinase, core…	no	PC.36.1..2.	.	.	.	.	.	.	.	.	.	.	.	.	.	.	.	.	.	.	.	.	.
36	2	87015	5.6169	-261	87011	5.31475	0	FALSE	3	3891357	3893981	2625	-	AT3G12203	scpl17	scpl17, serine carboxypeptidase-like 17	-	scpl17 (serine carboxypeptidase-like 17); serine-type carboxypeptidase	serine carboxypeptidase-like 17 (scpl17); FUNCTIONS IN: serine-type carboxypeptidase activity; INVOLVED IN: proteolysis; LOCATED IN: endomembrane system; CONTAINS InterPro DOMAIN/s: Peptidase S10, serine carboxypeptidase (InterPro:IPR001563), Peptidase S10, serine carboxypeptidase, active site (InterPro:IPR018202); BEST Arabidopsis thaliana protein match is: scpl16 (serine carboxypeptidase-like 1…	no	PC.36.1..2.	.	.	.	.	.	.	.	.	.	.	.	.	.	.	.	.	.	.	.	.	.
36	2	87015	5.6169	536	87015	5.6169	536	TRUE	3	3894778	3896066	1289	+	AT3G12210	-	-	-	sequence-specific DNA binding	sequence-specific DNA binding; FUNCTIONS IN: sequence-specific DNA binding; INVOLVED IN: biological_process unknown; LOCATED IN: intracellular; EXPRESSED IN: 22 plant structures; EXPRESSED DURING: 13 growth stages; CONTAINS InterPro DOMAIN/s: Helix-hairpin-helix DNA-binding motif, class 1 (InterPro:IPR003583); Has 163 Blast hits to 163 proteins in 72 species: Archae - 1; Bacteria - 0; Metazoa - 8…	no	PC.36.1..2.	.	.	.	.	.	.	.	.	.	.	.	.	.	.	.	.	.	.	.	.	.
36	2	87015	5.6169	2289	87015	5.6169	2289	TRUE	3	3896531	3899019	2489	-	AT3G12220	scpl16	scpl16, serine carboxypeptidase-like 16	-	scpl16 (serine carboxypeptidase-like 16); serine-type carboxypeptidase	serine carboxypeptidase-like 16 (scpl16); FUNCTIONS IN: serine-type carboxypeptidase activity; INVOLVED IN: proteolysis; LOCATED IN: endomembrane system; CONTAINS InterPro DOMAIN/s: Peptidase S10, serine carboxypeptidase (InterPro:IPR001563), Peptidase S10, serine carboxypeptidase, active site (InterPro:IPR018202); BEST Arabidopsis thaliana protein match is: scpl14 (serine carboxypeptidase-like 1…	no	PC.36.1..2.	.	.	.	.	.	.	.	.	.	.	.	.	.	.	.	.	.	.	.	.	.
36	2	87015	5.6169	5189	87015	5.6169	5189	TRUE	3	3899431	3901879	2449	-	AT3G12230	scpl14	scpl14, serine carboxypeptidase-like 14	-	scpl14 (serine carboxypeptidase-like 14); serine-type carboxypeptidase	serine carboxypeptidase-like 14 (scpl14); FUNCTIONS IN: serine-type carboxypeptidase activity; INVOLVED IN: proteolysis; LOCATED IN: endomembrane system; CONTAINS InterPro DOMAIN/s: Peptidase S10, serine carboxypeptidase (InterPro:IPR001563), Peptidase S10, serine carboxypeptidase, active site (InterPro:IPR018202); BEST Arabidopsis thaliana protein match is: SCPL15 (serine carboxypeptidase-like 1…	no	PC.36.1..2.	.	.	.	.	.	.	.	.	.	.	.	.	.	.	.	.	.	.	.	.	.
36	2	87015	5.6169	8194	87015	5.6169	8194	TRUE	3	3902436	3904918	2483	-	AT3G12240	SCPL15	SCPL15, serine carboxypeptidase-like 15	-	SCPL15 (serine carboxypeptidase-like 15); serine-type carboxypeptidase	serine carboxypeptidase-like 15 (SCPL15); FUNCTIONS IN: serine-type carboxypeptidase activity; INVOLVED IN: proteolysis; LOCATED IN: endomembrane system; CONTAINS InterPro DOMAIN/s: Peptidase S10, serine carboxypeptidase (InterPro:IPR001563), Peptidase S10, serine carboxypeptidase, active site (InterPro:IPR018202); BEST Arabidopsis thaliana protein match is: scpl14 (serine carboxypeptidase-like 1…	no	PC.36.1..2.	.	.	.	.	.	.	.	.	.	.	.	.	.	.	.	.	.	.	.	.	.
37	1	89227	5.3166	-8463	89227	5.3166	-8463	TRUE	3	5234617	5236088	1472	+	AT3G15500	ANAC055	ANAC055, ARABIDOPSIS NAC DOMAIN CONTAINING PROTEIN 3, ARABIDOPSIS NAC DOMAIN CONTAINING PROTEIN 55, ATNAC3, NAC-DOMAIN ENCODING GENE	Encodes an ATAF-like NAC-domain transcription factor that doesn't contain C-terminal sequences shared by CUC1, CUC2 and NAM. Note: this protein (AtNAC3) is not to be confused with the protein encoded by locus AT3G29035, which, on occasion, has also been referred to as AtNAC3.	ANAC055 (ARABIDOPSIS NAC DOMAIN CONTAINING PROTEIN 55); transcription factor	ARABIDOPSIS NAC DOMAIN CONTAINING PROTEIN 55 (ANAC055); FUNCTIONS IN: transcription factor activity; INVOLVED IN: multicellular organismal development, response to water deprivation, hyperosmotic salinity response, response to abscisic acid stimulus, jasmonic acid mediated signaling pathway; LOCATED IN: cellular_component unknown; EXPRESSED IN: 12 plant structures; EXPRESSED DURING: 4 anthesis, C…	no	PE.36.6	.	.	.	.	.	.	.	.	.	.	.	.	.	.	.	.	.	.	.	.	.
37	1	89227	5.3166	0	89227	5.3166	0	TRUE	3	5243510	5245382	1873	+	AT3G15510	ATNAC2	ANAC056, ARABIDOPSIS NAC DOMAIN CONTAINING PROTEIN 2, ARABIDOPSIS THALIANA NAC DOMAIN CONTAINING PROTEIN 2, ATNAC2, NAC-REGULATED SEED MORPHOLOGY 1, NARS1	Note of caution: not to be confused with another protein (AtNAC6 locus AT5G39610) which on occasion has also been referred to as AtNAC2.	ATNAC2 (ARABIDOPSIS NAC DOMAIN CONTAINING PROTEIN 2); transcription factor	ARABIDOPSIS NAC DOMAIN CONTAINING PROTEIN 2 (ATNAC2); FUNCTIONS IN: transcription factor activity; INVOLVED IN: multicellular organismal development, regulation of transcription; LOCATED IN: cellular_component unknown; EXPRESSED IN: 13 plant structures; EXPRESSED DURING: LP.06 six leaves visible, 4 anthesis, LP.04 four leaves visible, petal differentiation and expansion stage; CONTAINS InterPro D…	no	PE.36.6	.	.	.	.	.	.	.	.	.	.	.	.	.	.	.	.	.	.	.	.	.
37	1	89227	5.3166	4561	89227	5.3166	4561	TRUE	3	5249112	5249754	643	+	AT3G15518	-	-	-	unknown protein	unknown protein; FUNCTIONS IN: molecular_function unknown; INVOLVED IN: biological_process unknown; LOCATED IN: cellular_component unknown; Has 2 Blast hits to 2 proteins in 2 species: Archae - 0; Bacteria - 0; Metazoa - 0; Fungi - 0; Plants - 2; Viruses - 0; Other Eukaryotes - 0 (source: NCBI BLink).	no	PE.36.6	.	.	.	.	.	.	.	.	.	.	.	.	.	.	.	.	.	.	.	.	.
37	1	89227	5.3166	5048	89227	5.3166	5048	TRUE	3	5249599	5252506	2908	-	AT3G15520	-	-	-	peptidyl-prolyl cis-trans isomerase TLP38, chloroplast / thylakoid lumen PPIase of 38 kDa / cyclophilin / rotamase	peptidyl-prolyl cis-trans isomerase TLP38, chloroplast / thylakoid lumen PPIase of 38 kDa / cyclophilin / rotamase; FUNCTIONS IN: peptidyl-prolyl cis-trans isomerase activity; LOCATED IN: thylakoid, thylakoid lumen, chloroplast thylakoid membrane, chloroplast thylakoid lumen, chloroplast; EXPRESSED IN: 22 plant structures; EXPRESSED DURING: 14 growth stages; CONTAINS InterPro DOMAIN/s: Cyclophili…	no	PE.36.6	.	.	.	.	.	.	.	.	.	.	.	.	.	.	.	.	.	.	.	.	.
37	1	89227	5.3166	8324	89227	5.3166	8324	TRUE	3	5252875	5254562	1688	-	AT3G15530	-	-	-	methyltransferase	methyltransferase; FUNCTIONS IN: methyltransferase activity; INVOLVED IN: metabolic process; LOCATED IN: cellular_component unknown; EXPRESSED IN: 22 plant structures; EXPRESSED DURING: 14 growth stages; CONTAINS InterPro DOMAIN/s: Methyltransferase type 11 (InterPro:IPR013216); BEST Arabidopsis thaliana protein match is: methyltransferase (TAIR:AT5G54400.1); Has 1872 Blast hits to 1872 proteins …	no	PE.36.6	.	.	.	.	.	.	.	.	.	.	.	.	.	.	.	.	.	.	.	.	.
38	1	91705	5.39966	-7327	91705	5.39966	-7327	TRUE	3	6419031	6421983	2953	-	AT3G18660	PGSIP1	PGSIP1, PLANT GLYCOGENIN-LIKE STARCH INITIATION PROTEIN 1	Plants expressing an RNAi construct specifically targeting PGSIP1 was shown to have a dramatically reduced amount of starch.	PGSIP1 (PLANT GLYCOGENIN-LIKE STARCH INITIATION PROTEIN 1); transferase, transferring glycosyl groups	PLANT GLYCOGENIN-LIKE STARCH INITIATION PROTEIN 1 (PGSIP1); FUNCTIONS IN: transferase activity, transferring glycosyl groups; INVOLVED IN: biosynthetic process, starch metabolic process; LOCATED IN: chloroplast; EXPRESSED IN: 18 plant structures; EXPRESSED DURING: 7 growth stages; CONTAINS InterPro DOMAIN/s: Glycosyl transferase, family 8 (InterPro:IPR002495); BEST Arabidopsis thaliana protein ma…	no	TAG.58.4	.	.	.	.	.	.	.	.	.	.	.	.	.	.	.	.	.	.	.	.	.
38	1	91705	5.39966	-2839	91705	5.39966	-2839	TRUE	3	6424135	6426471	2337	-	AT3G18670	-	-	-	ankyrin repeat family protein	ankyrin repeat family protein; FUNCTIONS IN: protein binding; CONTAINS InterPro DOMAIN/s: Ankyrin (InterPro:IPR002110); BEST Arabidopsis thaliana protein match is: unknown protein (TAIR:AT5G04700.1); Has 3672 Blast hits to 2244 proteins in 159 species: Archae - 3; Bacteria - 165; Metazoa - 2001; Fungi - 139; Plants - 628; Viruses - 2; Other Eukaryotes - 734 (source: NCBI BLink).	no	TAG.58.4	.	.	.	.	.	.	.	.	.	.	.	.	.	.	.	.	.	.	.	.	.
38	1	91705	5.39966	0	91705	5.39966	0	TRUE	3	6427403	6429692	2290	+	AT3G18680	-	-	-	aspartate/glutamate/uridylate kinase family protein	aspartate/glutamate/uridylate kinase family protein; FUNCTIONS IN: uridylate kinase activity, UMP kinase activity; INVOLVED IN: amino acid biosynthetic process, 'de novo' pyrimidine base biosynthetic process, pyrimidine nucleotide biosynthetic process; LOCATED IN: chloroplast; EXPRESSED IN: 23 plant structures; EXPRESSED DURING: 13 growth stages; CONTAINS InterPro DOMAIN/s: Aspartate/glutamate/ur…	no	TAG.58.4	.	.	.	.	.	.	.	.	.	.	.	.	.	.	.	.	.	.	.	.	.
38	1	91705	5.39966	224	91705	5.39966	224	TRUE	3	6429534	6430514	981	-	AT3G18690	MKS1	MAP kinase substrate 1, MKS1	Encodes a nuclear-localized member of a plant specific gene family involved in mediating responses to pathogens. Interacts with WRKY transcriptional regulators.	MKS1 (MAP kinase substrate 1); protein binding	MAP kinase substrate 1 (MKS1); FUNCTIONS IN: protein binding; INVOLVED IN: defense response signaling pathway, resistance gene-dependent; LOCATED IN: nucleus; EXPRESSED IN: 22 plant structures; EXPRESSED DURING: 13 growth stages; CONTAINS InterPro DOMAIN/s: VQ (InterPro:IPR008889); Has 70 Blast hits to 70 proteins in 8 species: Archae - 0; Bacteria - 2; Metazoa - 0; Fungi - 1; Plants - 67; Viruse…	no	TAG.58.4	.	.	.	.	.	.	.	.	.	.	.	.	.	.	.	.	.	.	.	.	.
38	1	91705	5.39966	2412	91705	5.39966	2412	TRUE	3	6431722	6432905	1184	-	AT3G18700	-	-	-	unknown protein	FUNCTIONS IN: molecular_function unknown; INVOLVED IN: biological_process unknown; LOCATED IN: endomembrane system; EXPRESSED IN: cultured cell; BEST Arabidopsis thaliana protein match is: ACA.l (autoinhibited Ca2+/ATPase II); ATPase, coupled to transmembrane movement of ions, phosphorylative mechanism / calmodulin binding (TAIR:AT1G13210.1); Has 135 Blast hits to 135 proteins in 27 species: Arch…	no	TAG.58.4	.	.	.	.	.	.	.	.	.	.	.	.	.	.	.	.	.	.	.	.	.
38	1	91705	5.39966	4773	91705	5.39966	4773	TRUE	3	6434083	6435561	1479	-	AT3G18710	PUB29	ARABIDOPSIS THALIANA PLANT U-BOX 29, ATPUB29, PLANT U-BOX 29, PUB29	Encodes a protein containing a U-box and an ARM domain. This protein has E3 ubiquitin ligase activity based on in vitro assays.	PUB29 (PLANT U-BOX 29); ubiquitin-protein ligase	PLANT U-BOX 29 (PUB29); FUNCTIONS IN: ubiquitin-protein ligase activity; INVOLVED IN: response to chitin, protein ubiquitination; LOCATED IN: ubiquitin ligase complex; EXPRESSED IN: 22 plant structures; EXPRESSED DURING: 12 growth stages; CONTAINS InterPro DOMAIN/s: U box (InterPro:IPR003613), Zinc finger, RING/FYVE/PHD-type (InterPro:IPR013083), Armadillo (InterPro:IPR000225), Armadillo-type fol…	no	TAG.58.4	.	.	.	.	.	.	.	.	.	.	.	.	.	.	.	.	.	.	.	.	.
39	1	104185	5.31431	-8864	104185	5.31431	-8864	TRUE	3	12361641	12366047	4407	-	AT3G30737	-	T4A2.4	-	-	Transposable element gene, pseudogene, similar to putative helicase, blastp match of 48% identity and 0. P-value to GP|14140296|gb|AAK54302.1|AC034258_20|AC034258 putative helicase {Oryza sativa (japonica cultivar-group)}	yes	TAG.52.1	.	.	.	.	.	.	.	.	.	.	.	.	.	.	.	.	.	.	.	.	.
39	1	104185	5.31431	-6793	104185	5.31431	-6793	TRUE	3	12367902	12368118	217	+	AT3G30740	-	-	-	-	40S ribosomal protein S25 (RPS25C), pseudogene, similar to GB:P46301 GI:1173234 40S RIBOSOMAL PROTEIN S25 from (Lycopersicon esculentum); blastp match of 75% identity and 7.2e-09 P-value to SP|P46301|RS25_LYCES 40S ribosomal protein S25. (Tomato) {Lycopersicon esculentum}	yes	TAG.52.1	.	.	.	.	.	.	.	.	.	.	.	.	.	.	.	.	.	.	.	.	.
39	1	104185	5.31431	-2091	104185	5.31431	-2091	TRUE	3	12371346	12372820	1475	-	AT3G30742	-	MIF6.2	-	-	Transposable element gene, pseudogene, similar to putative non-LTR retroelement reverse transcriptase, similar to GB:S65812 from (Arabidopsis thaliana); blastp match of 25% identity and 4.4e-25 P-value to GP|10140689|gb|AAG13524.1|AC068924_29|AC068924 putative non-LTR retroelement reverse transcriptase {Oryza sativa (japonica cultivar-group)}	yes	TAG.52.1	.	.	.	.	.	.	.	.	.	.	.	.	.	.	.	.	.	.	.	.	.
39	1	104185	5.31431	0	104185	5.31431	0	TRUE	3	12374580	12378046	3467	+	AT3G30743	-	MIF6.3	-	-	Transposable element gene, CACTA-like transposase family (Tnp2/En/Spm), has a 3.7e-94 P-value blast match to GB:CAA40555 TNP2 (CACTA-element) (Antirrhinum majus)	yes	TAG.52.1	.	.	.	.	.	.	.	.	.	.	.	.	.	.	.	.	.	.	.	.	.
39	1	104185	5.31431	3677	104185	5.31431	3677	TRUE	3	12378588	12379102	515	-	AT3G30751	-	-	-	-	Transposable element gene	yes	TAG.52.1	.	.	.	.	.	.	.	.	.	.	.	.	.	.	.	.	.	.	.	.	.
39	1	104185	5.31431	4879	104185	5.31431	4879	TRUE	3	12379790	12381090	1301	+	AT3G30744	-	MIF6.4	-	-	Transposable element gene, CACTA-like transposase family (Ptta/En/Spm), has a 8.2e-41 P-value blast match to At5g29026.1/8-244 CACTA-like transposase family (Ptta/En/Spm) (CACTA-element) (Arabidopsis thaliana)	yes	TAG.52.1	.	.	.	.	.	.	.	.	.	.	.	.	.	.	.	.	.	.	.	.	.
40	1	105464	5.74316	-9898	105464	5.74316	-9898	TRUE	3	13096971	13097304	334	+	AT3G32100	-	-	-	unknown protein	unknown protein; FUNCTIONS IN: molecular_function unknown; INVOLVED IN: biological_process unknown; LOCATED IN: chloroplast; Has 1 Blast hits to 1 proteins in 1 species: Archae - 0; Bacteria - 0; Metazoa - 0; Fungi - 0; Plants - 1; Viruses - 0; Other Eukaryotes - 0 (source: NCBI BLink).	no	PC.38.5	.	.	.	.	.	.	.	.	.	.	.	.	.	.	.	.	.	.	.	.	.
40	1	105464	5.74316	-3251	105464	5.74316	-3251	TRUE	3	13097952	13103951	6000	+	AT3G32110	-	-	-	-	Transposable element gene, non-LTR retrotransposon family (LINE), has a 1.9e-52 P-value blast match to GB:AAA39398 ORF2 (Mus musculus) (LINE-element)	yes	PC.38.5	.	.	.	.	.	.	.	.	.	.	.	.	.	.	.	.	.	.	.	.	.
40	1	105464	5.74316	0	105464	5.74316	0	TRUE	3	13105076	13108692	3617	+	AT3G32112	-	F1M23.17	-	-	Transposable element gene, copia-like retrotransposon family, has a 1.8e-135 P-value blast match to gb|AAO73527.1| gag-pol polyprotein (Glycine max) (SIRE1) (Ty1_Copia-family)	yes	PC.38.5	.	.	.	.	.	.	.	.	.	.	.	.	.	.	.	.	.	.	.	.	.
40	1	105464	5.74316	2056	105464	5.74316	2056	TRUE	3	13109258	13113938	4681	+	AT3G32115	-	F1M23.18	-	-	Transposable element gene, non-LTR retrotransposon family (LINE), has a 1.7e-25 P-value blast match to GB:NP_038605 L1 repeat, Tf subfamily, member 30 (LINE-element) (Mus musculus)	yes	PC.38.5	.	.	.	.	.	.	.	.	.	.	.	.	.	.	.	.	.	.	.	.	.
40	1	105464	5.74316	9064	105464	5.74316	9064	TRUE	3	13116266	13118455	2190	+	AT3G32116	-	F1M23.19	-	-	Transposable element gene, gypsy-like retrotransposon family (Athila), has a 5.9e-284 P-value blast match to GB:CAA57397 Athila ORF 1 (Arabidopsis thaliana)	yes	PC.38.5	.	.	.	.	.	.	.	.	.	.	.	.	.	.	.	.	.	.	.	.	.
41	1	105924	5.44516	-2485	105924	5.44516	-2485	TRUE	3	13485399	13488783	3385	-	AT3G32920	-	-	-	ATP binding / DNA binding / DNA-dependent ATPase/ nucleoside-triphosphatase/ nucleotide binding	ATP binding / DNA binding / DNA-dependent ATPase/ nucleoside-triphosphatase/ nucleotide binding; FUNCTIONS IN: nucleoside-triphosphatase activity, DNA-dependent ATPase activity, DNA binding, nucleotide binding, ATP binding; INVOLVED IN: DNA repair, SOS response, DNA recombination, DNA metabolic process; LOCATED IN: cellular_component unknown; EXPRESSED IN: male gametophyte, pollen tube; EXPRESSED…	no	TAG.50.1	.	.	.	.	.	.	.	.	.	.	.	.	.	.	.	.	.	.	.	.	.
41	1	105924	5.44516	-2636	105924	5.44516	-2636	TRUE	3	13486981	13488632	1652	-	AT3G32925	-	T7B9.21	-	-	Transposable element gene, non-LTR retrotransposon family (LINE), has a 3.1e-13 P-value blast match to GB:AAB41224 ORF2 (LINE-element) (Rattus norvegicus)	yes	TAG.50.1	.	.	.	.	.	.	.	.	.	.	.	.	.	.	.	.	.	.	.	.	.
41	1	105924	5.44516	-419	105924	5.44516	-419	TRUE	3	13489518	13490849	1332	+	AT3G32930	-	-	-	unknown protein	unknown protein; FUNCTIONS IN: molecular_function unknown; INVOLVED IN: biological_process unknown; LOCATED IN: chloroplast envelope; EXPRESSED IN: 22 plant structures; EXPRESSED DURING: 13 growth stages; Has 50 Blast hits to 50 proteins in 9 species: Archae - 0; Bacteria - 0; Metazoa - 0; Fungi - 0; Plants - 50; Viruses - 0; Other Eukaryotes - 0 (source: NCBI BLink).	no	TAG.50.1	.	.	.	.	.	.	.	.	.	.	.	.	.	.	.	.	.	.	.	.	.
41	1	105924	5.44516	0	105924	5.44516	0	TRUE	3	13490945	13493787	2843	-	AT3G32940	-	-	-	RNA binding	RNA binding; FUNCTIONS IN: RNA binding; EXPRESSED IN: 22 plant structures; EXPRESSED DURING: 13 growth stages; CONTAINS InterPro DOMAIN/s: K Homology (InterPro:IPR004087); BEST Arabidopsis thaliana protein match is: splicing factor-related (TAIR:AT5G51300.3); Has 1491 Blast hits to 1318 proteins in 193 species: Archae - 0; Bacteria - 23; Metazoa - 783; Fungi - 273; Plants - 119; Viruses - 10; Oth…	no	TAG.50.1	.	.	.	.	.	.	.	.	.	.	.	.	.	.	.	.	.	.	.	.	.
41	1	105924	5.44516	4097	105924	5.44516	4097	TRUE	3	13495365	13498632	3268	-	AT3G32950	-	-	-	-	Transposable element gene, CACTA-like transposase family (Tnp1/En/Spm), has a 0. P-value blast match to ref|NP_189784.1| TNP1-related protein (Arabidopsis thaliana) (CACTA-element)	yes	TAG.50.1	.	.	.	.	.	.	.	.	.	.	.	.	.	.	.	.	.	.	.	.	.
41	1	105924	5.44516	8409	105924	5.44516	8409	TRUE	3	13499677	13500415	739	+	AT3G32960	-	-	-	unknown protein	unknown protein; FUNCTIONS IN: molecular_function unknown; INVOLVED IN: biological_process unknown; LOCATED IN: cellular_component unknown; CONTAINS InterPro DOMAIN/s: Region of unknown function DUF1985 (InterPro:IPR015410); Has 73 Blast hits to 73 proteins in 3 species: Archae - 0; Bacteria - 0; Metazoa - 0; Fungi - 0; Plants - 73; Viruses - 0; Other Eukaryotes - 0 (source: NCBI BLink).	no	TAG.50.1	.	.	.	.	.	.	.	.	.	.	.	.	.	.	.	.	.	.	.	.	.
42	1	109696	5.4962	-9889	109696	5.4962	-9889	TRUE	3	15782538	15785178	2641	-	AT3G43990	-	-	-	bromo-adjacent homology (BAH) domain-containing protein	bromo-adjacent homology (BAH) domain-containing protein; FUNCTIONS IN: DNA binding; INVOLVED IN: biological_process unknown; LOCATED IN: cellular_component unknown; CONTAINS InterPro DOMAIN/s: Bromo adjacent region (InterPro:IPR001025); BEST Arabidopsis thaliana protein match is: bromo-adjacent homology (BAH) domain-containing protein (TAIR:AT4G23120.1); Has 263 Blast hits to 261 proteins in 46 s…	no	PC.38.6	.	.	.	.	.	.	.	.	.	.	.	.	.	.	.	.	.	.	.	.	.
[truncated: 192 more rows]

## Sheet: Candidate genes CD
Supplemental Data. Luzarowska et al. (2023). Plant Cell.
[truncated: 538 more rows]

[truncated: 2 more sheets: Candidate genes 3D, Candidate genes 6D]
