# Supplementary material for: Hello darkness, my old friend: 3-KETOACYL-COENZYME A SYNTHASE4 is a branch point in the regulation of triacylglycerol synthesis in Arabidopsis thaliana
Source: Plant Cell. 2023 Mar 3;35(6):1984–2005. doi: 10.1093/plcell/koad059 (PMC10226560; doi:10.1093/plcell/koad059)
Supplement: koad059_Supplementary_Data [file koad059_supplementary_data.zip › Supp. Dataset 4.xlsx]

## Sheet: Genotypic matrix
Supplemental Dataset. Luzarowska et al. (2023). Plant Cell
Supplemental Dataset 4. Data used for GWAS using complete sequenced information from 162 Arabidopsis ecotypes. Genotypic matrix, generated from the alignment in Supp. File 1; kinship matrix used to control for population structure and principal components (PCA) used to control for confounding effects. Phenotypic data for HD and 3D were extracted from Supplemental Dataset 1.
rs#	alleles	chrom	pos	strand	assembly#	center	protLSID	assayLSID	panelLSID	QCcode	Aa-0	Ag-0	Alc-0	Alst-1	Amel-1	An-1	Ang-0	Ann-1	App1-16	Ba-1	Baa-1	Benk-1	Bg2	Bla-1	Blh-1	Boot-1	Bor-1	Bor-4	Br-0	Bsch-0	Bu-0	Bur-0	C24	Ca-0	Can-0	Chat-1	CIBC17	CIBC5	Col-0	Com-1	CSHL5	Ct-1	Cvi-0	Da(1)-12	Do-0	Dra3-1	Duk	Eden-2	Edi-0
rs594	T/C	1	594	+	NA	NA	NA	NA	NA	NA	T	T	T	C	T	C	T	C	T	C	T	C	C	C	T	C	T	T	C	T	T	T	T	T	T	C	C	C	C	C	C	T	C	T	T	C	T	T	C
rs1901	T/C	1	1901	+	NA	NA	NA	NA	NA	NA	T	T	T	C	T	C	T	C	T	C	T	C	C	C	T	C	T	T	C	T	T	T	T	T	T	T	C	C	C	C	T	T	T	T	T	T	T	T	C
rs2542	C/T	1	2542	+	NA	NA	NA	NA	NA	NA	C	T	C	C	C	C	C	C	C	C	C	C	C	C	C	C	C	C	C	C	C	C	C	C	C	C	C	C	C	C	C	C	C	C	C	C	C	C	C
rs2546	G/C	1	2546	+	NA	NA	NA	NA	NA	NA	G	G	G	C	G	C	G	C	G	C	G	C	C	C	G	C	G	G	C	G	G	G	G	G	G	G	C	C	C	C	G	G	C	G	G	C	G	G	C
rs2743	C/T	1	2743	+	NA	NA	NA	NA	NA	NA	C	T	C	C	C	C	C	C	C	C	C	C	C	C	C	C	C	C	C	C	C	C	C	C	C	C	C	C	C	C	C	C	C	C	C	C	C	C	C
rs2878	T/C	1	2878	+	NA	NA	NA	NA	NA	NA	T	T	T	C	T	C	T	C	T	C	T	C	C	C	T	C	T	T	C	T	T	T	T	T	T	T	C	C	C	C	T	T	T	T	T	C	T	T	C
rs2934	T/C	1	2934	+	NA	NA	NA	NA	NA	NA	T	T	T	C	T	C	T	C	T	C	T	C	C	C	T	C	T	T	C	T	T	T	T	T	T	T	C	C	C	C	T	T	T	T	T	T	T	T	C
rs3198	G/T	1	3198	+	NA	NA	NA	NA	NA	NA	G	T	G	G	G	G	G	G	G	G	G	G	G	G	G	G	G	G	G	G	G	G	G	G	G	G	G	G	G	G	G	G	G	G	G	G	G	G	G
rs3223	-/A	1	3223	+	NA	NA	NA	NA	NA	NA	-	-	-	-	A	-	-	-	-	-	-	-	-	-	-	-	A	A	-	-	-	-	-	-	-	-	-	-	-	-	-	-	-	A	-	-	-	-	-
rs3257	-/G	1	3257	+	NA	NA	NA	NA	NA	NA	-	G	-	-	G	-	-	-	-	-	-	-	-	-	-	-	G	G	-	-	-	-	-	-	-	G	-	-	-	-	-	-	-	G	-	-	-	-	-
rs4055	G/A	1	4055	+	NA	NA	NA	NA	NA	NA	G	G	G	A	G	A	G	A	G	A	G	A	A	A	G	A	G	G	A	G	G	G	G	G	G	G	A	A	A	A	G	G	G	G	G	G	G	G	A
rs4321	T/G	1	4321	+	NA	NA	NA	NA	NA	NA	T	T	T	G	T	G	T	G	T	G	T	G	G	G	T	G	T	T	G	T	T	T	T	T	T	T	G	G	G	G	T	T	T	T	T	T	T	T	G
rs4640	C/G	1	4640	+	NA	NA	NA	NA	NA	NA	G	G	G	C	C	C	G	C	G	C	G	C	C	C	G	C	C	C	C	G	G	G	G	G	G	C	C	C	C	C	C	G	C	C	G	C	C	C	C
rs4923	T/C	1	4923	+	NA	NA	NA	NA	NA	NA	C	C	C	T	T	T	C	T	C	T	C	T	T	T	C	T	T	T	T	C	C	C	C	C	C	T	T	T	T	T	T	C	T	T	C	T	T	T	T
rs5375	C/G	1	5375	+	NA	NA	NA	NA	NA	NA	G	C	C	C	C	C	C	C	G	C	G	C	C	C	C	C	C	C	C	G	G	G	C	C	C	C	C	C	C	C	C	C	C	C	G	C	C	C	C
rs5471	C/G	1	5471	+	NA	NA	NA	NA	NA	NA	C	C	C	C	G	C	C	C	C	C	C	C	C	C	C	C	C	C	C	C	C	C	C	C	C	C	C	C	C	C	C	C	G	C	C	G	C	G	C
rs5949	A/G	1	5949	+	NA	NA	NA	NA	NA	NA	G	A	A	A	A	A	G	A	G	A	G	A	A	A	A	A	A	A	A	G	G	G	A	A	G	A	A	A	A	A	A	N	A	A	G	A	A	A	A
rs6001	A/-	1	6001	+	NA	NA	NA	NA	NA	NA	A	-	A	A	A	A	A	A	A	A	A	A	A	A	A	A	A	A	A	A	A	A	A	-	A	-	A	A	A	A	A	A	A	A	A	A	A	A	A
rs6008	A/C	1	6008	+	NA	NA	NA	NA	NA	NA	A	A	A	A	A	A	A	A	A	A	A	A	A	A	C	A	A	A	A	A	A	A	C	A	A	A	A	A	A	A	A	C	A	A	A	A	A	A	A
rs6010	A/C	1	6010	+	NA	NA	NA	NA	NA	NA	A	A	A	A	A	A	A	A	A	A	A	A	A	A	C	A	A	A	A	A	A	A	C	A	A	A	A	A	A	A	A	C	A	A	A	A	A	A	A
rs6371	C/T	1	6371	+	NA	NA	NA	NA	NA	NA	T	C	C	C	C	C	C	C	T	C	T	C	C	C	C	C	C	C	C	T	T	T	C	C	C	C	C	C	C	C	C	C	C	C	T	C	C	C	C
rs6396	G/C	1	6396	+	NA	NA	NA	NA	NA	NA	G	G	G	G	G	G	G	G	G	G	G	G	G	G	G	G	C	C	G	G	G	G	G	G	G	G	G	G	G	G	G	G	G	C	G	G	C	G	G
rs6712	A/G	1	6712	+	NA	NA	NA	NA	NA	NA	A	A	A	A	G	A	A	A	A	A	A	A	A	A	G	A	A	A	A	A	A	A	A	G	A	G	A	A	A	A	G	G	A	A	A	G	A	G	A
rs6895	A/G	1	6895	+	NA	NA	NA	NA	NA	NA	A	A	A	A	G	A	A	A	A	A	A	A	A	A	G	A	A	A	A	A	A	A	A	G	A	G	A	A	A	A	G	G	A	A	A	G	A	G	A
rs6944	C/T	1	6944	+	NA	NA	NA	NA	NA	NA	T	C	C	C	C	C	C	C	T	C	T	C	C	C	C	C	C	C	C	T	T	T	C	C	T	C	C	C	C	C	C	C	C	C	T	C	C	C	C
rs7086	G/A	1	7086	+	NA	NA	NA	NA	NA	NA	A	G	G	G	G	G	G	G	A	G	A	G	G	G	G	G	G	G	G	A	A	A	G	G	A	G	G	G	G	G	G	G	G	G	A	G	G	G	G
rs7142	G/C	1	7142	+	NA	NA	NA	NA	NA	NA	G	G	G	G	G	G	G	G	G	G	G	G	G	G	C	G	G	G	G	G	G	G	G	C	G	C	G	G	G	G	G	C	C	G	G	G	G	G	G
rs7240	G/T	1	7240	+	NA	NA	NA	NA	NA	NA	G	G	G	G	G	G	G	G	G	G	G	G	G	G	T	G	G	G	G	G	G	G	G	T	G	T	G	G	G	G	T	T	G	G	G	G	G	G	G
rs7263	C/A	1	7263	+	NA	NA	NA	NA	NA	NA	C	C	C	C	C	C	C	C	C	C	C	C	C	C	C	C	C	A	C	C	C	C	C	C	C	C	C	C	C	C	C	C	C	A	C	C	A	C	C
rs7509	A/T	1	7509	+	NA	NA	NA	NA	NA	NA	A	A	A	A	A	A	A	A	A	A	A	A	A	A	T	A	A	A	A	A	A	A	A	A	A	A	A	A	A	A	A	T	A	A	A	A	A	A	A
rs7543	C/T	1	7543	+	NA	NA	NA	NA	NA	NA	T	C	C	C	C	C	C	C	T	C	T	C	C	C	C	C	C	C	C	T	T	T	C	C	T	C	C	C	C	C	C	C	C	C	T	C	C	C	C
rs7600	A/G	1	7600	+	NA	NA	NA	NA	NA	NA	A	A	A	A	A	A	A	A	A	A	A	A	A	A	A	A	A	A	A	A	A	A	A	A	A	A	A	A	A	A	A	A	A	A	A	G	A	A	A
rs7861	C/G	1	7861	+	NA	NA	NA	NA	NA	NA	C	C	C	G	C	G	G	G	C	G	C	G	G	G	C	G	C	C	G	C	C	C	C	C	C	C	G	G	G	G	C	C	C	C	C	C	C	C	G
rs7922	A/T	1	7922	+	NA	NA	NA	NA	NA	NA	A	A	A	A	A	A	A	A	A	A	A	A	A	A	A	A	A	A	A	A	A	A	A	A	A	A	A	A	A	A	A	A	A	A	A	T	A	A	A
rs8213	T/A	1	8213	+	NA	NA	NA	NA	NA	NA	T	T	T	T	T	T	T	T	T	T	T	T	T	T	T	T	T	T	T	T	T	T	A	T	A	T	T	T	T	T	T	T	T	T	T	T	T	T	T
rs8216	T/A	1	8216	+	NA	NA	NA	NA	NA	NA	A	A	A	T	T	T	T	T	A	T	A	T	T	T	T	T	A	A	T	A	A	A	A	A	A	T	T	T	T	T	T	T	A	A	A	T	A	T	T
rs8249	-/A	1	8249	+	NA	NA	NA	NA	NA	NA	-	-	-	-	A	-	-	-	-	-	-	-	-	-	-	-	-	-	-	-	-	-	-	-	-	-	-	-	-	-	-	-	-	-	-	-	-	-	-
rs8293	T/A	1	8293	+	NA	NA	NA	NA	NA	NA	T	T	T	A	T	A	A	A	T	A	T	A	A	A	T	A	T	T	A	T	T	T	T	T	T	T	A	A	A	A	T	T	T	T	T	T	T	T	A
rs8314	A/G	1	8314	+	NA	NA	NA	NA	NA	NA	G	A	A	A	A	A	A	A	G	A	G	A	A	A	A	A	A	A	A	G	G	G	A	G	G	A	A	A	A	A	A	A	A	A	G	A	A	A	A
rs8423	T/C	1	8423	+	NA	NA	NA	NA	NA	NA	T	T	T	C	T	C	C	C	T	C	T	C	C	C	T	C	C	C	C	T	T	T	T	T	T	T	C	C	C	C	T	T	C	C	T	T	C	T	C
rs8485	A/T	1	8485	+	NA	NA	NA	NA	NA	NA	T	A	T	A	T	A	A	A	T	A	T	A	A	A	T	A	A	A	A	T	T	T	T	T	T	A	A	A	A	A	A	T	A	A	T	T	A	T	A
rs8513	T/C	1	8513	+	NA	NA	NA	NA	NA	NA	C	T	C	T	C	T	T	T	C	T	C	T	T	T	C	T	T	T	T	C	C	C	C	C	C	T	T	T	T	T	T	C	T	T	C	C	T	C	T
rs8573	G/A	1	8573	+	NA	NA	NA	NA	NA	NA	G	G	G	G	G	G	G	G	G	G	G	G	G	G	G	G	A	A	G	G	G	G	G	G	G	G	G	G	G	G	G	G	G	A	G	G	A	G	G
rs8726	A/C	1	8726	+	NA	NA	NA	NA	NA	NA	A	A	A	A	A	A	A	A	A	A	A	A	A	A	A	A	C	C	A	A	A	A	A	A	A	A	A	A	A	A	A	A	A	C	A	A	C	A	A
rs8803	T/C	1	8803	+	NA	NA	NA	NA	NA	NA	T	T	T	T	T	T	T	T	T	T	T	T	T	T	T	T	C	C	T	T	T	T	T	T	T	T	T	T	T	T	T	T	C	C	T	T	C	T	T
rs8857	G/C	1	8857	+	NA	NA	NA	NA	NA	NA	G	G	G	G	G	G	G	G	G	G	G	G	G	G	G	G	C	C	G	G	G	G	G	G	G	G	G	G	G	G	G	G	G	C	G	G	C	G	G
rs8935	T/C	1	8935	+	NA	NA	NA	NA	NA	NA	C	T	C	T	T	T	C	T	C	T	T	T	T	T	C	T	C	C	T	C	C	C	C	C	C	T	T	T	T	T	C	C	C	C	T	C	C	C	T
rs9057	A/T	1	9057	+	NA	NA	NA	NA	NA	NA	T	A	T	A	A	A	T	A	T	A	T	A	A	A	A	A	A	A	A	T	T	T	A	A	T	A	A	A	A	A	A	A	A	A	T	A	A	A	A
rs9275	C/T	1	9275	+	NA	NA	NA	NA	NA	NA	C	C	C	C	C	C	C	C	C	C	C	C	C	C	C	C	T	T	C	C	C	C	C	C	C	C	C	C	C	C	C	C	C	T	C	C	T	C	C
rs9456	C/T	1	9456	+	NA	NA	NA	NA	NA	NA	C	T	C	C	C	C	C	C	C	C	C	C	C	C	C	C	T	T	C	C	C	C	C	C	C	C	C	C	C	C	C	C	T	T	C	C	T	C	C
rs9466	T/C	1	9466	+	NA	NA	NA	NA	NA	NA	T	C	T	T	T	T	T	T	T	T	T	T	T	T	T	T	C	C	T	T	T	T	T	T	T	T	T	T	T	T	T	T	C	C	T	T	C	T	T
rs9469	T/A	1	9469	+	NA	NA	NA	NA	NA	NA	T	A	T	T	T	T	T	T	T	T	T	T	T	T	T	T	A	A	T	T	T	T	T	T	T	T	T	T	T	T	T	T	A	A	T	T	A	T	T
rs9568	G/A	1	9568	+	NA	NA	NA	NA	NA	NA	G	A	G	G	G	G	G	G	G	G	G	G	G	G	G	G	A	A	G	G	G	G	G	G	G	G	G	G	G	G	G	G	G	A	G	G	A	G	G
rs9608	A/G	1	9608	+	NA	NA	NA	NA	NA	NA	A	G	A	A	A	A	A	A	A	A	A	A	A	A	A	A	G	G	A	A	A	A	A	A	A	A	A	A	A	A	A	A	A	G	A	A	G	A	A
rs9634	C/G	1	9634	+	NA	NA	NA	NA	NA	NA	C	G	C	G	C	G	C	G	C	G	C	G	G	G	G	G	N	G	G	C	C	C	C	C	C	C	G	G	G	G	C	G	C	N	C	C	G	C	G
rs9663	A/C	1	9663	+	NA	NA	NA	NA	NA	NA	A	C	A	A	A	A	A	A	A	A	A	A	A	A	A	A	C	A	A	A	A	A	A	A	A	A	A	A	A	A	A	A	A	C	A	A	C	A	A
rs9707	C/T	1	9707	+	NA	NA	NA	NA	NA	NA	T	C	C	C	C	C	T	C	T	C	T	C	C	C	C	C	C	C	C	T	T	T	C	C	T	T	C	C	C	C	T	C	C	C	T	C	C	C	C
rs9743	C/T	1	9743	+	NA	NA	NA	NA	NA	NA	C	T	C	C	C	C	C	C	C	C	C	C	C	C	C	C	T	T	C	C	C	C	C	C	C	C	C	C	C	C	C	C	C	T	C	C	T	C	C
rs9744	C/G	1	9744	+	NA	NA	NA	NA	NA	NA	C	G	C	C	C	C	C	C	C	C	C	C	C	C	C	C	G	G	C	C	C	C	C	C	C	C	C	C	C	C	C	C	C	G	C	C	G	C	C
rs9768	T/C	1	9768	+	NA	NA	NA	NA	NA	NA	T	C	T	T	T	T	T	T	T	T	T	T	T	T	T	T	C	C	T	T	T	T	T	T	T	T	T	T	T	T	T	T	T	C	T	T	C	T	T
rs9800	C/T	1	9800	+	NA	NA	NA	NA	NA	NA	C	T	C	C	C	C	C	C	C	C	C	C	C	C	C	C	T	C	C	C	C	C	C	C	C	C	C	C	C	C	C	C	C	T	C	C	C	C	C
rs9809	T/C	1	9809	+	NA	NA	NA	NA	NA	NA	C	T	T	T	T	T	T	T	C	T	C	T	T	T	T	T	T	T	T	C	C	C	T	T	T	T	T	T	T	T	T	T	T	T	C	T	T	T	T
rs9818	C/T	1	9818	+	NA	NA	NA	NA	NA	NA	C	C	C	C	C	C	C	C	C	C	C	C	C	C	C	C	C	T	C	C	C	C	C	C	C	C	C	C	C	C	C	C	C	C	C	C	C	C	C
rs9841	A/-	1	9841	+	NA	NA	NA	NA	NA	NA	A	N	A	A	A	A	-	A	A	A	-	A	A	A	A	A	A	A	A	A	-	N	A	A	N	A	A	A	A	A	A	A	A	N	A	A	A	A	A
rs9848	A/T	1	9848	+	NA	NA	NA	NA	NA	NA	A	N	A	A	T	A	A	A	A	A	T	A	A	A	A	A	A	A	A	T	T	A	A	T	N	T	A	A	A	A	A	T	A	N	T	A	A	A	A
rs9854	T/A	1	9854	+	NA	NA	NA	NA	NA	NA	A	N	T	T	T	T	A	T	A	T	A	T	T	T	T	T	N	N	T	A	A	T	T	A	A	A	T	T	T	T	A	T	T	N	A	T	T	T	T
rs9856	A/T	1	9856	+	NA	NA	NA	NA	NA	NA	A	N	A	A	T	A	A	A	A	A	A	A	A	A	T	A	N	N	A	A	A	A	A	A	A	A	A	A	A	A	A	T	A	N	A	A	A	A	A
rs10018	C/A	1	10018	+	NA	NA	NA	NA	NA	NA	C	C	C	C	C	C	C	C	C	C	C	C	C	C	C	C	C	A	C	C	C	C	C	C	C	C	C	C	C	C	C	C	C	A	C	C	A	C	C
rs10020	T/C	1	10020	+	NA	NA	NA	NA	NA	NA	T	C	T	T	T	T	T	T	T	T	T	T	T	T	T	T	C	C	T	T	T	T	T	T	T	T	T	T	T	T	T	T	T	C	T	T	C	T	T
rs10024	G/T	1	10024	+	NA	NA	NA	NA	NA	NA	G	T	G	G	G	G	G	G	G	G	G	G	G	G	G	G	T	T	G	G	G	G	G	G	G	G	G	G	G	G	G	G	G	T	G	G	T	G	G
rs10026	C/T	1	10026	+	NA	NA	NA	NA	NA	NA	C	T	C	C	C	C	C	C	C	C	C	C	C	C	C	C	T	T	C	C	C	C	C	C	C	C	C	C	C	C	C	C	C	T	C	C	T	C	C
rs10072	C/T	1	10072	+	NA	NA	NA	NA	NA	NA	C	T	C	C	C	C	C	C	C	C	C	C	C	C	C	C	T	T	C	C	C	C	C	C	C	C	C	C	C	C	C	C	C	T	C	C	T	C	C
rs10091	T/C	1	10091	+	NA	NA	NA	NA	NA	NA	T	C	T	T	T	T	T	T	T	T	T	T	T	T	T	T	C	T	T	T	T	T	T	T	T	T	T	T	T	T	T	T	T	C	T	T	C	T	T
rs10110	A/G	1	10110	+	NA	NA	NA	NA	NA	NA	A	G	A	A	A	A	A	A	A	A	A	A	A	A	A	A	G	G	A	A	A	A	A	A	A	A	A	A	A	A	A	A	A	G	A	A	G	A	A
rs10119	T/A	1	10119	+	NA	NA	NA	NA	NA	NA	T	A	T	T	T	T	T	T	T	T	T	T	T	T	T	T	A	A	T	T	T	T	T	T	T	T	T	T	T	T	T	T	T	A	T	T	A	T	T
rs10164	A/C	1	10164	+	NA	NA	NA	NA	NA	NA	A	C	A	A	A	A	A	A	A	A	A	A	A	A	A	A	C	C	A	A	A	A	A	A	A	A	A	A	A	A	A	A	A	C	A	A	C	A	A
rs10190	T/A	1	10190	+	NA	NA	NA	NA	NA	NA	T	A	T	T	T	T	T	T	T	T	T	T	T	T	T	T	A	A	T	T	T	T	T	T	T	T	T	T	T	T	T	T	T	A	T	T	A	T	T
rs10209	A/T	1	10209	+	NA	NA	NA	NA	NA	NA	A	T	A	A	A	A	A	A	A	A	A	A	A	A	A	A	T	T	A	A	A	A	A	A	A	A	A	A	A	A	A	A	A	T	A	A	T	A	A
rs10219	C/A	1	10219	+	NA	NA	NA	NA	NA	NA	C	C	C	A	C	A	C	A	C	A	C	A	A	A	A	A	C	C	A	C	C	C	C	C	C	C	A	A	A	A	C	A	C	C	C	C	C	C	A
rs10249	A/T	1	10249	+	NA	NA	NA	NA	NA	NA	A	T	A	A	A	A	A	A	A	A	A	A	A	A	A	A	T	T	A	A	A	A	A	A	A	A	A	A	A	A	A	A	A	T	A	A	T	A	A
rs10265	C/G	1	10265	+	NA	NA	NA	NA	NA	NA	C	G	C	C	C	C	C	C	C	C	C	C	C	C	C	C	G	G	C	C	C	C	C	C	C	C	C	C	C	C	C	C	C	G	C	C	G	C	C
rs10307	A/G	1	10307	+	NA	NA	NA	NA	NA	NA	A	G	A	A	A	A	A	A	A	A	A	A	A	A	A	A	G	G	A	A	A	A	A	A	A	A	A	A	A	A	A	A	A	G	A	A	A	A	A
rs10336	G/A	1	10336	+	NA	NA	NA	NA	NA	NA	G	A	G	G	G	G	G	G	G	G	G	G	G	G	G	G	A	A	G	G	G	G	G	G	G	G	G	G	G	G	G	G	G	A	G	G	G	G	G
rs10367	C/T	1	10367	+	NA	NA	NA	NA	NA	NA	C	N	C	T	C	T	C	T	C	T	C	T	T	T	T	T	N	N	T	C	C	C	C	C	C	C	T	T	T	T	C	T	C	N	C	C	T	C	T
rs10405	G/C	1	10405	+	NA	NA	NA	NA	NA	NA	G	N	G	G	G	G	G	G	G	G	G	G	G	G	G	G	G	N	G	G	G	G	G	G	G	G	G	G	G	G	G	G	G	N	G	C	G	G	G
rs10471	C/T	1	10471	+	NA	NA	NA	NA	NA	NA	C	N	C	T	C	T	C	T	C	T	C	T	T	T	C	T	T	N	T	C	C	C	C	C	C	C	T	T	T	T	C	C	C	T	C	C	T	C	T
rs10480	G/A	1	10480	+	NA	NA	NA	NA	NA	NA	G	N	G	G	G	G	G	G	G	G	G	G	G	G	G	G	G	N	G	G	G	G	G	G	G	G	G	G	G	G	G	G	G	A	G	G	G	G	G
rs10495	G/A	1	10495	+	NA	NA	NA	NA	NA	NA	G	G	G	G	G	G	G	G	G	G	G	G	G	G	G	G	G	N	G	G	G	G	G	G	G	G	G	G	G	G	G	G	G	A	G	G	G	G	G
rs10496	G/T	1	10496	+	NA	NA	NA	NA	NA	NA	G	G	G	G	G	G	G	G	G	G	G	G	G	G	G	G	G	N	G	G	G	G	G	G	G	G	G	G	G	G	G	G	G	T	G	G	G	G	G
rs10512	C/A	1	10512	+	NA	NA	NA	NA	NA	NA	C	A	C	C	C	C	C	C	C	C	C	C	C	C	C	C	A	A	C	C	C	C	C	C	C	C	C	C	C	C	C	C	C	A	C	C	A	C	C
rs10563	T/G	1	10563	+	NA	NA	NA	NA	NA	NA	T	G	T	T	T	T	T	T	T	T	T	T	T	T	T	T	G	G	T	T	T	T	T	T	T	T	T	T	T	T	T	T	T	G	T	T	G	T	T
rs10580	G/A	1	10580	+	NA	NA	NA	NA	NA	NA	G	A	G	G	G	G	G	G	G	G	G	G	G	G	G	G	A	A	G	G	G	G	G	G	G	G	G	G	G	G	G	G	G	A	G	G	A	G	G
rs10610	T/A	1	10610	+	NA	NA	NA	NA	NA	NA	T	A	T	T	T	T	T	T	T	T	T	T	T	T	T	T	A	A	T	T	T	T	T	T	T	T	T	T	T	T	T	T	T	A	T	T	A	T	T
rs10626	G/A	1	10626	+	NA	NA	NA	NA	NA	NA	G	A	G	G	G	G	G	G	G	G	G	G	G	G	G	G	A	A	G	G	G	G	G	G	G	G	G	G	G	G	G	G	G	A	G	G	A	G	G
rs10640	G/A	1	10640	+	NA	NA	NA	NA	NA	NA	G	A	G	G	G	G	G	G	G	G	G	G	G	G	G	G	A	G	G	G	G	G	G	G	G	G	G	G	G	G	G	G	G	G	G	G	A	G	G
rs10653	A/G	1	10653	+	NA	NA	NA	NA	NA	NA	A	G	A	A	A	A	A	A	A	A	A	A	A	A	A	A	G	G	A	A	A	A	A	A	A	A	A	A	A	A	A	A	A	G	A	A	G	A	A
rs10675	G/C	1	10675	+	NA	NA	NA	NA	NA	NA	G	C	G	G	G	G	G	G	G	G	G	G	G	G	G	G	C	C	G	G	G	G	G	G	G	G	G	G	G	G	G	G	G	C	G	G	C	G	G
rs10726	G/A	1	10726	+	NA	NA	NA	NA	NA	NA	G	A	G	G	G	G	G	G	G	G	G	G	G	G	G	G	A	A	G	G	G	G	G	G	G	G	G	G	G	G	G	G	G	A	G	G	G	G	G
rs10739	A/-	1	10739	+	NA	NA	NA	NA	NA	NA	A	-	A	A	A	A	A	A	A	A	A	A	A	A	A	A	A	-	A	A	A	A	A	A	A	A	A	A	A	A	A	A	A	-	A	A	A	A	A
rs10740	A/-	1	10740	+	NA	NA	NA	NA	NA	NA	A	-	A	A	A	A	A	A	A	A	A	A	A	A	A	A	A	-	A	A	A	A	A	A	A	A	A	A	A	A	A	A	A	-	A	A	A	A	A
rs10741	A/-	1	10741	+	NA	NA	NA	NA	NA	NA	A	-	A	A	A	A	A	A	A	A	A	A	A	A	A	A	A	-	A	A	A	A	A	A	A	A	A	A	A	A	A	A	A	-	A	A	A	A	A
rs10765	A/G	1	10765	+	NA	NA	NA	NA	NA	NA	A	G	A	A	A	A	A	A	A	A	A	A	A	A	A	A	G	G	A	A	A	A	A	A	A	A	A	A	A	A	A	A	A	G	A	A	A	A	A
rs10957	A/G	1	10957	+	NA	NA	NA	NA	NA	NA	A	G	A	A	A	A	A	A	A	A	A	A	A	A	A	A	G	G	A	A	A	A	A	A	A	A	A	A	A	A	A	A	A	G	A	A	G	A	A
rs10990	G/-	1	10990	+	NA	NA	NA	NA	NA	NA	G	-	G	G	G	G	G	G	G	G	G	G	G	G	G	G	-	-	G	G	G	G	G	G	G	G	G	G	G	G	G	G	G	-	G	G	-	G	G
rs11251	A/C	1	11251	+	NA	NA	NA	NA	NA	NA	A	C	A	A	A	A	A	A	A	A	A	A	A	A	A	A	C	C	A	A	A	A	A	A	A	A	A	A	A	A	A	A	A	C	A	A	C	A	A
rs11252	A/C	1	11252	+	NA	NA	NA	NA	NA	NA	A	C	A	A	A	A	A	A	A	A	A	A	A	A	A	A	C	C	A	A	A	A	A	A	A	A	A	A	A	A	A	A	A	C	A	A	C	A	A
rs11300	T/A	1	11300	+	NA	NA	NA	NA	NA	NA	T	A	T	T	T	T	T	T	T	T	T	T	T	T	T	T	A	A	T	T	T	T	T	T	T	T	T	T	T	T	T	T	T	A	T	T	A	T	T
rs11336	A/C	1	11336	+	NA	NA	NA	NA	NA	NA	A	A	A	A	C	A	A	A	A	A	A	A	A	A	A	A	A	A	A	A	A	A	A	A	A	A	A	A	A	A	A	A	A	A	A	C	A	C	A
rs11376	-/T	1	11376	+	NA	NA	NA	NA	NA	NA	-	T	-	-	-	-	-	-	-	-	-	-	-	-	-	-	T	T	-	-	-	-	-	-	-	-	-	-	-	-	-	-	-	-	-	-	-	-	-
rs11377	-/A	1	11377	+	NA	NA	NA	NA	NA	NA	-	A	-	-	-	-	-	-	-	-	-	-	-	-	-	-	A	A	-	-	-	-	-	-	-	-	-	-	-	-	-	-	-	-	-	-	-	-	-
rs11378	-/G	1	11378	+	NA	NA	NA	NA	NA	NA	-	G	-	-	-	-	-	-	-	-	-	-	-	-	-	-	G	G	-	-	-	-	-	-	-	-	-	-	-	-	-	-	-	-	-	-	-	-	-
rs11379	G/T	1	11379	+	NA	NA	NA	NA	NA	NA	G	T	G	G	G	G	G	G	G	G	G	G	G	G	G	G	T	T	G	G	G	G	G	G	G	G	G	G	G	G	G	G	G	N	G	G	G	G	G
rs11473	C/A	1	11473	+	NA	NA	NA	NA	NA	NA	C	A	C	C	C	C	C	C	C	C	C	C	C	C	C	C	A	A	C	C	C	C	C	C	C	C	C	C	C	C	C	C	C	N	C	C	A	C	C
rs11582	C/A	1	11582	+	NA	NA	NA	NA	NA	NA	C	A	C	A	C	A	C	A	C	A	C	A	A	A	C	A	A	A	C	C	C	C	C	C	C	C	A	A	A	A	C	C	C	A	C	C	A	C	A
rs12127	A/G	1	12127	+	NA	NA	NA	NA	NA	NA	G	A	G	A	G	A	G	A	G	A	G	A	A	A	A	A	A	A	A	G	G	G	G	G	A	G	A	A	A	A	G	A	G	A	G	A	A	G	A
rs12149	G/A	1	12149	+	NA	NA	NA	NA	NA	NA	A	G	G	G	G	G	A	G	A	G	A	G	G	G	G	G	G	G	G	A	A	A	A	G	G	G	G	G	G	G	G	G	G	G	A	G	G	G	G
rs12156	G/T	1	12156	+	NA	NA	NA	NA	NA	NA	T	G	G	G	G	G	T	G	T	G	T	G	G	G	G	G	G	G	G	T	T	T	T	G	G	G	G	G	G	G	G	G	G	G	T	G	G	G	G
rs12229	G/T	1	12229	+	NA	NA	NA	NA	NA	NA	T	G	N	G	N	G	T	G	T	G	T	G	G	G	G	G	G	G	G	T	T	T	T	T	G	N	G	G	G	G	N	G	N	G	T	N	G	N	G
rs12434	T/C	1	12434	+	NA	NA	NA	NA	NA	NA	C	T	T	T	T	T	C	T	C	T	C	T	T	T	T	T	T	T	T	C	C	C	C	C	T	T	T	T	T	T	T	T	T	T	C	T	T	T	T
rs12446	T/A	1	12446	+	NA	NA	NA	NA	NA	NA	A	T	T	T	T	T	A	T	A	T	A	T	T	T	T	T	T	T	T	A	A	A	A	A	T	T	T	T	T	T	T	T	T	T	A	T	T	T	T
rs12493	A/G	1	12493	+	NA	NA	NA	NA	NA	NA	A	A	A	A	A	A	A	A	A	A	A	A	A	A	A	A	A	A	A	A	A	A	A	A	A	A	A	A	A	A	A	A	A	A	A	G	A	A	A
rs12638	C/T	1	12638	+	NA	NA	NA	NA	NA	NA	T	C	C	C	C	C	T	C	T	C	T	C	C	C	C	C	C	C	C	T	T	C	C	T	C	C	C	C	C	C	C	C	C	C	T	C	C	C	C
rs12651	G/A	1	12651	+	NA	NA	NA	NA	NA	NA	A	G	A	G	A	G	A	G	A	G	A	G	G	G	G	G	G	G	G	A	A	A	G	A	G	A	G	G	G	G	A	G	A	G	A	A	G	A	G
rs12893	A/C	1	12893	+	NA	NA	NA	NA	NA	NA	C	A	A	A	A	A	C	A	C	A	C	A	A	A	A	A	A	A	A	C	C	C	C	C	A	A	A	A	A	A	A	A	A	A	C	A	A	A	A
rs12939	T/C	1	12939	+	NA	NA	NA	NA	NA	NA	C	T	T	T	T	T	C	T	C	T	C	T	T	T	T	T	T	T	T	C	C	C	C	C	T	T	T	T	T	T	T	T	T	T	C	T	T	T	T
rs12973	A/G	1	12973	+	NA	NA	NA	NA	NA	NA	G	A	G	A	A	A	G	A	G	A	G	A	A	A	A	A	A	A	A	G	G	G	G	G	A	G	A	A	A	A	A	A	A	A	G	G	A	G	A
rs12993	A/T	1	12993	+	NA	NA	NA	NA	NA	NA	T	A	T	A	A	A	T	A	T	A	T	A	A	A	A	A	A	A	A	T	T	T	T	T	A	T	A	A	A	A	A	A	A	A	T	T	A	T	A
rs13015	C/T	1	13015	+	NA	NA	NA	NA	NA	NA	T	C	T	C	C	C	T	C	T	C	T	C	C	C	C	C	C	C	C	T	T	T	T	T	C	T	C	C	C	C	T	C	C	C	T	T	C	T	C
rs13017	C/G	1	13017	+	NA	NA	NA	NA	NA	NA	G	C	G	C	C	C	G	C	G	C	G	C	C	C	C	C	C	C	C	G	G	G	G	G	C	G	C	C	C	C	G	C	C	C	G	G	C	G	C
rs13170	C/G	1	13170	+	NA	NA	NA	NA	NA	NA	C	C	G	C	C	C	C	C	C	C	C	C	C	C	C	C	C	C	C	C	C	C	C	C	C	G	C	C	C	C	G	C	C	C	C	G	C	G	C
rs13201	A/C	1	13201	+	NA	NA	NA	NA	NA	NA	C	A	N	A	A	A	C	A	C	A	C	A	A	A	A	A	A	A	A	C	C	C	C	C	A	N	A	A	A	A	N	A	A	A	C	N	A	N	A
rs13218	T/A	1	13218	+	NA	NA	NA	NA	NA	NA	T	T	A	T	T	T	T	T	T	T	T	T	T	T	T	T	T	T	T	T	T	T	T	T	T	A	T	T	T	T	A	T	T	T	T	A	T	A	T
rs13314	G/C	1	13314	+	NA	NA	NA	NA	NA	NA	G	G	C	G	G	G	G	G	G	G	G	G	G	G	G	G	G	G	G	G	G	G	G	G	G	C	G	G	G	G	C	G	G	G	G	C	G	C	G
rs13370	A/G	1	13370	+	NA	NA	NA	NA	NA	NA	G	A	A	A	A	A	G	A	G	A	G	A	A	A	A	A	A	A	A	G	G	G	G	G	A	A	A	A	A	A	A	A	A	A	G	A	A	A	A
rs13385	G/A	1	13385	+	NA	NA	NA	NA	NA	NA	A	G	G	G	G	G	A	G	A	G	A	G	G	G	G	G	G	G	G	A	A	A	A	A	G	G	G	G	G	G	G	G	G	G	A	G	G	G	G
rs13398	T/G	1	13398	+	NA	NA	NA	NA	NA	NA	G	T	G	T	T	T	G	T	G	T	G	T	T	T	T	T	T	T	T	G	G	G	G	G	T	G	T	T	T	T	G	T	T	T	G	G	T	G	T
rs13411	C/T	1	13411	+	NA	NA	NA	NA	NA	NA	T	C	C	C	C	C	T	C	T	C	T	C	C	C	C	C	C	C	C	T	T	T	T	T	C	C	C	C	C	C	C	C	C	C	T	C	C	C	C
rs13630	A/G	1	13630	+	NA	NA	NA	NA	NA	NA	G	A	A	A	A	A	G	A	G	A	G	A	A	A	A	A	A	A	A	G	G	G	G	G	A	A	A	A	A	A	A	A	A	A	G	A	A	A	A
rs13647	G/A	1	13647	+	NA	NA	NA	NA	NA	NA	A	G	G	G	G	G	A	G	A	G	A	G	G	G	G	G	G	G	G	A	A	A	A	A	G	G	G	G	G	G	G	G	G	G	A	G	G	G	G
rs13683	G/A	1	13683	+	NA	NA	NA	NA	NA	NA	G	G	A	G	G	G	G	G	G	G	G	G	G	G	A	G	G	A	G	G	G	G	G	G	G	A	G	G	G	G	A	A	G	A	G	A	G	A	G
rs13727	T/C	1	13727	+	NA	NA	NA	NA	NA	NA	C	T	T	T	T	T	C	T	C	T	C	T	T	T	T	T	T	T	T	C	C	C	C	C	T	T	T	T	T	T	T	T	T	T	C	T	T	T	T
rs14353	T/C	1	14353	+	NA	NA	NA	NA	NA	NA	T	T	C	T	T	T	T	T	T	T	T	T	T	T	T	T	T	T	T	T	T	T	T	T	T	C	T	T	T	T	T	T	T	T	T	T	T	C	T
rs14377	T/G	1	14377	+	NA	NA	NA	NA	NA	NA	T	T	G	T	T	T	T	T	T	T	T	T	T	T	G	T	T	G	T	T	T	T	T	T	T	G	T	T	T	T	G	G	T	G	T	G	G	G	T
rs14379	A/T	1	14379	+	NA	NA	NA	NA	NA	NA	A	A	T	A	A	A	A	A	A	A	A	A	A	A	T	A	A	T	A	A	A	A	A	A	A	T	A	A	A	A	T	T	A	T	A	T	T	T	A
rs14495	-/A	1	14495	+	NA	NA	NA	NA	NA	NA	A	-	-	-	A	-	-	-	-	-	A	-	-	-	-	-	-	-	-	A	A	-	-	-	-	-	-	-	-	-	-	-	-	-	A	-	-	-	-
rs14496	-/T	1	14496	+	NA	NA	NA	NA	NA	NA	T	-	-	-	T	-	-	-	-	-	T	-	-	-	-	-	-	-	-	T	T	-	-	-	-	-	-	-	-	-	-	-	-	-	T	-	-	-	-
rs14562	T/C	1	14562	+	NA	NA	NA	NA	NA	NA	C	T	T	T	C	T	C	T	C	T	C	T	T	T	T	T	T	T	T	C	C	C	C	C	T	T	T	T	T	T	T	T	C	T	C	T	T	T	T
rs14570	C/T	1	14570	+	NA	NA	NA	NA	NA	NA	T	C	C	C	T	C	T	C	T	C	T	C	C	C	C	C	C	C	C	T	T	T	T	T	C	C	C	C	C	C	C	C	T	C	T	C	C	C	C
rs14682	G/A	1	14682	+	NA	NA	NA	NA	NA	NA	A	G	G	G	A	G	A	G	A	G	A	G	G	G	G	G	G	G	G	A	A	A	A	A	G	G	G	G	G	G	G	G	A	G	A	G	G	G	G
rs14698	A/-	1	14698	+	NA	NA	NA	NA	NA	NA	-	A	A	A	-	A	A	A	A	A	-	A	A	A	A	A	A	A	A	-	-	A	A	-	A	A	A	A	A	A	A	A	A	A	-	A	A	A	A
rs14704	A/G	1	14704	+	NA	NA	NA	NA	NA	NA	G	A	A	A	G	A	G	A	A	A	G	A	A	A	A	A	A	A	A	G	G	A	G	G	A	A	A	A	A	A	A	A	G	A	G	A	A	A	A
rs14708	T/C	1	14708	+	NA	NA	NA	NA	NA	NA	C	T	T	T	C	T	C	T	C	T	C	T	T	T	T	T	T	T	T	C	C	T	C	C	T	T	T	T	T	T	T	T	C	T	C	T	T	T	T
rs14718	T/A	1	14718	+	NA	NA	NA	NA	NA	NA	A	T	T	T	T	T	A	T	A	T	A	T	T	T	T	T	T	T	T	A	A	A	A	A	T	T	T	T	T	T	T	T	A	T	T	T	T	T	T
rs14768	A/T	1	14768	+	NA	NA	NA	NA	NA	NA	A	A	T	A	N	A	T	A	T	A	N	A	A	A	T	A	A	T	A	N	A	T	A	A	A	T	A	A	A	A	T	T	T	T	N	T	T	T	A
rs14804	T/A	1	14804	+	NA	NA	NA	NA	NA	NA	N	T	T	T	N	T	T	T	T	T	T	T	T	T	A	T	T	A	T	N	N	T	T	T	T	T	T	T	T	T	T	A	T	A	N	A	A	T	T
rs14836	G/A	1	14836	+	NA	NA	NA	NA	NA	NA	G	G	G	G	A	G	A	G	A	G	G	G	G	G	G	G	G	G	G	A	A	A	A	G	G	G	G	G	G	G	G	G	A	G	A	G	G	G	G
rs14865	T/A	1	14865	+	NA	NA	NA	NA	NA	NA	T	T	T	T	A	T	A	T	A	T	A	T	T	T	T	T	T	T	T	A	A	A	A	A	T	T	T	T	T	T	T	T	A	T	A	T	T	T	T
rs14904	A/T	1	14904	+	NA	NA	NA	NA	NA	NA	A	A	A	A	T	A	T	A	T	A	A	A	A	A	A	A	A	A	A	T	T	T	T	A	A	A	A	A	A	A	A	A	T	A	T	A	A	A	A
rs14955	C/T	1	14955	+	NA	NA	NA	NA	NA	NA	N	C	C	C	N	C	C	C	C	C	N	C	C	C	C	C	C	C	C	N	N	T	T	N	C	C	C	C	C	C	C	C	T	C	N	C	C	C	C
rs14959	C/G	1	14959	+	NA	NA	NA	NA	NA	NA	N	C	C	C	N	C	C	C	N	C	N	C	C	C	C	C	C	C	C	N	N	G	G	N	C	C	C	C	C	C	C	C	G	C	N	C	C	C	C
rs14970	C/A	1	14970	+	NA	NA	NA	NA	NA	NA	N	C	C	C	N	C	C	C	N	C	N	C	C	C	C	C	C	C	C	N	N	A	A	N	C	C	C	C	C	C	C	C	C	C	N	C	C	C	C
rs14983	C/T	1	14983	+	NA	NA	NA	NA	NA	NA	N	C	C	C	N	C	C	C	N	C	N	C	C	C	C	C	C	C	C	N	C	C	T	N	C	C	C	C	C	C	C	C	T	C	N	C	C	C	C
rs14993	C/A	1	14993	+	NA	NA	NA	NA	NA	NA	N	C	C	C	N	C	C	C	N	C	N	C	C	C	C	C	C	C	C	N	C	C	C	N	C	C	C	C	C	C	C	C	A	C	N	C	C	C	C
rs15031	G/C	1	15031	+	NA	NA	NA	NA	NA	NA	C	G	G	G	N	G	G	G	G	G	N	G	G	G	G	G	G	G	G	N	G	C	C	G	G	G	G	G	G	G	G	G	C	G	N	G	G	G	G
rs15053	G/A	1	15053	+	NA	NA	NA	NA	NA	NA	N	G	G	G	N	G	G	G	G	G	N	G	G	G	G	G	G	G	G	N	G	G	G	G	G	G	G	G	G	G	G	G	G	G	N	A	G	G	G
rs15062	G/A	1	15062	+	NA	NA	NA	NA	NA	NA	N	G	G	G	N	G	G	G	G	G	N	G	G	G	G	G	G	G	G	N	N	A	A	N	G	G	G	G	G	G	G	G	A	G	N	G	G	G	G
rs15095	G/T	1	15095	+	NA	NA	NA	NA	NA	NA	N	G	G	G	G	G	G	G	G	G	N	G	G	G	T	G	G	T	G	N	N	G	G	G	G	G	G	G	G	G	G	T	G	T	N	T	T	G	G
rs15133	G/A	1	15133	+	NA	NA	NA	NA	NA	NA	G	G	G	G	G	G	G	G	G	G	N	G	G	G	G	G	G	A	G	N	N	G	G	G	G	A	G	G	G	G	A	A	G	A	N	G	G	G	G
rs15142	G/T	1	15142	+	NA	NA	NA	NA	NA	NA	N	G	G	G	G	G	G	G	T	G	N	G	G	G	G	G	G	T	G	N	N	G	G	N	G	T	G	G	G	G	T	T	G	T	N	T	T	T	N
rs15146	T/C	1	15146	+	NA	NA	NA	NA	NA	NA	T	T	T	T	T	T	T	T	C	T	T	T	T	T	T	T	T	T	T	N	T	T	T	T	T	C	T	T	T	T	C	C	T	C	T	C	T	C	N
rs16439	G/A	1	16439	+	NA	NA	NA	NA	NA	NA	N	G	G	G	G	G	A	G	N	G	N	G	G	G	A	G	G	N	G	G	G	G	G	N	G	G	G	G	G	G	A	N	G	N	N	G	G	G	G
rs16446	G/A	1	16446	+	NA	NA	NA	NA	NA	NA	N	G	G	G	A	G	A	G	N	G	N	G	G	G	G	G	G	G	G	G	G	G	G	N	G	G	G	G	G	G	A	G	G	N	N	G	G	G	G
rs16516	G/A	1	16516	+	NA	NA	NA	NA	NA	NA	N	G	N	G	G	G	G	G	N	G	N	G	G	G	G	G	A	G	G	G	G	G	G	N	G	N	G	G	G	G	G	G	G	G	N	G	G	G	G
rs16525	T/A	1	16525	+	NA	NA	NA	NA	NA	NA	N	T	N	T	T	T	T	T	N	T	N	T	T	T	A	T	T	A	T	A	T	T	T	N	T	N	T	T	T	T	T	A	T	A	N	A	T	T	T
rs16549	A/G	1	16549	+	NA	NA	NA	NA	NA	NA	N	A	A	A	A	A	A	A	N	A	N	A	A	A	G	A	A	G	A	A	A	A	A	N	A	G	A	A	A	A	G	A	A	G	N	A	A	A	A
rs18706	G/C	1	18706	+	NA	NA	NA	NA	NA	NA	N	G	C	G	G	G	G	G	G	G	N	G	G	G	C	G	G	G	G	N	N	G	G	G	G	N	G	G	G	G	G	G	G	G	N	N	G	C	G
rs19153	A/T	1	19153	+	NA	NA	NA	NA	NA	NA	N	A	T	A	N	A	A	A	T	A	N	A	A	A	T	A	A	N	A	N	N	A	A	N	A	N	A	A	A	A	A	A	A	N	N	N	A	N	A
rs19154	T/A	1	19154	+	NA	NA	NA	NA	NA	NA	N	T	A	T	N	T	T	T	A	T	N	T	T	T	A	T	T	N	T	N	N	T	T	N	T	N	T	T	T	T	T	T	T	N	N	N	T	N	T
rs19272	C/T	1	19272	+	NA	NA	NA	NA	NA	NA	N	C	C	C	C	C	C	C	C	C	N	C	C	C	C	C	C	C	C	N	N	C	C	N	C	C	C	C	C	C	C	C	C	C	T	C	C	C	N
rs19289	A/T	1	19289	+	NA	NA	NA	NA	NA	NA	N	A	N	A	N	A	T	A	T	A	N	A	A	A	N	A	A	A	A	N	N	A	A	N	A	A	A	A	A	A	A	A	A	A	A	A	A	A	N
rs19366	A/G	1	19366	+	NA	NA	NA	NA	NA	NA	N	A	G	A	A	A	A	A	G	A	N	A	A	A	G	A	A	A	A	A	N	A	A	N	A	A	A	A	A	A	A	A	A	A	G	G	A	G	A
rs19697	A/G	1	19697	+	NA	NA	NA	NA	NA	NA	A	A	A	A	A	A	A	A	A	A	A	A	A	A	N	A	A	A	A	N	A	A	A	A	A	A	A	A	A	A	A	A	A	A	A	G	G	G	A
rs19725	A/G	1	19725	+	NA	NA	NA	NA	NA	NA	A	A	N	A	A	A	G	A	G	A	A	A	A	A	N	A	A	A	A	N	A	A	A	A	A	A	A	A	A	A	A	A	A	A	A	A	A	A	A
rs19760	T/C	1	19760	+	NA	NA	NA	NA	NA	NA	N	T	N	T	C	T	T	T	T	T	T	T	T	T	T	T	T	T	T	N	N	T	T	N	T	C	T	T	T	T	T	T	T	T	C	T	T	C	T
rs19871	A/T	1	19871	+	NA	NA	NA	NA	NA	NA	N	A	A	A	T	A	A	A	A	A	N	A	A	A	A	A	A	A	A	N	N	A	A	N	A	T	A	A	A	A	A	A	A	A	T	A	A	A	A
rs20176	T/C	1	20176	+	NA	NA	NA	NA	NA	NA	T	T	N	T	T	T	T	T	C	T	T	T	T	T	N	T	T	T	T	T	T	T	T	T	T	T	T	T	T	T	C	N	T	T	T	C	T	T	T
rs20224	C/G	1	20224	+	NA	NA	NA	NA	NA	NA	N	C	G	C	C	C	G	C	G	C	C	C	C	C	N	C	C	G	C	C	C	C	C	C	C	C	C	C	C	C	C	G	C	C	N	G	G	G	C
rs20236	T/C	1	20236	+	NA	NA	NA	NA	NA	NA	N	T	T	T	N	T	T	T	T	T	T	T	T	T	T	T	T	T	T	N	N	T	T	N	T	C	T	T	T	T	C	T	T	T	N	T	T	C	T
rs20257	T/G	1	20257	+	NA	NA	NA	NA	NA	NA	T	T	T	T	T	T	G	T	T	T	T	T	T	T	T	T	T	T	T	G	T	G	G	N	T	T	T	T	T	T	T	T	G	T	G	T	T	T	T
rs20259	A/G	1	20259	+	NA	NA	NA	NA	NA	NA	G	A	A	A	G	A	G	A	A	A	G	A	A	A	A	A	A	A	A	G	A	G	G	N	A	A	A	A	A	A	A	A	G	A	G	A	A	A	A
rs20262	T/G	1	20262	+	NA	NA	NA	NA	NA	NA	G	T	T	T	G	T	G	T	G	T	G	T	T	T	T	T	T	T	T	G	T	G	G	N	T	T	T	T	T	T	T	T	G	T	G	T	T	T	T
rs20279	G/C	1	20279	+	NA	NA	NA	NA	NA	NA	G	G	G	G	G	G	G	G	G	G	G	G	G	G	C	G	G	C	G	G	G	G	G	G	G	G	G	G	G	G	G	C	G	C	G	G	C	G	G
rs20283	A/T	1	20283	+	NA	NA	NA	NA	NA	NA	T	A	A	A	T	A	T	A	T	A	A	A	A	A	A	A	A	A	A	A	T	T	T	A	A	A	A	A	A	A	A	A	T	A	A	A	A	A	A
rs20303	A/G	1	20303	+	NA	NA	NA	NA	NA	NA	G	A	A	A	G	A	G	A	G	A	A	A	A	A	A	A	A	A	A	G	G	G	G	A	A	A	A	A	A	A	A	A	G	A	G	A	A	A	A
rs20368	T/G	1	20368	+	NA	NA	NA	NA	NA	NA	G	T	N	T	G	T	G	T	G	T	G	T	T	T	T	T	T	T	T	G	G	G	G	G	T	T	T	T	T	T	T	T	G	T	G	T	T	T	T
rs20389	T/A	1	20389	+	NA	NA	NA	NA	NA	NA	A	T	T	T	T	T	A	T	A	T	T	T	T	T	T	T	T	T	T	T	A	A	A	A	T	T	T	T	T	T	T	T	A	T	T	T	T	T	T
rs20419	A/C	1	20419	+	NA	NA	NA	NA	NA	NA	A	A	A	A	C	A	C	A	C	A	C	A	A	A	A	A	A	A	A	C	C	C	C	C	A	A	A	A	A	A	A	A	C	A	A	A	A	A	A
rs20486	G/T	1	20486	+	NA	NA	NA	NA	NA	NA	G	G	G	G	T	G	G	G	G	G	G	G	G	G	G	G	G	G	G	G	G	G	G	G	G	G	G	G	G	G	G	G	T	G	G	G	G	G	G
rs20492	G/A	1	20492	+	NA	NA	NA	NA	NA	NA	G	G	G	G	G	G	G	G	G	G	G	G	G	G	G	G	A	G	G	G	G	G	G	G	G	G	G	G	G	G	G	G	G	G	G	G	G	G	G
rs20540	A/G	1	20540	+	NA	NA	NA	NA	NA	NA	N	A	A	A	N	A	A	A	N	A	N	A	A	A	A	A	G	A	A	N	A	A	A	N	A	A	A	A	A	A	A	A	A	A	N	A	A	A	A
rs20553	G/A	1	20553	+	NA	NA	NA	NA	NA	NA	N	G	G	G	N	G	G	G	N	G	N	G	G	G	A	G	G	G	G	N	G	G	G	N	G	G	G	G	G	G	G	A	G	A	N	G	G	G	G
rs20557	C/T	1	20557	+	NA	NA	NA	NA	NA	NA	N	T	C	C	N	C	C	C	N	C	N	C	C	C	C	C	C	C	C	N	C	C	C	N	C	C	C	C	C	C	C	C	C	C	N	C	C	C	C
rs20560	A/G	1	20560	+	NA	NA	NA	NA	NA	NA	N	A	A	A	N	A	G	A	N	A	N	A	A	A	A	A	A	G	A	N	A	A	A	N	A	G	A	A	A	A	G	G	A	G	N	A	A	A	A
rs20567	T/C	1	20567	+	NA	NA	NA	NA	NA	NA	N	T	T	T	N	T	T	T	N	T	N	T	T	T	T	T	T	C	T	N	T	T	T	N	T	C	T	T	T	T	C	C	T	C	N	T	T	T	T
rs20568	T/C	1	20568	+	NA	NA	NA	NA	NA	NA	N	T	T	T	N	T	T	T	N	T	N	T	T	T	T	T	T	C	T	N	T	T	T	N	T	C	T	T	T	T	C	C	T	C	N	T	T	T	T
rs20576	T/C	1	20576	+	NA	NA	NA	NA	NA	NA	N	T	T	T	N	T	T	T	N	T	N	T	T	T	T	T	T	C	T	N	T	T	T	N	T	C	T	T	T	T	C	C	T	T	N	T	T	T	T
rs20588	G/A	1	20588	+	NA	NA	NA	NA	NA	NA	N	G	G	G	N	G	G	G	N	G	N	G	G	G	G	G	A	G	G	N	G	G	G	N	G	G	G	G	G	G	G	G	G	N	N	G	G	G	G
rs20592	C/T	1	20592	+	NA	NA	NA	NA	NA	NA	N	C	C	C	N	C	T	C	N	C	N	C	C	T	T	C	C	N	C	N	T	T	T	N	C	C	C	C	T	C	C	C	T	N	N	C	T	C	C
rs20611	T/A	1	20611	+	NA	NA	NA	NA	NA	NA	T	T	T	T	N	T	T	T	N	T	N	T	T	T	T	T	T	T	T	N	T	T	T	T	T	T	T	T	T	T	T	A	T	T	N	T	T	T	T
rs20717	G/C	1	20717	+	NA	NA	NA	NA	NA	NA	C	G	G	G	C	G	C	G	C	G	G	G	G	G	G	G	G	G	G	C	C	G	C	C	G	G	G	G	G	G	G	G	C	G	C	G	G	G	G
rs20746	G/A	1	20746	+	NA	NA	NA	NA	NA	NA	A	G	G	G	A	G	A	G	A	G	A	G	G	G	G	G	G	G	G	A	G	G	A	A	G	G	G	G	G	G	G	G	A	G	G	G	G	G	G
rs20750	A/T	1	20750	+	NA	NA	NA	NA	NA	NA	T	A	A	A	T	A	T	A	T	A	T	A	A	A	A	A	A	A	A	T	A	T	T	T	A	A	A	A	A	A	A	A	T	A	A	A	A	A	A
rs20863	C/T	1	20863	+	NA	NA	NA	NA	NA	NA	C	T	C	T	C	T	C	T	C	T	C	T	T	T	C	T	T	C	T	C	C	C	C	C	T	C	T	T	T	T	C	C	C	C	C	C	C	C	T
rs21147	G/A	1	21147	+	NA	NA	NA	NA	NA	NA	G	G	G	G	G	G	G	G	G	G	G	G	G	G	G	G	G	A	G	G	G	G	G	G	G	G	G	G	G	G	G	N	G	G	G	G	A	G	G
rs21171	G/T	1	21171	+	NA	NA	NA	NA	NA	NA	G	G	G	G	G	G	G	G	G	G	G	G	G	G	G	G	G	T	G	G	G	G	G	G	G	G	G	G	G	G	G	N	G	T	G	G	T	G	G
rs21192	A/C	1	21192	+	NA	NA	NA	NA	NA	NA	C	A	A	A	C	A	C	A	A	A	C	A	A	A	A	A	A	A	A	C	C	A	C	C	A	A	A	A	A	A	A	A	C	A	C	A	A	A	A
rs21193	A/T	1	21193	+	NA	NA	NA	NA	NA	NA	T	A	A	A	T	A	T	A	A	A	T	A	A	A	A	A	A	A	A	T	T	A	T	T	A	A	A	A	A	A	A	A	T	A	T	A	A	A	A
rs21195	T/G	1	21195	+	NA	NA	NA	NA	NA	NA	G	T	T	T	G	T	G	T	T	T	G	T	T	T	T	T	T	T	T	G	G	T	T	G	T	T	T	T	T	T	T	T	G	T	G	T	T	T	T
rs21196	G/A	1	21196	+	NA	NA	NA	NA	NA	NA	A	G	G	G	A	G	A	G	G	G	A	G	G	G	G	G	G	G	G	A	A	G	G	A	G	G	G	G	G	G	G	G	A	G	A	G	G	G	G
rs21257	C/A	1	21257	+	NA	NA	NA	NA	NA	NA	A	C	C	C	A	C	A	C	A	C	C	C	C	C	C	C	C	C	C	A	A	A	A	A	C	C	C	C	C	C	C	C	A	C	A	C	C	C	C
rs21306	C/T	1	21306	+	NA	NA	NA	NA	NA	NA	T	C	C	C	C	C	T	C	T	C	C	C	C	C	C	C	C	C	C	C	C	T	C	C	C	C	C	C	C	C	C	C	T	C	T	C	C	C	C
rs21357	T/A	1	21357	+	NA	NA	NA	NA	NA	NA	N	T	T	T	N	T	T	T	A	T	N	T	T	T	T	T	T	T	T	N	T	A	T	T	T	T	T	T	T	T	T	T	T	T	N	T	T	T	T
rs21396	C/A	1	21396	+	NA	NA	NA	NA	NA	NA	C	C	C	C	N	C	C	C	N	C	N	C	C	C	C	C	C	C	C	N	C	A	C	C	C	C	C	C	C	C	C	C	C	C	N	C	C	C	C
rs21447	G/A	1	21447	+	NA	NA	NA	NA	NA	NA	G	G	G	G	N	G	G	G	N	G	N	G	G	G	A	G	G	A	G	N	N	A	G	N	G	G	G	G	G	G	G	A	G	A	N	G	G	G	G
rs21480	A/T	1	21480	+	NA	NA	NA	NA	NA	NA	T	A	A	A	N	A	A	A	T	A	N	A	A	A	A	A	A	N	A	N	T	T	A	T	A	A	A	A	A	A	A	A	A	A	N	A	A	A	A
rs21496	T/C	1	21496	+	NA	NA	NA	NA	NA	NA	T	C	T	T	N	T	T	T	C	T	N	T	T	T	T	T	T	N	T	N	T	T	T	T	T	T	T	T	T	T	T	T	T	N	N	T	T	T	T
rs21507	C/T	1	21507	+	NA	NA	NA	NA	NA	NA	C	C	C	C	N	C	C	C	T	C	N	C	C	C	C	C	C	N	C	N	C	T	C	C	C	C	C	C	C	C	C	C	C	N	N	C	C	C	C
rs21515	G/T	1	21515	+	NA	NA	NA	NA	NA	NA	N	G	G	G	N	G	G	G	T	G	N	G	G	G	G	G	G	N	G	N	N	T	G	N	G	G	G	G	G	G	G	G	G	N	N	G	G	G	G
rs21518	C/T	1	21518	+	NA	NA	NA	NA	NA	NA	N	C	T	C	N	C	C	C	C	C	N	C	C	C	C	C	C	N	C	N	N	C	C	N	C	C	C	C	C	C	C	T	C	N	N	C	T	T	C
rs21529	C/T	1	21529	+	NA	NA	NA	NA	NA	NA	N	C	C	C	N	C	C	C	C	C	N	C	C	C	C	C	C	N	C	N	N	C	C	N	C	C	C	C	C	C	C	C	C	N	N	C	C	C	C
rs21540	C/T	1	21540	+	NA	NA	NA	NA	NA	NA	N	C	C	C	N	C	C	C	T	C	N	C	C	C	C	C	C	N	C	N	N	C	C	N	C	C	C	C	C	C	C	C	C	N	N	C	C	C	C
rs21551	C/T	1	21551	+	NA	NA	NA	NA	NA	NA	N	C	C	C	N	C	C	C	T	C	N	C	C	C	C	C	C	N	C	N	N	C	C	N	C	C	C	C	C	C	C	N	C	N	N	T	C	T	C
rs21559	G/T	1	21559	+	NA	NA	NA	NA	NA	NA	N	G	G	G	N	G	G	G	T	G	N	G	G	G	G	G	G	N	G	N	N	G	G	N	G	N	G	G	G	G	G	N	G	N	N	N	G	G	G
rs21592	C/-	1	21592	+	NA	NA	NA	NA	NA	NA	N	C	N	C	N	C	C	C	N	C	N	C	C	C	N	C	C	N	C	N	N	C	C	N	C	N	C	C	C	C	C	N	C	N	N	N	C	N	C
rs21593	A/-	1	21593	+	NA	NA	NA	NA	NA	NA	N	A	N	A	N	A	A	A	N	A	N	A	A	A	N	A	A	N	A	N	N	A	A	N	A	N	A	A	A	A	A	N	A	N	N	N	A	N	A
rs21594	A/-	1	21594	+	NA	NA	NA	NA	NA	NA	N	A	N	A	N	A	A	A	N	A	N	A	A	A	N	A	A	N	A	N	N	A	A	N	A	N	A	A	A	A	A	N	A	N	N	N	A	N	A
rs21595	C/-	1	21595	+	NA	NA	NA	NA	NA	NA	N	C	N	C	N	C	C	C	N	C	N	C	C	C	N	C	C	N	C	N	N	C	C	N	C	N	C	C	C	C	C	N	N	N	N	N	C	N	C
rs21596	C/-	1	21596	+	NA	NA	NA	NA	NA	NA	N	C	N	C	N	C	C	C	N	C	N	C	C	C	N	C	C	N	C	N	N	C	C	N	C	N	C	C	C	C	C	N	C	N	N	N	C	N	C
rs21597	A/-	1	21597	+	NA	NA	NA	NA	NA	NA	N	A	N	A	N	A	A	A	N	A	N	A	A	A	N	A	A	N	A	N	N	A	A	N	A	N	A	A	A	A	A	N	A	N	N	N	A	N	A
rs21598	T/-	1	21598	+	NA	NA	NA	NA	NA	NA	N	T	N	T	N	T	T	T	N	T	N	T	T	T	N	T	T	N	T	N	N	T	T	N	T	N	T	T	T	T	T	N	T	N	N	N	T	N	T
rs21599	C/-	1	21599	+	NA	NA	NA	NA	NA	NA	N	C	N	C	N	C	C	C	N	C	N	C	C	C	N	C	C	N	C	N	N	C	C	N	C	N	C	C	C	C	C	N	C	N	N	N	C	N	C
rs21600	A/-	1	21600	+	NA	NA	NA	NA	NA	NA	N	A	N	A	N	A	A	A	N	A	N	A	A	A	N	A	A	N	A	N	N	A	A	N	A	N	A	A	A	A	A	N	N	N	N	N	A	N	A
rs21601	A/-	1	21601	+	NA	NA	NA	NA	NA	NA	N	A	N	A	N	A	A	A	N	A	N	A	A	A	N	A	A	N	A	N	N	A	A	N	A	N	A	A	A	A	A	N	A	N	N	N	A	N	A
rs21602	C/-	1	21602	+	NA	NA	NA	NA	NA	NA	N	C	N	C	N	C	C	C	N	C	N	C	C	C	N	C	C	N	C	N	N	C	C	N	C	N	C	C	C	C	C	N	C	N	N	N	C	N	C
rs21603	G/-	1	21603	+	NA	NA	NA	NA	NA	NA	N	G	N	G	N	G	G	G	N	G	N	G	G	G	N	G	G	N	G	N	N	G	G	N	G	N	G	G	G	G	G	N	G	N	N	N	G	N	G
rs21604	C/-	1	21604	+	NA	NA	NA	NA	NA	NA	N	C	N	C	N	C	C	C	N	C	N	C	C	C	N	C	C	N	C	N	N	C	C	N	C	N	C	C	C	C	C	N	C	N	N	N	C	N	C
rs21605	T/-	1	21605	+	NA	NA	NA	NA	NA	NA	N	T	N	T	N	T	T	T	N	T	N	T	T	T	N	T	T	N	T	N	N	T	T	N	T	N	T	T	T	T	T	N	T	N	N	N	T	N	T
rs21606	C/-	1	21606	+	NA	NA	NA	NA	NA	NA	N	C	N	C	N	C	C	C	N	C	N	C	C	C	N	C	C	N	C	N	N	C	C	N	C	N	C	C	C	C	C	N	N	N	N	N	C	N	C
rs21607	G/-	1	21607	+	NA	NA	NA	NA	NA	NA	N	G	N	G	N	G	G	G	N	G	N	G	G	G	N	G	G	N	G	N	N	G	G	N	G	N	G	G	G	G	G	N	G	N	N	N	G	N	G
rs21608	T/-	1	21608	+	NA	NA	NA	NA	NA	NA	N	T	N	T	N	T	T	T	N	T	N	T	T	T	N	T	T	N	T	N	N	T	T	N	T	N	T	T	T	T	T	N	T	N	N	N	T	N	T
rs21609	T/-	1	21609	+	NA	NA	NA	NA	NA	NA	N	T	N	T	N	T	T	T	N	T	N	T	T	T	N	T	T	N	T	N	N	T	T	N	T	N	T	T	T	T	T	N	T	N	N	N	T	N	T
rs21610	G/-	1	21610	+	NA	NA	NA	NA	NA	NA	N	G	N	G	N	G	G	G	N	G	N	G	G	G	N	G	G	N	G	N	N	G	G	N	G	N	G	G	G	G	G	N	G	N	N	N	G	N	G
rs21611	A/-	1	21611	+	NA	NA	NA	NA	NA	NA	N	A	N	A	N	A	A	A	N	A	N	A	A	A	N	A	A	N	A	N	N	A	A	N	A	N	A	A	A	A	A	N	A	N	N	N	A	N	A
rs21612	T/-	1	21612	+	NA	NA	NA	NA	NA	NA	N	T	N	T	N	T	T	T	N	T	N	T	T	T	N	T	T	N	T	N	N	T	T	N	T	N	T	T	T	T	T	N	T	N	N	N	T	N	T
rs21613	C/-	1	21613	+	NA	NA	NA	NA	NA	NA	N	C	N	C	N	C	C	C	N	C	N	C	C	C	N	C	C	N	C	N	N	C	C	N	C	N	C	C	C	C	C	N	C	N	N	N	C	N	C
rs21614	C/-	1	21614	+	NA	NA	NA	NA	NA	NA	N	C	N	C	N	C	C	C	N	C	N	C	C	C	N	C	C	N	C	N	N	C	C	N	C	N	C	C	C	C	C	N	C	N	N	N	C	N	C
rs21615	A/-	1	21615	+	NA	NA	NA	NA	NA	NA	N	A	N	A	N	A	A	A	N	A	N	A	A	A	N	A	A	N	A	N	N	A	A	N	A	N	A	A	A	A	A	N	A	N	N	N	A	N	A
rs21616	A/-	1	21616	+	NA	NA	NA	NA	NA	NA	N	A	N	A	N	A	A	A	N	A	N	A	A	A	N	A	A	N	A	N	N	A	A	N	A	N	A	A	A	A	A	N	A	N	N	N	A	N	A
rs21617	C/-	1	21617	+	NA	NA	NA	NA	NA	NA	N	C	N	C	N	C	C	C	N	C	N	C	C	C	N	C	C	N	C	N	N	C	C	N	C	N	C	C	C	C	C	N	N	N	N	N	C	N	C
rs21618	C/-	1	21618	+	NA	NA	NA	NA	NA	NA	N	C	N	C	N	C	C	C	N	C	N	C	C	C	N	C	C	N	C	N	N	C	C	N	C	N	C	C	C	C	C	N	C	N	N	N	C	N	C
rs21619	A/-	1	21619	+	NA	NA	NA	NA	NA	NA	N	A	N	A	N	A	A	A	N	A	N	A	A	A	N	A	A	N	A	N	N	A	A	N	A	N	A	A	A	A	A	N	A	N	N	N	A	N	A
rs21620	T/-	1	21620	+	NA	NA	NA	NA	NA	NA	N	T	N	T	N	T	T	T	N	T	N	T	T	T	N	T	T	N	T	N	N	T	T	N	T	N	T	T	T	T	T	N	T	N	N	N	T	N	T
rs21621	C/-	1	21621	+	NA	NA	NA	NA	NA	NA	N	C	N	C	N	C	C	C	N	C	N	C	C	C	N	C	C	N	C	N	N	C	C	N	C	N	C	C	C	C	C	N	C	N	N	N	C	N	C
rs21622	A/-	1	21622	+	NA	NA	NA	NA	NA	NA	N	A	N	A	N	A	A	A	N	A	N	A	A	A	N	A	A	N	A	N	N	A	A	N	A	N	A	A	A	A	A	N	A	N	N	N	A	N	A
rs21623	A/-	1	21623	+	NA	NA	NA	NA	NA	NA	N	A	N	A	N	A	A	A	N	A	N	A	A	A	N	A	A	N	A	N	N	A	A	N	A	N	A	A	A	A	A	N	A	N	N	N	A	N	A
rs21624	C/-	1	21624	+	NA	NA	NA	NA	NA	NA	N	C	N	C	N	C	C	C	N	C	N	C	C	C	N	C	C	N	C	N	N	C	C	N	C	N	C	C	C	C	C	N	C	N	N	N	C	N	C
rs21625	G/-	1	21625	+	NA	NA	NA	NA	NA	NA	N	G	N	G	N	G	G	G	N	G	N	G	G	G	N	G	G	N	G	N	N	G	G	N	G	N	G	G	G	G	G	N	N	N	N	N	G	N	G
rs21626	C/-	1	21626	+	NA	NA	NA	NA	NA	NA	N	C	N	C	N	C	C	C	N	C	N	C	C	C	N	C	C	N	C	N	N	C	C	N	C	N	C	C	C	C	C	N	C	N	N	N	C	N	C
rs21627	T/-	1	21627	+	NA	NA	NA	NA	NA	NA	N	T	N	T	N	T	T	T	N	T	N	T	T	T	N	T	T	N	T	N	N	T	T	N	T	N	T	T	T	T	T	N	T	N	N	N	T	N	T
rs21628	C/-	1	21628	+	NA	NA	NA	NA	NA	NA	N	C	N	C	N	C	C	C	N	C	N	C	C	C	N	C	C	N	C	N	N	C	C	N	C	N	C	C	C	C	C	N	C	N	N	N	C	N	C
rs21629	G/-	1	21629	+	NA	NA	NA	NA	NA	NA	N	G	N	G	N	G	G	G	N	G	N	G	G	G	N	G	G	N	G	N	N	G	G	N	G	N	G	G	G	G	G	N	G	N	N	N	G	N	G
rs21630	T/-	1	21630	+	NA	NA	NA	NA	NA	NA	N	T	N	T	N	T	T	T	N	T	N	T	T	T	N	T	T	N	T	N	N	T	T	N	T	N	T	T	T	T	T	N	T	N	N	N	T	N	T
rs21631	T/-	1	21631	+	NA	NA	NA	NA	NA	NA	N	T	N	T	N	T	T	T	N	T	N	T	T	T	N	T	T	N	T	N	N	T	T	N	T	N	T	T	T	T	T	N	T	N	N	N	T	N	T
rs21632	G/-	1	21632	+	NA	NA	NA	NA	NA	NA	N	G	N	G	N	G	G	G	N	G	N	G	G	G	N	G	G	N	G	N	N	G	G	N	G	N	G	G	G	G	G	N	G	N	N	N	G	N	G
rs21633	A/-	1	21633	+	NA	NA	NA	NA	NA	NA	N	A	N	A	N	A	A	A	N	A	N	A	A	A	N	A	A	N	A	N	N	A	A	N	A	N	A	A	A	A	A	N	A	N	N	N	A	N	A
rs21634	T/-	1	21634	+	NA	NA	NA	NA	NA	NA	N	T	N	T	N	T	T	T	N	T	N	T	T	T	N	T	T	N	T	N	N	T	T	N	T	N	T	T	T	T	T	N	T	N	N	N	T	N	T
rs21635	C/-	1	21635	+	NA	NA	NA	NA	NA	NA	N	C	N	C	N	C	C	C	N	C	N	C	C	C	N	C	C	N	C	N	N	C	C	N	C	N	C	C	C	C	C	N	C	N	N	N	C	N	C
rs21636	C/-	1	21636	+	NA	NA	NA	NA	NA	NA	N	C	N	C	N	C	C	C	N	C	N	C	C	C	N	C	C	N	C	N	N	C	C	N	C	N	C	C	C	C	C	N	N	N	N	N	C	N	C
rs21637	A/-	1	21637	+	NA	NA	NA	NA	NA	NA	N	A	N	A	N	A	A	A	N	A	N	A	A	A	N	A	A	N	A	N	N	A	A	N	A	N	A	A	A	A	A	N	A	N	N	N	A	N	A
rs21638	A/-	1	21638	+	NA	NA	NA	NA	NA	NA	N	A	N	A	N	A	A	A	N	A	N	A	A	A	N	A	A	N	A	N	N	A	A	N	A	N	A	A	A	A	A	N	A	N	N	N	A	N	A
rs21639	C/-	1	21639	+	NA	NA	NA	NA	NA	NA	N	C	N	C	N	C	C	C	N	C	N	C	C	C	N	C	C	N	C	N	N	C	C	N	C	N	C	C	C	C	C	N	C	N	N	N	C	N	C
rs21640	C/-	1	21640	+	NA	NA	NA	NA	NA	NA	N	C	N	C	N	C	C	C	N	C	N	C	C	C	N	C	C	N	C	N	N	C	C	N	C	N	C	C	C	C	C	N	C	N	N	N	C	N	C
rs21641	A/-	1	21641	+	NA	NA	NA	NA	NA	NA	N	A	N	A	N	A	A	A	A	A	N	A	A	A	N	A	A	N	A	N	N	A	A	N	A	N	A	A	A	A	A	N	A	N	N	N	A	N	A
rs21642	T/-	1	21642	+	NA	NA	NA	NA	NA	NA	N	T	N	T	N	T	T	T	T	T	N	T	T	T	N	T	T	N	T	N	N	T	T	N	T	N	T	T	T	T	T	N	T	N	N	N	T	N	T
rs21643	C/-	1	21643	+	NA	NA	NA	NA	NA	NA	N	C	N	C	N	C	C	C	C	C	N	C	C	C	N	C	C	N	C	N	N	C	C	N	C	N	C	C	C	C	C	N	C	N	N	N	C	N	C
rs21644	A/-	1	21644	+	NA	NA	NA	NA	NA	NA	N	A	N	A	N	A	A	A	A	A	N	A	A	A	N	A	A	N	A	N	N	A	A	N	A	N	A	A	A	A	A	N	A	N	N	N	A	N	A
rs21645	A/-	1	21645	+	NA	NA	NA	NA	NA	NA	N	A	N	A	N	A	A	A	A	A	N	A	A	A	N	A	A	N	A	N	N	A	A	N	A	N	A	A	A	A	A	N	A	N	N	N	A	N	A
rs21646	C/-	1	21646	+	NA	NA	NA	NA	NA	NA	N	C	N	C	N	C	C	C	C	C	N	C	C	C	N	C	C	N	C	N	N	C	C	N	C	N	C	C	C	C	C	N	C	N	N	N	C	N	C
rs21647	G/-	1	21647	+	NA	NA	NA	NA	NA	NA	N	G	N	G	N	G	G	G	G	G	N	G	G	G	N	G	G	N	G	N	N	G	G	N	G	N	G	G	G	G	G	N	G	N	N	N	G	N	G
rs21648	C/-	1	21648	+	NA	NA	NA	NA	NA	NA	N	C	N	C	N	C	C	C	C	C	N	C	C	C	N	C	C	N	C	N	N	C	C	N	C	N	C	C	C	C	C	N	C	N	N	N	C	N	C
rs21649	T/-	1	21649	+	NA	NA	NA	NA	NA	NA	N	T	N	T	N	T	T	T	T	T	N	T	T	T	N	T	T	N	T	N	N	T	T	N	T	N	T	T	T	T	T	N	T	N	N	N	T	N	T
rs21650	C/-	1	21650	+	NA	NA	NA	NA	NA	NA	N	C	N	C	N	C	C	C	C	C	N	C	C	C	N	C	C	N	C	N	N	C	C	N	C	N	C	C	C	C	C	N	N	N	N	N	C	N	C
rs21651	G/-	1	21651	+	NA	NA	NA	NA	NA	NA	N	G	N	G	N	G	G	G	G	G	N	G	G	G	N	G	G	N	G	N	N	G	G	N	G	N	G	G	G	G	G	N	G	N	N	N	G	N	G
rs21652	T/-	1	21652	+	NA	NA	NA	NA	NA	NA	N	T	N	T	N	T	T	T	T	T	N	T	T	T	N	T	T	N	T	N	N	T	T	N	T	N	T	T	T	T	T	N	T	N	N	N	T	N	T
rs21653	T/-	1	21653	+	NA	NA	NA	NA	NA	NA	N	T	N	T	N	T	T	T	T	T	N	T	T	T	N	T	T	N	T	N	N	T	T	N	T	N	T	T	T	T	T	N	T	N	N	N	T	N	T
rs21654	G/-	1	21654	+	NA	NA	NA	NA	NA	NA	N	G	N	G	N	G	G	G	G	G	N	G	G	G	N	G	G	N	G	N	N	G	G	N	G	N	G	G	G	G	G	N	G	N	N	N	G	N	G
rs21655	A/-	1	21655	+	NA	NA	NA	NA	NA	NA	N	A	N	A	N	A	A	A	A	A	N	A	A	A	N	A	A	N	A	N	N	A	A	N	A	N	A	A	A	A	A	N	A	N	N	N	A	N	A
rs21656	T/-	1	21656	+	NA	NA	NA	NA	NA	NA	N	T	N	T	N	T	T	T	T	T	N	T	T	T	N	T	T	N	T	N	N	T	T	N	T	N	T	T	T	T	T	N	T	N	N	N	T	N	T
rs21657	C/-	1	21657	+	NA	NA	NA	NA	NA	NA	N	C	N	C	N	C	C	C	C	C	N	C	C	C	N	C	C	N	C	N	N	C	C	N	C	N	C	C	C	C	C	N	C	N	N	N	C	N	C
rs21661	C/-	1	21661	+	NA	NA	NA	NA	NA	NA	N	C	N	C	N	C	C	C	C	C	N	C	C	C	N	C	C	N	C	N	N	C	C	N	C	N	C	C	C	C	C	N	N	N	N	N	C	N	C
rs21672	C/-	1	21672	+	NA	NA	NA	NA	NA	NA	N	C	N	C	N	C	C	C	N	C	N	C	C	C	N	C	C	N	C	N	N	C	C	N	C	N	C	C	C	C	C	N	C	N	N	N	C	N	C
rs21694	C/T	1	21694	+	NA	NA	NA	NA	NA	NA	N	C	C	C	N	C	C	C	N	C	N	C	C	C	C	C	C	N	C	N	N	C	C	N	C	N	C	C	C	C	C	N	T	N	N	C	C	T	C
rs21695	G/-	1	21695	+	NA	NA	NA	NA	NA	NA	N	G	G	G	N	G	G	G	-	G	N	G	G	G	G	G	G	N	G	N	N	G	G	N	G	N	G	G	G	G	G	N	G	N	N	G	G	G	G
rs21696	T/-	1	21696	+	NA	NA	NA	NA	NA	NA	N	T	T	T	N	T	T	T	-	T	N	T	T	T	T	T	T	N	T	N	N	T	T	N	T	N	T	T	T	T	T	N	T	N	N	T	T	T	T
rs21697	T/-	1	21697	+	NA	NA	NA	NA	NA	NA	N	T	T	T	N	T	T	T	-	T	N	T	T	T	T	T	T	N	T	N	N	T	T	N	T	N	T	T	T	T	T	N	T	N	N	T	T	T	T
rs21716	C/T	1	21716	+	NA	NA	NA	NA	NA	NA	N	C	C	C	N	C	C	C	N	C	N	C	C	C	C	C	C	C	C	N	N	C	C	N	C	N	C	C	C	C	C	N	C	C	N	T	C	T	C
rs21758	T/G	1	21758	+	NA	NA	NA	NA	NA	NA	N	G	T	G	N	T	T	T	N	T	N	T	T	T	T	T	T	T	T	N	N	T	T	N	T	T	T	T	T	T	T	T	G	T	N	T	T	G	T
rs21781	T/C	1	21781	+	NA	NA	NA	NA	NA	NA	N	T	T	T	T	T	T	T	T	T	T	T	T	T	T	T	N	T	T	T	N	T	T	T	T	T	T	T	T	T	T	C	T	T	T	T	T	T	T
rs21783	T/C	1	21783	+	NA	NA	NA	NA	NA	NA	N	T	T	T	C	T	C	T	C	T	T	T	T	T	T	T	T	T	T	T	N	C	T	C	T	T	T	T	T	T	T	T	C	T	C	T	T	T	T
rs21799	C/-	1	21799	+	NA	NA	NA	NA	NA	NA	C	C	C	C	-	C	C	C	C	C	C	C	C	C	C	C	C	C	C	C	-	-	C	C	C	C	C	C	C	C	C	C	C	C	C	C	C	C	C
rs21832	C/G	1	21832	+	NA	NA	NA	NA	NA	NA	C	C	C	C	C	C	G	C	G	C	C	C	C	C	C	C	C	C	C	G	G	C	C	G	C	C	C	C	C	C	C	C	C	C	G	C	C	C	C
rs21842	C/T	1	21842	+	NA	NA	NA	NA	NA	NA	T	C	C	C	C	C	T	C	T	C	C	C	C	C	C	C	C	C	C	T	T	T	C	T	C	C	C	C	C	C	C	C	C	C	T	C	C	C	C
rs21844	G/A	1	21844	+	NA	NA	NA	NA	NA	NA	A	G	G	G	A	G	A	G	A	G	G	G	G	G	G	G	G	G	G	A	A	A	G	A	G	G	G	G	G	G	G	G	A	G	A	G	G	G	G
rs21933	T/A	1	21933	+	NA	NA	NA	NA	NA	NA	A	T	T	T	A	T	A	T	A	T	A	T	T	T	T	T	T	T	T	A	A	A	A	A	T	T	T	T	T	T	T	T	A	T	A	T	T	T	T
rs22410	A/G	1	22410	+	NA	NA	NA	NA	NA	NA	G	A	A	A	G	A	G	A	G	A	G	A	A	A	A	A	A	A	A	G	G	G	G	G	A	A	A	A	A	A	A	A	G	A	G	A	A	A	A
rs22468	C/A	1	22468	+	NA	NA	NA	NA	NA	NA	A	C	C	C	A	C	A	C	A	C	A	C	C	C	C	C	C	C	C	A	A	A	A	A	C	C	C	C	C	C	C	C	A	C	A	C	C	C	C
rs22527	T/C	1	22527	+	NA	NA	NA	NA	NA	NA	C	T	T	T	C	T	C	T	C	T	C	T	T	T	T	T	T	T	T	C	C	C	C	C	T	T	T	T	T	T	T	T	C	T	C	T	T	T	T
rs22591	-/C	1	22591	+	NA	NA	NA	NA	NA	NA	C	-	-	-	-	-	-	-	-	-	C	-	-	-	-	-	-	-	-	C	C	-	-	C	-	-	-	-	-	-	-	-	-	-	C	-	-	-	-
rs22666	A/T	1	22666	+	NA	NA	NA	NA	NA	NA	A	A	A	A	A	A	A	A	A	A	A	A	A	A	T	A	A	T	A	A	A	A	A	A	A	A	A	A	A	A	A	T	A	T	A	A	T	A	A
rs22715	A/T	1	22715	+	NA	NA	NA	NA	NA	NA	T	A	A	A	T	A	T	A	T	A	T	A	A	A	A	A	A	A	A	T	T	T	T	T	A	A	A	A	A	A	A	A	T	A	T	A	A	A	A
rs22807	G/A	1	22807	+	NA	NA	NA	NA	NA	NA	A	G	G	G	G	G	A	G	A	G	A	G	G	G	G	G	G	G	G	A	A	G	A	A	G	G	G	G	G	G	G	G	G	G	A	G	G	G	G
rs22889	-/A	1	22889	+	NA	NA	NA	NA	NA	NA	A	-	-	-	-	-	-	-	-	-	A	-	-	-	-	-	-	-	-	A	A	-	-	A	-	-	-	-	-	-	-	-	-	-	A	-	-	-	-
rs22905	-/G	1	22905	+	NA	NA	NA	NA	NA	NA	G	-	-	-	G	-	-	-	-	-	G	-	-	-	-	-	-	-	-	G	G	-	-	G	-	-	-	-	-	-	-	-	-	-	G	-	-	-	-
rs22906	-/C	1	22906	+	NA	NA	NA	NA	NA	NA	C	-	-	-	C	-	-	-	-	-	C	-	-	-	-	-	-	-	-	C	C	-	-	C	-	-	-	-	-	-	-	-	-	-	C	-	-	-	-
rs22908	C/A	1	22908	+	NA	NA	NA	NA	NA	NA	A	C	C	C	A	C	A	C	C	C	A	C	C	C	C	C	C	C	C	A	A	A	A	A	C	C	C	C	C	C	C	C	A	C	A	C	C	C	C
rs23461	C/T	1	23461	+	NA	NA	NA	NA	NA	NA	C	T	C	T	C	T	C	T	C	T	C	T	T	T	T	T	C	T	T	C	C	C	T	C	T	C	T	T	T	T	C	T	C	T	C	C	T	C	T
rs23667	A/C	1	23667	+	NA	NA	NA	NA	NA	NA	C	A	A	A	A	A	C	A	C	A	C	A	A	A	A	A	A	A	A	C	C	C	C	C	A	A	A	A	A	A	A	A	A	A	C	A	A	A	A
rs23778	A/C	1	23778	+	NA	NA	NA	NA	NA	NA	C	A	A	A	N	A	C	A	C	A	C	A	A	A	A	A	A	A	A	C	C	C	C	C	A	A	A	A	A	A	A	A	A	A	C	A	A	A	A
rs23820	A/G	1	23820	+	NA	NA	NA	NA	NA	NA	G	A	A	A	N	A	G	A	G	A	G	A	A	A	A	A	A	A	A	G	G	G	G	G	A	A	A	A	A	A	A	A	G	A	G	A	A	A	A
rs24472	C/T	1	24472	+	NA	NA	NA	NA	NA	NA	T	C	C	C	T	C	T	C	T	C	T	C	C	C	C	C	C	C	C	T	T	T	T	T	C	C	C	C	C	C	C	C	T	C	T	C	C	C	C
rs24541	G/T	1	24541	+	NA	NA	NA	NA	NA	NA	T	G	G	G	G	G	T	G	T	G	T	G	G	G	G	G	G	G	G	T	T	T	T	T	G	G	G	G	G	G	G	G	G	G	T	G	G	G	G
rs24582	C/T	1	24582	+	NA	NA	NA	NA	NA	NA	T	C	C	C	T	C	T	C	T	C	T	C	C	C	C	C	C	C	C	T	T	T	T	T	C	C	C	C	C	C	C	C	T	C	T	C	C	C	C
rs25132	T/A	1	25132	+	NA	NA	NA	NA	NA	NA	A	T	T	T	T	T	A	T	A	T	A	T	T	T	T	T	T	T	T	A	A	A	A	A	T	T	T	T	T	T	T	T	T	T	A	T	T	T	T
rs25172	T/-	1	25172	+	NA	NA	NA	NA	NA	NA	-	T	T	T	T	T	T	T	T	T	-	T	T	T	T	T	T	T	T	-	-	-	T	-	T	T	T	T	T	T	T	T	T	T	-	T	T	T	T
rs25173	A/-	1	25173	+	NA	NA	NA	NA	NA	NA	-	A	A	A	A	A	A	A	A	A	-	A	A	A	A	A	A	A	A	-	-	-	A	-	A	A	A	A	A	A	A	A	A	A	-	A	A	A	A
rs25204	A/G	1	25204	+	NA	NA	NA	NA	NA	NA	A	A	A	A	A	A	A	A	A	A	A	A	A	A	A	A	G	A	A	A	A	A	A	A	A	A	A	A	A	A	A	A	A	A	A	A	A	A	A
rs25230	A/T	1	25230	+	NA	NA	NA	NA	NA	NA	T	A	A	A	T	A	T	A	T	A	T	A	A	A	A	A	A	A	A	T	T	T	T	T	A	A	A	A	A	A	A	A	T	A	T	A	A	A	A
rs25240	A/C	1	25240	+	NA	NA	NA	NA	NA	NA	C	A	A	A	A	A	C	A	C	A	C	A	A	A	A	A	A	A	A	C	C	C	C	C	A	A	A	A	A	A	A	A	A	A	C	A	A	A	A
rs25271	-/G	1	25271	+	NA	NA	NA	NA	NA	NA	G	-	-	-	G	-	-	-	-	-	G	-	-	-	-	-	-	-	-	G	G	-	-	G	-	-	-	-	-	-	-	-	-	-	G	-	-	-	-
rs25279	T/C	1	25279	+	NA	NA	NA	NA	NA	NA	C	T	T	T	T	T	C	T	T	T	C	T	T	T	T	T	T	T	T	C	C	C	C	C	T	T	T	T	T	T	T	T	T	T	C	T	T	T	T
rs25354	C/T	1	25354	+	NA	NA	NA	NA	NA	NA	T	C	C	C	C	C	T	C	T	C	T	C	C	C	C	C	C	C	C	T	T	T	T	T	C	C	C	C	C	C	C	C	C	C	T	C	C	C	C
rs25366	A/T	1	25366	+	NA	NA	NA	NA	NA	NA	T	A	A	A	A	A	T	A	T	A	T	A	A	A	A	A	A	A	A	T	T	T	T	T	A	A	A	A	A	A	A	A	A	A	T	A	A	A	A
rs25397	A/G	1	25397	+	NA	NA	NA	NA	NA	NA	G	A	A	A	A	A	G	A	G	A	G	A	A	A	A	A	A	A	A	G	G	G	G	G	A	A	A	A	A	A	A	A	A	A	G	A	A	A	A
rs25403	A/T	1	25403	+	NA	NA	NA	NA	NA	NA	T	A	A	A	A	A	T	A	T	A	T	A	A	A	A	A	A	A	A	T	T	T	T	T	A	A	A	A	A	A	A	A	A	A	T	A	A	A	A
rs25465	A/G	1	25465	+	NA	NA	NA	NA	NA	NA	G	A	A	A	A	A	G	A	G	A	G	A	A	A	A	A	A	A	A	G	G	G	G	G	A	A	A	A	A	A	A	A	A	A	G	A	A	A	A
rs25751	G/A	1	25751	+	NA	NA	NA	NA	NA	NA	A	G	G	G	G	G	A	G	A	G	A	G	G	G	G	G	G	G	G	A	A	A	A	A	G	G	G	G	G	G	G	G	G	G	A	G	G	G	G
rs25756	T/-	1	25756	+	NA	NA	NA	NA	NA	NA	-	T	T	T	T	T	-	T	T	T	-	T	T	T	T	T	T	T	T	-	-	-	T	-	T	T	T	T	T	T	T	T	T	T	-	T	T	T	T
rs25831	G/C	1	25831	+	NA	NA	NA	NA	NA	NA	N	G	G	G	C	G	C	G	G	G	G	G	G	G	G	G	G	G	G	C	C	C	C	G	G	G	G	G	G	G	G	G	C	G	C	G	G	G	G
rs25834	T/G	1	25834	+	NA	NA	NA	NA	NA	NA	N	T	T	T	T	T	G	T	T	T	N	T	T	T	T	T	T	T	T	G	G	G	T	N	T	T	T	T	T	T	T	T	G	T	G	T	T	T	T
rs25840	A/C	1	25840	+	NA	NA	NA	NA	NA	NA	N	A	A	A	A	A	C	A	A	A	N	A	A	A	A	A	A	A	A	A	C	C	A	N	A	A	A	A	A	A	A	A	C	A	A	A	A	A	A
rs25910	G/C	1	25910	+	NA	NA	NA	NA	NA	NA	G	G	G	G	G	G	G	G	C	G	N	G	G	G	G	G	G	G	G	N	C	C	C	G	G	G	G	G	G	G	G	G	C	G	N	G	G	G	G
rs25965	A/T	1	25965	+	NA	NA	NA	NA	NA	NA	T	A	A	A	T	A	T	A	T	A	T	A	A	A	A	A	A	A	A	A	A	T	A	T	A	A	A	A	A	A	A	A	T	A	T	A	A	A	A
rs26001	C/T	1	26001	+	NA	NA	NA	NA	NA	NA	T	C	C	C	T	C	T	C	T	C	T	C	C	C	C	C	C	C	C	T	T	T	T	T	C	C	C	C	C	C	C	C	T	C	T	C	C	C	C
rs26033	G/A	1	26033	+	NA	NA	NA	NA	NA	NA	A	G	G	G	G	G	A	G	A	G	A	G	G	G	G	G	G	G	G	A	A	A	A	A	G	G	G	G	G	G	G	G	G	G	A	G	G	G	G
rs26061	A/G	1	26061	+	NA	NA	NA	NA	NA	NA	G	A	A	A	A	A	G	A	G	A	A	A	A	A	A	A	A	A	A	G	A	G	G	G	A	A	A	A	A	A	A	A	A	A	A	A	A	A	A
rs26063	A/C	1	26063	+	NA	NA	NA	NA	NA	NA	C	A	C	A	C	A	C	A	C	A	A	A	A	A	A	A	C	A	A	C	C	C	C	C	A	C	A	A	A	A	C	A	C	A	A	C	A	C	A
rs26071	C/T	1	26071	+	NA	NA	NA	NA	NA	NA	T	C	C	C	C	C	T	C	T	C	N	C	C	C	C	C	C	C	C	T	T	T	T	T	C	C	C	C	C	C	C	C	C	C	C	C	C	C	C
rs26091	T/A	1	26091	+	NA	NA	NA	NA	NA	NA	N	T	T	T	T	T	A	T	T	T	N	T	T	T	T	T	T	T	T	N	N	A	A	N	T	T	T	T	T	T	T	T	T	T	N	T	T	T	T
rs26092	C/T	1	26092	+	NA	NA	NA	NA	NA	NA	N	C	C	C	C	C	T	C	T	C	N	C	C	C	C	C	C	C	C	N	C	T	T	N	C	C	C	C	C	C	C	C	T	C	C	C	C	C	C
rs26097	G/T	1	26097	+	NA	NA	NA	NA	NA	NA	G	G	G	G	G	G	T	G	T	G	G	G	G	G	G	G	G	G	G	G	G	T	T	G	G	G	G	G	G	G	G	G	G	G	G	G	G	G	G
rs26126	A/T	1	26126	+	NA	NA	NA	NA	NA	NA	T	A	A	A	A	A	T	A	T	A	A	A	A	A	A	A	A	A	A	A	T	A	T	T	A	A	A	A	A	A	A	A	A	A	A	A	A	A	A
rs26154	A/T	1	26154	+	NA	NA	NA	NA	NA	NA	A	A	A	A	N	A	A	A	A	A	A	A	A	A	A	A	T	N	A	A	A	A	A	A	A	A	A	A	A	A	A	N	A	A	A	A	A	A	A
rs26155	A/T	1	26155	+	NA	NA	NA	NA	NA	NA	A	A	A	A	N	A	A	A	A	A	A	A	A	A	A	A	A	A	A	A	A	A	A	A	A	T	A	A	A	A	T	A	A	A	A	A	A	A	A
rs26156	A/-	1	26156	+	NA	NA	NA	NA	NA	NA	A	A	A	A	N	A	-	A	A	A	A	A	A	A	A	A	A	A	A	A	-	A	A	A	A	A	A	A	A	A	A	A	A	A	A	A	A	A	A
rs26157	T/-	1	26157	+	NA	NA	NA	NA	NA	NA	T	T	T	T	N	T	-	T	T	T	T	T	T	T	T	T	T	T	T	T	-	N	T	T	T	T	T	T	T	T	T	T	T	T	T	T	T	T	T
rs26325	T/C	1	26325	+	NA	NA	NA	NA	NA	NA	N	T	C	T	N	T	T	T	N	T	N	T	T	T	T	T	C	T	T	N	N	T	C	N	T	N	T	T	T	T	T	T	T	T	N	T	T	C	T
rs26389	G/C	1	26389	+	NA	NA	NA	NA	NA	NA	N	N	G	G	N	G	G	G	N	G	N	G	G	G	G	G	G	G	G	N	N	G	G	N	G	G	G	G	G	G	G	G	G	G	N	C	G	G	G
rs26450	T/C	1	26450	+	NA	NA	NA	NA	NA	NA	N	C	C	T	N	T	T	T	N	T	N	T	T	T	C	T	N	C	T	N	N	T	T	N	N	C	T	T	T	T	C	C	T	C	N	C	C	C	T
rs26458	G/A	1	26458	+	NA	NA	NA	NA	NA	NA	N	G	G	G	N	G	G	G	N	G	N	G	G	G	G	G	G	G	G	N	N	G	G	N	G	G	G	G	G	G	G	G	G	G	N	G	G	G	G
rs26471	G/A	1	26471	+	NA	NA	NA	NA	NA	NA	N	G	G	G	N	G	G	G	N	G	N	G	G	G	G	G	A	G	G	N	N	G	G	N	G	G	G	G	G	G	G	G	G	G	N	G	G	G	G
rs26478	C/T	1	26478	+	NA	NA	NA	NA	NA	NA	N	C	C	C	C	C	C	C	C	C	N	C	C	C	C	C	T	C	C	N	N	C	C	N	C	C	C	C	C	C	C	C	C	C	N	C	C	C	C
rs26520	A/G	1	26520	+	NA	NA	NA	NA	NA	NA	A	A	A	A	A	A	G	A	G	A	A	A	A	A	A	A	A	A	A	G	A	G	G	G	A	A	A	A	A	A	A	A	A	A	G	A	A	A	A
rs26558	G/T	1	26558	+	NA	NA	NA	NA	NA	NA	T	G	G	G	G	G	T	G	G	G	T	G	G	G	G	G	G	G	G	T	T	T	T	T	G	G	G	G	G	G	G	G	G	G	T	G	G	G	G
rs26569	T/-	1	26569	+	NA	NA	NA	NA	NA	NA	-	T	T	T	T	T	-	T	T	T	-	T	T	T	T	T	T	T	T	-	-	-	T	-	T	T	T	T	T	T	T	T	T	T	-	T	T	T	T
rs26570	T/-	1	26570	+	NA	NA	NA	NA	NA	NA	-	T	T	T	T	T	-	T	T	T	-	T	T	T	T	T	T	T	T	-	-	-	T	-	T	T	T	T	T	T	T	T	T	T	-	T	T	T	T
rs26571	C/-	1	26571	+	NA	NA	NA	NA	NA	NA	C	C	C	C	C	C	C	C	C	C	-	C	C	C	C	C	C	C	C	-	-	-	C	-	C	C	C	C	C	C	C	C	C	C	-	C	C	C	C
rs26648	C/T	1	26648	+	NA	NA	NA	NA	NA	NA	C	C	C	T	C	T	C	T	C	T	C	T	T	T	C	T	C	C	T	C	C	C	C	C	T	C	T	T	T	T	C	C	C	C	C	C	C	C	T
rs26720	A/T	1	26720	+	NA	NA	NA	NA	NA	NA	T	A	A	A	T	A	T	A	T	A	T	A	A	A	A	A	A	A	A	T	T	T	T	T	A	A	A	A	A	A	A	A	T	A	T	A	A	A	A
rs26773	G/C	1	26773	+	NA	NA	NA	NA	NA	NA	C	G	G	G	C	G	C	G	C	G	C	G	G	G	G	G	G	G	G	C	C	C	C	C	G	G	G	G	G	G	G	G	C	G	C	G	G	G	G
rs27048	A/T	1	27048	+	NA	NA	NA	NA	NA	NA	A	A	A	A	A	A	A	A	A	A	A	A	A	A	T	A	A	T	A	A	A	A	A	A	A	A	A	A	A	A	A	T	A	T	A	A	T	A	A
rs27162	C/T	1	27162	+	NA	NA	NA	NA	NA	NA	C	C	C	C	C	C	C	C	C	C	C	C	C	C	T	C	C	T	C	C	C	C	C	C	C	C	C	C	C	C	C	T	C	T	C	C	T	C	C
rs27263	C/T	1	27263	+	NA	NA	NA	NA	NA	NA	T	T	C	C	C	C	T	C	T	C	T	C	C	C	C	C	C	C	C	T	T	T	T	T	C	C	C	C	C	C	C	C	C	C	T	C	C	C	C
rs27285	-/T	1	27285	+	NA	NA	NA	NA	NA	NA	T	T	-	-	T	-	-	-	-	-	T	-	-	-	-	-	T	T	-	T	T	-	-	T	-	T	-	-	-	-	-	-	-	T	T	-	-	-	-
rs27362	T/A	1	27362	+	NA	NA	NA	NA	NA	NA	A	A	T	T	T	T	A	T	A	T	A	T	T	T	T	T	T	T	T	A	A	A	A	A	T	T	T	T	T	T	T	T	T	T	A	T	T	T	T
rs27461	A/C	1	27461	+	NA	NA	NA	NA	NA	NA	A	A	C	C	A	C	A	C	A	C	A	C	C	C	A	C	A	A	C	A	A	A	A	A	C	A	C	C	C	C	A	A	A	A	A	C	A	A	C
rs27592	T/C	1	27592	+	NA	NA	NA	NA	NA	NA	T	T	T	T	T	T	T	T	T	T	T	T	T	T	C	T	T	C	T	T	T	T	T	T	T	T	T	T	T	T	T	C	T	C	T	T	C	T	T
rs27646	G/-	1	27646	+	NA	NA	NA	NA	NA	NA	G	G	G	G	G	G	G	G	G	G	G	G	G	G	G	G	G	-	G	G	G	G	G	G	G	G	G	G	G	G	G	-	G	-	G	G	-	G	G
rs27698	T/C	1	27698	+	NA	NA	NA	NA	NA	NA	C	C	T	T	T	T	C	T	C	T	C	T	T	T	T	T	T	T	T	C	C	T	T	C	T	T	T	T	T	T	T	T	T	T	C	T	T	T	T
rs27787	A/T	1	27787	+	NA	NA	NA	NA	NA	NA	A	A	A	T	A	T	A	T	A	T	A	T	T	T	A	T	A	A	T	A	A	T	T	A	T	A	T	T	T	T	A	A	A	A	A	A	A	A	T
rs27801	A/T	1	27801	+	NA	NA	NA	NA	NA	NA	A	A	A	T	A	T	A	T	A	T	A	T	T	T	A	T	A	A	T	A	A	A	T	A	T	A	T	T	T	T	T	A	A	A	A	A	A	A	T
rs28132	C/T	1	28132	+	NA	NA	NA	NA	NA	NA	C	C	C	T	C	T	C	T	C	T	C	T	T	T	C	T	T	C	T	C	C	C	C	C	T	C	T	T	T	T	C	C	C	C	C	C	C	C	T
rs28230	C/T	1	28230	+	NA	NA	NA	NA	NA	NA	C	C	C	C	C	C	C	C	C	C	C	C	C	C	C	C	C	T	C	C	C	C	C	C	C	T	C	C	C	C	T	T	C	T	C	C	C	C	C
rs28238	G/A	1	28238	+	NA	NA	NA	NA	NA	NA	G	G	G	A	G	A	G	A	G	A	G	A	A	A	A	A	A	G	A	G	G	G	A	G	A	G	A	A	A	A	G	G	G	G	G	G	A	G	A
rs28257	A/G	1	28257	+	NA	NA	NA	NA	NA	NA	G	G	A	A	G	A	G	A	G	A	G	A	A	A	G	A	A	G	A	G	G	G	G	G	A	G	A	A	A	A	G	G	G	G	G	A	G	A	A
rs28270	C/T	1	28270	+	NA	NA	NA	NA	NA	NA	T	T	C	C	C	C	C	C	T	C	T	C	C	C	C	C	C	C	C	T	T	C	C	T	C	C	C	C	C	C	C	C	C	C	T	C	C	C	C
rs28281	G/A	1	28281	+	NA	NA	NA	NA	NA	NA	G	G	G	G	G	G	G	G	G	G	G	G	G	G	G	G	A	G	G	G	G	G	G	G	G	G	G	G	G	G	G	G	G	G	G	G	G	G	G
rs28288	C/T	1	28288	+	NA	NA	NA	NA	NA	NA	T	T	C	C	C	C	C	C	T	C	T	C	C	C	T	C	C	T	C	T	T	C	C	T	C	T	C	C	C	C	C	T	C	T	T	C	T	T	C
rs28302	C/T	1	28302	+	NA	NA	NA	NA	NA	NA	T	C	C	C	C	C	C	C	T	C	T	C	C	C	C	C	C	C	C	T	T	C	C	C	C	C	C	C	C	C	C	C	C	C	T	C	C	C	C
rs28354	T/C	1	28354	+	NA	NA	NA	NA	NA	NA	C	C	T	T	C	T	T	T	C	T	C	T	T	T	T	T	C	C	T	C	C	C	T	C	T	C	T	T	T	T	C	C	C	C	C	T	C	C	T
rs28357	C/T	1	28357	+	NA	NA	NA	NA	NA	NA	C	C	T	T	C	T	C	T	C	T	C	T	T	T	T	T	C	C	T	C	C	C	T	C	T	C	T	T	T	T	C	C	C	C	C	T	C	C	T
rs28385	T/C	1	28385	+	NA	NA	NA	NA	NA	NA	T	T	C	C	T	C	T	C	T	C	T	C	C	C	T	C	T	T	C	T	T	T	T	T	C	T	C	C	C	C	C	T	T	T	T	C	T	T	C
rs28407	G/A	1	28407	+	NA	NA	NA	NA	NA	NA	A	G	G	G	G	G	G	G	A	G	A	G	G	G	G	G	G	G	G	A	A	A	G	G	G	G	G	G	G	G	G	G	G	G	A	G	G	G	G
rs28461	C/T	1	28461	+	NA	NA	NA	NA	NA	NA	C	C	C	C	C	C	C	C	C	C	C	C	C	C	T	C	C	T	C	C	C	C	C	C	C	T	C	C	C	C	T	T	C	T	C	C	C	C	C
rs28527	A/G	1	28527	+	NA	NA	NA	NA	NA	NA	A	A	A	A	A	A	A	A	A	A	A	A	A	A	G	A	A	G	A	A	A	A	A	A	A	A	A	A	A	A	A	G	A	G	A	A	G	A	A
rs28670	T/G	1	28670	+	NA	NA	NA	NA	NA	NA	T	T	T	T	T	T	T	T	T	T	T	T	T	T	G	T	T	G	T	T	T	T	T	T	T	G	T	T	T	T	G	G	T	G	T	T	G	T	T
rs28742	A/G	1	28742	+	NA	NA	NA	NA	NA	NA	A	A	A	G	A	G	A	G	A	G	A	G	G	G	A	G	A	A	G	A	A	A	A	A	G	A	G	G	G	G	A	A	A	A	A	A	A	A	G
rs28933	C/T	1	28933	+	NA	NA	NA	NA	NA	NA	T	T	C	C	C	C	T	C	T	C	T	C	C	C	C	C	C	C	C	T	T	T	C	T	C	C	C	C	C	C	C	C	C	C	T	C	C	C	C
rs28952	C/T	1	28952	+	NA	NA	NA	NA	NA	NA	C	C	C	C	C	C	C	C	C	C	C	C	C	C	C	C	C	C	C	C	C	C	C	C	C	C	C	C	C	C	C	C	C	C	C	T	C	C	C
rs29004	C/T	1	29004	+	NA	NA	NA	NA	NA	NA	T	C	C	C	C	C	C	C	T	C	T	C	C	C	C	C	C	C	C	T	T	C	C	C	C	C	C	C	C	C	C	C	C	C	T	C	C	C	C
rs29090	T/C	1	29090	+	NA	NA	NA	NA	NA	NA	C	C	T	T	C	T	C	T	C	T	C	T	T	T	C	T	C	C	T	C	C	C	T	C	T	C	T	T	T	T	C	C	C	C	C	T	T	C	T
rs29181	C/G	1	29181	+	NA	NA	NA	NA	NA	NA	C	G	C	C	G	C	G	C	G	C	G	C	C	C	G	C	C	G	C	G	G	C	C	G	C	G	C	C	C	C	G	G	G	G	G	C	G	C	C
rs29223	C/G	1	29223	+	NA	NA	NA	NA	NA	NA	C	C	G	C	C	C	C	C	C	C	C	C	C	C	C	C	C	C	C	C	C	C	C	C	C	C	C	C	C	C	C	C	C	C	C	G	C	C	C
rs29292	A/T	1	29292	+	NA	NA	NA	NA	NA	NA	A	A	A	A	A	A	A	A	A	A	A	A	A	A	T	A	A	T	A	A	A	A	A	A	A	T	A	A	A	A	T	T	A	T	A	A	T	A	A
rs29444	C/T	1	29444	+	NA	NA	NA	NA	NA	NA	T	T	C	C	C	C	T	C	C	C	T	C	C	C	C	C	C	C	C	T	T	C	C	T	C	C	C	C	C	C	C	C	C	C	C	C	C	C	C
rs29637	A/T	1	29637	+	NA	NA	NA	NA	NA	NA	N	N	A	A	N	A	A	A	N	A	N	A	A	A	N	A	A	N	A	N	N	A	A	N	A	N	A	A	A	A	A	A	T	N	N	A	A	A	A
rs29922	G/A	1	29922	+	NA	NA	NA	NA	NA	NA	N	N	A	G	N	G	G	G	G	G	N	G	G	G	N	G	N	G	G	N	N	G	G	N	G	N	G	G	G	G	G	G	A	N	N	A	G	G	G
rs30012	A/T	1	30012	+	NA	NA	NA	NA	NA	NA	A	T	A	A	N	A	T	A	N	A	A	A	A	A	N	A	N	N	A	A	A	A	A	N	A	N	A	A	A	A	A	A	A	N	T	N	A	N	A
rs30416	C/T	1	30416	+	NA	NA	NA	NA	NA	NA	T	N	C	C	N	C	C	C	T	C	T	C	C	C	N	C	N	N	C	T	T	T	C	N	C	N	C	C	C	C	C	C	C	N	T	N	C	C	C
rs30707	T/A	1	30707	+	NA	NA	NA	NA	NA	NA	A	N	T	T	N	T	T	T	A	T	A	T	T	T	N	T	T	T	T	A	A	A	T	N	T	N	T	T	T	T	T	T	T	N	A	N	T	T	T
rs31000	G/T	1	31000	+	NA	NA	NA	NA	NA	NA	T	N	G	G	N	G	G	G	T	G	T	G	G	G	N	G	N	N	G	T	T	T	G	N	G	N	G	G	G	G	G	G	G	N	T	N	G	G	G
rs31098	G/-	1	31098	+	NA	NA	NA	NA	NA	NA	G	N	G	G	N	G	G	G	G	G	G	G	G	G	N	G	N	N	G	G	G	G	G	N	G	N	G	G	G	G	G	G	G	N	G	-	G	G	G
rs31812	G/A	1	31812	+	NA	NA	NA	NA	NA	NA	A	N	G	G	N	G	G	G	A	G	A	G	G	G	N	G	N	G	G	A	A	G	G	G	G	N	G	G	G	G	G	G	G	G	A	N	G	G	G
rs31892	A/G	1	31892	+	NA	NA	NA	NA	NA	NA	A	N	A	A	N	A	A	A	A	A	A	A	A	A	N	A	A	G	A	A	A	A	A	A	A	G	A	A	A	A	A	A	G	G	A	N	A	A	A
rs31932	T/C	1	31932	+	NA	NA	NA	NA	NA	NA	C	N	C	T	N	T	T	T	C	T	C	T	T	T	N	T	T	C	T	C	C	C	T	N	T	C	T	T	T	T	C	T	C	C	C	N	C	C	T
rs31936	G/A	1	31936	+	NA	NA	NA	NA	NA	NA	G	N	G	G	N	G	G	G	G	G	G	G	G	G	N	G	G	A	G	G	G	G	G	N	G	G	G	G	G	G	G	G	G	A	G	N	A	G	G
rs31958	T/C	1	31958	+	NA	NA	NA	NA	NA	NA	C	N	T	T	N	T	T	T	C	T	C	T	T	T	C	T	T	C	T	C	C	C	T	N	T	C	T	T	T	T	C	C	C	C	C	N	C	C	T
rs31968	T/A	1	31968	+	NA	NA	NA	NA	NA	NA	T	N	T	T	N	T	T	T	T	T	T	T	T	T	A	T	T	A	T	T	T	T	T	N	T	A	T	T	T	T	A	A	A	A	T	N	A	T	T
rs32039	C/T	1	32039	+	NA	NA	NA	NA	NA	NA	T	N	C	C	N	C	C	C	T	C	T	C	C	C	C	C	N	C	C	T	T	C	C	C	C	C	C	C	C	C	C	C	C	C	T	N	C	C	C
rs32106	G/-	1	32106	+	NA	NA	NA	NA	NA	NA	G	-	G	G	-	G	G	G	G	G	G	G	G	G	N	G	G	-	G	G	G	G	G	N	G	-	G	G	G	G	-	-	-	-	G	N	G	-	G
rs32107	-/A	1	32107	+	NA	NA	NA	NA	NA	NA	-	-	A	A	-	-	-	-	-	-	-	A	-	-	N	A	-	-	A	-	-	-	-	N	-	-	-	-	-	A	-	-	-	-	-	N	-	-	-
rs32108	A/G	1	32108	+	NA	NA	NA	NA	NA	NA	A	N	A	A	N	A	A	A	A	A	A	A	A	A	N	A	A	N	A	A	A	A	A	N	A	N	A	A	A	A	G	G	G	N	A	N	A	G	A
rs32114	A/-	1	32114	+	NA	NA	NA	NA	NA	NA	-	N	-	A	N	A	-	A	-	A	-	A	A	A	N	A	A	N	A	N	N	-	A	N	A	N	A	A	A	A	A	A	A	N	N	-	A	A	A
rs32118	A/T	1	32118	+	NA	NA	NA	NA	NA	NA	T	N	N	A	N	A	A	A	A	A	T	A	A	A	N	A	A	N	A	T	T	T	A	N	A	N	A	A	A	A	A	A	A	N	T	N	A	A	A
rs32120	-/A	1	32120	+	NA	NA	NA	NA	NA	NA	A	N	A	-	N	-	A	-	A	-	A	-	-	-	N	-	-	N	-	A	A	A	-	N	-	N	-	-	-	-	A	A	A	N	A	N	-	A	-
rs32369	T/C	1	32369	+	NA	NA	NA	NA	NA	NA	T	C	T	T	T	T	C	T	N	T	T	T	T	T	C	T	T	T	T	T	T	T	T	C	T	T	T	T	T	T	C	T	T	T	T	N	C	T	T
rs32809	T/C	1	32809	+	NA	NA	NA	NA	NA	NA	T	T	T	T	T	T	C	T	N	T	T	T	T	T	T	T	T	T	T	T	T	T	T	C	T	T	T	T	T	T	T	T	T	T	T	T	T	T	T
rs32870	A/T	1	32870	+	NA	NA	NA	NA	NA	NA	T	T	N	A	A	A	T	A	T	A	T	A	A	A	A	A	A	A	A	T	T	T	A	T	A	A	A	A	A	A	A	A	A	A	T	T	A	A	A
rs32926	C/T	1	32926	+	NA	NA	NA	NA	NA	NA	C	C	C	C	C	C	C	C	C	C	C	C	C	C	C	C	C	C	C	C	C	C	C	C	C	C	C	C	C	C	C	C	C	C	C	T	C	C	C
rs32939	C/T	1	32939	+	NA	NA	NA	NA	NA	NA	C	C	C	C	C	C	T	C	N	C	C	C	C	C	C	C	C	C	C	C	T	C	C	T	C	C	C	C	C	C	C	C	C	C	C	T	C	N	C
rs32951	G/A	1	32951	+	NA	NA	NA	NA	NA	NA	G	G	N	G	G	G	A	G	A	G	G	G	G	G	G	G	G	G	G	G	A	G	G	A	G	G	G	G	G	G	G	G	G	G	G	A	G	N	G
rs32953	T/A	1	32953	+	NA	NA	NA	NA	NA	NA	T	T	N	T	T	T	A	T	A	T	T	T	T	T	T	T	T	T	T	T	A	T	T	A	T	T	T	T	T	T	T	T	T	T	T	A	T	T	T
rs33086	C/T	1	33086	+	NA	NA	NA	NA	NA	NA	T	T	C	C	C	C	T	C	T	C	T	C	C	C	C	C	C	C	C	T	T	T	T	T	C	C	C	C	C	C	C	C	C	C	T	T	C	N	C
rs33193	A/G	1	33193	+	NA	NA	NA	NA	NA	NA	G	G	N	A	A	A	G	A	G	A	G	A	A	A	A	A	G	A	A	G	G	G	A	G	A	A	A	A	A	A	A	A	A	A	G	G	A	G	A
rs33238	C/T	1	33238	+	NA	NA	NA	NA	NA	NA	C	C	C	C	C	C	C	C	C	C	C	C	C	C	C	C	T	C	C	C	C	C	C	C	C	C	C	C	C	C	C	C	C	C	C	C	C	C	C
rs33338	T/C	1	33338	+	NA	NA	NA	NA	NA	NA	T	T	N	T	T	T	T	T	T	T	T	T	T	T	T	T	C	T	T	T	T	T	T	T	T	T	T	T	T	T	T	T	T	T	T	C	T	T	T
rs33513	T/C	1	33513	+	NA	NA	NA	NA	NA	NA	T	T	N	T	T	T	C	T	N	T	T	T	T	T	T	T	T	T	T	T	T	T	T	T	T	T	T	T	T	T	T	T	T	T	T	T	T	N	T
rs33515	G/T	1	33515	+	NA	NA	NA	NA	NA	NA	G	G	G	G	G	G	T	G	N	G	G	G	G	G	G	G	G	G	G	G	G	G	G	G	G	G	G	G	G	G	G	G	G	G	G	G	G	G	G
rs33520	A/G	1	33520	+	NA	NA	NA	NA	NA	NA	A	A	A	A	A	A	G	A	A	A	A	A	A	A	A	A	A	A	A	A	A	A	A	A	A	A	A	A	A	A	A	A	A	A	A	A	A	A	A
rs33575	C/A	1	33575	+	NA	NA	NA	NA	NA	NA	C	C	C	C	C	C	A	C	C	C	C	C	C	C	C	C	C	C	C	C	C	C	C	C	C	C	C	C	C	C	C	C	C	C	C	C	C	C	C
rs33639	C/G	1	33639	+	NA	NA	NA	NA	NA	NA	G	G	G	C	C	C	C	C	N	C	G	C	C	C	C	C	C	C	C	G	G	C	G	G	C	C	C	C	C	C	C	C	C	C	G	C	C	C	C
rs33755	C/T	1	33755	+	NA	NA	NA	NA	NA	NA	C	T	C	C	C	C	C	C	N	C	C	C	C	C	C	C	C	C	C	C	C	C	T	T	C	C	C	C	C	C	C	C	C	C	C	C	C	C	C
rs33772	A/C	1	33772	+	NA	NA	NA	NA	NA	NA	A	A	A	A	A	A	C	A	A	A	A	A	A	A	A	A	A	A	A	A	A	A	A	A	A	A	A	A	A	A	A	A	A	A	A	A	A	A	A
rs33773	A/T	1	33773	+	NA	NA	NA	NA	NA	NA	A	A	A	A	A	A	T	A	A	A	A	A	A	A	A	A	A	A	A	A	A	A	A	A	A	A	A	A	A	A	A	A	A	A	A	A	A	A	A
rs33775	T/A	1	33775	+	NA	NA	NA	NA	NA	NA	T	T	T	T	T	T	A	T	A	T	T	T	T	T	T	T	T	T	T	T	T	T	T	T	T	T	T	T	T	T	T	T	T	T	T	T	T	T	T
rs33946	A/G	1	33946	+	NA	NA	NA	NA	NA	NA	A	A	G	A	G	A	G	A	A	A	A	A	A	A	A	A	A	A	A	G	G	A	A	A	A	G	A	A	A	A	A	N	A	A	A	A	A	N	A
rs33972	A/G	1	33972	+	NA	NA	NA	NA	NA	NA	G	A	G	A	G	A	G	A	A	A	A	A	A	A	A	A	A	G	A	G	G	A	A	A	A	G	A	A	A	A	A	N	A	A	A	A	A	N	A
rs34057	-/G	1	34057	+	NA	NA	NA	NA	NA	NA	G	-	-	-	-	-	-	-	-	-	-	-	-	-	N	-	-	G	-	-	G	-	-	-	-	-	-	-	-	-	-	-	-	-	-	-	-	-	-
rs34058	A/G	1	34058	+	NA	NA	NA	NA	NA	NA	G	A	N	A	G	A	G	A	A	A	A	A	A	A	N	A	N	A	A	G	A	A	A	A	A	A	A	A	A	A	A	N	A	N	A	A	A	N	N
rs34062	G/A	1	34062	+	NA	NA	NA	NA	NA	NA	A	G	N	G	N	G	A	G	G	G	G	G	G	G	N	G	N	G	G	G	G	G	G	G	G	A	G	G	G	G	G	N	G	N	G	G	G	N	N
rs34097	C/T	1	34097	+	NA	NA	NA	NA	NA	NA	T	C	N	C	T	C	T	C	C	C	C	C	C	C	N	C	C	C	C	C	T	C	C	N	C	C	C	C	C	C	C	N	C	N	C	C	C	N	C
rs34112	T/C	1	34112	+	NA	NA	NA	NA	NA	NA	C	N	N	T	T	T	T	T	T	T	T	T	T	C	N	T	C	C	T	T	N	C	C	N	C	C	T	T	C	T	T	N	C	N	N	T	C	N	T
rs34139	A/C	1	34139	+	NA	NA	NA	NA	NA	NA	A	N	A	A	C	A	A	A	A	A	C	A	A	A	N	A	A	A	A	C	N	A	A	N	A	C	A	A	A	A	C	N	A	N	N	A	A	N	A
rs34140	C/T	1	34140	+	NA	NA	NA	NA	NA	NA	C	N	C	C	T	C	T	C	C	C	C	C	C	C	N	C	C	C	C	T	N	C	C	N	C	T	C	C	C	C	C	N	C	N	N	C	C	N	C
rs34235	C/T	1	34235	+	NA	NA	NA	NA	NA	NA	T	N	T	C	T	C	T	C	T	C	T	C	C	C	N	C	C	T	C	T	T	C	C	N	C	T	C	C	C	C	T	N	C	N	N	T	C	N	C
rs34253	C/T	1	34253	+	NA	NA	NA	NA	NA	NA	C	N	C	C	T	C	C	C	C	C	C	C	C	C	N	C	C	C	C	T	C	C	C	C	C	C	C	C	C	C	C	N	C	N	N	C	C	N	C
rs34263	C/T	1	34263	+	NA	NA	NA	NA	NA	NA	C	C	N	C	T	C	C	C	C	C	C	C	C	C	N	C	C	C	C	T	C	C	C	C	C	C	C	C	C	C	C	N	C	N	C	C	C	N	C
rs34450	T/G	1	34450	+	NA	NA	NA	NA	NA	NA	T	T	N	T	G	T	G	T	G	T	G	T	T	T	T	T	T	T	T	T	T	T	T	T	T	T	T	T	T	T	T	T	T	T	T	T	T	N	T
rs34451	G/T	1	34451	+	NA	NA	NA	NA	NA	NA	G	G	N	G	T	G	T	G	T	G	T	G	G	G	G	G	G	G	G	G	G	G	G	G	G	G	G	G	G	G	G	G	G	G	G	G	G	N	G
rs34474	G/C	1	34474	+	NA	NA	NA	NA	NA	NA	C	C	G	G	G	G	G	G	G	G	G	G	G	G	G	G	G	G	G	G	G	G	C	C	G	G	G	G	G	G	G	G	G	G	G	G	G	G	G
rs34526	G/A	1	34526	+	NA	NA	NA	NA	NA	NA	G	G	G	G	G	G	A	G	A	G	G	G	G	G	G	G	G	G	G	G	G	G	G	G	G	G	G	G	G	G	G	G	G	G	G	G	G	G	G
rs34581	G/A	1	34581	+	NA	NA	NA	NA	NA	NA	G	G	N	G	G	G	A	G	A	G	G	G	G	G	G	G	G	G	G	G	G	G	G	G	G	G	G	G	G	G	G	G	G	G	G	G	G	N	G
rs34633	G/A	1	34633	+	NA	NA	NA	NA	NA	NA	G	G	G	G	G	G	G	G	G	G	G	G	G	G	G	G	A	G	G	G	G	G	G	G	G	G	G	G	G	G	G	G	G	G	G	G	G	G	G
rs34815	T/A	1	34815	+	NA	NA	NA	NA	NA	NA	T	T	N	T	T	T	A	T	A	T	T	T	T	T	T	T	T	T	T	T	T	T	T	T	T	T	T	T	T	T	T	T	T	T	T	T	T	N	T
rs34854	A/G	1	34854	+	NA	NA	NA	NA	NA	NA	A	G	N	A	G	A	A	A	A	A	A	A	A	A	G	A	G	G	A	A	A	A	G	G	A	G	A	A	A	A	G	G	G	G	A	G	G	A	A
rs34868	G/A	1	34868	+	NA	NA	NA	NA	NA	NA	G	A	N	G	A	G	G	G	N	G	G	G	G	G	A	G	A	G	G	G	G	G	A	A	G	A	G	G	G	G	A	A	A	A	G	A	A	N	G
rs34882	-/T	1	34882	+	NA	NA	NA	NA	NA	NA	-	T	-	-	T	-	-	-	-	-	-	-	-	-	-	-	T	T	-	-	-	-	-	T	-	T	-	-	-	-	-	-	-	T	-	-	-	-	-
rs34883	-/G	1	34883	+	NA	NA	NA	NA	NA	NA	-	G	-	-	G	-	-	-	-	-	-	-	-	-	-	-	G	G	-	-	-	-	-	G	-	G	-	-	-	-	-	-	-	G	-	-	-	-	-
rs34888	T/C	1	34888	+	NA	NA	NA	NA	NA	NA	C	T	T	T	T	T	C	T	T	T	C	T	T	T	T	T	T	T	T	C	T	C	T	T	T	T	T	T	T	T	T	T	T	T	C	T	T	T	T
rs34904	T/G	1	34904	+	NA	NA	NA	NA	NA	NA	T	G	T	T	G	T	T	T	T	T	T	T	T	T	T	T	G	G	T	T	T	T	G	G	T	G	T	T	T	T	G	G	G	G	T	G	G	N	T
rs34920	G/A	1	34920	+	NA	NA	NA	NA	NA	NA	A	G	G	G	G	G	A	G	A	G	A	G	G	G	G	G	G	G	G	A	G	G	G	G	G	G	G	G	G	G	G	G	G	G	A	G	G	G	G
rs34936	C/T	1	34936	+	NA	NA	NA	NA	NA	NA	C	T	N	C	C	C	C	C	C	C	C	C	C	C	T	C	T	T	C	C	C	C	T	T	C	T	C	C	C	C	T	T	T	T	C	T	T	N	C
rs34938	T/A	1	34938	+	NA	NA	NA	NA	NA	NA	T	A	N	T	T	T	T	T	T	T	T	T	T	T	A	T	A	A	T	T	T	T	A	A	T	A	T	T	T	T	A	A	A	A	T	A	A	N	T
rs35053	T/C	1	35053	+	NA	NA	NA	NA	NA	NA	C	C	C	C	T	C	T	C	T	C	C	C	C	C	T	C	T	T	C	C	C	C	C	T	C	T	C	C	C	C	T	T	T	T	C	T	T	T	C
rs35055	T/C	1	35055	+	NA	NA	NA	NA	NA	NA	T	T	T	T	T	T	C	T	C	T	T	T	T	T	T	T	T	T	T	T	T	T	T	T	T	T	T	T	T	T	T	T	T	T	T	T	T	T	T
rs35076	A/T	1	35076	+	NA	NA	NA	NA	NA	NA	N	T	A	A	A	A	T	A	A	A	A	A	A	A	A	A	A	A	A	A	T	A	A	A	A	A	A	A	A	A	A	A	A	A	A	A	A	A	A
rs35078	T/A	1	35078	+	NA	NA	NA	NA	NA	NA	N	A	T	T	T	T	A	T	T	T	T	T	T	T	T	T	T	T	T	T	A	T	T	T	T	T	T	T	T	T	T	T	T	T	T	T	T	T	T
rs35098	C/T	1	35098	+	NA	NA	NA	NA	NA	NA	N	N	C	C	C	C	T	C	T	C	N	C	C	C	C	C	N	C	C	C	C	C	C	T	C	C	C	C	C	C	C	C	T	C	C	C	C	C	C
rs35472	T/G	1	35472	+	NA	NA	NA	NA	NA	NA	G	G	T	T	G	T	G	T	G	T	G	T	T	T	T	T	T	T	T	G	G	G	G	G	T	T	T	T	T	T	T	T	G	T	G	T	T	G	T
rs35495	T/-	1	35495	+	NA	NA	NA	NA	NA	NA	-	-	T	T	T	T	T	T	T	T	-	T	T	T	T	T	T	T	T	-	-	-	T	-	T	T	T	T	T	T	T	T	T	T	-	T	T	T	T
rs36447	G/T	1	36447	+	NA	NA	NA	NA	NA	NA	G	G	G	G	G	G	G	G	G	G	G	G	G	G	T	G	G	T	G	G	G	G	G	G	G	T	G	G	G	G	T	T	G	T	G	G	T	G	G
rs36779	T/A	1	36779	+	NA	NA	NA	NA	NA	NA	A	A	T	T	A	T	A	T	A	T	A	T	T	T	T	T	T	T	T	A	A	A	T	A	T	T	T	T	T	T	T	T	A	T	A	T	T	T	T
rs36814	C/T	1	36814	+	NA	NA	NA	NA	NA	NA	T	T	C	C	T	C	T	C	T	C	T	C	C	C	C	C	T	C	C	T	T	T	C	T	C	C	C	C	C	C	C	C	T	C	T	C	C	C	C
rs37040	T/A	1	37040	+	NA	NA	NA	NA	NA	NA	T	A	T	T	T	T	A	T	A	T	A	T	T	T	T	T	T	T	T	A	A	A	T	T	T	T	T	T	T	T	T	T	A	T	A	T	T	T	T
rs37141	C/A	1	37141	+	NA	NA	NA	NA	NA	NA	C	C	C	C	C	C	C	C	C	C	C	C	C	C	C	C	A	C	C	C	C	C	C	C	C	C	C	C	C	C	C	C	C	C	C	C	C	C	C
rs37450	G/A	1	37450	+	NA	NA	NA	NA	NA	NA	G	G	G	G	G	G	G	G	G	G	G	G	G	G	G	G	A	G	G	G	G	G	G	G	G	G	G	G	G	G	G	G	G	G	G	G	G	G	G
rs37518	C/T	1	37518	+	NA	NA	NA	NA	NA	NA	T	T	C	C	T	C	T	C	T	C	T	C	C	C	C	C	C	C	C	T	T	T	C	T	C	C	C	C	C	C	C	C	T	C	T	C	C	C	C
rs37530	C/T	1	37530	+	NA	NA	NA	NA	NA	NA	T	T	C	C	T	C	T	C	T	C	T	C	C	C	C	C	C	C	C	T	T	T	C	T	C	C	C	C	C	C	C	C	T	C	T	C	C	C	C
rs37623	C/A	1	37623	+	NA	NA	NA	NA	NA	NA	A	A	C	C	A	C	A	C	A	C	A	C	C	C	C	C	C	C	C	A	A	A	C	A	C	C	C	C	C	C	C	C	A	C	A	C	C	C	C
rs37648	T/C	1	37648	+	NA	NA	NA	NA	NA	NA	C	C	T	T	C	T	C	T	C	T	C	T	T	T	T	T	T	T	T	C	C	C	T	C	T	T	T	T	T	T	T	T	C	T	C	T	T	T	T
rs37761	T/C	1	37761	+	NA	NA	NA	NA	NA	NA	C	C	T	T	T	T	C	T	C	T	C	T	T	T	T	T	T	T	T	C	C	C	T	C	T	T	T	T	T	T	T	T	T	T	C	T	T	T	T
rs37966	T/G	1	37966	+	NA	NA	NA	NA	NA	NA	G	G	T	T	G	T	G	T	G	T	G	T	T	T	T	T	T	T	T	G	G	G	T	G	T	T	T	T	T	T	T	T	G	T	G	T	T	T	T
rs38051	G/A	1	38051	+	NA	NA	NA	NA	NA	NA	A	A	G	G	A	G	A	G	A	G	A	G	G	G	G	G	G	G	G	A	A	A	G	A	G	G	G	G	G	G	G	G	A	G	A	G	G	G	G
rs38240	T/C	1	38240	+	NA	NA	NA	NA	NA	NA	C	C	T	T	C	T	C	T	C	T	C	T	T	T	T	T	T	T	T	T	C	C	T	C	T	T	T	T	T	T	T	T	C	T	T	T	T	T	T
rs38245	T/C	1	38245	+	NA	NA	NA	NA	NA	NA	C	C	T	T	C	T	C	T	C	T	C	T	T	T	T	T	T	T	T	C	C	C	T	C	T	T	T	T	T	T	T	T	C	T	C	T	T	T	T
rs38263	C/G	1	38263	+	NA	NA	NA	NA	NA	NA	G	G	C	C	C	C	G	C	C	C	G	C	C	C	C	C	C	C	C	G	G	C	C	C	C	C	C	C	C	C	C	C	C	C	G	C	C	C	C
rs38265	C/G	1	38265	+	NA	NA	NA	NA	NA	NA	G	G	C	C	G	C	G	C	G	C	G	C	C	C	C	C	C	C	C	G	G	C	C	G	C	C	C	C	C	C	C	C	G	C	G	C	C	C	C
rs38266	A/G	1	38266	+	NA	NA	NA	NA	NA	NA	G	G	A	A	G	A	G	A	G	A	G	A	A	A	A	A	A	A	A	G	G	A	A	G	A	A	A	A	A	A	A	A	G	A	G	A	A	A	A
rs38281	G/T	1	38281	+	NA	NA	NA	NA	NA	NA	T	T	G	G	T	G	T	G	T	G	T	G	G	G	G	G	G	G	G	G	T	T	G	T	G	G	G	G	G	G	G	G	T	G	G	G	G	G	G
rs38496	T/C	1	38496	+	NA	NA	NA	NA	NA	NA	C	C	T	T	C	T	C	T	C	T	C	T	T	T	T	T	T	T	T	C	C	C	T	C	T	T	T	T	T	T	T	T	C	T	C	T	T	T	T
rs38866	T/-	1	38866	+	NA	NA	NA	NA	NA	NA	-	-	T	T	-	T	-	T	T	T	-	T	T	T	T	T	T	T	T	-	-	-	T	-	T	T	T	T	T	T	T	T	T	T	-	T	T	T	T
rs38889	A/G	1	38889	+	NA	NA	NA	NA	NA	NA	G	G	A	A	G	A	G	A	G	A	G	A	A	A	A	A	A	A	A	G	G	A	A	G	A	A	A	A	A	A	A	A	G	A	G	A	A	A	A
rs38934	T/C	1	38934	+	NA	NA	NA	NA	NA	NA	T	T	T	C	T	C	T	C	T	C	T	C	C	C	T	C	T	T	C	T	T	T	C	T	C	T	C	C	C	C	T	T	T	T	T	T	C	T	C
rs38935	A/T	1	38935	+	NA	NA	NA	NA	NA	NA	A	A	A	T	A	T	A	T	A	T	A	T	T	T	A	T	A	A	T	A	A	A	T	A	T	A	T	T	T	T	A	A	A	A	A	A	T	A	T
rs38957	A/-	1	38957	+	NA	NA	NA	NA	NA	NA	-	-	A	A	-	A	A	A	A	A	-	A	A	A	A	A	A	A	A	-	A	-	A	-	A	A	A	A	A	A	A	A	A	A	-	A	A	A	A
rs38958	A/-	1	38958	+	NA	NA	NA	NA	NA	NA	-	-	A	A	-	A	A	A	A	A	-	A	A	A	A	A	A	A	A	-	A	-	A	-	A	A	A	A	A	A	A	A	A	A	-	A	A	A	A
rs38959	T/-	1	38959	+	NA	NA	NA	NA	NA	NA	-	-	T	T	-	T	T	T	T	T	-	T	T	T	T	T	T	T	T	-	T	-	T	-	T	T	T	T	T	T	T	T	T	T	-	T	T	T	T
rs39234	A/G	1	39234	+	NA	NA	NA	NA	NA	NA	A	A	G	A	G	A	A	A	A	A	A	A	A	A	G	A	A	G	A	A	A	A	A	A	A	A	A	A	A	A	A	G	G	G	A	G	G	G	A
rs39295	A/-	1	39295	+	NA	NA	NA	NA	NA	NA	-	-	A	A	A	A	A	A	A	A	-	A	A	A	A	A	A	A	A	-	-	-	A	-	A	A	A	A	A	A	A	A	A	A	-	A	A	A	A
rs39437	T/A	1	39437	+	NA	NA	NA	NA	NA	NA	T	T	T	T	T	T	T	T	T	T	T	T	T	T	T	T	T	T	T	T	T	T	T	T	T	T	T	T	T	T	T	T	T	T	T	A	T	T	T
rs39451	G/A	1	39451	+	NA	NA	NA	NA	NA	NA	A	A	A	G	A	G	A	G	A	G	A	G	G	G	G	G	G	G	G	A	A	A	G	A	G	G	G	G	G	G	G	G	A	G	A	G	G	G	G
rs39499	C/T	1	39499	+	NA	NA	NA	NA	NA	NA	T	T	C	C	T	C	T	C	T	C	T	C	C	C	C	C	C	C	C	T	T	T	C	T	C	C	C	C	C	C	C	C	T	C	T	C	C	C	C
rs39556	C/T	1	39556	+	NA	NA	NA	NA	NA	NA	T	T	C	C	N	C	T	C	T	C	C	C	C	C	C	C	C	C	C	C	T	T	C	T	C	C	C	C	C	C	C	C	T	C	C	C	C	C	C
rs39605	T/-	1	39605	+	NA	NA	NA	NA	NA	NA	N	N	T	T	N	T	T	T	T	T	N	T	T	T	T	T	T	T	T	N	N	T	T	N	T	T	T	T	T	T	T	T	N	T	N	T	T	T	T
rs39612	A/G	1	39612	+	NA	NA	NA	NA	NA	NA	N	N	A	A	N	A	A	A	G	A	N	A	A	A	A	A	A	A	A	N	N	A	A	N	A	A	A	A	A	A	A	A	G	A	N	A	A	A	A
rs39637	G/A	1	39637	+	NA	NA	NA	NA	NA	NA	N	N	A	G	N	G	G	G	G	G	N	G	G	G	A	G	A	A	G	N	N	G	G	N	G	A	G	G	G	G	A	A	G	A	N	A	A	A	G
rs39684	A/-	1	39684	+	NA	NA	NA	NA	NA	NA	N	N	A	A	A	A	A	A	A	A	A	A	A	A	A	A	A	A	A	A	N	A	A	A	A	A	A	A	A	A	A	A	A	A	A	A	A	A	A
rs39685	A/-	1	39685	+	NA	NA	NA	NA	NA	NA	N	N	A	A	A	A	N	A	A	A	A	A	A	A	A	A	A	A	A	A	N	A	A	A	A	A	A	A	A	A	A	A	A	A	A	A	A	A	A
rs39686	T/-	1	39686	+	NA	NA	NA	NA	NA	NA	N	N	T	T	T	T	N	T	T	T	T	T	T	T	T	T	T	T	T	T	N	T	T	T	T	T	T	T	T	T	T	T	T	T	T	T	T	T	T
rs39729	G/T	1	39729	+	NA	NA	NA	NA	NA	NA	G	G	G	G	G	G	G	G	G	G	G	G	G	G	G	G	G	G	G	G	G	G	G	G	G	G	G	G	G	G	G	G	G	G	G	T	G	G	G
rs39841	T/C	1	39841	+	NA	NA	NA	NA	NA	NA	T	T	C	T	T	T	T	T	T	T	T	T	T	T	T	T	T	T	T	T	T	T	T	C	T	T	T	T	T	T	T	T	C	T	T	T	T	C	T
rs40386	T/C	1	40386	+	NA	NA	NA	NA	NA	NA	C	C	T	T	T	T	C	T	C	T	C	T	T	T	T	T	T	T	T	C	C	C	T	T	T	T	T	T	T	T	T	T	T	T	C	T	T	T	T
rs40558	C/T	1	40558	+	NA	NA	NA	NA	NA	NA	C	C	T	C	C	C	C	C	C	C	C	C	C	C	C	C	C	C	C	C	C	C	C	C	C	C	C	C	C	C	C	C	C	C	C	T	C	C	C
rs40651	A/G	1	40651	+	NA	NA	NA	NA	NA	NA	A	A	G	A	A	A	A	A	A	A	A	A	A	A	A	A	A	A	A	A	A	A	A	A	A	A	A	A	A	A	A	A	A	A	A	G	A	A	A
rs40657	C/T	1	40657	+	NA	NA	NA	NA	NA	NA	C	C	T	C	C	C	C	C	C	C	C	C	C	C	C	C	C	C	C	C	C	C	C	C	C	C	C	C	C	C	C	C	C	C	C	T	C	C	C
rs40798	A/C	1	40798	+	NA	NA	NA	NA	NA	NA	A	A	C	A	A	A	A	A	A	A	A	A	A	A	A	A	A	A	A	A	A	A	A	A	A	A	A	A	A	A	A	A	A	A	A	C	A	A	A
rs40801	C/A	1	40801	+	NA	NA	NA	NA	NA	NA	C	C	A	C	C	C	C	C	C	C	C	C	C	C	C	C	C	C	C	C	C	C	C	C	C	C	C	C	C	C	C	C	C	C	C	A	C	C	C
rs40813	C/T	1	40813	+	NA	NA	NA	NA	NA	NA	C	C	C	C	C	C	C	C	C	C	C	C	C	C	C	C	C	C	C	C	C	C	C	C	C	C	C	C	C	C	C	C	C	C	C	T	C	C	C
rs40849	C/T	1	40849	+	NA	NA	NA	NA	NA	NA	C	C	C	C	C	C	C	C	C	C	C	C	C	C	C	C	C	C	C	C	C	C	C	C	C	C	C	C	C	C	C	C	C	C	C	T	C	C	C
rs40861	A/T	1	40861	+	NA	NA	NA	NA	NA	NA	A	A	A	A	A	A	A	A	A	A	A	A	A	A	A	A	A	A	A	A	A	A	A	A	A	A	A	A	A	A	A	A	A	A	A	T	A	A	A
rs40864	T/C	1	40864	+	NA	NA	NA	NA	NA	NA	T	T	T	T	T	T	T	T	T	T	T	T	T	T	T	T	T	T	T	T	T	T	T	T	T	T	T	T	T	T	T	T	T	T	T	C	T	T	T
rs40879	G/A	1	40879	+	NA	NA	NA	NA	NA	NA	G	G	G	G	G	G	G	G	G	G	G	G	G	G	G	G	G	G	G	G	G	G	G	G	G	G	G	G	G	G	G	G	G	G	G	A	G	G	G
rs40948	G/A	1	40948	+	NA	NA	NA	NA	NA	NA	G	G	A	G	G	G	G	G	G	G	G	G	G	G	G	G	G	G	G	G	G	G	G	G	G	G	G	G	G	G	G	G	G	G	G	A	G	G	G
rs41173	C/T	1	41173	+	NA	NA	NA	NA	NA	NA	C	C	C	C	C	C	C	C	C	C	C	C	C	C	C	C	T	C	C	C	C	C	C	C	C	T	C	C	C	C	T	C	C	C	C	C	C	C	C
rs41305	C/T	1	41305	+	NA	NA	NA	NA	NA	NA	C	C	T	C	C	C	C	C	C	C	C	C	C	C	C	C	C	C	C	C	C	C	C	C	C	C	C	C	C	C	C	C	C	C	C	T	C	C	C
rs41671	-/T	1	41671	+	NA	NA	NA	NA	NA	NA	T	T	-	-	-	-	-	-	-	-	T	-	-	-	-	-	-	-	-	T	T	-	-	-	-	-	-	-	-	-	-	-	-	-	T	-	-	-	-
rs41883	A/G	1	41883	+	NA	NA	NA	NA	NA	NA	G	G	G	A	G	A	G	A	G	A	G	A	A	A	A	A	A	A	A	G	G	G	A	G	A	A	A	A	A	A	A	A	A	A	G	G	A	A	A
rs42144	A/G	1	42144	+	NA	NA	NA	NA	NA	NA	G	G	G	A	G	A	G	A	G	A	G	A	A	A	A	A	A	A	A	G	G	G	A	G	A	A	A	A	A	A	A	A	G	A	A	G	A	G	A
rs42346	C/A	1	42346	+	NA	NA	NA	NA	NA	NA	A	A	C	C	A	C	A	C	A	C	A	C	C	C	C	C	C	C	C	A	A	A	C	A	C	C	C	C	C	C	C	C	C	C	A	C	C	C	C
rs43042	A/T	1	43042	+	NA	NA	NA	NA	NA	NA	T	T	T	A	A	A	T	A	T	A	T	A	A	A	A	A	A	A	A	T	T	T	A	A	A	A	A	A	A	A	A	A	A	A	T	A	A	A	A
rs43206	C/T	1	43206	+	NA	NA	NA	NA	NA	NA	T	T	T	C	C	C	T	C	T	C	T	C	C	C	C	C	C	C	C	T	T	T	C	C	C	C	C	C	C	C	C	C	C	C	T	C	C	C	C
rs43227	G/T	1	43227	+	NA	NA	NA	NA	NA	NA	T	T	T	G	G	G	T	G	T	G	T	G	G	G	G	G	G	G	G	T	T	T	G	G	G	G	G	G	G	G	G	G	G	G	T	G	G	G	G
rs43583	T/A	1	43583	+	NA	NA	NA	NA	NA	NA	A	A	T	T	T	T	A	T	A	T	A	T	T	T	T	T	T	T	T	A	A	A	T	T	T	T	T	T	T	T	T	T	T	T	A	T	T	T	T
rs43663	A/C	1	43663	+	NA	NA	NA	NA	NA	NA	C	C	C	A	C	A	C	A	C	A	C	A	A	A	A	A	A	A	A	C	C	C	A	C	A	A	A	A	A	A	A	A	A	A	C	A	A	A	A
rs43787	A/C	1	43787	+	NA	NA	NA	NA	NA	NA	C	C	C	A	A	A	C	A	C	A	C	A	A	A	A	A	A	A	A	C	C	C	A	A	A	A	A	A	A	A	A	A	A	A	C	A	A	A	A
rs43824	A/C	1	43824	+	NA	NA	NA	NA	NA	NA	C	C	A	A	A	A	C	A	C	A	C	A	A	A	A	A	A	A	A	C	C	C	A	A	A	A	A	A	A	A	A	A	A	A	C	A	A	A	A
rs43986	C/T	1	43986	+	NA	NA	NA	NA	NA	NA	T	T	T	C	C	C	T	C	T	C	T	C	C	C	C	C	C	C	C	T	T	T	C	C	C	C	C	C	C	C	C	C	C	C	T	C	C	C	C
rs44139	C/T	1	44139	+	NA	NA	NA	NA	NA	NA	C	C	C	C	C	C	C	C	C	C	C	C	C	C	C	C	C	C	C	C	C	C	C	C	C	C	C	C	C	C	C	C	C	C	C	T	C	C	C
rs44289	C/A	1	44289	+	NA	NA	NA	NA	NA	NA	A	A	A	C	C	C	A	C	A	C	A	C	C	C	C	C	C	C	C	C	A	A	C	C	C	C	C	C	C	C	C	C	C	C	A	C	C	C	C
rs44299	A/T	1	44299	+	NA	NA	NA	NA	NA	NA	A	A	A	A	A	A	T	A	T	A	T	A	A	A	A	A	A	A	A	A	A	A	A	A	A	A	A	A	A	A	A	A	A	A	T	A	A	A	A
rs44300	A/C	1	44300	+	NA	NA	NA	NA	NA	NA	A	A	A	A	A	A	C	A	C	A	A	A	A	A	A	A	A	A	A	A	A	A	A	A	A	A	A	A	A	A	A	A	A	A	C	A	A	A	A
rs44310	A/C	1	44310	+	NA	NA	NA	NA	NA	NA	N	N	A	A	A	A	C	A	A	A	N	A	A	A	A	A	A	A	A	A	A	A	A	A	A	A	A	A	A	A	A	A	A	A	N	A	A	A	A
rs44311	G/T	1	44311	+	NA	NA	NA	NA	NA	NA	N	N	G	G	G	G	T	G	G	G	N	G	G	G	G	G	G	G	G	G	G	G	G	G	G	G	G	G	G	G	G	G	G	G	N	G	G	G	G
rs44313	T/A	1	44313	+	NA	NA	NA	NA	NA	NA	N	N	T	T	T	T	A	T	T	T	N	T	T	T	T	T	T	T	T	T	N	T	T	T	T	T	T	T	T	T	T	T	T	T	N	T	T	T	T
rs44324	C/T	1	44324	+	NA	NA	NA	NA	NA	NA	C	T	C	C	C	C	T	C	C	C	C	C	C	C	C	C	C	C	C	C	C	C	C	C	C	C	C	C	C	C	C	C	C	C	N	C	C	C	C
rs44328	G/T	1	44328	+	NA	NA	NA	NA	NA	NA	G	T	G	G	G	G	T	G	G	G	T	G	G	G	G	G	G	G	G	G	G	G	G	G	G	G	G	G	G	G	G	G	G	G	N	G	G	G	G
rs44329	T/C	1	44329	+	NA	NA	NA	NA	NA	NA	T	C	T	T	T	T	C	T	T	T	C	T	T	T	T	T	T	T	T	C	T	T	T	T	T	T	T	T	T	T	T	T	T	T	N	T	T	T	T
rs44344	A/T	1	44344	+	NA	NA	NA	NA	NA	NA	A	T	A	T	A	T	A	T	A	T	A	T	T	T	A	T	A	A	T	A	A	A	T	A	T	A	T	T	T	T	A	A	A	A	A	A	A	A	T
rs44347	T/C	1	44347	+	NA	NA	NA	NA	NA	NA	C	T	C	T	T	T	C	T	C	T	C	T	T	T	T	T	T	T	T	T	C	C	T	T	T	T	T	T	T	T	T	T	T	T	C	T	T	T	T
rs44441	A/G	1	44441	+	NA	NA	NA	NA	NA	NA	G	A	A	A	A	A	A	A	A	A	A	A	A	A	A	A	A	A	A	G	A	G	A	A	A	A	A	A	A	A	A	A	A	A	A	A	A	A	A
rs44465	T/G	1	44465	+	NA	NA	NA	NA	NA	NA	N	N	T	T	T	T	G	T	G	T	N	T	T	T	T	T	T	T	T	N	N	G	T	T	T	T	T	T	T	T	T	T	T	T	N	T	T	T	T
rs44468	C/T	1	44468	+	NA	NA	NA	NA	NA	NA	N	N	C	C	C	C	T	C	T	C	N	C	C	C	C	C	C	C	C	N	N	T	C	C	C	C	C	C	C	C	C	C	C	C	N	C	C	C	C
rs44487	A/G	1	44487	+	NA	NA	NA	NA	NA	NA	G	A	A	A	A	A	G	A	G	A	G	A	A	A	A	A	A	A	A	G	G	G	A	A	A	A	A	A	A	A	A	A	A	A	G	A	A	A	A
rs44515	C/T	1	44515	+	NA	NA	NA	NA	NA	NA	T	T	C	C	C	C	T	C	C	C	T	C	C	C	C	C	C	C	C	C	T	T	C	C	C	C	C	C	C	C	C	C	C	C	C	C	C	C	C
rs44517	A/T	1	44517	+	NA	NA	NA	NA	NA	NA	T	T	A	A	A	A	T	A	A	A	T	A	A	A	A	A	A	A	A	A	T	T	A	A	A	A	A	A	A	A	A	A	A	A	A	A	A	A	A
rs44521	-/A	1	44521	+	NA	NA	NA	NA	NA	NA	A	A	-	-	-	-	-	-	-	-	A	-	-	-	-	-	-	-	-	A	A	-	-	-	-	-	-	-	-	-	-	-	-	-	A	-	-	-	-
rs44522	-/T	1	44522	+	NA	NA	NA	NA	NA	NA	T	T	-	-	-	-	-	-	-	-	T	-	-	-	-	-	-	-	-	T	T	-	-	-	-	-	-	-	-	-	-	-	-	-	T	-	-	-	-
rs44650	C/T	1	44650	+	NA	NA	NA	NA	NA	NA	C	C	C	T	C	T	C	T	C	T	C	T	T	T	C	T	C	C	T	C	C	C	T	C	T	C	T	T	T	T	C	C	C	C	C	C	C	C	T
rs44667	A/G	1	44667	+	NA	NA	NA	NA	NA	NA	G	G	G	A	A	A	G	A	G	A	G	A	A	A	A	A	A	A	A	G	G	G	A	A	A	A	A	A	A	A	A	A	A	A	G	A	A	A	A
rs44693	G/A	1	44693	+	NA	NA	NA	NA	NA	NA	A	A	A	G	G	G	A	G	A	G	A	G	G	G	G	G	G	G	G	A	A	A	G	G	G	G	G	G	G	G	G	G	G	G	A	G	G	G	G
rs44788	G/T	1	44788	+	NA	NA	NA	NA	NA	NA	T	G	T	G	G	G	T	G	T	G	T	G	G	G	G	G	G	G	G	G	T	T	G	G	G	G	G	G	G	G	G	G	G	G	T	G	G	G	G
rs44805	G/C	1	44805	+	NA	NA	NA	NA	NA	NA	C	G	C	G	G	G	G	G	G	G	C	G	G	G	G	G	G	G	G	C	G	C	G	G	G	G	G	G	G	G	G	G	G	G	C	G	G	G	G
rs44834	C/T	1	44834	+	NA	NA	NA	NA	NA	NA	T	T	T	C	C	C	T	C	T	C	T	C	C	C	C	C	C	C	C	T	T	T	C	C	C	C	C	C	C	C	C	C	C	C	T	C	C	C	C
rs44915	G/C	1	44915	+	NA	NA	NA	NA	NA	NA	C	C	C	G	G	G	C	G	C	G	C	G	G	G	G	G	G	G	G	C	C	C	G	G	G	G	G	G	G	G	G	G	G	G	C	G	G	G	G
rs44974	G/A	1	44974	+	NA	NA	NA	NA	NA	NA	A	A	A	G	G	G	A	G	G	G	A	G	G	G	G	G	G	G	G	A	A	A	G	G	G	G	G	G	G	G	G	G	G	G	A	G	G	G	G
rs44977	-/G	1	44977	+	NA	NA	NA	NA	NA	NA	G	G	-	-	-	-	-	-	-	-	G	-	-	-	-	-	-	-	-	G	G	-	-	-	-	-	-	-	-	-	-	-	-	-	G	-	-	-	-
rs44978	-/A	1	44978	+	NA	NA	NA	NA	NA	NA	A	A	-	-	-	-	-	-	-	-	A	-	-	-	-	-	-	-	-	A	A	-	-	-	-	-	-	-	-	-	-	-	-	-	A	-	-	-	-
rs44984	C/A	1	44984	+	NA	NA	NA	NA	NA	NA	A	A	C	C	C	C	A	C	C	C	A	C	C	C	C	C	C	C	C	A	A	C	C	C	C	C	C	C	C	C	C	C	C	C	A	C	C	C	C
rs45004	C/G	1	45004	+	NA	NA	NA	NA	NA	NA	G	G	G	C	C	C	G	C	G	C	G	C	C	C	C	C	C	C	C	G	G	G	C	C	C	C	C	C	C	C	C	C	C	C	G	C	C	C	C
rs45054	C/T	1	45054	+	NA	NA	NA	NA	NA	NA	T	T	T	C	C	C	T	C	T	C	T	C	C	C	C	C	C	C	C	T	T	T	C	C	C	C	C	C	C	C	C	C	C	C	T	C	C	C	C
rs45326	T/-	1	45326	+	NA	NA	NA	NA	NA	NA	-	-	T	T	T	T	T	T	T	T	-	T	T	T	T	T	T	T	T	-	-	-	T	T	T	T	T	T	T	T	T	T	T	T	-	T	T	T	T
rs45354	G/A	1	45354	+	NA	NA	NA	NA	NA	NA	A	A	G	G	G	G	A	G	G	G	A	G	G	G	G	G	G	G	G	A	A	A	G	G	G	G	G	G	G	G	G	G	G	G	A	G	G	G	G
rs45357	A/-	1	45357	+	NA	NA	NA	NA	NA	NA	-	-	A	A	A	A	-	A	A	A	-	A	A	A	A	A	A	A	A	-	A	A	A	A	A	A	A	A	A	A	A	A	A	A	-	A	A	A	A
rs45358	A/-	1	45358	+	NA	NA	NA	NA	NA	NA	-	-	A	A	A	A	-	A	A	A	-	A	A	A	A	A	A	A	A	-	A	A	A	A	A	A	A	A	A	A	A	A	A	A	-	A	A	A	A
rs45392	T/A	1	45392	+	NA	NA	NA	NA	NA	NA	A	A	T	T	T	T	A	T	A	T	A	T	T	T	T	T	T	T	T	A	A	A	T	T	T	T	T	T	T	T	T	T	T	T	A	T	T	T	T
rs45613	T/C	1	45613	+	NA	NA	NA	NA	NA	NA	C	C	T	T	C	T	C	T	T	T	C	T	T	T	T	T	T	T	T	C	C	C	T	C	T	T	T	T	T	T	T	T	C	T	C	T	T	T	T
rs45617	-/A	1	45617	+	NA	NA	NA	NA	NA	NA	A	A	-	-	A	-	-	-	-	-	A	-	-	-	-	-	-	-	-	A	A	-	-	A	-	-	-	-	-	-	-	-	-	-	A	-	-	-	-
rs45657	C/T	1	45657	+	NA	NA	NA	NA	NA	NA	T	T	C	C	C	C	T	C	T	C	T	C	C	C	C	C	C	C	C	T	T	T	C	C	C	C	C	C	C	C	C	C	C	C	T	C	C	C	C
rs45735	G/A	1	45735	+	NA	NA	NA	NA	NA	NA	G	G	G	G	G	G	G	G	G	G	G	G	G	G	G	G	G	G	G	G	G	G	G	G	G	G	G	G	G	G	G	G	G	G	G	A	G	G	G
rs45780	C/T	1	45780	+	NA	NA	NA	NA	NA	NA	T	T	T	C	T	C	T	C	T	C	T	C	C	C	C	C	C	C	C	T	T	T	C	T	C	T	C	C	C	C	T	C	T	C	T	T	C	C	C
rs45903	G/-	1	45903	+	NA	NA	NA	NA	NA	NA	-	-	G	G	G	G	G	G	G	G	-	G	G	G	G	G	G	G	G	-	-	G	G	G	G	-	G	G	G	G	-	G	G	G	-	G	G	G	G
rs45904	-/T	1	45904	+	NA	NA	NA	NA	NA	NA	-	-	T	-	T	-	-	-	-	-	-	-	-	-	-	-	-	-	-	-	-	-	-	T	-	-	-	-	-	-	-	-	-	-	-	T	-	-	-
rs45911	T/-	1	45911	+	NA	NA	NA	NA	NA	NA	T	T	-	T	T	T	T	T	T	T	T	T	T	T	T	T	T	T	T	T	T	T	T	T	T	T	T	T	T	T	T	T	T	T	T	-	T	T	T
rs45922	T/A	1	45922	+	NA	NA	NA	NA	NA	NA	T	T	T	T	T	T	T	T	T	T	T	T	T	T	T	T	T	T	T	T	T	T	T	T	T	T	T	T	T	T	T	T	A	T	T	A	T	T	T
rs45935	A/T	1	45935	+	NA	NA	NA	NA	NA	NA	A	A	A	A	A	A	A	A	A	A	A	A	A	A	A	A	A	A	A	A	A	A	A	A	A	A	A	A	A	A	A	A	T	A	A	T	A	A	A
rs45952	-/T	1	45952	+	NA	NA	NA	NA	NA	NA	T	T	-	-	-	-	-	-	-	-	T	-	-	-	-	-	-	-	-	T	T	-	-	-	-	-	-	-	-	-	-	-	-	-	T	-	-	-	-
rs45981	G/A	1	45981	+	NA	NA	NA	NA	NA	NA	G	G	N	G	G	G	G	G	G	G	G	G	G	G	G	G	G	G	G	G	G	G	G	G	G	G	G	G	G	G	G	G	A	G	G	A	G	G	G
rs45995	G/C	1	45995	+	NA	NA	NA	NA	NA	NA	G	G	N	C	G	C	G	C	G	C	G	C	C	C	G	C	G	G	C	G	G	C	C	C	C	G	C	C	C	C	G	G	G	G	G	G	G	G	C
rs46010	T/C	1	46010	+	NA	NA	NA	NA	NA	NA	C	C	T	T	T	T	C	T	T	T	C	T	T	T	T	T	T	T	T	C	C	C	T	T	T	C	T	T	T	T	C	T	T	T	C	T	T	T	T
rs46019	T/-	1	46019	+	NA	NA	NA	NA	NA	NA	T	T	T	T	-	T	T	T	T	T	T	T	T	T	T	T	T	T	T	T	T	T	T	-	T	T	T	T	T	T	T	T	T	T	T	T	T	T	T
rs46020	T/-	1	46020	+	NA	NA	NA	NA	NA	NA	T	-	T	T	T	T	T	T	T	T	T	T	T	T	T	T	T	T	T	T	T	T	T	T	T	-	T	T	T	T	-	T	T	T	T	T	T	T	T
rs46022	T/C	1	46022	+	NA	NA	NA	NA	NA	NA	C	T	T	T	T	T	C	T	T	T	C	T	T	T	T	T	T	T	T	C	C	C	T	T	T	T	T	T	T	T	T	T	T	T	C	T	T	T	T
rs46023	T/-	1	46023	+	NA	NA	NA	NA	NA	NA	-	N	T	T	N	T	-	T	T	T	-	T	T	T	T	T	T	T	T	-	-	T	T	N	T	N	T	T	T	T	N	T	T	T	-	T	T	T	T
rs46035	T/A	1	46035	+	NA	NA	NA	NA	NA	NA	A	A	A	T	A	T	A	T	A	T	A	T	T	T	T	T	T	T	T	A	A	A	T	A	T	A	T	T	T	T	A	T	A	T	A	A	T	T	T
rs46175	T/C	1	46175	+	NA	NA	NA	NA	NA	NA	C	C	T	T	T	T	C	T	C	T	C	T	T	T	T	T	T	T	T	C	C	C	T	T	T	C	T	T	T	T	C	T	T	T	C	T	T	T	T
rs46439	A/C	1	46439	+	NA	NA	NA	NA	NA	NA	C	C	C	A	C	A	C	A	C	A	C	A	A	A	A	A	A	A	A	C	C	C	A	C	A	C	A	A	A	A	C	A	C	A	C	C	A	C	A
rs46493	T/C	1	46493	+	NA	NA	NA	NA	NA	NA	C	C	T	T	C	T	C	T	C	T	C	T	T	T	T	T	T	T	T	C	C	C	T	C	T	C	T	T	T	T	C	T	T	T	C	C	T	C	T
rs46502	A/T	1	46502	+	NA	NA	NA	NA	NA	NA	T	T	A	A	T	A	T	A	T	A	T	A	A	A	A	A	A	A	A	T	T	T	A	T	A	T	A	A	A	A	T	A	A	A	T	T	A	T	A
rs46668	G/A	1	46668	+	NA	NA	NA	NA	NA	NA	G	G	G	A	G	A	G	A	G	A	G	A	A	A	A	A	A	A	A	G	G	G	A	G	A	G	A	A	A	A	G	A	G	A	G	G	A	G	A
rs46770	T/C	1	46770	+	NA	NA	NA	NA	NA	NA	T	T	T	T	T	T	T	T	T	T	T	T	T	T	C	T	C	C	T	T	T	T	T	T	T	T	T	T	T	T	T	C	T	C	T	N	C	T	T
rs46841	C/T	1	46841	+	NA	NA	NA	NA	NA	NA	N	N	C	C	N	C	T	C	N	C	C	C	C	C	C	C	C	C	C	C	C	C	C	N	C	C	C	C	C	C	T	C	C	C	C	C	C	N	C
rs46856	A/G	1	46856	+	NA	NA	NA	NA	NA	NA	N	N	G	A	N	A	A	A	N	A	N	A	A	A	A	A	A	A	A	N	N	A	A	N	A	N	A	A	A	A	A	A	A	A	N	G	A	N	A
rs46879	T/C	1	46879	+	NA	NA	NA	NA	NA	NA	N	N	T	T	N	T	T	T	N	T	N	T	T	T	C	T	T	C	T	N	N	T	T	N	T	N	T	T	T	T	T	C	T	C	N	N	C	N	T
rs46883	T/-	1	46883	+	NA	NA	NA	NA	NA	NA	N	N	T	T	N	T	T	T	N	T	N	T	T	T	T	T	-	T	T	N	T	T	T	N	T	N	T	T	T	T	N	T	T	T	N	N	T	N	T
rs46911	T/C	1	46911	+	NA	NA	NA	NA	NA	NA	T	N	T	T	N	T	T	T	N	T	N	T	T	T	C	T	T	C	T	N	T	T	T	T	T	N	T	T	T	T	C	C	T	C	N	N	C	N	T
rs46935	G/A	1	46935	+	NA	NA	NA	NA	NA	NA	G	N	G	G	N	G	G	G	N	G	N	G	G	G	A	G	G	A	G	N	G	G	G	G	G	N	G	G	G	G	G	A	G	A	N	N	A	N	G
rs46946	T/C	1	46946	+	NA	NA	NA	NA	NA	NA	T	N	C	T	N	T	T	T	N	T	N	T	T	T	T	T	T	T	T	N	T	T	T	T	T	N	T	T	T	T	T	T	T	T	N	T	T	N	T
rs47175	A/G	1	47175	+	NA	NA	NA	NA	NA	NA	A	N	A	A	N	A	A	A	N	A	N	G	A	A	A	A	A	A	A	A	N	A	A	A	A	N	A	A	A	N	A	A	A	A	N	N	A	N	A
rs47471	A/G	1	47471	+	NA	NA	NA	NA	NA	NA	N	N	A	A	A	A	A	A	N	A	N	A	A	A	A	A	A	A	A	A	N	A	A	N	A	N	A	A	A	A	A	A	A	A	A	N	A	N	A
rs47703	C/T	1	47703	+	NA	NA	NA	NA	NA	NA	N	N	C	C	C	C	C	C	N	C	N	C	C	C	C	C	C	C	C	N	N	C	C	N	N	N	C	C	C	C	C	C	C	C	N	C	C	N	C
rs47993	A/G	1	47993	+	NA	NA	NA	NA	NA	NA	N	N	N	A	A	A	A	A	N	A	N	A	A	A	G	A	G	G	A	A	N	A	A	A	A	N	A	A	A	A	G	A	A	G	N	G	A	N	A
rs48065	T/G	1	48065	+	NA	NA	NA	NA	NA	NA	N	N	N	T	N	T	T	T	N	T	N	T	T	T	G	T	N	G	T	N	N	T	T	N	T	N	T	T	T	T	T	T	T	T	N	N	T	N	T
rs48186	A/G	1	48186	+	NA	NA	NA	NA	NA	NA	N	N	N	A	A	A	A	N	N	N	N	A	A	A	G	A	A	G	A	A	A	A	A	N	A	N	A	A	A	A	A	A	A	A	N	N	G	A	A
rs48309	T/C	1	48309	+	NA	NA	NA	NA	NA	NA	N	N	T	T	N	T	C	T	N	T	T	T	T	T	T	T	T	T	T	N	T	T	T	T	T	N	T	T	T	T	T	T	T	T	N	C	T	N	T
rs48310	T/C	1	48310	+	NA	NA	NA	NA	NA	NA	N	N	C	T	N	T	C	T	N	T	T	T	T	T	C	T	T	C	T	N	T	T	T	T	T	N	T	T	T	T	T	T	T	C	N	C	C	N	T
rs48327	A/G	1	48327	+	NA	NA	NA	NA	NA	NA	N	N	G	A	N	A	A	A	N	A	N	A	A	A	G	A	G	G	A	N	A	A	A	A	A	N	A	A	A	A	A	G	A	G	N	G	G	N	A
rs48369	A/G	1	48369	+	NA	NA	NA	NA	NA	NA	A	A	A	A	A	A	A	A	A	A	A	A	A	A	G	A	A	G	A	A	A	A	A	A	A	A	A	A	A	A	A	G	A	G	A	A	G	A	A
rs48376	A/G	1	48376	+	NA	NA	NA	NA	NA	NA	G	G	A	A	A	A	G	A	G	A	G	A	A	A	A	A	A	A	A	G	G	G	A	A	A	A	A	A	A	A	A	A	A	A	G	A	A	A	A
rs48425	C/G	1	48425	+	NA	NA	NA	NA	NA	NA	C	C	C	G	C	G	C	G	C	G	C	G	G	G	C	G	C	C	G	C	C	C	G	C	G	G	G	G	G	G	G	C	C	C	C	C	C	C	G
rs48448	A/C	1	48448	+	NA	NA	NA	NA	NA	NA	N	A	A	A	N	A	A	A	A	A	A	A	A	A	A	A	A	A	A	A	N	A	A	N	A	N	A	A	A	A	A	A	A	A	A	A	A	C	A
rs48461	A/-	1	48461	+	NA	NA	NA	NA	NA	NA	N	N	A	A	N	A	A	A	A	A	N	A	A	A	A	A	A	A	A	N	N	A	A	N	A	N	A	A	A	A	A	A	A	A	N	A	A	A	A
rs48506	A/T	1	48506	+	NA	NA	NA	NA	NA	NA	N	N	T	A	N	A	A	A	N	A	N	A	A	A	A	A	A	A	A	N	N	A	A	N	A	N	A	A	A	A	A	A	A	A	N	T	A	A	A
rs48509	A/G	1	48509	+	NA	NA	NA	NA	NA	NA	N	N	A	A	N	A	A	A	N	A	N	A	A	A	A	A	G	A	A	N	N	A	A	N	A	N	A	A	A	A	A	A	A	A	N	A	A	A	A
rs48531	A/T	1	48531	+	NA	NA	NA	NA	NA	NA	N	N	A	A	N	A	A	A	N	A	N	A	A	A	T	A	A	A	A	N	N	A	A	N	T	N	A	A	A	A	A	T	A	A	N	A	T	A	A
rs48555	T/A	1	48555	+	NA	NA	NA	NA	NA	NA	N	N	T	T	N	T	A	T	T	T	N	T	T	T	T	T	T	T	T	N	N	T	T	N	T	N	T	T	T	T	A	T	A	T	N	T	T	T	T
rs48564	G/-	1	48564	+	NA	NA	NA	NA	NA	NA	N	N	G	G	N	G	-	G	G	G	N	G	G	G	G	G	G	G	G	N	N	G	G	N	G	N	G	G	G	G	-	G	G	G	N	G	G	G	G
rs48578	G/A	1	48578	+	NA	NA	NA	NA	NA	NA	N	N	G	G	N	G	A	G	G	G	N	G	G	G	G	G	G	G	G	N	N	G	G	N	G	N	G	G	G	G	G	G	A	G	N	G	G	A	G
rs48586	T/A	1	48586	+	NA	NA	NA	NA	NA	NA	N	N	T	T	T	T	A	T	A	T	N	T	T	T	T	T	T	T	T	N	N	A	T	T	T	N	T	T	T	T	T	T	A	T	N	T	T	A	T
rs48599	A/T	1	48599	+	NA	NA	NA	NA	NA	NA	A	T	A	A	A	A	T	A	T	A	A	A	A	A	A	A	A	A	A	A	A	T	A	A	A	A	A	A	A	A	A	A	A	A	T	A	A	A	A
rs48602	T/C	1	48602	+	NA	NA	NA	NA	NA	NA	T	T	T	T	T	T	T	T	T	T	T	T	T	T	T	T	C	T	T	T	T	T	T	T	T	T	T	T	T	T	T	T	T	T	T	T	T	T	T
rs48604	T/A	1	48604	+	NA	NA	NA	NA	NA	NA	T	A	T	T	A	T	A	T	A	T	T	T	T	T	T	T	T	T	T	T	T	A	T	A	T	A	T	T	T	T	T	T	A	T	A	T	T	A	T
rs48617	A/G	1	48617	+	NA	NA	NA	NA	NA	NA	G	G	A	A	G	A	G	A	A	A	G	A	A	A	A	A	A	A	A	G	A	G	A	G	A	G	A	A	A	A	A	A	G	A	G	A	A	A	A
rs48618	C/T	1	48618	+	NA	NA	NA	NA	NA	NA	T	T	C	C	T	C	T	C	C	C	T	C	C	C	C	C	C	C	C	T	C	T	C	T	C	T	C	C	C	C	C	C	T	C	T	C	C	C	C
rs48620	T/A	1	48620	+	NA	NA	NA	NA	NA	NA	A	T	T	T	A	T	A	T	T	T	A	T	T	T	T	T	T	T	T	A	T	A	T	T	T	T	T	T	T	T	T	T	A	T	A	T	T	T	T
rs48705	-/T	1	48705	+	NA	NA	NA	NA	NA	NA	T	T	-	-	T	-	-	-	-	-	T	-	-	-	-	-	-	-	-	T	T	-	-	T	-	T	-	-	-	-	-	-	-	-	T	-	-	-	-
rs48926	A/T	1	48926	+	NA	NA	NA	NA	NA	NA	A	A	A	T	A	T	A	T	A	T	A	T	T	T	T	T	T	T	T	A	A	A	T	A	T	A	T	T	T	T	T	T	A	T	A	A	T	A	T
rs48986	T/G	1	48986	+	NA	NA	NA	NA	NA	NA	T	T	T	T	T	G	T	T	T	T	T	T	G	T	T	T	T	T	T	T	T	T	T	T	T	T	G	G	T	T	T	T	T	T	T	T	T	T	G
rs49023	G/A	1	49023	+	NA	NA	NA	NA	NA	NA	A	A	G	G	A	G	A	G	A	G	A	G	G	G	G	G	G	G	G	A	A	A	G	A	G	A	G	G	G	G	A	G	A	G	A	G	G	G	G
rs49117	T/G	1	49117	+	NA	NA	NA	NA	NA	NA	G	G	T	T	G	T	G	T	T	T	G	T	T	T	T	T	T	T	T	G	T	G	T	G	T	G	T	T	T	T	G	T	G	T	T	T	T	T	T
rs49122	-/T	1	49122	+	NA	NA	NA	NA	NA	NA	-	-	-	-	T	-	-	-	-	-	-	-	-	-	-	-	-	-	-	T	T	-	-	T	-	T	-	-	-	-	-	-	-	-	T	-	-	-	-
rs49123	-/C	1	49123	+	NA	NA	NA	NA	NA	NA	-	-	-	-	C	-	-	-	-	-	-	-	-	-	-	-	-	-	-	C	C	-	-	C	-	C	-	-	-	-	-	-	-	-	C	-	-	-	-
rs49138	A/T	1	49138	+	NA	NA	NA	NA	NA	NA	N	A	A	A	A	A	T	A	T	A	A	A	A	A	A	A	A	A	A	A	A	T	A	T	A	A	A	A	A	A	T	A	T	A	N	A	A	A	A
rs49144	T/G	1	49144	+	NA	NA	NA	NA	NA	NA	N	N	T	T	T	T	G	T	T	T	T	T	T	T	T	T	T	T	T	T	T	G	T	G	T	T	T	T	T	T	G	T	G	T	N	T	T	T	T
rs49150	C/-	1	49150	+	NA	NA	NA	NA	NA	NA	N	N	C	C	C	C	N	C	C	C	N	C	C	C	C	C	C	C	C	C	C	-	C	C	C	C	C	C	C	C	-	C	C	C	N	C	C	C	C
rs49172	T/A	1	49172	+	NA	NA	NA	NA	NA	NA	T	T	T	T	T	T	T	T	T	T	T	T	T	T	T	T	T	T	T	N	T	T	T	T	T	T	T	T	T	T	A	T	T	T	T	T	T	T	T
rs49400	C/G	1	49400	+	NA	NA	NA	NA	NA	NA	C	C	G	C	C	C	C	C	C	C	C	C	C	C	C	C	C	C	C	C	C	C	C	C	C	C	C	C	C	C	C	C	C	C	C	G	C	G	C
rs49617	A/G	1	49617	+	NA	NA	NA	NA	NA	NA	A	A	A	A	A	A	A	A	A	A	A	A	A	A	A	A	A	A	A	A	A	A	A	A	A	A	A	A	A	A	A	A	G	A	A	A	A	A	A
rs49655	G/A	1	49655	+	NA	NA	NA	NA	NA	NA	G	G	G	G	G	G	G	G	A	G	G	G	G	G	G	G	G	G	G	G	G	G	G	G	G	G	G	G	G	G	G	G	G	G	G	G	G	G	G
rs49827	C/G	1	49827	+	NA	NA	NA	NA	NA	NA	G	G	C	C	G	C	G	C	G	C	G	C	C	C	C	C	C	C	C	G	G	G	C	G	C	G	C	C	C	C	G	C	G	C	G	C	C	C	C
rs49965	G/C	1	49965	+	NA	NA	NA	NA	NA	NA	C	C	G	G	C	G	C	G	C	G	C	G	G	G	G	G	G	G	G	C	C	C	C	C	G	C	G	G	G	G	C	G	C	G	C	G	G	G	G
rs49968	G/A	1	49968	+	NA	NA	NA	NA	NA	NA	A	A	G	G	A	G	A	G	A	G	A	G	G	G	G	G	G	G	G	A	A	A	G	A	G	A	G	G	G	G	A	G	A	G	A	G	G	G	G
rs50158	T/G	1	50158	+	NA	NA	NA	NA	NA	NA	G	G	T	T	G	T	G	T	G	T	G	T	T	T	T	T	T	T	T	G	G	G	G	G	T	G	T	T	T	T	G	T	G	T	G	T	T	T	T
rs50197	C/T	1	50197	+	NA	NA	NA	NA	NA	NA	C	C	C	T	C	T	C	T	C	T	C	T	T	T	T	T	T	T	T	C	C	C	C	C	T	C	T	T	T	T	C	T	C	T	C	C	T	C	T
rs50438	A/G	1	50438	+	NA	NA	NA	NA	NA	NA	A	G	A	A	A	A	G	A	G	A	G	A	A	A	A	A	A	A	A	G	A	G	A	G	A	A	A	A	A	A	G	A	G	A	A	A	A	A	A
rs50441	G/T	1	50441	+	NA	NA	NA	NA	NA	NA	G	T	G	G	G	G	T	G	T	G	T	G	G	G	G	G	G	G	G	T	T	T	G	T	G	G	G	G	G	G	T	G	T	G	T	G	G	G	G
rs50459	T/G	1	50459	+	NA	NA	NA	NA	NA	NA	N	T	T	T	G	T	G	T	G	T	T	T	T	T	T	T	T	T	T	N	T	T	T	G	T	G	T	T	T	T	G	T	G	T	T	T	T	T	T
rs50547	A/C	1	50547	+	NA	NA	NA	NA	NA	NA	C	A	A	A	A	A	C	A	C	A	A	A	A	A	A	A	A	A	A	A	C	C	A	C	A	A	A	A	A	A	C	A	C	A	A	A	A	A	A
rs50562	G/A	1	50562	+	NA	NA	NA	NA	NA	NA	A	G	G	G	A	G	A	G	A	G	A	G	G	G	G	G	G	G	G	A	A	A	A	A	G	A	G	G	G	G	A	G	A	G	A	G	G	G	G
rs50582	A/G	1	50582	+	NA	NA	NA	NA	NA	NA	A	G	A	A	G	A	G	A	G	A	G	A	A	A	A	A	A	A	A	G	G	G	A	G	A	G	A	A	A	A	G	A	G	A	G	A	A	A	A
rs50583	G/A	1	50583	+	NA	NA	NA	NA	NA	NA	G	A	G	G	A	G	A	G	A	G	A	G	G	G	G	G	G	G	G	A	A	A	G	A	G	A	G	G	G	G	A	G	A	G	A	G	G	G	G
rs50697	T/C	1	50697	+	NA	NA	NA	NA	NA	NA	C	C	T	T	C	T	C	T	C	T	C	T	T	T	T	T	T	T	T	C	C	C	T	C	T	C	T	T	T	T	C	T	C	T	C	T	T	T	T
rs50790	T/G	1	50790	+	NA	NA	NA	NA	NA	NA	T	T	T	G	T	G	T	G	T	G	T	G	G	G	G	G	G	G	G	T	T	T	T	T	G	T	G	G	G	G	T	G	T	G	T	T	G	T	G
rs50821	T/C	1	50821	+	NA	NA	NA	NA	NA	NA	C	C	T	T	C	T	C	T	C	T	C	T	T	T	T	T	T	T	T	C	C	C	C	C	T	C	T	T	T	T	C	T	C	T	C	T	T	T	T
rs50886	T/G	1	50886	+	NA	NA	NA	NA	NA	NA	T	T	T	G	T	G	T	G	T	G	T	G	G	G	G	G	G	G	G	T	T	T	T	T	G	T	G	G	G	G	T	G	T	G	T	T	G	T	G
rs50941	T/G	1	50941	+	NA	NA	NA	NA	NA	NA	T	T	T	T	T	T	T	T	T	T	T	T	T	T	T	T	T	T	T	T	T	T	T	T	T	T	T	T	T	T	T	T	T	T	T	T	T	G	T
rs50953	A/C	1	50953	+	NA	NA	NA	NA	NA	NA	C	C	A	A	C	A	C	A	C	A	C	A	A	A	A	A	A	A	A	C	C	C	C	C	A	C	A	A	A	A	C	A	C	A	C	A	A	A	A
rs51249	A/G	1	51249	+	NA	NA	NA	NA	NA	NA	A	A	A	G	A	G	A	G	A	G	A	G	G	G	G	G	A	G	G	A	A	A	A	A	G	A	G	G	G	G	A	G	A	G	A	A	G	A	G
rs51340	C/A	1	51340	+	NA	NA	NA	NA	NA	NA	C	C	C	A	C	A	C	A	C	A	C	A	A	A	A	A	C	A	A	C	C	C	C	C	A	C	A	A	A	A	C	A	C	A	C	C	A	C	A
rs51385	C/A	1	51385	+	NA	NA	NA	NA	NA	NA	A	A	C	C	A	C	A	C	A	C	A	C	C	C	C	C	A	C	C	A	A	A	A	A	C	A	C	C	C	C	A	C	A	C	A	C	C	C	C
rs51411	C/G	1	51411	+	NA	NA	NA	NA	NA	NA	G	G	C	C	G	C	G	C	G	C	G	C	C	C	C	C	G	C	C	G	G	G	G	G	C	G	C	C	C	C	G	C	G	C	G	C	C	C	C
rs51509	C/A	1	51509	+	NA	NA	NA	NA	NA	NA	C	C	A	C	C	C	C	C	C	C	C	C	C	C	C	C	C	C	C	C	C	C	C	C	C	C	C	C	C	C	C	C	C	C	C	A	C	A	C
rs51521	T/A	1	51521	+	NA	NA	NA	NA	NA	NA	A	A	T	T	A	T	A	T	A	T	A	T	T	T	T	T	A	T	T	A	A	A	A	A	T	A	T	T	T	T	A	T	A	T	A	T	T	T	T
rs51616	G/A	1	51616	+	NA	NA	NA	NA	NA	NA	A	A	G	G	A	G	A	G	A	G	A	G	G	G	G	G	A	G	G	A	A	A	A	A	G	A	G	G	G	G	A	G	A	G	A	G	G	G	G
rs51674	C/A	1	51674	+	NA	NA	NA	NA	NA	NA	C	C	A	C	C	C	C	C	C	C	C	C	C	C	C	C	C	C	C	C	C	C	C	C	C	C	C	C	C	C	C	C	C	C	C	A	C	A	C
rs51828	T/A	1	51828	+	NA	NA	NA	NA	NA	NA	T	T	T	T	T	T	T	T	T	T	T	T	T	T	T	T	T	T	T	T	T	T	T	T	T	T	T	T	T	T	T	T	T	T	T	A	T	A	T
rs51861	T/C	1	51861	+	NA	NA	NA	NA	NA	NA	T	T	C	T	T	T	T	T	T	T	T	T	T	T	T	T	T	T	T	T	T	T	T	T	T	T	T	T	T	T	T	T	T	T	T	C	T	C	T
rs51866	C/-	1	51866	+	NA	NA	NA	NA	NA	NA	-	-	C	C	-	C	C	C	C	C	-	C	C	C	C	C	-	C	C	-	-	-	C	-	C	C	C	C	C	C	C	C	C	C	-	C	C	C	C
rs51906	A/G	1	51906	+	NA	NA	NA	NA	NA	NA	A	A	G	A	A	A	A	A	A	A	A	A	A	A	A	A	A	A	A	A	A	A	A	A	A	A	A	A	A	A	A	A	A	A	A	G	A	G	A
rs51942	A/T	1	51942	+	NA	NA	NA	NA	NA	NA	A	A	T	A	A	A	A	A	A	A	A	A	A	A	A	A	A	A	A	A	A	A	A	A	A	A	A	A	A	A	A	A	A	A	A	T	A	T	A
rs52070	A/T	1	52070	+	NA	NA	NA	NA	NA	NA	A	A	A	A	A	A	A	A	A	A	A	A	A	A	A	A	A	A	A	A	A	A	A	A	A	A	A	A	A	A	A	A	A	A	A	A	A	T	A
rs52121	G/A	1	52121	+	NA	NA	NA	NA	NA	NA	G	G	N	G	G	G	G	G	G	G	G	G	G	G	G	G	G	G	G	G	G	G	G	G	G	G	G	G	G	G	G	G	G	G	G	A	G	G	G
rs52141	G/A	1	52141	+	NA	NA	NA	NA	NA	NA	G	G	N	G	G	G	G	G	G	G	G	G	G	G	G	G	G	G	G	G	G	G	G	G	G	G	G	G	G	G	G	G	G	G	G	A	G	A	G
rs52159	A/T	1	52159	+	NA	NA	NA	NA	NA	NA	A	A	N	A	A	A	A	A	A	A	A	A	A	A	A	A	A	A	A	A	A	A	A	A	A	A	A	A	A	A	A	A	A	A	A	T	A	T	A
rs52354	-/A	1	52354	+	NA	NA	NA	NA	NA	NA	A	-	-	-	A	-	-	-	-	-	A	-	-	-	-	-	-	-	-	A	A	-	-	A	-	A	-	-	-	-	-	-	-	-	A	-	-	-	-
rs52355	-/T	1	52355	+	NA	NA	NA	NA	NA	NA	T	-	-	-	T	-	-	-	-	-	T	-	-	-	-	-	-	-	-	T	T	-	-	T	-	T	-	-	-	-	-	-	-	-	T	-	-	-	-
rs52356	-/T	1	52356	+	NA	NA	NA	NA	NA	NA	T	-	-	-	T	-	-	-	-	-	T	-	-	-	-	-	-	-	-	T	T	-	-	T	-	T	-	-	-	-	-	-	-	-	T	-	-	-	-
rs52436	G/A	1	52436	+	NA	NA	NA	NA	NA	NA	G	G	A	G	G	G	G	G	G	G	G	G	G	G	G	G	G	G	G	G	G	G	G	G	G	G	G	G	G	G	G	G	A	G	G	A	G	A	G
rs52480	C/G	1	52480	+	NA	NA	NA	NA	NA	NA	C	G	G	C	C	C	G	C	G	C	C	C	C	C	C	C	C	C	C	G	C	C	C	C	C	C	C	C	C	C	C	C	G	C	G	G	C	G	C
rs52569	G/A	1	52569	+	NA	NA	NA	NA	NA	NA	G	G	A	G	G	G	G	G	G	G	G	G	G	G	G	G	G	G	G	G	G	G	G	G	G	G	G	G	G	G	G	G	G	G	G	A	G	A	G
rs52622	G/A	1	52622	+	NA	NA	NA	NA	NA	NA	A	A	A	G	A	G	A	G	A	G	A	G	G	G	G	G	G	G	G	A	A	A	G	A	G	A	G	G	G	G	A	G	G	G	A	A	G	A	G
rs52677	A/T	1	52677	+	NA	NA	NA	NA	NA	NA	T	T	A	A	T	A	T	A	T	A	T	A	A	A	A	A	A	A	A	T	T	T	A	T	A	T	A	A	A	A	T	A	A	A	T	A	A	A	A
rs52783	A/C	1	52783	+	NA	NA	NA	NA	NA	NA	A	A	C	A	A	A	A	A	A	A	A	A	A	A	A	A	A	A	A	A	A	A	A	A	A	A	A	A	A	A	A	A	A	A	A	C	A	C	A
rs52802	T/G	1	52802	+	NA	NA	NA	NA	NA	NA	G	G	T	T	G	T	G	T	G	T	G	T	T	T	T	T	T	T	T	G	G	G	T	G	T	G	T	T	T	T	G	T	T	T	G	T	T	T	T
rs52804	G/A	1	52804	+	NA	NA	NA	NA	NA	NA	A	A	G	G	A	G	A	G	A	G	A	G	G	G	G	G	G	G	G	A	A	A	G	A	G	A	G	G	G	G	A	G	G	G	A	G	G	G	G
rs53007	G/A	1	53007	+	NA	NA	NA	NA	NA	NA	G	G	G	G	A	G	G	G	A	G	A	G	G	G	G	G	G	G	G	A	G	G	G	G	G	A	G	G	G	G	G	G	G	G	G	G	G	G	G
rs53015	G/T	1	53015	+	NA	NA	NA	NA	NA	NA	G	G	G	G	G	G	G	G	G	G	T	G	G	G	G	G	G	G	G	T	G	G	G	T	G	T	G	G	G	G	G	G	G	N	G	G	G	G	G
rs53018	G/T	1	53018	+	NA	NA	NA	NA	NA	NA	G	N	G	G	G	G	G	G	G	G	G	G	G	G	G	G	G	G	G	G	G	G	G	T	G	G	G	G	G	G	G	G	G	N	G	G	G	G	G
rs53040	C/T	1	53040	+	NA	NA	NA	NA	NA	NA	C	N	C	C	C	C	T	C	C	C	C	C	C	C	C	C	C	C	C	T	T	C	C	N	C	C	C	C	C	C	C	C	C	C	C	C	C	C	C
rs53053	C/G	1	53053	+	NA	NA	NA	NA	NA	NA	G	C	C	C	C	C	G	C	G	C	G	C	C	C	C	C	C	C	C	G	G	G	C	G	C	C	C	C	C	C	C	C	C	G	G	C	C	C	C
rs53069	G/A	1	53069	+	NA	NA	NA	NA	NA	NA	G	G	G	G	G	G	G	G	G	G	G	G	G	G	G	G	G	G	G	G	G	G	G	G	G	G	G	G	G	G	G	G	G	G	G	A	G	G	G
rs53282	T/G	1	53282	+	NA	NA	NA	NA	NA	NA	G	G	G	T	G	T	G	T	G	T	G	T	T	T	T	T	T	T	T	G	G	G	T	G	T	G	T	T	T	T	G	T	T	T	G	G	T	G	T
rs53316	-/A	1	53316	+	NA	NA	NA	NA	NA	NA	A	A	-	-	A	-	-	-	-	-	A	-	-	-	-	-	-	-	-	A	A	-	-	A	-	A	-	-	-	-	-	-	-	-	A	-	-	-	-
rs53355	A/C	1	53355	+	NA	NA	NA	NA	NA	NA	A	A	C	A	A	A	A	A	A	A	A	A	A	A	A	A	A	A	A	A	A	A	A	A	A	A	A	A	A	A	A	A	A	A	A	C	A	C	A
rs53357	T/A	1	53357	+	NA	NA	NA	NA	NA	NA	A	A	T	T	A	T	A	T	A	T	A	T	T	T	T	T	T	T	T	A	A	A	T	A	T	A	T	T	T	T	A	T	T	T	A	T	T	T	T
rs53414	G/T	1	53414	+	NA	NA	NA	NA	NA	NA	G	G	T	G	G	G	G	G	G	G	G	G	G	G	G	G	G	G	G	G	G	G	G	G	G	G	G	G	G	G	G	G	G	G	G	T	G	T	G
rs53478	C/T	1	53478	+	NA	NA	NA	NA	NA	NA	C	C	C	C	C	C	T	C	T	C	C	C	C	C	C	C	C	C	C	C	C	C	C	C	C	C	C	C	C	C	C	C	C	C	C	T	C	T	C
rs53484	G/T	1	53484	+	NA	NA	NA	NA	NA	NA	G	G	G	G	G	G	T	G	G	G	G	G	G	G	G	G	G	G	G	G	G	G	G	G	G	G	G	G	G	G	G	G	G	G	G	G	G	G	G
rs53493	T/A	1	53493	+	NA	NA	NA	NA	NA	NA	T	T	T	T	T	T	A	T	T	T	T	T	T	T	T	T	T	T	T	T	T	T	T	T	T	T	T	T	T	T	T	T	T	T	T	T	T	T	T
rs53496	C/G	1	53496	+	NA	NA	NA	NA	NA	NA	C	C	C	C	C	C	G	C	G	C	C	C	C	C	C	C	C	C	C	C	C	C	C	C	C	C	C	C	C	C	C	C	C	C	C	G	C	G	C
rs53505	C/G	1	53505	+	NA	NA	NA	NA	NA	NA	C	C	C	C	C	C	G	C	G	C	C	C	C	C	C	C	C	C	C	C	C	C	C	C	C	C	C	C	C	C	C	C	C	C	C	G	C	G	C
rs53515	A/G	1	53515	+	NA	NA	NA	NA	NA	NA	A	A	A	A	A	A	G	A	A	A	A	A	A	A	A	A	A	A	A	A	A	A	A	A	A	A	A	A	A	A	A	A	A	A	A	G	A	G	A
rs53517	A/T	1	53517	+	NA	NA	NA	NA	NA	NA	A	N	A	A	A	A	T	A	T	A	A	A	A	A	A	A	A	A	A	A	A	A	A	A	A	A	A	A	A	A	A	A	A	A	A	T	A	T	A
rs53541	A/G	1	53541	+	NA	NA	NA	NA	NA	NA	A	N	A	A	N	A	G	A	G	A	N	A	A	A	A	A	A	A	A	N	N	G	A	N	A	N	A	A	A	A	A	A	A	A	N	G	A	G	A
rs53548	T/A	1	53548	+	NA	NA	NA	NA	NA	NA	T	N	T	T	N	T	A	T	A	T	N	T	T	T	T	T	T	T	T	N	N	A	T	N	T	N	T	T	T	T	A	T	T	T	N	A	T	A	T
rs53560	T/C	1	53560	+	NA	NA	NA	NA	NA	NA	T	N	T	T	N	T	C	T	C	T	N	T	T	T	T	T	T	T	T	N	N	T	T	N	T	N	T	T	T	T	T	T	T	T	N	C	T	C	T
rs53564	T/G	1	53564	+	NA	NA	NA	NA	NA	NA	T	N	T	T	N	T	G	T	G	T	N	T	T	T	T	T	T	T	T	N	N	T	T	N	T	N	T	T	T	T	G	T	T	T	N	G	T	G	T
rs53571	T/A	1	53571	+	NA	NA	NA	NA	NA	NA	T	N	T	T	N	T	A	T	A	T	N	T	T	T	T	T	T	T	T	N	N	A	T	N	T	N	T	T	T	T	A	T	T	T	N	A	T	A	T
rs53582	C/T	1	53582	+	NA	NA	NA	NA	NA	NA	N	N	C	C	C	C	T	C	T	C	N	C	C	C	C	C	C	C	C	N	N	T	C	N	C	N	C	C	C	C	T	C	C	C	N	T	C	T	C
rs53589	C/T	1	53589	+	NA	NA	NA	NA	NA	NA	N	N	C	C	C	C	T	C	T	C	N	C	C	C	C	C	C	C	C	N	N	T	C	N	C	N	C	C	C	C	T	C	C	C	N	T	C	T	C
rs53611	A/C	1	53611	+	NA	NA	NA	NA	NA	NA	N	N	C	A	A	A	C	A	C	A	N	A	A	A	A	A	A	A	A	N	N	C	A	N	A	N	A	A	A	A	C	A	A	A	N	C	A	C	A
rs53617	G/A	1	53617	+	NA	NA	NA	NA	NA	NA	N	N	A	G	G	G	A	G	A	G	N	G	G	G	G	G	G	G	G	N	N	A	G	N	G	N	G	G	G	G	G	G	G	G	N	A	G	A	G
rs53751	C/A	1	53751	+	NA	NA	NA	NA	NA	NA	A	A	A	C	C	C	A	C	A	C	A	C	C	C	C	C	C	C	C	C	C	A	C	A	C	C	C	C	C	C	A	C	C	C	C	A	C	A	C
rs53803	C/T	1	53803	+	NA	NA	NA	NA	NA	NA	T	T	T	C	T	C	T	C	T	C	T	C	C	C	C	C	C	C	C	T	T	T	C	T	C	T	C	C	C	C	T	C	C	C	T	T	C	T	C
rs53866	T/A	1	53866	+	NA	NA	NA	NA	NA	NA	T	T	A	T	T	T	T	T	T	T	T	T	T	T	T	T	T	T	T	T	T	T	T	T	T	T	T	T	T	T	T	T	T	T	T	A	T	A	T
rs53922	T/A	1	53922	+	NA	NA	NA	NA	NA	NA	A	T	A	T	A	T	A	T	A	T	T	T	T	T	T	T	T	T	T	A	A	A	T	A	T	A	T	T	T	T	A	T	T	T	A	T	T	T	T
rs53988	C/T	1	53988	+	NA	NA	NA	NA	NA	NA	N	N	N	C	N	C	C	C	C	C	N	C	C	C	C	C	C	C	C	N	N	T	C	N	C	N	C	C	C	C	C	C	C	C	N	N	C	N	C
rs54001	C/T	1	54001	+	NA	NA	NA	NA	NA	NA	C	N	N	C	N	C	C	C	C	C	N	C	C	C	C	C	T	C	C	N	N	C	C	C	C	N	C	C	C	C	C	C	C	C	N	N	C	N	C
rs54002	C/T	1	54002	+	NA	NA	NA	NA	NA	NA	C	N	N	C	N	C	C	C	C	C	N	C	C	C	C	C	T	C	C	N	N	C	C	C	C	N	C	C	C	C	C	C	C	C	N	N	C	N	C
rs54055	T/A	1	54055	+	NA	NA	NA	NA	NA	NA	N	N	N	T	N	T	T	T	T	T	N	T	T	T	T	T	A	T	T	N	N	T	T	N	T	N	T	T	T	T	T	T	T	T	N	T	T	N	T
rs54067	T/C	1	54067	+	NA	NA	NA	NA	NA	NA	N	N	N	T	N	T	T	T	T	T	N	T	T	T	C	T	C	C	T	N	N	T	T	N	T	N	T	T	T	T	C	C	T	C	N	T	C	N	T
rs54154	A/T	1	54154	+	NA	NA	NA	NA	NA	NA	A	A	T	A	T	A	A	A	T	A	A	A	A	A	N	A	A	A	A	A	A	A	A	A	A	T	A	A	A	A	A	A	A	A	T	T	A	T	A
rs54160	A/C	1	54160	+	NA	NA	NA	NA	NA	NA	A	A	A	A	A	A	A	A	A	A	C	A	A	A	N	A	A	A	A	A	A	A	A	A	N	A	A	A	A	A	A	A	A	A	A	C	A	A	A
rs54236	C/T	1	54236	+	NA	NA	NA	NA	NA	NA	C	N	N	C	N	C	C	C	T	C	T	C	C	C	C	C	C	C	C	C	C	C	C	C	C	N	C	C	C	C	C	C	C	C	N	C	C	C	C
rs54379	A/C	1	54379	+	NA	NA	NA	NA	NA	NA	N	N	A	A	N	A	A	A	A	A	N	A	A	A	A	A	A	A	A	N	N	A	A	N	A	N	A	A	A	A	A	A	A	A	N	C	A	A	A
rs54397	T/C	1	54397	+	NA	NA	NA	NA	NA	NA	N	N	T	T	N	T	T	T	T	T	N	T	T	T	T	T	T	T	T	N	N	T	T	N	T	N	T	T	T	T	T	T	T	T	N	C	T	T	T
rs54422	T/C	1	54422	+	NA	NA	NA	NA	NA	NA	N	N	T	T	N	T	T	T	T	T	N	T	T	T	T	T	T	T	T	N	N	T	T	N	T	N	T	T	T	T	T	T	T	T	N	C	T	N	T
rs54426	T/C	1	54426	+	NA	NA	NA	NA	NA	NA	N	N	T	T	N	T	T	T	N	T	N	T	T	T	T	T	T	T	T	N	N	T	T	N	T	N	T	T	T	T	T	T	T	T	N	C	T	N	T
rs54474	T/C	1	54474	+	NA	NA	NA	NA	NA	NA	T	N	N	T	N	T	T	T	C	T	N	T	T	T	C	T	T	C	T	N	N	T	T	T	T	N	T	T	T	T	T	C	T	C	N	T	T	N	T
rs54501	C/T	1	54501	+	NA	NA	NA	NA	NA	NA	N	N	N	C	N	C	C	C	C	C	N	C	C	C	T	C	C	C	C	N	N	C	C	N	C	N	C	C	C	C	C	T	C	C	N	C	T	N	C
rs54528	A/G	1	54528	+	NA	NA	NA	NA	NA	NA	N	N	N	A	N	A	A	A	A	A	N	A	A	A	A	A	A	A	A	N	N	A	A	N	A	N	A	A	A	A	A	A	A	A	N	A	A	N	A
rs54530	C/A	1	54530	+	NA	NA	NA	NA	NA	NA	N	N	N	C	N	C	C	C	C	C	N	C	C	C	A	C	C	C	C	N	N	C	C	N	C	N	C	C	C	C	C	A	C	C	N	C	A	N	C
rs54606	T/C	1	54606	+	NA	NA	NA	NA	NA	NA	T	N	C	T	T	T	C	T	T	T	C	T	T	T	T	T	T	T	T	N	N	T	T	T	T	N	T	T	T	T	C	T	T	T	N	T	T	T	T
rs54659	A/G	1	54659	+	NA	NA	NA	NA	NA	NA	A	N	G	A	G	A	G	A	G	A	G	A	A	A	N	A	G	A	A	A	G	G	A	G	A	N	A	A	A	A	G	A	A	A	G	G	A	G	A
rs54745	C/T	1	54745	+	NA	NA	NA	NA	NA	NA	C	N	C	C	T	C	C	C	T	C	T	C	C	C	N	C	C	C	C	C	C	C	C	C	C	N	C	C	C	C	T	C	C	C	T	N	C	T	C
rs54773	A/-	1	54773	+	NA	NA	NA	NA	NA	NA	A	N	A	A	A	A	A	A	A	A	-	A	A	A	A	A	A	A	A	A	A	A	A	A	A	N	A	A	A	A	A	A	A	A	-	A	A	A	A
rs54781	C/A	1	54781	+	NA	NA	NA	NA	NA	NA	C	N	N	C	C	C	C	C	C	C	A	C	C	C	C	C	C	C	C	C	C	C	C	C	C	N	C	C	C	C	A	C	C	C	C	C	C	C	C
rs54794	T/C	1	54794	+	NA	NA	NA	NA	NA	NA	C	N	T	T	T	T	T	T	T	T	C	T	T	T	T	T	T	T	T	T	N	T	T	C	T	N	T	T	T	T	C	T	T	T	T	T	T	T	T
rs54804	C/T	1	54804	+	NA	NA	NA	NA	NA	NA	C	N	C	C	C	C	C	C	T	C	T	C	C	C	C	C	C	C	C	C	C	C	C	C	C	N	C	C	C	C	T	C	C	C	C	C	C	C	C
rs54817	T/G	1	54817	+	NA	NA	NA	NA	NA	NA	T	N	T	T	T	T	T	T	G	T	T	T	T	T	N	T	T	T	T	T	T	T	T	T	T	N	T	T	T	T	G	T	T	T	G	G	T	N	T
rs54840	G/A	1	54840	+	NA	NA	NA	NA	NA	NA	A	N	G	G	A	G	G	G	A	G	A	G	G	G	N	G	G	G	G	A	G	G	G	A	G	N	G	G	G	G	A	G	G	G	G	A	G	G	G
rs54902	C/T	1	54902	+	NA	NA	NA	NA	NA	NA	C	N	C	C	C	C	C	C	C	C	C	C	T	C	C	C	C	C	C	C	C	C	C	C	C	N	T	T	C	C	C	C	C	C	C	C	C	C	T
rs54978	T/A	1	54978	+	NA	NA	NA	NA	NA	NA	T	N	T	T	A	T	A	T	A	T	T	T	T	T	T	T	T	T	T	A	N	T	T	A	T	N	T	T	T	T	T	T	T	T	N	A	T	A	T
rs55025	G/T	1	55025	+	NA	NA	NA	NA	NA	NA	G	N	N	G	G	G	G	G	T	G	T	G	G	G	N	G	G	G	G	T	G	T	G	G	G	N	G	G	G	G	G	N	G	G	T	G	G	T	N
rs55076	A/G	1	55076	+	NA	NA	NA	NA	NA	NA	A	A	A	A	A	A	A	A	G	A	G	A	A	A	A	A	A	A	A	G	N	A	A	G	A	N	A	A	A	A	G	A	A	A	A	G	A	G	N
rs55097	A/G	1	55097	+	NA	NA	NA	NA	NA	NA	G	A	N	A	G	A	G	A	G	A	A	A	A	A	A	A	G	A	A	G	N	G	A	G	N	N	A	A	A	A	G	A	A	A	G	G	A	G	N
rs55104	C/T	1	55104	+	NA	NA	NA	NA	NA	NA	T	C	N	C	C	C	C	C	T	C	C	C	C	C	C	C	C	C	C	T	N	C	C	T	C	N	C	C	C	C	T	C	C	C	C	T	C	C	N
rs55133	T/C	1	55133	+	NA	NA	NA	NA	NA	NA	N	N	N	T	N	T	C	T	N	T	N	T	T	T	T	T	C	C	T	N	N	T	T	T	T	N	T	T	T	T	C	T	C	C	T	N	T	N	T
rs55135	G/T	1	55135	+	NA	NA	NA	NA	NA	NA	N	N	N	G	N	G	N	G	N	G	N	G	G	G	G	G	G	T	G	N	N	G	G	G	G	N	G	G	G	G	G	G	N	T	G	N	G	N	G
rs55136	G/A	1	55136	+	NA	NA	NA	NA	NA	NA	N	N	N	G	N	G	G	G	N	G	N	G	G	G	G	G	A	G	G	N	N	G	G	G	G	N	G	G	G	G	G	G	A	G	G	N	G	N	G
rs55165	G/A	1	55165	+	NA	NA	NA	NA	NA	NA	N	N	N	G	N	G	G	G	N	G	N	G	G	G	G	G	G	G	G	N	N	G	A	N	G	N	G	G	G	G	G	G	A	G	N	N	G	N	G
rs55194	A/G	1	55194	+	NA	NA	NA	NA	NA	NA	N	N	N	A	N	A	A	A	G	A	N	A	A	A	A	A	N	G	A	N	N	A	A	N	A	N	A	A	A	A	G	G	G	G	N	N	A	A	A
rs55205	G/A	1	55205	+	NA	NA	NA	NA	NA	NA	N	N	N	G	N	G	G	G	A	G	N	G	G	G	G	G	N	A	G	N	N	G	G	N	G	N	G	G	G	G	G	G	G	A	N	N	G	G	G
rs55237	A/T	1	55237	+	NA	NA	NA	NA	NA	NA	A	A	A	A	A	A	A	A	A	A	A	A	A	A	A	A	A	A	A	A	A	A	A	A	A	A	A	A	A	A	A	A	A	A	A	T	A	A	A
rs55334	C/T	1	55334	+	NA	NA	NA	NA	NA	NA	C	C	C	C	C	C	C	C	C	C	C	C	C	C	C	C	T	C	C	C	C	C	C	C	C	C	C	C	C	C	C	C	T	C	C	C	C	C	C
rs55343	A/G	1	55343	+	NA	NA	NA	NA	NA	NA	A	A	A	A	A	A	A	A	A	A	A	A	A	A	A	A	A	A	A	A	A	A	A	A	A	A	A	A	A	A	A	A	A	A	A	G	A	G	A
rs55457	T/A	1	55457	+	NA	NA	NA	NA	NA	NA	T	T	T	A	T	A	T	A	T	A	T	A	A	A	T	A	T	T	A	T	T	T	T	T	A	T	A	A	A	A	T	T	T	T	T	T	T	T	A
rs55603	C/T	1	55603	+	NA	NA	NA	NA	NA	NA	T	T	C	C	T	C	T	C	T	C	T	C	C	C	C	C	C	C	C	T	T	T	C	T	C	T	C	C	C	C	T	C	C	C	T	C	C	C	C
rs55751	C/A	1	55751	+	NA	NA	NA	NA	NA	NA	A	A	C	C	A	C	A	C	A	C	A	C	C	C	C	C	C	C	C	A	A	A	C	A	C	A	C	C	C	C	A	C	C	C	A	C	C	C	C
rs55777	C/A	1	55777	+	NA	NA	NA	NA	NA	NA	A	A	C	C	A	C	A	C	A	C	A	C	C	C	C	C	C	C	C	A	A	A	C	A	C	A	C	C	C	C	A	C	C	C	A	C	C	C	C
rs55835	G/T	1	55835	+	NA	NA	NA	NA	NA	NA	T	T	G	G	T	G	T	G	T	G	T	G	G	G	G	G	G	G	G	T	T	T	G	T	G	T	G	G	G	G	T	G	G	G	T	G	G	G	G
rs56020	T/G	1	56020	+	NA	NA	NA	NA	NA	NA	G	G	T	T	G	T	G	T	G	T	G	T	T	T	T	T	T	T	T	G	G	G	T	G	T	G	T	T	T	T	G	T	T	T	G	T	T	T	T
rs56191	C/T	1	56191	+	NA	NA	NA	NA	NA	NA	C	C	C	C	C	C	C	C	C	C	C	C	C	C	C	C	C	C	C	C	C	C	C	C	C	C	C	C	C	C	C	C	C	C	C	T	C	T	C
rs56203	G/A	1	56203	+	NA	NA	NA	NA	NA	NA	A	A	G	G	A	G	A	G	A	G	A	G	G	G	G	G	G	G	G	A	A	A	G	A	G	A	G	G	G	G	A	G	G	G	A	G	G	G	G
rs56293	C/T	1	56293	+	NA	NA	NA	NA	NA	NA	C	C	C	C	C	C	C	C	C	C	C	C	C	C	C	C	C	C	C	C	C	C	C	C	C	C	C	C	C	C	C	C	C	C	C	C	C	C	C
rs56296	G/T	1	56296	+	NA	NA	NA	NA	NA	NA	G	G	G	G	G	G	G	G	G	G	G	G	G	G	G	G	G	G	G	G	G	G	G	G	G	G	G	G	G	G	G	G	G	G	G	G	G	G	G
rs56300	C/T	1	56300	+	NA	NA	NA	NA	NA	NA	C	C	C	C	C	C	C	C	C	C	C	C	C	C	C	C	C	C	C	C	C	C	C	C	C	C	C	C	C	C	C	C	C	C	C	C	C	C	C
rs56386	T/C	1	56386	+	NA	NA	NA	NA	NA	NA	T	T	T	T	T	T	T	T	T	T	T	T	T	T	T	T	T	T	T	T	T	T	T	T	T	T	T	T	T	T	T	T	T	T	T	C	T	C	T
rs56401	G/A	1	56401	+	NA	NA	NA	NA	NA	NA	G	G	G	G	G	G	G	G	G	G	G	G	G	G	G	G	G	G	G	G	G	G	G	G	G	G	G	G	G	G	G	G	G	G	G	A	G	A	G
rs56488	A/G	1	56488	+	NA	NA	NA	NA	NA	NA	A	A	A	A	A	A	A	A	A	A	A	A	A	A	A	A	A	A	A	A	A	A	A	A	A	A	A	A	A	A	A	A	A	A	A	G	A	G	A
rs56533	C/T	1	56533	+	NA	NA	NA	NA	NA	NA	T	T	C	C	T	C	T	C	T	C	T	C	C	C	C	C	C	C	C	T	T	T	C	T	C	T	C	C	C	C	T	C	C	C	T	T	C	T	C
rs56572	A/G	1	56572	+	NA	NA	NA	NA	NA	NA	A	G	A	A	G	A	G	A	G	A	G	A	A	A	A	A	A	A	A	G	G	G	A	G	A	G	A	A	A	A	G	A	A	A	G	G	A	G	A
rs56590	T/C	1	56590	+	NA	NA	NA	NA	NA	NA	C	C	T	T	C	T	C	T	C	T	C	T	T	T	T	T	T	T	T	C	C	C	T	C	T	C	T	T	T	T	C	T	T	T	C	C	T	C	T
rs56682	G/A	1	56682	+	NA	NA	NA	NA	NA	NA	A	A	G	G	A	G	A	G	A	G	A	G	G	G	G	G	G	G	G	A	A	A	G	A	G	A	G	G	G	G	A	G	G	G	A	A	G	A	G
rs56791	T/C	1	56791	+	NA	NA	NA	NA	NA	NA	C	C	T	T	C	T	C	T	C	T	C	T	T	T	T	T	T	T	T	C	C	C	T	C	T	C	T	T	T	T	C	T	T	T	T	C	T	C	T
rs56830	T/-	1	56830	+	NA	NA	NA	NA	NA	NA	T	T	T	T	-	T	T	T	T	T	-	T	T	T	T	T	T	T	T	-	-	-	T	T	T	-	T	T	T	T	-	T	T	T	-	T	T	T	T
rs56842	A/T	1	56842	+	NA	NA	NA	NA	NA	NA	A	T	A	A	T	A	T	A	T	A	T	A	A	A	A	A	A	A	A	A	A	A	A	T	A	A	A	A	A	A	T	A	A	A	A	T	A	T	A
rs56844	G/T	1	56844	+	NA	NA	NA	NA	NA	NA	N	G	G	G	G	G	T	G	G	G	G	G	G	G	G	G	G	G	G	G	G	G	G	G	G	G	G	G	G	G	T	G	G	G	G	G	G	G	G
rs56852	G/-	1	56852	+	NA	NA	NA	NA	NA	NA	G	N	G	G	G	G	-	G	G	G	G	G	G	G	G	G	G	G	G	G	G	G	G	G	G	N	G	G	G	G	-	G	G	G	G	G	G	G	G
rs56856	T/G	1	56856	+	NA	NA	NA	NA	NA	NA	G	N	T	T	T	T	G	T	T	T	N	T	T	T	T	T	T	T	T	T	T	T	T	G	T	T	T	T	T	T	G	T	T	T	T	T	T	T	T
rs56883	G/T	1	56883	+	NA	NA	NA	NA	NA	NA	G	G	G	G	T	G	T	G	G	G	T	G	G	G	G	G	G	G	G	T	T	T	G	T	G	G	G	G	G	G	T	G	G	G	T	G	G	G	G
rs56885	G/T	1	56885	+	NA	NA	NA	NA	NA	NA	G	G	G	G	T	G	T	G	G	G	T	G	G	G	G	G	G	G	G	T	T	T	G	T	G	G	G	G	G	G	T	G	G	G	T	G	G	G	G
rs56891	C/T	1	56891	+	NA	NA	NA	NA	NA	NA	C	T	C	C	C	C	T	C	C	C	T	C	C	C	C	C	C	C	C	C	T	T	C	T	C	C	C	C	C	C	T	C	C	C	C	C	C	C	C
rs56967	-/T	1	56967	+	NA	NA	NA	NA	NA	NA	T	T	-	-	T	-	-	-	-	-	T	-	-	-	-	-	-	-	-	T	T	-	-	T	-	T	-	-	-	-	-	-	-	-	T	-	-	-	-
rs56978	G/A	1	56978	+	NA	NA	NA	NA	NA	NA	A	A	G	G	G	G	A	G	A	G	A	G	G	G	G	G	G	G	G	A	A	A	G	A	G	A	G	G	G	G	G	G	G	G	A	A	G	A	G
rs57009	C/A	1	57009	+	NA	NA	NA	NA	NA	NA	N	N	C	C	N	C	A	C	C	C	N	C	C	C	C	C	C	C	C	N	N	C	C	N	C	N	C	C	C	C	C	C	C	C	N	C	C	C	C
rs57027	A/-	1	57027	+	NA	NA	NA	NA	NA	NA	N	N	A	A	N	A	A	A	A	A	N	A	A	A	A	A	A	A	A	N	N	-	A	N	A	N	A	A	A	A	A	A	A	A	N	A	A	A	A
rs57035	G/C	1	57035	+	NA	NA	NA	NA	NA	NA	N	G	G	G	N	G	C	G	G	G	N	G	G	G	G	G	G	G	G	G	G	C	G	G	G	G	G	G	G	G	G	G	G	G	G	G	G	G	G
rs57042	A/C	1	57042	+	NA	NA	NA	NA	NA	NA	A	A	A	A	A	A	C	A	C	A	N	A	A	A	A	A	A	A	A	C	C	C	A	C	A	C	A	A	A	A	A	A	A	A	A	C	A	C	A
rs57080	C/G	1	57080	+	NA	NA	NA	NA	NA	NA	C	G	C	C	C	C	G	C	C	C	G	C	C	C	C	C	C	C	C	C	G	G	C	G	C	C	C	C	C	C	C	C	C	C	G	C	C	C	C
rs57089	C/A	1	57089	+	NA	NA	NA	NA	NA	NA	A	A	C	C	C	C	A	C	C	C	A	C	C	C	C	C	C	C	C	A	A	A	C	A	C	A	C	C	C	C	C	C	C	C	A	C	C	C	C
rs57090	T/C	1	57090	+	NA	NA	NA	NA	NA	NA	C	C	T	T	T	T	C	T	T	T	C	T	T	T	T	T	T	T	T	C	C	C	T	C	T	C	T	T	T	T	T	T	T	T	C	T	T	T	T
rs57171	G/C	1	57171	+	NA	NA	NA	NA	NA	NA	C	C	G	G	G	G	G	G	C	G	C	G	G	G	G	G	G	G	G	G	G	C	G	G	G	G	G	G	G	G	G	G	G	G	C	C	G	C	G
rs57186	A/G	1	57186	+	NA	NA	NA	NA	NA	NA	G	A	A	A	G	A	A	A	G	A	G	A	A	A	A	A	A	A	A	A	G	G	A	A	A	A	A	A	A	A	A	A	A	A	G	G	A	G	A
rs57197	T/A	1	57197	+	NA	NA	NA	NA	NA	NA	T	T	T	T	A	T	T	T	A	T	T	T	T	T	T	T	T	T	T	A	A	A	T	T	T	T	T	T	T	T	T	T	T	T	T	A	T	A	T
rs57212	G/T	1	57212	+	NA	NA	NA	NA	NA	NA	N	N	G	G	N	G	G	G	G	G	N	G	G	G	G	G	G	G	G	N	N	G	G	N	G	N	G	G	G	G	G	G	G	G	N	G	G	G	G
rs57229	A/C	1	57229	+	NA	NA	NA	NA	NA	NA	N	N	A	A	N	A	A	A	A	A	N	A	A	A	A	A	A	A	A	N	N	A	A	N	A	N	A	A	A	A	A	A	A	A	N	C	A	C	A
rs57234	A/-	1	57234	+	NA	NA	NA	NA	NA	NA	N	N	A	A	N	A	A	A	A	A	N	A	A	A	A	A	A	A	A	N	N	A	A	N	A	N	A	A	A	A	A	A	A	A	N	A	A	A	A
rs57235	C/-	1	57235	+	NA	NA	NA	NA	NA	NA	N	N	C	C	N	C	C	C	C	C	N	C	C	C	C	C	C	C	C	N	N	C	C	N	C	N	C	C	C	C	C	C	C	C	N	C	C	C	C
rs57239	G/A	1	57239	+	NA	NA	NA	NA	NA	NA	N	G	G	G	G	G	A	G	G	G	N	G	G	G	G	G	G	G	G	N	N	G	G	N	G	G	G	G	G	G	G	G	G	G	G	G	G	G	G
rs57240	G/T	1	57240	+	NA	NA	NA	NA	NA	NA	N	G	G	G	G	G	T	G	G	G	N	G	G	G	G	G	G	G	G	N	G	G	G	G	G	G	G	G	G	G	G	G	G	G	G	G	G	G	G
rs57242	A/G	1	57242	+	NA	NA	NA	NA	NA	NA	A	A	A	A	A	A	G	A	A	A	N	A	A	A	A	A	A	A	A	N	A	G	A	A	A	A	A	A	A	A	A	A	A	A	A	A	A	A	A
rs57281	G/C	1	57281	+	NA	NA	NA	NA	NA	NA	G	G	G	G	G	G	C	G	C	G	C	G	G	G	G	G	G	G	G	G	G	C	G	C	G	G	G	G	G	G	C	G	G	G	G	G	G	G	G
rs57285	C/T	1	57285	+	NA	NA	NA	NA	NA	NA	C	C	C	C	C	C	T	C	T	C	T	C	C	C	C	C	C	C	C	C	C	T	C	C	C	C	C	C	C	C	T	C	C	C	C	C	C	C	C
rs57369	T/A	1	57369	+	NA	NA	NA	NA	NA	NA	T	T	T	T	T	T	T	T	T	T	T	T	T	T	T	T	T	T	T	T	T	T	T	T	T	T	T	T	T	T	T	T	T	T	T	A	T	A	T
rs57431	A/G	1	57431	+	NA	NA	NA	NA	NA	NA	G	G	A	A	G	A	G	A	G	A	G	A	A	A	A	A	A	A	A	G	G	G	A	G	A	A	A	A	A	A	A	A	A	A	G	A	A	A	A
rs57483	A/T	1	57483	+	NA	NA	NA	NA	NA	NA	A	A	A	A	A	A	A	A	A	A	A	A	A	A	A	A	A	A	A	A	A	A	A	A	A	A	A	A	A	A	A	A	A	A	A	T	A	T	A
rs57494	A/T	1	57494	+	NA	NA	NA	NA	NA	NA	T	T	A	A	T	A	T	A	T	A	T	A	A	A	A	A	A	A	A	T	T	T	A	T	A	T	A	A	A	A	T	A	A	A	T	A	A	A	A
rs57525	T/C	1	57525	+	NA	NA	NA	NA	NA	NA	T	T	T	T	T	T	T	T	T	T	T	T	T	T	T	T	T	T	T	T	T	T	T	T	T	T	T	T	T	T	T	T	T	T	T	C	T	C	T
rs57545	C/T	1	57545	+	NA	NA	NA	NA	NA	NA	C	C	C	C	C	C	C	C	C	C	C	C	C	C	T	C	C	C	C	C	C	C	C	C	C	C	C	C	C	C	C	C	C	C	C	T	C	T	C
rs57640	G/A	1	57640	+	NA	NA	NA	NA	NA	NA	G	G	G	G	G	G	G	G	G	G	G	G	G	G	G	G	G	G	G	G	G	G	G	G	G	G	G	G	G	G	G	G	G	G	G	A	G	A	G
rs57684	G/T	1	57684	+	NA	NA	NA	NA	NA	NA	G	G	T	G	G	G	G	G	G	G	G	G	G	G	G	G	G	G	G	G	G	G	G	G	G	G	G	G	G	G	G	G	G	G	G	T	G	T	G
rs57696	C/T	1	57696	+	NA	NA	NA	NA	NA	NA	C	C	C	C	C	C	C	C	C	C	C	C	C	C	C	C	C	C	C	C	C	C	C	C	C	C	C	C	C	C	C	C	C	C	C	T	C	T	C
rs57788	C/T	1	57788	+	NA	NA	NA	NA	NA	NA	C	C	C	C	C	C	C	C	C	C	C	C	C	C	C	C	C	C	C	C	C	C	C	C	C	C	C	C	C	C	C	C	C	C	C	T	C	T	C
rs57814	A/G	1	57814	+	NA	NA	NA	NA	NA	NA	A	A	A	A	A	A	A	A	A	A	A	A	A	A	A	A	A	A	A	A	A	A	A	A	A	A	A	A	A	A	A	A	A	A	A	G	A	G	A
rs57854	G/A	1	57854	+	NA	NA	NA	NA	NA	NA	G	G	G	G	G	G	G	G	G	G	G	G	G	G	G	G	G	G	G	G	G	G	G	G	G	G	G	G	G	G	G	G	G	G	G	A	G	A	G
rs57885	C/T	1	57885	+	NA	NA	NA	NA	NA	NA	T	T	C	C	T	C	T	C	C	C	T	C	C	C	C	C	C	C	C	T	T	T	C	T	C	T	C	C	C	C	T	C	C	C	T	C	C	C	C
rs57889	T/-	1	57889	+	NA	NA	NA	NA	NA	NA	-	-	T	T	-	T	T	T	T	T	-	T	T	T	T	T	T	T	T	-	-	-	T	-	T	T	T	T	T	T	T	T	T	T	-	T	T	T	T
rs57890	C/-	1	57890	+	NA	NA	NA	NA	NA	NA	-	-	C	C	-	C	C	C	C	C	-	C	C	C	C	C	C	C	C	-	-	-	C	-	C	C	C	C	C	C	C	C	C	C	-	C	C	N	C
rs57943	T/A	1	57943	+	NA	NA	NA	NA	NA	NA	A	A	A	T	A	T	A	T	A	T	A	T	T	T	T	T	T	T	T	A	A	A	T	A	T	A	T	T	T	T	T	T	T	T	A	A	T	A	T
rs57999	C/A	1	57999	+	NA	NA	NA	NA	NA	NA	A	A	C	C	A	C	A	C	A	C	A	C	C	C	C	C	C	C	C	A	A	A	C	A	C	C	C	C	C	C	C	C	C	C	A	C	C	C	C
rs58045	C/T	1	58045	+	NA	NA	NA	NA	NA	NA	C	C	C	C	C	C	C	C	C	C	C	C	C	C	C	C	C	C	C	C	C	C	C	C	C	C	C	C	C	C	T	C	C	C	C	T	C	T	C
rs58178	G/A	1	58178	+	NA	NA	NA	NA	NA	NA	A	A	A	G	A	G	A	G	A	G	A	G	G	G	G	G	G	G	G	A	A	A	G	A	G	A	G	G	G	G	A	G	G	G	A	G	G	G	G
rs58275	T/C	1	58275	+	NA	NA	NA	NA	NA	NA	C	C	T	T	C	T	C	T	C	T	C	T	T	T	T	T	T	T	T	C	C	C	T	C	T	T	T	T	T	T	T	T	T	T	C	T	T	T	T
rs58337	A/G	1	58337	+	NA	NA	NA	NA	NA	NA	A	A	G	A	A	A	A	A	A	A	A	A	A	A	A	A	A	A	A	A	A	A	A	A	A	A	A	A	A	A	G	A	A	A	A	G	A	G	A
rs58350	T/C	1	58350	+	NA	NA	NA	NA	NA	NA	T	T	T	T	T	T	T	T	T	T	T	T	T	T	T	T	T	T	T	T	T	T	T	T	T	T	T	T	T	T	T	T	T	T	T	C	T	C	T
rs58359	C/A	1	58359	+	NA	NA	NA	NA	NA	NA	A	A	C	C	A	C	A	C	A	C	A	C	C	C	C	C	C	C	C	A	A	A	C	A	C	C	C	C	C	C	C	C	C	C	A	C	C	C	C
rs58380	G/A	1	58380	+	NA	NA	NA	NA	NA	NA	G	G	G	G	G	G	G	G	G	G	G	G	G	G	G	G	G	G	G	G	G	G	G	G	G	N	G	G	G	G	G	G	G	G	G	A	G	A	G
rs58399	G/A	1	58399	+	NA	NA	NA	NA	NA	NA	G	G	G	G	G	G	G	G	G	G	G	G	G	G	G	G	G	G	G	G	G	G	G	G	G	N	G	G	G	G	A	G	G	G	G	A	G	A	G
rs58414	G/A	1	58414	+	NA	NA	NA	NA	NA	NA	G	G	G	G	G	G	G	G	G	G	G	G	G	G	G	G	G	G	G	G	G	G	G	G	G	N	G	G	G	G	A	G	G	G	G	A	G	A	G
rs58416	G/A	1	58416	+	NA	NA	NA	NA	NA	NA	G	G	G	G	G	G	G	G	G	G	G	G	G	G	G	G	G	G	G	G	G	G	G	G	G	N	G	G	G	G	A	G	G	G	G	A	G	A	G
rs58425	A/G	1	58425	+	NA	NA	NA	NA	NA	NA	A	A	A	A	A	A	A	A	A	A	A	A	A	A	A	A	A	A	A	A	A	A	A	A	A	N	A	A	A	A	A	A	A	A	A	G	A	G	A
rs58506	A/T	1	58506	+	NA	NA	NA	NA	NA	NA	A	A	A	A	A	A	A	A	A	A	A	A	A	A	A	A	A	A	A	A	A	A	A	A	A	A	A	A	A	A	A	A	A	A	A	T	A	T	A
rs58600	C/G	1	58600	+	NA	NA	NA	NA	NA	NA	G	G	G	C	G	C	G	C	G	C	G	C	C	C	C	C	C	C	C	G	G	G	C	G	C	G	C	C	C	C	G	C	C	C	G	G	C	G	C
rs58617	T/-	1	58617	+	NA	NA	NA	NA	NA	NA	T	T	T	T	T	T	T	T	T	T	T	T	T	T	T	T	T	T	T	T	T	T	T	T	T	-	T	T	T	T	-	T	T	T	T	T	T	T	T
rs58638	A/G	1	58638	+	NA	NA	NA	NA	NA	NA	A	A	A	A	A	A	A	A	A	A	A	A	A	A	A	A	A	A	A	A	A	A	A	A	A	G	A	A	A	A	G	A	A	A	A	G	A	G	A
rs58694	C/G	1	58694	+	NA	NA	NA	NA	NA	NA	C	C	C	C	C	C	C	C	C	C	C	C	C	C	C	C	C	C	C	C	C	C	C	C	C	C	C	C	C	C	C	C	C	C	C	G	C	G	C
rs58716	T/C	1	58716	+	NA	NA	NA	NA	NA	NA	T	T	T	T	T	T	T	T	T	T	T	T	T	T	T	T	T	T	T	T	T	T	T	T	T	T	T	T	T	T	T	T	T	T	T	C	T	C	T
rs59009	C/T	1	59009	+	NA	NA	NA	NA	NA	NA	T	T	C	C	T	C	T	C	T	C	T	C	C	C	C	C	C	C	C	T	T	T	C	T	C	C	C	C	C	C	C	C	C	C	T	C	C	C	C
rs59349	T/G	1	59349	+	NA	NA	NA	NA	NA	NA	T	T	T	T	T	T	T	T	T	T	T	T	T	T	T	T	T	T	T	T	T	T	T	T	T	T	T	T	T	T	T	T	T	T	T	G	T	G	T
rs59467	C/G	1	59467	+	NA	NA	NA	NA	NA	NA	C	C	C	C	C	C	C	C	C	C	C	C	C	C	C	C	C	C	C	C	C	C	C	C	C	C	C	C	C	C	C	C	C	C	C	G	C	G	C
rs59762	C/A	1	59762	+	NA	NA	NA	NA	NA	NA	A	A	C	C	A	C	A	C	A	C	A	C	C	C	C	C	C	C	C	A	A	A	C	A	C	C	C	C	C	C	C	C	C	C	A	C	C	C	C
rs59953	C/T	1	59953	+	NA	NA	NA	NA	NA	NA	C	C	C	C	C	C	C	C	C	C	C	C	C	C	C	C	C	C	C	C	C	C	C	C	C	C	C	C	C	C	C	C	C	C	C	T	C	T	C
rs60151	-/A	1	60151	+	NA	NA	NA	NA	NA	NA	A	A	-	-	A	-	-	-	-	-	A	-	-	-	-	-	A	A	-	A	A	-	-	A	-	A	-	-	-	-	-	-	-	A	A	-	-	-	-
rs60152	-/A	1	60152	+	NA	NA	NA	NA	NA	NA	A	A	-	-	A	-	-	-	-	-	A	-	-	-	-	-	A	A	-	A	A	-	-	A	-	A	-	-	-	-	-	-	-	A	A	-	-	-	-
rs60153	-/T	1	60153	+	NA	NA	NA	NA	NA	NA	T	T	-	-	T	-	-	-	-	-	T	-	-	-	-	-	T	T	-	T	T	-	-	T	-	T	-	-	-	-	-	-	-	T	T	-	-	-	-
rs60165	T/C	1	60165	+	NA	NA	NA	NA	NA	NA	T	T	T	T	T	T	T	T	T	T	T	T	T	T	T	T	T	T	T	T	T	T	T	T	T	T	T	T	T	T	T	T	C	T	T	T	T	T	T
rs60353	G/A	1	60353	+	NA	NA	NA	NA	NA	NA	G	G	G	G	G	G	G	G	G	G	G	G	G	G	G	G	G	G	G	G	G	G	G	G	G	G	G	G	G	G	G	G	G	G	G	A	G	A	G
rs60988	G/A	1	60988	+	NA	NA	NA	NA	NA	NA	A	A	A	G	A	G	A	G	A	G	A	G	G	G	G	G	G	G	G	A	A	A	G	A	G	A	G	G	G	G	A	G	G	G	A	A	G	A	G
rs60989	T/A	1	60989	+	NA	NA	NA	NA	NA	NA	T	T	A	T	T	T	T	T	T	T	T	T	T	T	T	T	T	T	T	T	T	T	T	T	T	T	T	T	T	T	T	T	T	T	T	A	T	A	T
rs61152	G/C	1	61152	+	NA	NA	NA	NA	NA	NA	G	G	G	C	G	C	G	C	G	C	G	C	C	C	G	C	G	G	C	G	G	G	G	G	C	G	C	C	C	C	G	G	G	G	G	G	G	G	C
rs61217	T/C	1	61217	+	NA	NA	NA	NA	NA	NA	T	T	T	T	T	T	T	T	T	T	T	T	T	T	T	T	T	T	T	T	T	T	T	T	T	T	T	T	T	T	T	T	T	T	T	T	T	T	T
rs61221	C/T	1	61221	+	NA	NA	NA	NA	NA	NA	C	C	T	C	C	C	C	C	C	C	C	C	C	C	C	C	C	C	C	C	C	C	C	C	C	T	C	C	C	C	T	C	C	C	C	C	C	C	C
rs61223	G/A	1	61223	+	NA	NA	NA	NA	NA	NA	G	G	A	G	G	G	G	G	G	G	G	G	G	G	G	G	G	G	G	G	G	G	G	G	G	A	G	G	G	G	A	G	G	G	G	G	G	G	G
rs61323	T/C	1	61323	+	NA	NA	NA	NA	NA	NA	T	T	T	T	T	T	T	T	T	T	T	T	T	T	T	T	T	T	T	T	T	T	T	T	T	T	T	T	T	T	T	T	T	T	T	C	T	C	T
rs61580	T/C	1	61580	+	NA	NA	NA	NA	NA	NA	T	T	T	T	T	T	T	T	T	T	T	T	T	T	T	T	T	T	T	T	T	T	T	T	T	T	T	T	T	T	T	T	T	T	T	C	T	C	T
rs61614	-/A	1	61614	+	NA	NA	NA	NA	NA	NA	-	-	-	-	-	-	-	-	-	-	-	-	-	-	-	-	-	-	-	-	-	-	-	-	-	A	-	-	-	-	-	-	-	-	-	-	-	-	-
rs61748	T/A	1	61748	+	NA	NA	NA	NA	NA	NA	A	A	A	T	A	T	A	T	A	T	A	T	T	T	T	T	T	T	T	A	A	A	T	A	T	A	T	T	T	T	T	T	T	T	A	A	T	A	T
rs61883	C/T	1	61883	+	NA	NA	NA	NA	NA	NA	C	C	C	C	C	C	C	C	C	C	C	C	C	C	C	C	C	C	C	C	C	C	C	C	C	C	C	C	C	C	C	C	C	C	C	T	C	T	C
rs62043	T/A	1	62043	+	NA	NA	NA	NA	NA	NA	T	T	T	T	T	T	T	T	T	T	T	T	T	T	T	T	T	T	T	T	T	T	T	T	T	A	T	T	T	T	A	T	T	T	T	A	T	A	T
rs62052	G/T	1	62052	+	NA	NA	NA	NA	NA	NA	G	G	G	G	G	G	G	G	G	G	G	G	G	G	G	G	G	G	G	G	G	G	G	G	G	T	G	G	G	G	T	G	G	G	G	G	G	G	G
rs62055	A/G	1	62055	+	NA	NA	NA	NA	NA	NA	A	A	A	A	A	A	A	A	A	A	A	A	A	A	A	A	A	A	A	A	A	A	A	A	A	G	A	A	A	A	G	A	A	A	A	A	A	A	A
rs62070	C/T	1	62070	+	NA	NA	NA	NA	NA	NA	C	C	C	C	C	C	C	C	C	C	C	C	C	C	C	C	C	C	C	C	C	C	C	C	C	T	C	C	C	C	T	C	C	C	C	T	C	T	C
rs62092	-/T	1	62092	+	NA	NA	NA	NA	NA	NA	T	T	-	-	T	-	-	-	-	-	T	-	-	-	-	-	-	-	-	T	T	-	-	T	-	-	-	-	-	-	-	-	-	-	T	-	-	-	-
rs62096	T/G	1	62096	+	NA	NA	NA	NA	NA	NA	T	T	T	T	T	T	T	T	T	T	T	T	T	T	T	T	T	T	T	T	T	T	T	T	T	G	T	T	T	T	G	T	T	T	T	G	T	G	T
rs62112	T/A	1	62112	+	NA	NA	NA	NA	NA	NA	T	T	T	T	T	T	T	T	T	T	T	T	T	T	T	T	T	T	T	T	T	T	T	T	T	A	T	T	T	T	A	T	T	T	T	A	T	A	T
rs62123	G/T	1	62123	+	NA	NA	NA	NA	NA	NA	G	G	G	G	G	G	G	G	G	G	G	G	G	G	G	G	G	G	G	G	G	G	G	G	G	T	G	G	G	G	T	G	G	G	G	T	G	T	G
rs62152	T/C	1	62152	+	NA	NA	NA	NA	NA	NA	T	T	T	T	T	T	T	T	T	T	T	T	T	T	T	T	T	T	T	T	T	T	T	T	T	C	T	T	T	T	C	T	T	T	T	C	T	C	T
rs62239	C/T	1	62239	+	NA	NA	NA	NA	NA	NA	C	C	C	C	C	C	C	C	C	C	C	C	C	C	C	C	C	C	C	C	C	C	C	C	C	T	C	C	C	C	T	C	C	C	C	T	C	T	C
rs62277	C/A	1	62277	+	NA	NA	NA	NA	NA	NA	C	C	C	C	C	C	C	C	C	C	C	C	C	C	C	C	C	C	C	C	C	C	C	C	C	A	C	C	C	C	A	C	C	C	C	A	C	A	C
rs62308	A/G	1	62308	+	NA	NA	NA	NA	NA	NA	A	A	A	A	A	A	A	A	A	A	A	A	A	A	A	A	A	A	A	A	A	A	A	A	A	G	A	A	A	A	G	A	A	A	A	G	A	G	A
rs62313	G/A	1	62313	+	NA	NA	NA	NA	NA	NA	A	A	G	G	A	G	A	G	A	G	A	G	G	G	G	G	G	G	G	A	A	A	G	A	G	G	G	G	G	G	G	G	G	G	A	G	G	G	G
rs62320	G/A	1	62320	+	NA	NA	NA	NA	NA	NA	G	G	G	G	G	G	G	G	G	G	G	G	G	G	G	G	G	G	G	G	G	G	G	G	G	A	G	G	G	G	G	G	G	G	G	A	G	A	G
rs62437	A/G	1	62437	+	NA	NA	NA	NA	NA	NA	A	A	A	A	A	A	A	A	A	A	A	A	A	A	A	A	A	A	A	A	A	A	A	A	A	A	A	A	A	A	G	A	A	A	A	G	A	G	A
rs62461	A/C	1	62461	+	NA	NA	NA	NA	NA	NA	A	A	A	A	A	A	A	A	A	A	A	A	A	A	A	A	A	A	A	A	A	A	A	A	A	A	A	A	A	A	C	A	A	A	A	C	A	C	A
rs62557	T/A	1	62557	+	NA	NA	NA	NA	NA	NA	A	A	T	T	A	T	A	T	A	T	A	T	T	T	T	T	T	T	T	A	A	A	T	A	T	N	T	T	T	T	T	T	T	T	A	A	T	A	T
rs62607	A/G	1	62607	+	NA	NA	NA	NA	NA	NA	A	A	A	A	A	A	A	A	A	A	A	A	A	A	A	A	A	A	A	A	A	A	A	A	A	A	A	A	A	A	G	A	A	A	A	G	A	G	A
rs62626	T/C	1	62626	+	NA	NA	NA	NA	NA	NA	T	T	T	T	T	T	T	T	T	T	T	T	T	T	T	T	T	T	T	T	T	T	T	T	T	C	T	T	T	T	C	T	T	T	T	C	T	C	T
rs62680	A/T	1	62680	+	NA	NA	NA	NA	NA	NA	A	A	A	A	A	A	A	A	A	A	A	A	A	A	A	A	A	A	A	A	A	A	A	A	A	T	A	A	A	A	A	A	A	A	A	T	A	T	A
rs62715	T/C	1	62715	+	NA	NA	NA	NA	NA	NA	T	T	T	T	T	T	T	T	T	T	T	T	T	T	T	T	T	T	T	T	T	T	T	T	T	C	T	T	T	T	T	T	T	T	T	C	T	C	T
rs62722	A/T	1	62722	+	NA	NA	NA	NA	NA	NA	A	A	A	A	A	A	A	A	A	A	A	A	A	A	A	A	A	A	A	A	A	A	A	A	A	T	A	A	A	A	A	A	A	A	A	T	A	T	A
rs62736	C/G	1	62736	+	NA	NA	NA	NA	NA	NA	C	C	C	C	C	C	C	C	C	C	C	C	C	C	C	C	C	C	C	C	C	C	C	C	C	G	C	C	C	C	C	C	C	C	C	G	C	G	C
rs62779	C/-	1	62779	+	NA	NA	NA	NA	NA	NA	C	C	C	C	C	C	C	C	C	C	C	C	C	C	C	C	C	C	C	C	C	C	C	C	C	-	C	C	C	C	C	C	C	C	C	C	C	C	C
rs62787	T/A	1	62787	+	NA	NA	NA	NA	NA	NA	T	T	T	T	T	T	T	T	T	T	T	T	T	T	T	T	T	T	T	T	T	T	T	T	T	A	T	T	T	T	A	T	T	T	T	T	T	T	T
rs62832	G/C	1	62832	+	NA	NA	NA	NA	NA	NA	G	G	G	G	G	G	G	G	G	G	G	G	G	G	G	G	G	G	G	G	G	G	G	G	G	C	G	G	G	G	C	G	G	G	G	C	G	C	G
rs62857	G/C	1	62857	+	NA	NA	NA	NA	NA	NA	G	G	G	G	G	G	G	G	G	G	G	G	G	G	G	G	G	G	G	G	G	G	G	G	G	C	G	G	G	G	C	G	G	G	G	C	G	C	G
rs62870	A/T	1	62870	+	NA	NA	NA	NA	NA	NA	A	A	A	T	A	T	A	T	A	T	A	T	T	T	A	T	A	A	T	A	A	A	A	A	T	A	T	T	T	T	A	A	A	A	A	A	A	A	T
rs62891	C/G	1	62891	+	NA	NA	NA	NA	NA	NA	C	C	C	C	C	C	C	C	C	C	C	C	C	C	C	C	C	C	C	C	C	C	C	C	C	G	C	C	C	C	G	C	C	C	C	G	C	G	C
rs62920	T/A	1	62920	+	NA	NA	NA	NA	NA	NA	T	T	T	T	T	T	T	T	T	T	T	T	T	T	T	T	T	T	T	T	T	T	T	T	T	A	T	T	T	T	A	T	T	T	T	A	T	A	T
rs62934	C/T	1	62934	+	NA	NA	NA	NA	NA	NA	C	C	C	C	C	C	C	C	C	C	C	C	C	C	C	C	C	C	C	C	C	C	C	C	C	T	C	C	C	C	T	C	C	C	C	T	C	T	C
rs63032	T/C	1	63032	+	NA	NA	NA	NA	NA	NA	T	T	T	T	T	T	T	T	T	T	T	T	T	T	T	T	T	T	T	T	T	T	T	T	T	C	T	T	T	T	C	T	T	T	T	C	T	C	T
rs63041	A/C	1	63041	+	NA	NA	NA	NA	NA	NA	A	A	A	A	A	A	A	A	A	A	A	A	A	A	A	A	A	A	A	A	A	A	A	A	A	C	A	A	A	A	C	A	A	A	A	C	A	C	A
rs63053	A/T	1	63053	+	NA	NA	NA	NA	NA	NA	A	A	A	A	A	A	A	A	A	A	A	A	A	A	A	A	A	A	A	A	A	A	A	A	A	T	A	A	A	A	T	A	A	A	A	T	A	T	A
rs63098	A/G	1	63098	+	NA	NA	NA	NA	NA	NA	A	A	A	A	A	A	A	A	A	A	A	A	A	A	A	A	A	A	A	A	A	A	A	A	A	G	A	A	A	A	G	A	A	A	A	G	A	G	A
rs63099	T/G	1	63099	+	NA	NA	NA	NA	NA	NA	T	T	T	T	T	T	T	T	T	T	T	T	T	T	T	T	T	T	T	T	T	T	T	T	T	T	T	T	T	T	T	T	T	T	T	G	T	G	T
rs63185	A/T	1	63185	+	NA	NA	NA	NA	NA	NA	A	A	A	T	A	T	A	T	A	T	A	T	T	T	A	T	A	T	T	A	A	A	A	A	T	A	T	T	T	T	T	A	A	T	A	A	A	A	T
rs63215	A/T	1	63215	+	NA	NA	NA	NA	NA	NA	A	A	A	A	A	A	A	A	A	A	A	A	A	A	A	A	A	A	A	A	A	A	A	A	A	A	A	A	A	A	A	A	A	A	A	T	A	T	A
rs63218	A/T	1	63218	+	NA	NA	NA	NA	NA	NA	A	A	A	A	A	A	A	A	A	A	A	A	A	A	A	A	A	A	A	A	A	A	A	A	A	A	A	A	A	A	A	A	A	A	A	T	A	T	A
rs63289	G/A	1	63289	+	NA	NA	NA	NA	NA	NA	G	G	G	G	G	G	G	G	G	G	G	G	G	G	G	G	G	G	G	G	G	G	G	G	G	A	G	G	G	G	A	G	G	G	G	A	G	A	G
rs63302	A/C	1	63302	+	NA	NA	NA	NA	NA	NA	A	A	A	A	A	A	A	A	A	A	A	A	A	A	A	A	A	A	A	A	A	A	A	A	A	C	A	A	A	A	C	A	A	A	A	C	A	C	A
rs63321	G/A	1	63321	+	NA	NA	NA	NA	NA	NA	G	G	G	G	G	G	G	G	G	G	G	G	G	G	G	G	G	G	G	G	G	G	G	G	G	A	G	G	G	G	A	G	G	G	G	A	G	A	G
rs63352	C/T	1	63352	+	NA	NA	NA	NA	NA	NA	T	T	C	C	T	C	T	C	T	C	T	C	C	C	C	C	C	C	C	T	T	T	C	T	C	C	C	C	C	C	C	C	C	C	T	C	C	C	C
rs63452	G/A	1	63452	+	NA	NA	NA	NA	NA	NA	G	G	G	G	G	G	G	G	G	G	G	G	G	G	G	G	G	G	G	G	G	G	G	G	G	G	G	G	G	G	A	G	G	G	G	A	G	A	G
rs63481	C/G	1	63481	+	NA	NA	NA	NA	NA	NA	C	C	C	C	C	C	C	C	C	C	C	C	C	C	C	C	C	C	C	C	C	C	C	C	C	G	C	C	C	C	G	C	C	C	C	G	C	G	C
rs63519	G/A	1	63519	+	NA	NA	NA	NA	NA	NA	G	G	G	G	G	G	G	G	G	G	G	G	G	G	G	G	G	G	G	G	G	G	G	G	G	A	G	G	G	G	A	G	G	G	G	A	G	A	G
rs63530	A/G	1	63530	+	NA	NA	NA	NA	NA	NA	A	A	A	A	A	A	A	A	A	A	A	A	A	A	A	A	A	A	A	A	A	A	A	A	A	A	A	A	A	A	G	A	A	A	A	G	A	G	A
rs63533	A/G	1	63533	+	NA	NA	NA	NA	NA	NA	A	A	A	A	A	A	A	A	A	A	A	A	A	A	A	A	A	A	A	A	A	A	A	A	A	A	A	A	A	A	G	A	A	A	A	G	A	G	A
rs63542	A/G	1	63542	+	NA	NA	NA	NA	NA	NA	A	A	A	A	A	A	A	A	A	A	A	A	A	A	A	A	A	A	A	A	A	A	A	A	A	A	A	A	A	A	G	A	A	A	A	G	A	G	A
rs63727	G/A	1	63727	+	NA	NA	NA	NA	NA	NA	A	A	A	G	A	G	A	G	A	G	A	G	G	G	G	G	G	G	G	A	A	A	G	A	G	G	G	G	G	G	G	G	G	G	A	G	G	G	G
rs63741	A/G	1	63741	+	NA	NA	NA	NA	NA	NA	A	A	A	A	A	A	A	A	A	A	A	A	A	A	A	A	A	A	A	A	A	A	A	A	A	G	A	A	A	A	A	A	A	A	A	G	A	G	A
rs63759	G/T	1	63759	+	NA	NA	NA	NA	NA	NA	T	T	T	G	T	G	T	G	T	G	T	G	G	G	G	G	G	G	G	T	T	T	G	T	G	G	G	G	G	G	G	G	G	G	T	G	G	G	G
rs63791	G/A	1	63791	+	NA	NA	NA	NA	NA	NA	A	A	A	G	A	G	A	G	A	G	A	G	G	G	G	G	G	G	G	A	A	A	G	A	G	G	G	G	G	G	G	G	G	G	A	G	G	G	G
rs63924	C/T	1	63924	+	NA	NA	NA	NA	NA	NA	T	T	C	C	T	C	T	C	T	C	T	C	C	C	C	C	C	C	C	T	T	T	C	T	C	T	C	C	C	C	T	C	C	C	T	T	C	T	C
rs64004	A/G	1	64004	+	NA	NA	NA	NA	NA	NA	A	A	A	A	A	A	A	A	A	A	A	A	A	A	A	A	A	A	A	A	A	A	A	A	A	A	A	A	A	A	A	A	A	A	A	G	A	G	A
rs64053	C/T	1	64053	+	NA	NA	NA	NA	NA	NA	C	C	C	C	C	C	C	C	C	C	C	C	C	C	C	C	C	C	C	C	C	C	C	C	C	C	C	C	C	C	C	C	C	C	C	T	C	T	C
rs64056	C/T	1	64056	+	NA	NA	NA	NA	NA	NA	C	C	C	C	C	C	C	C	C	C	C	C	C	C	C	C	C	C	C	C	C	C	C	C	C	C	C	C	C	C	C	C	C	C	C	T	C	T	C
rs64073	C/T	1	64073	+	NA	NA	NA	NA	NA	NA	T	T	C	C	T	C	T	C	T	C	T	C	C	C	C	C	C	C	C	T	T	T	C	T	C	T	C	C	C	C	T	C	C	C	T	C	C	C	C
rs64103	C/T	1	64103	+	NA	NA	NA	NA	NA	NA	T	T	C	C	T	C	T	C	T	C	T	C	C	C	C	C	C	C	C	T	T	T	C	T	C	T	C	C	C	C	T	C	C	C	T	N	C	N	C
rs64113	C/A	1	64113	+	NA	NA	NA	NA	NA	NA	A	A	C	C	A	C	A	C	A	C	A	C	C	C	C	C	C	C	C	A	A	A	C	A	C	A	C	C	C	C	A	C	C	C	A	C	C	C	C
rs64155	A/G	1	64155	+	NA	NA	NA	NA	NA	NA	G	G	A	A	G	A	G	A	G	A	G	A	A	A	A	A	A	A	A	G	G	G	A	G	A	G	A	A	A	A	G	A	A	A	G	G	A	G	A
rs64215	A/-	1	64215	+	NA	NA	NA	NA	NA	NA	-	-	A	A	-	A	-	A	A	A	-	A	A	A	A	A	A	A	A	-	-	-	A	-	A	-	A	A	A	A	-	A	A	A	-	A	A	A	A
rs64216	A/-	1	64216	+	NA	NA	NA	NA	NA	NA	-	-	A	A	-	A	-	A	A	A	-	A	A	A	A	A	A	A	A	-	-	-	A	-	A	-	A	A	A	A	A	A	A	A	-	A	A	A	A
rs64234	C/T	1	64234	+	NA	NA	NA	NA	NA	NA	C	C	C	C	C	C	C	C	C	C	C	C	C	C	C	C	C	C	C	C	C	C	C	C	C	C	C	C	C	C	C	C	C	C	C	T	C	T	C
rs64242	A/C	1	64242	+	NA	NA	NA	NA	NA	NA	A	A	A	A	A	A	A	A	A	A	A	A	A	A	A	A	A	A	A	A	A	A	A	A	A	A	A	A	A	A	A	A	A	A	A	C	A	C	A
rs64245	A/G	1	64245	+	NA	NA	NA	NA	NA	NA	G	G	A	A	G	A	G	A	G	A	G	A	A	A	A	A	A	A	A	G	G	G	A	G	A	G	A	A	A	A	G	A	A	A	G	A	A	A	A
rs64273	G/A	1	64273	+	NA	NA	NA	NA	NA	NA	G	G	G	G	G	G	G	G	G	G	G	G	G	G	G	G	G	G	G	G	G	G	G	G	G	G	G	G	G	G	G	G	G	G	G	A	G	A	G
rs64275	A/T	1	64275	+	NA	NA	NA	NA	NA	NA	A	A	A	A	A	A	A	A	A	A	A	A	A	A	A	A	A	A	A	A	A	A	A	A	A	A	A	A	A	A	A	A	A	A	A	T	A	T	A
rs64351	A/T	1	64351	+	NA	NA	NA	NA	NA	NA	T	T	T	A	T	A	T	A	T	A	T	A	A	A	A	A	A	A	A	T	T	T	A	T	A	T	A	A	A	A	T	A	A	A	T	A	A	A	A
rs64371	T/C	1	64371	+	NA	NA	NA	NA	NA	NA	C	C	C	T	C	T	C	T	C	T	C	T	T	T	T	T	T	T	T	C	C	C	T	C	T	C	T	T	T	T	C	T	T	T	C	T	T	T	T
rs64428	C/G	1	64428	+	NA	NA	NA	NA	NA	NA	G	G	C	C	G	C	G	C	G	C	G	C	C	C	C	C	C	C	C	G	G	G	C	G	C	G	C	C	C	C	G	C	C	C	G	C	C	C	C
rs64484	T/-	1	64484	+	NA	NA	NA	NA	NA	NA	T	T	T	T	T	T	T	T	T	T	T	T	T	T	T	T	T	T	T	T	T	T	T	T	T	T	T	T	T	T	T	T	T	T	T	T	T	T	T
rs64506	T/C	1	64506	+	NA	NA	NA	NA	NA	NA	T	T	T	T	T	T	T	T	T	T	T	T	T	T	T	T	T	T	T	T	T	T	T	T	T	T	T	T	T	T	T	T	T	T	T	C	T	C	T
rs64511	G/A	1	64511	+	NA	NA	NA	NA	NA	NA	A	A	G	G	A	G	A	G	A	G	A	G	G	G	G	G	G	G	G	A	A	A	G	A	G	A	G	G	G	G	A	G	G	G	A	A	G	A	G
rs64517	T/C	1	64517	+	NA	NA	NA	NA	NA	NA	C	C	T	T	C	T	C	T	C	T	C	T	T	T	T	T	T	T	T	C	C	C	T	C	T	C	T	T	T	T	C	T	T	T	C	T	T	T	T
rs64673	T/A	1	64673	+	NA	NA	NA	NA	NA	NA	T	N	A	T	A	T	A	T	T	T	A	T	T	T	T	T	T	T	T	A	T	A	T	A	T	A	T	T	T	T	A	A	A	T	T	T	A	T	T
rs64691	A/G	1	64691	+	NA	NA	NA	NA	NA	NA	A	A	G	A	A	A	A	A	A	A	A	A	A	A	A	A	A	A	A	A	A	A	A	A	A	A	A	A	A	A	A	A	A	A	A	G	A	G	A
rs64789	T/C	1	64789	+	NA	NA	NA	NA	NA	NA	T	T	T	C	T	C	T	C	T	C	T	C	C	C	T	C	C	C	C	T	T	T	C	T	C	T	C	C	C	C	C	T	T	C	T	T	T	T	C
rs64873	T/C	1	64873	+	NA	NA	NA	NA	NA	NA	C	T	C	T	C	T	C	T	C	T	C	T	T	T	T	T	T	T	T	C	C	C	T	C	T	C	T	T	T	T	C	T	T	T	C	C	T	C	T
rs64897	G/A	1	64897	+	NA	NA	NA	NA	NA	NA	A	A	A	G	A	G	A	G	A	G	A	G	G	G	G	G	G	G	G	A	A	A	G	A	G	A	G	G	G	G	A	G	G	G	A	A	G	A	G
rs64969	C/A	1	64969	+	NA	NA	NA	NA	NA	NA	A	A	C	C	A	C	A	C	A	C	A	C	C	C	C	C	C	C	C	A	A	A	C	A	C	A	C	C	C	C	A	C	C	C	A	A	C	A	C
rs64979	G/A	1	64979	+	NA	NA	NA	NA	NA	NA	A	A	G	G	A	G	A	G	A	G	A	G	G	G	G	G	G	G	G	A	A	A	G	A	G	A	G	G	G	G	A	G	G	G	A	A	G	A	G
rs65015	C/T	1	65015	+	NA	NA	NA	NA	NA	NA	T	T	C	C	T	C	T	C	C	C	T	C	C	C	C	C	C	C	C	C	T	T	C	C	C	C	C	C	C	C	T	C	C	C	C	C	C	C	C
rs65025	A/-	1	65025	+	NA	NA	NA	NA	NA	NA	A	A	A	A	A	A	A	A	A	A	-	A	A	A	A	A	A	A	A	A	A	A	A	-	A	-	A	A	A	A	A	A	A	A	A	A	A	A	A
rs65081	G/A	1	65081	+	NA	NA	NA	NA	NA	NA	A	G	G	G	A	G	A	G	G	G	G	G	G	G	G	G	G	G	G	G	G	G	G	G	G	A	G	G	G	G	G	G	G	G	A	G	G	G	G
rs65083	A/G	1	65083	+	NA	NA	NA	NA	NA	NA	G	G	A	A	G	A	G	A	A	A	A	A	A	A	A	A	A	A	A	G	G	G	A	G	A	G	A	A	A	A	A	A	A	A	G	A	A	A	A
rs65149	G/T	1	65149	+	NA	NA	NA	NA	NA	NA	G	G	G	G	G	G	G	G	G	G	G	G	G	G	G	G	G	G	G	G	G	G	G	G	G	G	G	G	G	G	G	G	G	G	G	T	G	T	G
rs65160	C/T	1	65160	+	NA	NA	NA	NA	NA	NA	C	C	C	C	C	C	C	C	C	C	C	C	C	C	C	C	C	C	C	C	C	C	C	C	C	C	C	C	C	C	C	C	C	C	C	T	C	T	C
rs65244	G/C	1	65244	+	NA	NA	NA	NA	NA	NA	G	G	G	G	G	G	G	G	G	G	G	G	G	G	G	G	G	G	G	G	G	G	G	G	G	G	G	G	G	G	G	G	G	G	G	C	G	G	G
rs65294	A/G	1	65294	+	NA	NA	NA	NA	NA	NA	G	G	A	A	A	A	G	A	G	A	G	A	A	A	A	A	A	A	A	G	G	G	A	A	A	A	A	A	A	A	A	A	A	A	G	A	A	A	A
rs65373	G/T	1	65373	+	NA	NA	NA	NA	NA	NA	G	G	T	T	G	T	G	T	G	T	G	T	T	T	G	T	T	G	T	G	G	G	G	G	T	G	T	T	T	T	G	G	T	G	G	G	G	T	T
rs65384	G/T	1	65384	+	NA	NA	NA	NA	NA	NA	T	T	G	G	T	G	T	G	T	G	T	G	G	G	G	G	G	G	G	T	T	T	G	T	G	T	G	G	G	G	T	G	G	G	T	T	G	G	G
rs65397	T/G	1	65397	+	NA	NA	NA	NA	NA	NA	G	G	T	T	G	T	G	T	G	T	G	T	T	T	T	T	T	T	T	G	G	G	T	G	T	G	T	T	T	T	G	T	T	T	G	G	T	T	T
rs65403	T/C	1	65403	+	NA	NA	NA	NA	NA	NA	C	C	T	T	C	T	C	T	C	T	C	T	T	T	T	T	T	T	T	C	C	C	T	C	T	C	T	T	T	T	C	T	T	T	C	C	T	T	T
rs65427	C/A	1	65427	+	NA	NA	NA	NA	NA	NA	C	C	C	C	C	C	C	C	C	C	C	C	C	C	C	C	C	C	C	C	C	C	C	C	C	C	C	C	C	C	C	C	C	C	C	A	C	C	C
rs65507	A/G	1	65507	+	NA	NA	NA	NA	NA	NA	A	A	A	A	A	A	A	A	A	A	A	A	A	A	G	A	A	G	A	A	A	A	G	A	A	A	A	A	A	A	A	G	A	G	A	G	G	A	A
rs65614	G/A	1	65614	+	NA	NA	NA	NA	NA	NA	G	G	G	G	G	G	G	G	G	G	G	G	G	G	A	G	G	A	G	G	G	G	A	G	G	G	G	G	G	G	G	A	G	A	G	G	A	G	G
rs65703	T/A	1	65703	+	NA	NA	NA	NA	NA	NA	T	T	T	T	T	T	T	T	T	T	T	T	T	T	T	T	T	T	T	T	T	T	T	T	T	T	T	T	T	T	T	T	T	T	T	A	T	T	T
rs65957	T/C	1	65957	+	NA	NA	NA	NA	NA	NA	C	C	T	T	C	T	C	T	C	T	C	T	T	T	C	T	T	T	T	C	C	C	C	C	T	C	T	T	T	T	C	C	T	T	C	T	C	T	T
rs66009	-/A	1	66009	+	NA	NA	NA	NA	NA	NA	-	-	-	-	A	-	-	-	-	-	A	-	-	-	-	-	-	-	-	A	A	-	-	A	-	A	-	-	-	-	-	-	-	-	A	-	-	-	-
rs66061	T/A	1	66061	+	NA	NA	NA	NA	NA	NA	N	N	N	T	N	T	T	T	A	T	N	T	T	T	N	T	T	T	T	N	N	A	T	N	T	N	T	T	T	T	T	A	T	T	N	T	T	T	T
rs66062	T/C	1	66062	+	NA	NA	NA	NA	NA	NA	N	N	N	T	N	T	T	T	C	T	N	T	T	T	N	T	T	T	T	N	N	C	T	N	T	N	T	T	T	T	T	T	T	T	N	T	T	T	T
rs66082	A/G	1	66082	+	NA	NA	NA	NA	NA	NA	N	N	N	A	N	A	A	A	G	A	N	A	A	A	N	A	A	A	A	N	N	G	A	N	A	N	A	A	A	A	A	G	A	A	N	A	A	A	A
rs66092	T/C	1	66092	+	NA	NA	NA	NA	NA	NA	N	N	N	T	N	T	T	T	C	T	N	T	T	T	N	T	T	T	T	N	N	T	T	N	T	N	T	T	T	T	T	C	T	T	N	T	T	T	T
rs66131	C/T	1	66131	+	NA	NA	NA	NA	NA	NA	N	N	N	C	N	C	C	C	N	C	N	C	C	C	N	C	C	C	C	N	N	C	C	N	C	N	C	C	C	C	C	T	C	C	N	C	C	C	C
rs66141	G/A	1	66141	+	NA	NA	NA	NA	NA	NA	N	N	N	G	N	G	G	G	N	G	N	G	G	G	N	G	G	G	G	N	N	A	G	N	G	N	G	G	G	G	G	A	G	G	N	G	G	G	G
rs66156	A/G	1	66156	+	NA	NA	NA	NA	NA	NA	N	N	A	A	N	A	A	A	N	A	N	A	A	A	A	A	A	A	A	N	N	G	G	A	A	N	A	A	A	A	A	G	A	A	N	A	A	A	A
rs66178	G/A	1	66178	+	NA	NA	NA	NA	NA	NA	N	N	G	G	N	G	G	G	G	G	N	G	G	G	G	G	G	G	G	N	N	G	A	G	G	N	G	G	G	G	G	A	G	G	N	G	G	G	G
rs66219	T/C	1	66219	+	NA	NA	NA	NA	NA	NA	N	N	T	T	N	T	T	T	T	T	N	T	T	T	T	T	T	T	T	N	T	C	C	T	T	N	T	T	T	T	T	C	T	T	N	T	T	T	T
rs66250	T/C	1	66250	+	NA	NA	NA	NA	NA	NA	N	N	T	T	N	T	T	T	C	T	N	T	T	T	T	T	T	T	T	N	N	T	T	T	T	N	T	T	T	T	T	C	T	T	N	T	T	T	T
rs66259	C/A	1	66259	+	NA	NA	NA	NA	NA	NA	N	N	N	C	C	C	C	C	A	C	N	C	C	C	C	C	C	C	C	N	C	A	C	C	C	N	C	C	C	C	C	A	C	C	N	A	C	C	C
rs66280	-/T	1	66280	+	NA	NA	NA	NA	NA	NA	-	T	-	-	T	-	-	-	-	-	T	-	-	-	-	-	-	-	-	-	-	-	-	-	-	-	-	-	-	-	-	-	-	-	-	-	-	-	-
rs66281	-/A	1	66281	+	NA	NA	NA	NA	NA	NA	-	A	-	-	A	-	-	-	-	-	A	-	-	-	-	-	-	-	-	-	-	-	-	-	-	-	-	-	-	-	-	-	-	-	-	-	-	-	-
rs66282	-/G	1	66282	+	NA	NA	NA	NA	NA	NA	-	G	-	-	G	-	-	-	-	-	G	-	-	-	-	-	-	-	-	-	-	-	-	-	-	-	-	-	-	-	-	-	-	-	-	-	-	-	-
rs66295	T/-	1	66295	+	NA	NA	NA	NA	NA	NA	T	-	T	T	T	T	T	T	T	T	-	T	T	T	T	T	T	T	T	-	-	-	T	-	T	T	T	T	T	T	T	T	T	T	-	T	T	T	T
rs66399	G/A	1	66399	+	NA	NA	NA	NA	NA	NA	A	A	A	G	A	G	A	G	A	G	A	G	G	G	A	G	G	G	G	A	A	A	A	A	G	A	G	G	G	G	A	A	G	G	A	G	A	G	G
rs66482	C/G	1	66482	+	NA	NA	NA	NA	NA	NA	G	G	G	C	G	C	G	C	G	C	G	C	C	C	G	C	C	C	C	G	G	G	G	G	C	G	C	C	C	C	G	G	C	C	G	C	G	C	C
rs66596	C/T	1	66596	+	NA	NA	NA	NA	NA	NA	C	C	C	C	C	C	C	C	C	C	C	C	C	C	C	C	C	C	C	C	C	C	C	C	C	C	C	C	C	C	C	C	C	C	C	T	C	C	C
rs66671	A/G	1	66671	+	NA	NA	NA	NA	NA	NA	A	A	A	A	G	A	A	A	G	A	G	A	A	A	A	A	A	A	A	A	G	G	A	A	A	G	A	A	A	A	G	A	A	A	A	A	A	A	A
rs66700	T/A	1	66700	+	NA	NA	NA	NA	NA	NA	T	A	T	T	T	T	A	T	A	T	A	T	T	T	T	T	T	T	T	T	A	A	T	T	T	T	T	T	T	T	A	T	T	T	A	T	T	T	T
rs66727	G/A	1	66727	+	NA	NA	NA	NA	NA	NA	A	A	A	G	A	G	A	G	A	G	A	G	G	G	G	G	G	G	G	A	A	A	G	A	G	A	G	G	G	G	A	G	G	G	A	G	G	G	G
rs66773	T/C	1	66773	+	NA	NA	NA	NA	NA	NA	C	C	T	T	C	T	C	T	C	T	C	T	T	T	T	T	T	T	T	C	C	C	T	C	T	C	T	T	T	T	C	T	T	T	C	T	T	T	T
rs66800	A/G	1	66800	+	NA	NA	NA	NA	NA	NA	G	G	G	A	G	A	G	A	G	A	G	A	A	A	A	A	A	A	A	G	G	G	A	G	A	G	A	A	A	A	G	A	A	A	G	A	A	A	A
rs66802	T/C	1	66802	+	NA	NA	NA	NA	NA	NA	C	C	C	T	C	T	C	T	C	T	C	T	T	T	T	T	T	T	T	C	C	C	T	C	T	C	T	T	T	T	C	T	T	T	C	T	T	T	T
rs66881	T/A	1	66881	+	NA	NA	NA	NA	NA	NA	A	A	T	T	A	T	A	T	A	T	A	T	T	T	T	T	T	T	T	A	A	A	T	A	T	A	T	T	T	T	A	T	T	T	A	T	T	T	T
rs66899	T/G	1	66899	+	NA	NA	NA	NA	NA	NA	G	G	G	T	T	T	G	T	G	T	G	T	T	T	T	T	T	T	T	T	G	G	T	G	T	T	T	T	T	T	G	T	T	T	T	T	T	T	T
rs66949	A/G	1	66949	+	NA	NA	NA	NA	NA	NA	N	N	A	A	A	A	G	A	A	A	A	A	A	A	A	A	A	A	A	A	N	A	A	A	A	A	A	A	A	A	G	A	A	A	A	A	A	A	A
rs66958	A/G	1	66958	+	NA	NA	NA	NA	NA	NA	N	A	G	A	G	A	G	A	G	A	G	A	A	A	A	A	A	A	A	A	A	A	A	G	A	G	A	A	A	A	G	A	A	A	A	A	A	A	A
rs66962	C/A	1	66962	+	NA	NA	NA	NA	NA	NA	N	C	C	C	A	C	A	C	A	C	A	C	C	C	C	C	C	C	C	A	C	C	C	A	C	A	C	C	C	C	A	C	C	C	A	C	C	C	C
rs66972	T/A	1	66972	+	NA	NA	NA	NA	NA	NA	N	A	T	T	A	T	A	T	A	T	T	T	T	T	T	T	T	T	T	A	A	A	T	T	T	T	T	T	T	T	A	T	T	T	T	T	T	T	T
rs67140	T/C	1	67140	+	NA	NA	NA	NA	NA	NA	C	C	T	T	C	T	C	T	C	T	C	T	T	T	T	T	T	T	T	C	C	C	T	C	T	C	T	T	T	T	C	T	T	T	C	T	T	T	T
rs67195	A/G	1	67195	+	NA	NA	NA	NA	NA	NA	G	G	A	A	G	A	G	A	G	A	G	A	A	A	A	A	A	A	A	G	G	G	A	G	A	G	A	A	A	A	G	A	A	A	G	A	A	A	A
rs67232	G/-	1	67232	+	NA	NA	NA	NA	NA	NA	G	G	G	G	-	G	G	G	G	G	G	G	G	G	G	G	G	G	G	G	G	G	G	-	G	-	G	G	G	G	G	G	G	G	G	G	G	G	G
rs67233	T/-	1	67233	+	NA	NA	NA	NA	NA	NA	T	T	T	T	-	T	T	T	T	T	T	T	T	T	T	T	T	T	T	T	T	T	T	-	T	-	T	T	T	T	T	T	T	T	T	T	T	T	T
rs67234	T/-	1	67234	+	NA	NA	NA	NA	NA	NA	T	T	T	T	-	T	T	T	T	T	T	T	T	T	T	T	T	T	T	T	T	T	T	-	T	-	T	T	T	T	T	T	T	T	T	T	T	T	T
rs67248	G/A	1	67248	+	NA	NA	NA	NA	NA	NA	G	A	G	G	G	G	A	G	A	G	G	G	G	G	G	G	G	G	G	G	G	A	G	A	G	A	G	G	G	G	A	G	G	G	G	G	G	G	G
rs67262	C/T	1	67262	+	NA	NA	NA	NA	NA	NA	N	C	C	C	T	C	T	C	T	C	N	C	C	C	C	C	C	C	C	N	N	T	C	N	C	N	C	C	C	C	T	C	C	C	N	C	C	C	C
rs67274	A/C	1	67274	+	NA	NA	NA	NA	NA	NA	N	A	A	A	A	A	C	A	C	A	N	A	A	A	A	A	A	A	A	N	N	C	A	N	A	N	A	A	A	A	A	A	A	A	N	A	A	A	A
rs67289	C/A	1	67289	+	NA	NA	NA	NA	NA	NA	N	C	C	C	C	C	A	C	A	C	N	C	C	C	C	C	C	C	C	N	N	A	C	N	C	C	C	C	C	C	C	C	C	C	N	C	C	C	C
rs67332	G/T	1	67332	+	NA	NA	NA	NA	NA	NA	N	G	G	G	N	G	T	G	T	G	N	G	G	G	G	G	G	N	G	N	N	G	G	G	G	G	G	G	G	G	G	G	G	N	N	G	G	G	G
rs67356	C/T	1	67356	+	NA	NA	NA	NA	NA	NA	N	C	C	C	C	C	C	C	C	C	N	C	C	C	C	C	C	C	C	N	N	C	C	N	C	C	C	C	C	C	C	C	C	C	N	C	C	T	C
rs67360	A/G	1	67360	+	NA	NA	NA	NA	NA	NA	N	A	G	A	A	A	G	A	G	A	N	A	A	A	A	A	A	A	A	N	N	A	A	N	A	G	A	A	A	A	A	A	A	A	N	A	A	A	A
rs67378	T/A	1	67378	+	NA	NA	NA	NA	NA	NA	T	T	T	T	T	T	A	T	A	T	T	T	T	T	T	T	T	T	T	A	A	T	T	T	T	T	T	T	T	T	T	T	T	T	A	T	T	T	T
rs67379	G/A	1	67379	+	NA	NA	NA	NA	NA	NA	G	G	G	G	G	G	A	G	A	G	G	G	G	G	G	G	G	G	G	A	A	G	G	G	G	G	G	G	G	G	G	G	G	G	A	G	G	G	G
rs67399	G/A	1	67399	+	NA	NA	NA	NA	NA	NA	G	A	G	G	G	G	A	G	A	G	A	G	G	G	G	G	G	G	G	A	G	A	G	A	G	A	G	G	G	G	A	G	G	G	G	G	G	G	G
rs67410	A/G	1	67410	+	NA	NA	NA	NA	NA	NA	G	G	G	A	G	A	G	A	G	A	G	A	A	A	A	A	A	A	A	G	A	G	A	A	A	A	A	A	A	A	G	A	A	A	A	A	A	A	A
rs67418	A/G	1	67418	+	NA	NA	NA	NA	NA	NA	G	A	A	A	G	A	G	A	G	A	G	A	A	A	A	A	A	A	A	G	G	G	A	A	A	G	A	A	A	A	G	A	A	A	G	A	A	A	A
rs67507	A/G	1	67507	+	NA	NA	NA	NA	NA	NA	G	G	A	A	G	A	G	A	G	A	G	A	A	A	A	A	A	A	A	G	G	G	A	G	A	G	A	A	A	A	G	A	A	A	G	A	A	A	A
rs67510	A/G	1	67510	+	NA	NA	NA	NA	NA	NA	G	G	A	A	G	A	G	A	G	A	G	A	A	A	A	A	A	A	A	G	G	G	A	G	A	G	A	A	A	A	G	A	A	A	G	A	A	A	A
rs67536	T/A	1	67536	+	NA	NA	NA	NA	NA	NA	A	A	T	T	T	T	A	T	T	T	T	T	T	T	T	T	T	T	T	T	A	A	T	T	T	T	T	T	T	T	A	T	T	T	T	T	T	T	T
rs67546	A/-	1	67546	+	NA	NA	NA	NA	NA	NA	-	-	A	A	A	A	-	A	A	A	A	A	A	A	A	A	A	A	A	A	A	-	A	A	N	A	A	A	A	A	A	A	A	A	A	A	A	A	A
rs67575	G/A	1	67575	+	NA	NA	NA	NA	NA	NA	G	N	G	G	G	G	A	G	A	G	G	G	G	G	G	G	G	G	G	G	G	G	G	G	G	A	G	G	G	G	A	G	G	G	G	G	G	G	G
rs67601	C/T	1	67601	+	NA	NA	NA	NA	NA	NA	N	N	C	C	N	C	T	C	T	C	N	C	C	C	C	C	C	C	C	N	C	T	C	N	C	N	C	C	C	C	T	C	C	C	N	C	C	C	C
rs67617	A/G	1	67617	+	NA	NA	NA	NA	NA	NA	N	N	A	A	N	A	G	A	G	A	N	A	A	A	A	A	A	A	A	N	A	G	A	A	A	N	A	A	A	A	G	A	A	A	N	A	A	A	A
rs67636	T/A	1	67636	+	NA	NA	NA	NA	NA	NA	A	T	T	T	A	T	A	T	A	T	A	T	T	T	T	T	T	T	T	T	A	A	T	A	T	A	T	T	T	T	A	T	T	T	A	T	T	T	T
rs67637	A/G	1	67637	+	NA	NA	NA	NA	NA	NA	G	A	A	A	G	A	G	A	G	A	G	A	A	A	A	A	A	A	A	A	G	G	A	G	A	G	A	A	A	A	G	A	A	A	G	A	A	A	A
rs67654	T/C	1	67654	+	NA	NA	NA	NA	NA	NA	C	T	T	T	C	T	C	T	T	T	C	T	T	T	T	T	T	T	T	T	C	C	T	C	T	C	T	T	T	T	C	T	T	T	C	T	T	T	T
rs67657	A/C	1	67657	+	NA	NA	NA	NA	NA	NA	C	A	A	A	C	A	C	A	A	A	C	A	A	A	A	A	A	A	A	C	C	C	A	C	A	C	A	A	A	A	C	A	A	A	C	A	A	A	A
rs67660	G/A	1	67660	+	NA	NA	NA	NA	NA	NA	A	G	G	G	G	G	A	G	G	G	A	G	G	G	G	G	G	G	G	A	A	A	G	G	G	A	G	G	G	G	A	G	G	G	A	G	G	G	G
rs67759	A/G	1	67759	+	NA	NA	NA	NA	NA	NA	G	G	G	A	G	A	G	A	G	A	G	A	A	A	A	A	A	A	A	G	G	G	A	G	A	G	A	A	A	A	G	A	A	A	G	A	A	A	A
rs67811	A/T	1	67811	+	NA	NA	NA	NA	NA	NA	A	A	A	A	A	A	A	A	A	A	A	A	A	A	T	A	A	A	A	A	A	A	A	A	A	A	A	A	A	A	A	T	A	A	A	A	T	A	A
rs67871	A/G	1	67871	+	NA	NA	NA	NA	NA	NA	G	G	G	A	G	A	G	A	G	A	G	A	A	A	A	A	A	A	A	G	G	G	A	G	A	G	A	A	A	A	G	A	A	A	G	A	A	A	A
rs67877	T/C	1	67877	+	NA	NA	NA	NA	NA	NA	T	T	T	T	T	T	T	T	T	T	T	T	T	T	T	T	T	T	T	T	T	T	T	T	T	T	T	T	T	T	T	T	T	T	T	C	T	T	T
rs67893	A/G	1	67893	+	NA	NA	NA	NA	NA	NA	A	A	A	A	A	A	A	A	A	A	A	A	A	A	A	A	A	A	A	A	A	A	A	A	A	A	A	A	A	A	A	A	A	A	A	A	A	G	A
rs67938	A/C	1	67938	+	NA	NA	NA	NA	NA	NA	A	A	A	A	A	A	A	A	A	A	A	A	A	A	A	A	A	A	A	A	A	A	A	A	A	A	A	A	A	A	A	A	A	A	A	A	A	C	A
rs67969	T/-	1	67969	+	NA	NA	NA	NA	NA	NA	-	-	T	T	-	T	-	T	T	T	-	T	T	T	T	T	T	-	T	-	-	-	T	-	T	-	T	T	T	T	T	T	T	-	-	T	T	T	T
rs68007	C/T	1	68007	+	NA	NA	NA	NA	NA	NA	C	C	C	C	C	C	C	C	C	C	C	C	C	C	C	C	C	C	C	C	C	C	C	C	C	C	C	C	C	C	C	C	C	C	C	T	C	C	C
rs68062	C/T	1	68062	+	NA	NA	NA	NA	NA	NA	T	T	T	C	T	C	T	C	T	C	T	C	C	C	C	C	C	T	C	T	T	T	C	T	C	T	C	C	C	C	C	C	C	T	T	C	C	C	C
rs68066	G/T	1	68066	+	NA	NA	NA	NA	NA	NA	T	T	T	G	T	G	T	G	T	G	T	G	G	G	G	G	G	T	G	T	T	T	G	T	G	T	G	G	G	G	T	G	G	T	T	G	G	G	G
rs68207	C/G	1	68207	+	NA	NA	NA	NA	NA	NA	G	G	G	C	G	C	G	C	G	C	G	C	C	C	C	C	C	G	C	G	G	G	C	G	C	G	C	C	C	C	G	C	C	G	G	C	C	C	C
rs68477	G/A	1	68477	+	NA	NA	NA	NA	NA	NA	A	A	A	G	A	G	A	G	A	G	A	G	G	G	G	G	G	A	G	A	A	A	G	A	G	A	G	G	G	G	A	G	G	A	A	A	G	G	G
rs68519	A/G	1	68519	+	NA	NA	NA	NA	NA	NA	G	G	G	A	G	A	G	A	G	A	G	A	A	A	A	A	A	G	A	G	G	G	A	G	A	G	A	A	A	A	G	A	A	G	G	G	A	A	A
rs68561	A/C	1	68561	+	NA	NA	NA	NA	NA	NA	C	C	A	A	C	A	C	A	C	A	C	A	A	A	A	A	A	C	A	C	C	C	A	C	A	C	A	A	A	A	C	A	A	C	C	C	A	A	A
rs68569	C/G	1	68569	+	NA	NA	NA	NA	NA	NA	G	G	C	C	G	C	G	C	C	C	G	C	C	C	C	C	C	G	C	G	G	G	C	G	C	G	C	C	C	C	C	C	C	G	G	C	C	C	C
rs68574	C/A	1	68574	+	NA	NA	NA	NA	NA	NA	A	A	C	C	A	C	A	C	C	C	A	C	C	C	C	C	C	A	C	A	A	A	C	A	C	A	C	C	C	C	A	C	C	A	A	C	C	C	C
rs68576	T/C	1	68576	+	NA	NA	NA	NA	NA	NA	C	C	T	T	C	T	C	T	T	T	C	T	T	T	T	T	T	C	T	C	C	C	T	C	T	C	T	T	T	T	C	T	T	C	C	T	T	T	T
rs68628	G/A	1	68628	+	NA	NA	NA	NA	NA	NA	A	A	G	G	G	G	A	G	A	G	A	G	G	G	G	G	G	A	G	A	A	A	G	A	G	G	G	G	G	G	G	G	G	G	G	A	G	G	G
rs68657	T/C	1	68657	+	NA	NA	NA	NA	NA	NA	T	T	T	T	T	T	C	T	C	T	N	T	T	T	T	T	T	T	T	N	T	C	T	N	T	C	T	T	T	T	C	T	T	T	T	C	T	T	T
rs68669	A/T	1	68669	+	NA	NA	NA	NA	NA	NA	N	N	A	A	A	A	T	A	A	A	N	A	A	A	A	A	A	A	A	N	N	T	A	N	A	A	A	A	A	A	T	A	A	A	N	A	A	A	A
rs68670	T/C	1	68670	+	NA	NA	NA	NA	NA	NA	N	N	T	T	T	T	C	T	T	T	N	T	T	T	T	T	T	T	T	N	N	C	T	N	T	T	T	T	T	T	C	T	T	T	N	T	T	T	T
rs68676	G/A	1	68676	+	NA	NA	NA	NA	NA	NA	G	G	G	G	A	G	G	G	G	G	G	G	G	G	G	G	G	G	G	N	G	A	G	G	G	G	G	G	G	G	A	G	G	G	N	G	G	G	G
rs68681	A/T	1	68681	+	NA	NA	NA	NA	NA	NA	A	A	A	A	T	A	T	A	A	A	A	A	A	A	A	A	A	A	A	A	T	A	A	A	A	A	A	A	A	A	T	A	A	T	N	A	A	A	A
rs68683	G/A	1	68683	+	NA	NA	NA	NA	NA	NA	G	G	G	G	A	G	A	G	G	G	A	G	G	G	G	G	G	G	G	G	A	G	G	G	G	G	G	G	G	G	A	G	G	A	G	G	G	G	G
rs68706	-/C	1	68706	+	NA	NA	NA	NA	NA	NA	C	C	-	-	C	-	-	-	-	-	C	-	-	-	-	-	-	C	-	C	C	-	-	C	-	C	-	-	-	-	-	-	-	C	C	-	-	-	-
rs68720	G/A	1	68720	+	NA	NA	NA	NA	NA	NA	A	A	A	G	G	G	A	G	A	G	G	G	G	G	G	G	G	G	G	G	G	A	G	A	G	G	G	G	G	G	A	G	G	G	G	A	G	G	G
rs68794	A/C	1	68794	+	NA	NA	NA	NA	NA	NA	A	A	A	A	A	A	A	A	A	A	A	A	A	A	C	A	C	A	A	A	A	A	A	A	A	A	A	A	A	A	A	C	C	A	A	C	C	C	A
rs68857	T/C	1	68857	+	NA	NA	NA	NA	NA	NA	T	T	T	T	T	T	T	T	T	T	T	T	T	T	T	T	T	T	T	T	T	T	T	T	T	T	T	T	T	T	T	T	T	T	T	C	T	T	T
rs69119	A/G	1	69119	+	NA	NA	NA	NA	NA	NA	G	G	A	A	A	A	G	A	G	A	G	A	A	A	A	A	A	A	A	G	G	G	A	G	A	G	A	A	A	A	G	A	A	A	G	A	A	A	A
rs69388	C/T	1	69388	+	NA	NA	NA	NA	NA	NA	T	T	C	C	C	C	T	C	T	C	T	C	C	C	C	C	C	T	C	T	T	T	C	T	C	T	C	C	C	C	T	C	C	T	T	C	C	C	C
rs69393	T/A	1	69393	+	NA	NA	NA	NA	NA	NA	T	T	T	T	T	T	T	T	T	T	T	T	T	T	T	T	T	T	T	T	T	T	T	T	T	T	T	T	T	T	T	T	A	T	T	T	T	T	T
rs69402	T/C	1	69402	+	NA	NA	NA	NA	NA	NA	C	C	T	T	T	T	C	T	C	T	C	T	T	T	T	T	T	C	T	C	C	C	T	T	T	C	T	T	T	T	C	T	T	C	C	T	T	T	T
rs69408	A/C	1	69408	+	NA	NA	NA	NA	NA	NA	C	C	A	A	A	A	C	A	C	A	C	A	A	A	A	A	A	A	A	C	C	C	A	C	A	C	A	A	A	A	C	A	A	A	C	A	A	A	A
rs69423	T/-	1	69423	+	NA	NA	NA	NA	NA	NA	-	-	T	T	-	T	-	T	T	T	-	T	T	T	T	T	T	-	T	-	-	T	T	-	T	-	T	T	T	T	T	T	T	-	-	T	T	T	T
rs69479	G/A	1	69479	+	NA	NA	NA	NA	NA	NA	G	G	G	G	G	G	G	G	G	G	G	G	G	G	G	G	G	G	G	G	G	G	G	G	G	G	G	G	G	G	G	G	G	G	G	A	G	G	G
rs69484	T/A	1	69484	+	NA	NA	NA	NA	NA	NA	T	T	T	T	T	T	T	T	T	T	T	T	T	T	T	T	T	T	T	T	T	T	T	T	T	T	T	T	T	T	T	T	T	T	T	A	T	T	T
rs69485	A/C	1	69485	+	NA	NA	NA	NA	NA	NA	C	C	A	A	C	A	C	A	C	A	C	A	A	A	A	A	A	C	A	C	C	C	A	C	A	C	A	A	A	A	C	A	A	C	C	A	A	A	A
rs69495	A/G	1	69495	+	NA	NA	NA	NA	NA	NA	G	G	A	A	G	A	G	A	G	A	G	A	A	A	A	A	A	G	A	G	G	G	A	G	A	G	A	A	A	A	G	A	A	G	G	A	A	A	A
rs69573	G/C	1	69573	+	NA	NA	NA	NA	NA	NA	G	G	G	C	G	C	G	C	G	C	G	C	C	C	G	C	G	G	C	G	G	G	G	G	C	G	C	C	C	C	G	G	G	G	G	G	G	G	C
rs69631	C/T	1	69631	+	NA	NA	NA	NA	NA	NA	T	T	T	C	C	C	C	C	T	C	T	C	C	C	C	C	C	C	C	T	T	T	C	T	C	T	C	C	C	C	T	C	C	C	T	C	C	C	C
rs69635	C/A	1	69635	+	NA	NA	NA	NA	NA	NA	C	C	A	C	C	C	C	C	C	C	C	C	C	C	C	C	C	C	C	C	C	C	C	C	C	C	C	C	C	C	C	C	C	C	C	A	C	C	C
rs69769	C/G	1	69769	+	NA	NA	NA	NA	NA	NA	C	C	C	C	C	C	C	C	C	C	C	C	C	C	C	C	C	C	C	C	C	C	C	C	C	C	C	C	C	C	C	C	C	C	C	C	C	G	C
rs69852	G/T	1	69852	+	NA	NA	NA	NA	NA	NA	G	G	G	G	G	G	G	G	G	G	G	G	G	G	G	G	G	G	G	G	G	G	G	G	G	G	G	G	G	G	G	G	G	G	G	G	G	T	G
rs69900	A/C	1	69900	+	NA	NA	NA	NA	NA	NA	A	A	A	A	A	A	A	A	A	A	A	A	A	A	A	A	A	A	A	A	A	A	A	A	A	A	A	A	A	A	A	A	A	A	A	C	A	A	A
rs70101	C/T	1	70101	+	NA	NA	NA	NA	NA	NA	C	C	T	C	C	C	C	C	C	C	C	C	C	C	C	C	C	C	C	C	C	C	C	C	C	C	C	C	C	C	C	C	C	C	C	T	C	C	C
rs70180	C/T	1	70180	+	NA	NA	NA	NA	NA	NA	C	C	T	C	C	C	C	C	C	C	C	C	C	C	C	C	C	C	C	C	C	C	C	C	C	C	C	C	C	C	C	C	C	C	C	T	C	C	C
rs70255	A/T	1	70255	+	NA	NA	NA	NA	NA	NA	A	A	T	A	A	A	A	A	A	A	A	A	A	A	A	A	A	A	A	A	A	A	A	A	A	A	A	A	A	A	A	A	A	A	A	T	A	A	A
rs70337	T/-	1	70337	+	NA	NA	NA	NA	NA	NA	T	T	T	T	T	T	T	T	T	T	T	T	T	T	T	T	T	T	T	T	T	T	T	T	T	T	T	T	T	T	T	-	T	T	T	T	-	T	T
rs70387	G/A	1	70387	+	NA	NA	NA	NA	NA	NA	A	A	G	G	G	G	G	G	A	G	A	G	G	G	G	G	G	A	G	A	A	G	G	A	G	A	G	G	G	G	G	G	G	A	A	G	G	A	G
rs70416	-/T	1	70416	+	NA	NA	NA	NA	NA	NA	T	T	-	-	T	-	-	-	-	-	-	-	-	-	-	-	-	T	-	T	T	-	-	T	-	T	-	-	-	-	-	-	-	T	T	-	-	-	-
rs70458	G/A	1	70458	+	NA	NA	NA	NA	NA	NA	A	A	G	G	G	G	G	G	A	G	A	G	G	G	G	G	G	A	G	A	G	G	G	A	G	A	G	G	G	G	G	G	G	A	A	N	G	G	G
rs70490	G/C	1	70490	+	NA	NA	NA	NA	NA	NA	C	C	G	G	G	G	C	G	G	G	C	G	G	G	G	G	G	C	G	C	C	C	G	C	G	C	G	G	G	G	G	G	G	G	G	N	G	G	G
rs70518	A/-	1	70518	+	NA	NA	NA	NA	NA	NA	N	A	A	A	N	A	A	A	N	A	-	A	A	A	A	A	A	A	A	A	A	A	A	A	A	A	A	A	A	A	A	A	A	A	A	A	A	A	A
rs70519	T/-	1	70519	+	NA	NA	NA	NA	NA	NA	N	T	T	T	N	T	T	T	N	T	-	T	T	T	T	T	T	T	T	T	T	T	T	T	T	-	T	T	T	T	T	T	T	T	T	T	T	T	T
rs70528	A/G	1	70528	+	NA	NA	NA	NA	NA	NA	N	G	G	A	A	A	G	A	N	A	G	A	A	A	A	A	A	A	A	G	G	A	A	G	A	G	A	A	A	A	G	A	A	N	A	A	A	G	A
rs70555	C/T	1	70555	+	NA	NA	NA	NA	NA	NA	N	C	C	C	C	C	C	C	N	N	C	C	C	C	T	C	C	C	C	C	C	C	C	C	C	C	C	C	C	C	C	C	C	C	C	C	T	C	C
rs70563	-/G	1	70563	+	NA	NA	NA	NA	NA	NA	-	G	-	-	-	-	-	-	-	-	G	-	-	-	-	-	-	G	-	G	G	-	-	G	-	G	-	-	-	-	-	-	-	-	-	-	-	-	-
rs70604	C/T	1	70604	+	NA	NA	NA	NA	NA	NA	N	C	C	C	C	C	C	C	N	C	T	C	C	C	C	C	C	C	C	C	C	C	C	C	C	C	C	C	C	C	T	C	C	C	C	N	C	N	C
rs70658	A/G	1	70658	+	NA	NA	NA	NA	NA	NA	N	N	N	A	N	A	A	A	N	A	N	A	A	A	G	A	A	N	A	N	N	A	G	N	A	N	A	A	A	A	A	G	A	N	N	N	G	N	A
rs70699	C/G	1	70699	+	NA	NA	NA	NA	NA	NA	N	N	N	C	N	C	C	C	N	C	N	C	C	C	C	C	G	N	C	N	N	C	G	N	C	N	C	C	C	C	C	G	G	N	N	N	G	N	C
rs70703	C/G	1	70703	+	NA	NA	NA	NA	NA	NA	N	N	N	C	N	C	C	C	N	C	N	C	C	C	C	C	C	N	C	N	N	C	G	N	C	N	C	C	C	C	C	G	C	N	N	N	G	N	C
rs70740	G/A	1	70740	+	NA	NA	NA	NA	NA	NA	N	N	G	G	N	G	G	G	N	G	N	G	G	G	G	G	G	N	G	N	N	G	G	N	G	N	G	G	G	G	G	A	G	N	N	N	A	N	G
rs70758	T/A	1	70758	+	NA	NA	NA	NA	NA	NA	N	N	T	T	T	T	T	T	A	T	N	T	T	T	A	T	A	T	T	T	N	T	A	N	T	N	T	T	T	T	A	A	T	T	N	N	A	T	T
rs70776	G/T	1	70776	+	NA	NA	NA	NA	NA	NA	G	N	G	G	G	G	T	G	T	G	N	G	G	G	G	G	G	T	G	G	N	G	G	G	G	N	G	G	G	G	T	G	G	T	N	N	G	G	G
rs70829	A/G	1	70829	+	NA	NA	NA	NA	NA	NA	N	N	A	A	G	A	G	A	A	A	N	A	A	A	A	A	A	G	A	A	N	G	A	N	A	N	A	A	A	A	G	A	A	G	N	A	A	A	A
rs70840	-/G	1	70840	+	NA	NA	NA	NA	NA	NA	-	-	-	-	G	-	-	-	-	-	-	-	-	-	-	-	-	G	-	-	-	-	-	-	-	-	-	-	-	-	-	-	-	G	-	-	-	-	-
rs70857	G/A	1	70857	+	NA	NA	NA	NA	NA	NA	N	N	G	G	G	G	G	G	G	G	N	G	G	G	G	G	G	G	G	N	N	G	G	N	G	N	G	G	G	G	G	G	G	G	N	A	G	G	G
rs70865	G/C	1	70865	+	NA	NA	NA	NA	NA	NA	N	N	C	G	C	G	C	G	G	G	N	G	G	G	G	G	G	C	G	N	N	G	G	N	G	N	G	G	G	G	G	G	G	C	N	C	G	C	G
rs70881	C/T	1	70881	+	NA	NA	NA	NA	NA	NA	T	T	C	C	C	C	C	C	T	C	N	C	C	C	C	C	C	C	C	T	T	T	C	T	C	C	C	C	C	C	C	C	C	C	T	C	C	C	C
rs71132	C/A	1	71132	+	NA	NA	NA	NA	NA	NA	C	C	A	C	C	C	C	C	N	C	C	C	C	C	C	C	C	C	C	C	C	C	C	C	C	C	C	C	C	C	C	C	C	C	C	A	C	C	C
rs71244	A/G	1	71244	+	NA	NA	NA	NA	NA	NA	G	G	A	A	A	A	A	A	G	A	G	A	A	A	A	A	A	A	A	G	G	G	A	G	A	A	A	A	A	A	A	A	A	A	G	A	A	A	A
rs71301	A/C	1	71301	+	NA	NA	NA	NA	NA	NA	A	A	A	A	C	A	A	A	A	A	A	A	A	A	A	A	A	A	A	A	A	A	A	A	A	A	A	A	A	A	A	A	A	A	A	A	A	C	A
rs72211	C/T	1	72211	+	NA	NA	NA	NA	NA	NA	C	C	T	C	C	C	C	C	C	C	C	C	C	C	C	C	C	C	C	C	C	C	C	C	C	C	C	C	C	C	C	C	C	C	C	T	C	C	C
rs72266	-/T	1	72266	+	NA	NA	NA	NA	NA	NA	T	T	-	-	T	-	-	-	-	-	T	-	-	-	-	-	-	T	-	T	T	-	-	T	-	T	-	-	-	-	-	-	-	T	T	-	-	-	-
rs72432	T/C	1	72432	+	NA	NA	NA	NA	NA	NA	T	T	T	T	T	T	C	T	T	T	T	T	T	T	T	T	T	C	T	T	T	T	T	T	T	T	T	T	T	T	T	T	T	C	T	T	T	T	T
rs72516	T/C	1	72516	+	NA	NA	NA	NA	NA	NA	C	C	T	T	T	T	T	T	C	T	C	T	T	T	T	T	T	T	T	C	C	C	T	C	T	T	T	T	T	T	T	T	T	T	C	T	T	T	T
rs72553	G/A	1	72553	+	NA	NA	NA	NA	NA	NA	G	G	G	G	G	G	G	G	G	G	G	G	G	G	G	G	G	G	G	G	G	G	G	G	G	G	G	G	G	G	G	G	G	G	G	A	G	G	G
rs72754	A/G	1	72754	+	NA	NA	NA	NA	NA	NA	A	A	A	A	A	A	A	A	A	A	A	A	A	A	A	A	A	A	A	A	A	A	A	A	A	A	A	A	A	A	A	A	A	A	A	G	A	A	A
rs72902	G/T	1	72902	+	NA	NA	NA	NA	NA	NA	G	G	T	G	G	G	G	G	G	G	G	G	G	G	G	G	G	G	G	G	G	G	G	G	G	G	G	G	G	G	G	G	G	G	G	T	G	G	G
rs73461	G/C	1	73461	+	NA	NA	NA	NA	NA	NA	G	G	C	G	G	G	G	G	G	G	G	G	G	G	G	G	G	G	G	G	G	G	G	G	G	G	G	G	G	G	G	G	G	G	G	C	G	G	G
rs73993	C/T	1	73993	+	NA	NA	NA	NA	NA	NA	T	T	C	C	C	C	C	C	C	C	T	C	C	C	C	C	C	C	C	T	T	C	C	T	C	C	C	C	C	C	C	C	C	C	T	C	C	C	C
rs73994	A/-	1	73994	+	NA	NA	NA	NA	NA	NA	-	-	A	A	A	A	A	A	A	A	-	A	A	A	A	A	A	A	A	-	-	A	A	-	A	A	A	A	A	A	A	A	A	A	-	A	A	A	A
rs73995	T/-	1	73995	+	NA	NA	NA	NA	NA	NA	-	-	T	T	T	T	T	T	T	T	-	T	T	T	T	T	T	T	T	-	-	T	T	-	T	T	T	T	T	T	T	T	T	T	-	T	T	T	T
rs73996	T/-	1	73996	+	NA	NA	NA	NA	NA	NA	-	-	T	T	T	T	T	T	T	T	-	T	T	T	T	T	T	T	T	-	-	T	T	-	T	T	T	T	T	T	T	T	T	T	-	T	T	T	T
rs73997	A/-	1	73997	+	NA	NA	NA	NA	NA	NA	-	-	A	A	A	A	A	A	A	A	-	A	A	A	A	A	A	A	A	-	-	A	A	-	A	A	A	A	A	A	A	A	A	A	-	A	A	A	A
rs74177	C/A	1	74177	+	NA	NA	NA	NA	NA	NA	C	C	A	C	C	C	C	C	C	C	C	C	C	C	C	C	C	C	C	C	C	C	C	C	C	C	C	C	C	C	C	C	A	C	C	A	C	C	C
rs74480	C/G	1	74480	+	NA	NA	NA	NA	NA	NA	C	C	C	C	C	C	C	C	C	C	C	C	C	C	G	C	G	C	C	C	C	C	C	C	C	C	C	C	C	C	C	G	C	C	C	C	G	C	C
rs74481	T/C	1	74481	+	NA	NA	NA	NA	NA	NA	T	T	T	T	T	T	T	T	T	T	T	T	T	T	T	T	T	T	T	T	T	T	T	T	T	T	T	T	T	T	T	T	T	T	T	T	T	C	T
rs74489	A/G	1	74489	+	NA	NA	NA	NA	NA	NA	A	A	A	G	A	G	A	G	A	G	A	G	G	G	A	G	A	A	G	A	A	A	A	A	G	G	G	G	G	G	A	A	A	A	A	A	A	A	G
rs74520	A/T	1	74520	+	NA	NA	NA	NA	NA	NA	A	A	A	A	A	A	A	A	A	A	A	A	A	A	A	A	A	A	A	A	A	A	A	A	A	A	A	A	A	A	A	A	A	A	A	A	A	T	A
rs74578	C/T	1	74578	+	NA	NA	NA	NA	NA	NA	C	C	C	C	C	C	C	C	C	C	C	C	C	C	T	C	C	C	C	C	C	C	C	C	C	C	C	C	C	C	C	T	C	C	C	C	T	C	C
rs74628	C/A	1	74628	+	NA	NA	NA	NA	NA	NA	C	C	C	C	C	C	N	C	C	C	C	C	C	C	C	C	C	C	C	C	C	C	C	C	C	C	C	C	C	C	C	C	C	C	C	C	C	A	C
rs74640	C/T	1	74640	+	NA	NA	NA	NA	NA	NA	C	C	C	C	C	C	C	C	C	C	C	C	C	C	C	C	C	C	C	C	C	C	C	C	C	C	C	C	C	C	C	C	C	C	C	C	C	T	C
rs74670	T/A	1	74670	+	NA	NA	NA	NA	NA	NA	T	T	T	T	T	T	T	T	T	T	T	T	T	T	T	T	T	T	T	T	T	T	T	T	T	T	T	T	T	T	T	T	T	T	T	T	T	A	T
rs74687	T/C	1	74687	+	NA	NA	NA	NA	NA	NA	C	T	T	T	T	T	T	T	C	T	C	T	T	T	T	T	T	T	T	C	C	C	T	C	T	T	T	T	T	T	T	T	T	T	C	T	T	T	T
rs74833	A/G	1	74833	+	NA	NA	NA	NA	NA	NA	A	A	A	A	A	A	A	A	A	A	A	A	A	A	A	A	A	A	A	A	A	A	A	A	A	A	A	A	A	A	A	A	A	A	A	A	A	G	A
rs74951	T/C	1	74951	+	NA	NA	NA	NA	NA	NA	T	T	T	T	T	T	T	T	T	T	T	T	T	T	T	T	T	T	T	T	T	T	T	T	T	T	T	T	T	T	T	T	T	T	T	C	T	T	T
rs74955	C/T	1	74955	+	NA	NA	NA	NA	NA	NA	C	C	C	C	C	C	C	C	C	C	C	C	C	C	C	C	C	C	C	C	C	C	C	C	C	C	C	C	C	C	C	C	C	C	C	C	C	T	C
rs74966	T/G	1	74966	+	NA	NA	NA	NA	NA	NA	T	T	T	T	T	T	T	T	T	T	T	T	T	T	T	T	T	T	T	T	T	T	T	T	T	T	T	T	T	T	T	T	T	T	T	T	T	G	T
rs75015	T/G	1	75015	+	NA	NA	NA	NA	NA	NA	T	T	T	T	T	T	T	T	T	T	T	T	T	T	T	T	T	T	T	T	T	T	T	T	T	T	T	T	T	T	T	T	T	T	T	T	T	G	T
rs75091	T/C	1	75091	+	NA	NA	NA	NA	NA	NA	T	T	T	T	T	T	T	T	T	T	T	T	T	T	T	T	T	T	T	T	T	T	T	T	T	T	T	T	T	T	T	T	T	T	T	T	T	C	T
rs75122	G/A	1	75122	+	NA	NA	NA	NA	NA	NA	G	G	G	G	G	G	G	G	G	G	G	G	G	G	G	G	G	G	G	G	G	G	G	G	G	G	G	G	G	G	G	G	G	G	G	G	G	A	G
rs75152	C/T	1	75152	+	NA	NA	NA	NA	NA	NA	C	C	C	C	C	C	C	C	C	C	C	C	C	C	C	C	C	C	C	C	C	C	C	C	C	C	C	C	C	C	C	C	C	C	C	C	C	T	C
rs75155	T/C	1	75155	+	NA	NA	NA	NA	NA	NA	T	T	T	T	T	T	T	T	T	T	T	T	T	T	T	T	T	T	T	T	T	T	T	T	T	T	T	T	T	T	T	T	T	T	T	T	T	C	T
rs75163	A/G	1	75163	+	NA	NA	NA	NA	NA	NA	A	A	A	A	A	A	A	A	A	A	A	A	A	A	A	A	A	A	A	A	A	A	A	A	A	A	A	A	A	A	A	A	A	A	A	A	A	G	A
rs75175	T/A	1	75175	+	NA	NA	NA	NA	NA	NA	T	T	T	T	T	T	T	T	T	T	T	T	T	T	T	T	T	T	T	T	T	T	T	T	T	T	T	T	T	T	T	T	T	T	T	T	T	A	T
rs75206	G/A	1	75206	+	NA	NA	NA	NA	NA	NA	G	G	G	G	G	G	G	G	G	G	G	G	G	G	G	G	G	G	G	G	G	G	G	G	G	G	G	G	G	G	G	G	G	G	G	G	G	A	G
rs75242	G/A	1	75242	+	NA	NA	NA	NA	NA	NA	G	G	G	G	G	G	G	G	G	G	G	G	G	G	G	G	G	G	G	G	G	G	G	G	G	G	G	G	G	G	G	G	G	G	G	G	G	A	G
rs75273	C/G	1	75273	+	NA	NA	NA	NA	NA	NA	C	C	C	C	C	C	C	C	C	C	C	C	C	C	C	C	C	C	C	C	C	C	C	C	C	C	C	C	C	C	C	C	C	C	C	C	C	G	C
rs75279	T/G	1	75279	+	NA	NA	NA	NA	NA	NA	T	T	T	T	T	T	T	T	T	T	T	T	T	T	T	T	T	T	T	T	T	T	T	T	T	T	T	T	T	T	T	T	T	T	T	T	T	G	T
rs75292	T/C	1	75292	+	NA	NA	NA	NA	NA	NA	T	T	T	T	T	T	T	T	T	T	T	T	T	T	T	T	T	T	T	T	T	T	T	T	T	T	T	T	T	T	T	T	T	T	T	T	T	C	T
rs75334	T/A	1	75334	+	NA	NA	NA	NA	NA	NA	T	T	T	T	T	T	T	T	T	T	T	T	T	T	T	T	T	T	T	T	T	T	T	T	T	T	T	T	T	T	T	T	T	T	T	T	T	A	T
rs75338	C/T	1	75338	+	NA	NA	NA	NA	NA	NA	C	C	C	C	C	C	C	C	C	C	C	C	C	C	C	C	C	C	C	C	C	C	C	C	C	C	C	C	C	C	C	C	C	C	C	C	C	T	C
rs75459	G/T	1	75459	+	NA	NA	NA	NA	NA	NA	G	G	G	G	G	G	G	G	G	G	G	G	G	G	G	G	G	G	G	G	G	G	G	G	G	G	G	G	G	G	G	G	G	G	G	G	G	T	G
rs75476	A/C	1	75476	+	NA	NA	NA	NA	NA	NA	A	A	A	A	A	A	A	A	A	A	A	A	A	A	A	A	A	A	A	A	A	A	A	A	A	A	A	A	A	A	A	A	A	A	A	A	A	C	A
rs75546	-/G	1	75546	+	NA	NA	NA	NA	NA	NA	-	G	-	-	G	-	-	-	-	-	-	-	-	-	-	-	G	G	-	-	-	-	-	G	-	G	-	-	-	-	-	-	-	G	-	-	-	-	-
rs75725	G/A	1	75725	+	NA	NA	NA	NA	NA	NA	G	G	G	G	G	G	G	G	G	G	G	G	G	G	G	G	G	G	G	G	G	G	G	G	G	G	G	G	G	G	G	G	G	G	G	A	G	G	G
rs75897	G/C	1	75897	+	NA	NA	NA	NA	NA	NA	G	C	C	G	G	G	C	G	G	G	G	G	G	G	C	G	C	C	G	G	G	G	C	C	G	C	G	G	G	G	C	C	C	C	G	C	C	N	G
rs75921	G/A	1	75921	+	NA	NA	NA	NA	NA	NA	G	G	A	G	G	G	G	G	G	G	G	G	G	G	A	G	A	G	G	G	G	G	A	G	G	A	G	G	G	G	A	A	G	A	G	G	A	G	G
rs76001	A/G	1	76001	+	NA	NA	NA	NA	NA	NA	A	A	A	A	A	A	A	A	A	A	A	A	A	A	A	A	A	A	A	A	A	A	A	A	A	A	A	A	A	A	A	A	A	A	A	G	A	A	A
rs76163	A/G	1	76163	+	NA	NA	NA	NA	NA	NA	A	A	A	A	A	A	A	A	A	A	A	A	A	A	A	A	A	A	A	A	A	A	A	A	A	A	A	A	A	A	A	A	A	A	A	G	A	A	A
rs76219	C/T	1	76219	+	NA	NA	NA	NA	NA	NA	C	C	C	C	C	C	C	C	C	C	C	C	C	C	C	C	C	C	C	C	C	C	C	C	C	C	C	C	C	C	C	C	C	C	C	T	C	C	C
rs76400	T/C	1	76400	+	NA	NA	NA	NA	NA	NA	T	T	C	T	N	T	T	T	T	T	T	T	T	T	C	T	C	N	T	T	T	T	C	T	T	T	T	T	T	T	T	C	C	C	T	T	T	T	T
rs76437	T/-	1	76437	+	NA	NA	NA	NA	NA	NA	-	T	T	T	N	T	T	T	T	T	-	T	T	T	T	T	T	N	T	-	-	-	T	T	T	T	T	T	T	T	T	T	T	T	-	T	T	T	T
rs76522	G/A	1	76522	+	NA	NA	NA	NA	NA	NA	G	G	G	G	A	G	G	G	G	G	G	G	G	G	G	G	G	A	G	G	G	G	G	G	G	G	G	G	G	G	G	G	G	G	G	G	G	G	G
rs76559	A/-	1	76559	+	NA	NA	NA	NA	NA	NA	A	A	A	A	-	A	-	A	A	A	A	A	A	A	A	A	-	-	A	A	A	A	A	A	A	-	A	A	A	A	-	-	A	-	A	A	-	A	A
rs76634	A/C	1	76634	+	NA	NA	NA	NA	NA	NA	A	A	A	A	A	A	A	A	A	A	A	A	A	A	A	A	A	A	A	A	A	A	A	A	A	A	A	A	A	A	A	A	A	A	A	C	A	A	A
rs76932	T/A	1	76932	+	NA	NA	NA	NA	NA	NA	T	T	T	T	A	T	T	T	T	T	T	T	T	T	T	T	T	A	T	T	T	T	T	T	T	T	T	T	T	T	T	T	T	T	T	T	T	T	T
rs77038	T/C	1	77038	+	NA	NA	NA	NA	NA	NA	C	T	T	T	N	T	T	T	C	T	C	T	T	T	T	T	T	N	T	C	C	C	T	T	T	T	T	T	T	T	T	T	T	T	C	T	T	T	T
rs77074	C/T	1	77074	+	NA	NA	NA	NA	NA	NA	C	T	C	C	N	C	C	C	C	C	C	C	C	C	C	C	C	N	C	C	C	C	C	T	C	C	C	C	C	C	C	C	C	C	C	C	C	C	C
rs77155	G/T	1	77155	+	NA	NA	NA	NA	NA	NA	G	T	T	G	N	G	G	G	G	G	G	G	G	G	G	G	T	N	G	G	G	G	G	T	G	G	G	G	G	G	G	G	G	G	G	G	G	G	G
rs77250	C/A	1	77250	+	NA	NA	NA	NA	NA	NA	C	C	C	C	A	C	C	C	C	C	C	C	C	C	C	C	C	C	C	C	C	C	C	C	C	C	C	C	C	C	C	C	C	C	C	C	C	C	C
rs77262	G/A	1	77262	+	NA	NA	NA	NA	NA	NA	G	G	G	G	A	G	G	G	G	G	G	G	G	G	G	G	G	A	G	G	G	G	G	G	G	G	G	G	G	G	G	G	G	G	G	G	G	G	G
rs77309	C/-	1	77309	+	NA	NA	NA	NA	NA	NA	-	C	C	C	C	C	C	C	C	C	-	C	C	C	C	C	C	C	C	-	-	-	C	C	C	C	C	C	C	C	C	C	C	C	-	C	C	C	C
rs77343	T/C	1	77343	+	NA	NA	NA	NA	NA	NA	T	T	T	T	C	T	T	T	T	T	T	T	T	T	T	T	T	C	T	T	T	T	T	T	T	T	T	T	T	T	T	T	T	T	T	T	T	T	T
rs77346	A/C	1	77346	+	NA	NA	NA	NA	NA	NA	A	A	A	A	C	A	A	A	A	A	A	A	A	A	A	A	A	C	A	A	A	A	A	A	A	A	A	A	A	A	A	A	A	A	A	A	A	A	A
rs77360	A/G	1	77360	+	NA	NA	NA	NA	NA	NA	A	A	A	A	G	A	A	A	A	A	A	A	A	A	A	A	A	G	A	A	A	A	A	A	A	A	A	A	A	A	A	A	A	A	A	A	A	A	A
rs77501	G/A	1	77501	+	NA	NA	NA	NA	NA	NA	G	A	G	G	G	G	G	G	G	G	G	G	G	G	G	G	G	G	G	G	G	G	G	A	G	G	G	G	G	G	G	G	G	G	G	G	G	G	G
rs77558	C/T	1	77558	+	NA	NA	NA	NA	NA	NA	C	C	C	C	T	C	C	C	C	C	C	C	C	C	C	C	C	T	C	C	C	C	C	C	C	C	C	C	C	C	C	C	C	C	C	C	C	C	C
rs77597	C/T	1	77597	+	NA	NA	NA	NA	NA	NA	C	C	C	C	T	C	C	C	C	C	C	C	C	C	C	C	C	T	C	C	C	C	C	C	C	C	C	C	C	C	C	C	C	C	C	C	C	C	C
rs77694	A/G	1	77694	+	NA	NA	NA	NA	NA	NA	A	A	A	A	A	A	A	A	A	A	A	A	A	A	A	A	A	A	A	A	A	A	A	A	A	A	A	A	A	A	A	A	A	A	A	G	A	A	A
rs77703	T/A	1	77703	+	NA	NA	NA	NA	NA	NA	T	T	T	T	A	T	T	T	T	T	T	T	T	T	T	T	T	A	T	T	T	T	T	T	T	T	T	T	T	T	T	T	T	T	T	T	T	T	T
rs77748	T/G	1	77748	+	NA	NA	NA	NA	NA	NA	T	T	T	T	G	T	T	T	T	T	T	T	T	T	T	T	T	G	T	T	T	T	T	T	T	T	T	T	T	T	T	T	T	T	T	T	T	T	T
rs77784	T/A	1	77784	+	NA	NA	NA	NA	NA	NA	T	T	T	T	A	T	T	T	T	T	T	T	T	T	T	T	T	A	T	T	T	T	T	T	T	T	T	T	T	T	T	T	T	T	T	T	T	T	T
rs77928	A/T	1	77928	+	NA	NA	NA	NA	NA	NA	A	A	A	T	A	T	A	T	A	T	A	T	T	T	A	T	A	A	T	A	A	A	T	A	T	A	T	T	T	T	A	A	A	A	A	A	A	A	T
rs78073	A/C	1	78073	+	NA	NA	NA	NA	NA	NA	A	A	A	A	A	A	A	A	A	A	A	A	A	A	A	A	A	A	A	A	A	A	A	A	A	A	A	A	A	A	A	A	A	A	A	C	A	A	A
rs78426	C/A	1	78426	+	NA	NA	NA	NA	NA	NA	A	A	C	C	C	C	C	C	A	C	A	C	C	C	C	C	C	C	C	A	A	A	C	A	C	A	C	C	C	C	A	C	C	C	A	C	C	C	C
rs78543	T/C	1	78543	+	NA	NA	NA	NA	NA	NA	T	T	T	C	T	C	T	C	T	C	T	C	C	C	T	C	C	T	C	T	C	T	C	T	C	T	C	C	C	C	T	T	T	T	T	T	T	T	C
rs78551	C/A	1	78551	+	NA	NA	NA	NA	NA	NA	A	A	A	C	A	C	C	C	A	C	C	C	C	C	C	C	A	A	C	A	A	C	C	A	C	A	C	C	C	C	A	C	A	C	A	C	C	C	C
rs78692	A/T	1	78692	+	NA	NA	NA	NA	NA	NA	A	A	A	A	A	A	A	A	A	A	A	A	A	A	A	A	A	A	A	A	A	A	A	A	A	A	A	A	A	A	A	A	T	T	A	T	T	T	A
rs78761	A/G	1	78761	+	NA	NA	NA	NA	NA	NA	A	A	A	A	A	A	A	A	A	A	A	A	A	A	A	A	A	A	A	A	A	A	A	A	A	A	A	A	A	A	A	A	G	A	A	N	G	G	A
rs78779	A/C	1	78779	+	NA	NA	NA	NA	NA	NA	A	A	A	A	A	A	A	A	A	A	A	A	A	A	A	A	A	A	A	A	A	A	A	A	A	A	A	A	A	A	A	A	C	C	A	N	A	C	A
rs78784	C/T	1	78784	+	NA	NA	NA	NA	NA	NA	T	T	C	C	T	C	C	C	T	C	T	C	C	C	C	C	C	C	C	T	T	T	C	T	C	T	C	C	C	C	C	C	C	C	T	N	C	C	C
rs78788	C/T	1	78788	+	NA	NA	NA	NA	NA	NA	C	C	C	C	C	C	C	C	C	C	C	C	C	C	C	C	C	C	C	C	C	C	C	C	C	C	C	C	C	C	C	C	T	T	C	N	C	C	C
rs78790	A/C	1	78790	+	NA	NA	NA	NA	NA	NA	A	A	A	A	A	A	A	A	A	A	A	A	A	A	A	A	A	A	A	A	A	A	A	A	A	A	A	A	A	A	A	A	C	C	A	N	A	A	A
rs78795	T/C	1	78795	+	NA	NA	NA	NA	NA	NA	T	T	T	T	T	T	T	T	T	T	T	T	T	T	T	T	T	T	T	T	T	T	T	T	T	T	T	T	T	T	T	T	C	C	T	N	T	C	T
rs78797	A/G	1	78797	+	NA	NA	NA	NA	NA	NA	A	A	A	A	A	A	A	A	A	A	A	A	A	A	A	A	A	A	A	A	A	A	A	A	A	A	A	A	A	A	A	A	G	G	A	N	A	G	A
rs78850	G/T	1	78850	+	NA	NA	NA	NA	NA	NA	G	G	G	G	G	G	G	G	G	G	G	G	G	G	G	G	G	G	G	G	G	G	G	G	G	G	G	G	G	G	G	G	T	G	G	N	G	T	G
rs78964	T/A	1	78964	+	NA	NA	NA	NA	NA	NA	T	T	T	T	T	T	T	T	T	T	T	T	T	T	T	T	T	T	T	T	T	T	T	T	T	T	T	T	T	T	T	T	A	T	T	N	T	T	T
rs79204	T/C	1	79204	+	NA	NA	NA	NA	NA	NA	T	T	T	T	T	T	C	T	T	T	T	T	T	T	C	T	T	T	T	T	T	T	T	T	T	T	T	T	T	T	T	C	C	T	T	N	T	C	T
rs79336	-/G	1	79336	+	NA	NA	NA	NA	NA	NA	-	-	-	-	-	-	-	-	-	-	-	-	-	-	-	-	-	-	-	-	-	-	-	-	-	-	-	-	-	-	-	-	-	-	-	-	-	-	-
rs79337	-/A	1	79337	+	NA	NA	NA	NA	NA	NA	-	-	-	-	-	-	-	-	-	-	-	-	-	-	-	-	-	-	-	-	-	-	-	-	-	-	-	-	-	-	-	-	-	-	-	-	-	-	-
rs79339	T/G	1	79339	+	NA	NA	NA	NA	NA	NA	T	T	T	T	T	T	G	T	T	T	T	T	T	T	T	T	T	T	T	T	T	T	T	T	T	T	T	T	T	T	T	G	G	T	T	N	T	T	T
rs79346	A/T	1	79346	+	NA	NA	NA	NA	NA	NA	A	A	A	A	A	A	T	A	A	A	A	A	A	A	A	A	A	A	A	A	A	A	A	A	A	A	A	A	A	A	A	T	T	A	A	N	A	A	A
rs79371	G/A	1	79371	+	NA	NA	NA	NA	NA	NA	A	G	G	G	G	G	G	G	A	G	A	G	G	G	G	G	G	G	G	A	A	A	G	A	G	G	G	G	G	G	G	G	G	G	A	N	G	G	G
rs79519	T/A	1	79519	+	NA	NA	NA	NA	NA	NA	A	T	T	T	A	T	T	T	T	T	T	T	T	T	T	T	A	A	T	T	T	T	A	T	T	T	T	T	T	T	T	T	A	T	T	N	T	T	T
rs79685	T/A	1	79685	+	NA	NA	NA	NA	NA	NA	T	T	T	T	T	T	A	T	T	T	T	T	T	T	A	T	A	T	T	T	T	T	A	T	T	T	T	T	T	T	T	A	A	N	T	N	A	A	T
[truncated: 123 more columns]

## Sheet: principal components
Supplemental Dataset. Luzarowska et al. (2023). Plant Cell
Supplemental Dataset 4. Data used for GWAS using complete sequenced information from 162 Arabidopsis ecotypes. Genotypic matrix, generated from the alignment in Supp. File 1; kinship matrix used to control for population structure and principal components (PCA) used to control for confounding effects. Phenotypic data for HD and 3D were extracted from Supplemental Dataset 1.
<Covariate>
<Trait>	PC1	PC2	PC3
11ME1-32	57.1283	10.1718	-21.1757
11PNA4-101	26.8174	8.3364	37.6711
328PNA054	22.0771	17.8459	-5.80544
Omo2-1	-24.9261	-29.0872	-4.46082
Or-1	-14.9016	-29.0534	-3.58068
ALL1-2	34.0851	8.79399	-14.4727
ALL1-3	31.515	13.7782	-9.98255
Aa-0	-4.80925	1.11649	36.1576
Ag-0	25.9808	9.03848	-11.7628
Alc-0	13.1302	-20.9357	-14.106
Alst-1	57.5656	1.49104	-31.8674
Amel-1	11.2296	-46.8869	9.48584
An-1	27.9698	-5.6235	10.5595
An-2	-3.51446	-35.5837	27.0429
Ang-0	16.5657	34.2786	-2.47751
Ann-1	21.9812	28.9033	-7.03062
App1-16	-10.3019	-45.3626	-5.51718
Arby-1	-25.343	-21.2437	-6.86172
BAY1-2	-14.4948	-16.9142	14.3105
Ba-1	7.47253	21.1845	43.7886
Baa-1	11.5718	-12.6362	25.8303
Bay-0	-31.5453	27.9403	-1.8184
Be-1	-28.5889	29.1772	17.7719
Belmonte-4-94	17.7804	24.3397	-15.4209
Benk-1	12.7695	-1.5062	20.8996
Bg2	51.6848	4.16894	-30.9387
Bla-1	15.6412	1.23694	-15.4409
Blh-1	-1.51226	-15.2894	38.8684
Blh-2	-61.821	7.61145	-24.9079
Boot-1	42.7872	1.15956	-14.0408
Bor-1	-58.6616	22.3229	-24.3364
Bor-4	-72.8349	31.3661	-24.5691
Br-0	13.882	27.4818	-17.7115
Bro1-6	-23.9254	-22.5985	-12.3191
Bs-2	-2.81994	33.3666	-1.57161
Bsch-0	-10.4719	16.7512	26.2863
Bu-0	-10.5876	10.7212	35.4288
Bur-0	8.19943	-65.9997	-10.2899
C24	8.95321	11.6954	-16.5852
CAM-16	51.1821	6.65347	-24.4392
CAM-61	59.3599	0.683651	-25.8284
CIBC17	20.4767	-24.9822	9.87901
CIBC2	24.572	-31.205	6.00296
CIBC4	25.8558	-36.4046	12.5085
CIBC5	24.8287	-29.3467	5.43033
CSHL5	28.4557	-19.4823	17.5958
CUR-3	26.3003	18.7138	-18.4761
Ca-0	7.598	24.3556	55.4773
Can-0	1.98859	-20.6237	-13.819
Cen-0	35.9731	20.8247	-5.57986
Cha-0	-27.4183	-22.5027	-19.2178
Chat-1	31.3322	11.7977	-0.127785
Cit-0	19.2661	6.34571	-18.9152
Cnt-1	65.3264	4.53312	-34.4238
Co-2	2.27763	13.8784	5.76609
Co-4	15.5838	-2.78685	-3.57307
Coc-1	47.633	2.98065	-27.6142
Col-0	-14.5347	30.2518	87.0474
Com-1	54.2183	0.805042	-28.1667
Ct-1	-37.7444	20.8255	-21.4595
Cvi-0	-16.4352	-38.7025	-25.076
Da-0	-15.5182	20.2487	23.2756
Da(1)-12	-67.4789	24.0392	-28.1075
Db-0	-11.2216	17.2392	39.6196
Di-1	14.2222	34.2635	-0.946594
Do-0	-1.92621	6.27515	38.5276
Dra-2	-65.2501	26.0543	-26.1433
Dra3-1	-25.9593	-22.3416	-3.99467
DraII-1	-65.147	27.888	-25.4264
DraIV1-14	-65.7006	26.6579	-29.1783
DraIV1-5	-58.8487	33.0252	-25.7014
DraIV6-16	-59.8023	21.7742	-27.9892
DraIV6-35	-61.9401	25.3832	-24.1814
Duk	-68.5597	33.0611	-21.8482
Ede-1	17.4666	-23.2577	34.0061
Eden-2	-26.2428	-79.892	-22.9702
Edi-0	23.809	-29.0646	11.5526
Ep-0	-13.0533	30.2139	52.6164
Es-0	-36.4947	-35.3854	-20.7425
Est-0	-16.2331	2.71048	-19.2218
Est-1	-27.0755	13.6449	32.1626
FAb-4	-24.5798	-72.7453	-25.3703
Fei-0	58.8516	11.9355	-27.218
Fi-1	-7.06539	-9.73671	33.164
Fja1-1	-31.1236	-27.1458	-11.7922
Fja1-2	-22.7922	-15.4832	-14.5375
FjA1-5	-29.9875	-12.6169	-9.61374
Fr-4	-11.7067	23.5304	42.9725
Frd-1	18.4633	-26.546	6.206
Ga-0	-33.5811	14.3719	-17.0617
Ga-2	0.966313	19.75	52.9084
Gd-1	-12.0017	18.2138	46.0534
Ge-0	37.1779	19.5189	-15.3706
Ge-1	1.68837	31.9358	-1.20872
Gel-1	14.5446	-17.9592	28.6902
Gie-0	-15.3256	-30.7318	16.1045
G"-0	2.80811	-16.6788	37.5037
Got-7	8.80217	-49.595	18.2305
Gr-1	-58.8659	27.5504	-16.3937
Gr-5	-30.2569	13.6944	-13.8844
Gu-1	-4.75738	24.5508	59.5332
Gy-0	57.9373	-1.57758	-28.0798
HR5	66.7403	5.66563	-36.201
HSm	-55.5054	24.9646	-22.3103
Ha-0	-0.511454	10.8055	16.9812
Hau-0	-18.0309	-21.2491	-0.343334
Hey-1	14.7535	-18.6183	23.3162
Hh-0	-4.58718	-20.4057	1.87924
Hi-0	-7.22768	25.4045	22.9093
Hn-0	-3.62495	-34.4323	37.5617
Hod	-62.1691	11.8169	-17.4521
Hov4-1	-27.3221	-24.6911	5.8824
Hovdala-2	-33.7644	-9.47157	4.64234
Hs-0	0.364455	-39.0316	32.486
In-0	-25.4961	15.7769	-15.2222
JEA	10.2903	1.35283	-19.8122
Je-0	-31.4539	-18.7532	-13.5676
Jl-3	-58.8847	18.4405	-22.6757
Jm-1	-68.053	28.1346	-22.4718
PHW-3	6.19947	2.65759	33.5203
KBS-Mac-8	19.5077	2.07738	70.2326
Knox-11	29.4794	6.45064	56.1481
Ka-0	-30.7415	9.56177	-14.3339
Kas-2	-41.7823	-34.0638	-15.3852
Kelsterbach-2	-12.3685	23.7001	46.2377
Kelsterbach-4	-10.8342	22.7729	26.1659
Kin-0	58.571	5.84798	-18.3304
Kl-5	-5.01208	10.5097	42.5937
Kn-0	-55.193	-5.58952	-18.6091
Knox-18	29.6451	12.2472	8.6822
Kr-0	1.43937	1.67031	33.4614
Kro-0	-11.3425	27.2764	44.5843
Krot-2	-57.8534	25.1231	-16.648
Kulturen-1	-24.5069	-26.4706	-10.0186
LAC-3	56.3148	0.554536	-26.1036
LAC-5	4.05289	26.5653	-9.55214
Lov-5	-25.6662	-72.3948	-21.8332
LDV-14	40.8733	-2.81156	-20.257
LDV-25	54.2775	2.14343	-23.072
LDV-34	47.0806	8.58681	-22.653
LDV-58	45.0241	4.15382	-23.7566
LI-OF-095	54.713	1.4568	-14.9741
LL-0	14.7398	14.796	-17.269
Lc-0	4.83729	25.8707	32.252
Ler-1	-49.3719	-12.8547	-8.55955
Li-3	-31.3621	27.3879	28.1364
Li-5:2	3.27779	13.6872	30.6757
Li-6	-22.4164	29.4054	3.41174
Li-7	-5.79735	11.2383	38.8492
Liarum	-35.6221	-22.6379	-11.9992
Lillo-1	-17.3086	-20.7746	-5.09826
Lip-0	-60.188	8.2149	-18.4784
Lis-1	-34.2231	-22.0604	-5.81447
Lis-2	-26.899	-19.6576	-21.5619
Lisse	6.87513	-39.5948	9.549
Lm-2	44.5633	1.48296	-18.8986
Lom1-1	-34.7291	15.7873	6.34154
Lp2-2	-64.8195	25.31	-18.0486
Lp2-6	-63.2199	25.0744	-14.268
Lund	1.95515	-49.1435	-3.41039
Lz-0	29.1134	23.9468	-3.31379
MIB-15	24.8645	34.8464	-4.46
MIB-22	20.9805	28.8236	-6.34881
MIB-28	31.1874	40.8079	9.82868
MIB-84	24.3226	39.2718	14.2065
MNF-Che-2	-6.19049	-10.7369	30.5295
MNF-Jac-32	38.329	4.22713	24.5126
MNF-Pot-48	28.7252	-2.44394	39.0014
MNF-Pot-68	18.7128	-14.1059	43.3751
MOG-37	46.0737	1.23879	-22.8246
Map-42	49.6953	-19.5124	56.7086
Mc-0	0.659665	-78.0987	-17.595
Mh-0	-11.2912	23.6192	55.3468
Mnz-0	10.822	-29.6399	22.6442
Mr-0	-6.35294	-25.5266	-23.933
Mrk-0	-0.592688	24.5863	-4.86812
Mt-0	-10.0831	17.3551	56.6098
Mz-0	-15.791	25.3096	38.846
N13	-45.6361	-27.9787	-19.3819
N4	-31.2652	-32.9352	-22.0624
N7	-43.7414	-19.4272	-16.5804
NFA-10	52.4832	4.33988	-28.2953
NFA-8	67.2846	2.1279	-36.8958
NFC-20	20.626	-20.3331	5.60031
Na-1	-6.37711	9.34013	12.805
Nc-1	5.6522	24.404	11.8555
Nd-1	-7.15137	14.602	36.6788
No-0	-51.5483	11.6359	-13.5958
Nok-1	12.4482	-27.2838	17.9345
Nw-0-1	-11.4629	24.2442	62.3247
Nw-2	-36.8527	6.04656	28.813
Nz1	58.1988	5.73451	-25.7368
Ob-1	-13.3777	21.3843	47.2848
Old-1	2.80506	-48.5159	27.1601
Or-0	-12.7292	29.2224	58.0803
Ors-1	-18.7381	6.03814	-7.12625
Ors-2	-16.3061	4.34027	-12.0145
Ost-0	-18.6554	-54.8322	-16.7421
Oy-0	-16.2233	-22.3372	12.2088
PAR-3	50.1052	0.16772	-19.4619
PAR-4	45.4012	1.21254	-19.161
PAR-5	46.4738	7.76504	-18.6856
PHW-10	12.6395	-25.6065	18.0465
PHW-13	69.5192	5.94237	-43.7581
PHW-14	62.162	5.72971	-29.1644
PHW-20	48.0384	2.21945	-24.4104
PHW-22	37.4983	6.63823	-14.7355
PHW-26	27.0191	-8.58992	-6.46214
PHW-28	30.2469	-10.3054	1.69443
PHW-31	39.6194	-5.00551	-16.8976
PHW-33	12.5808	-34.1216	16.5456
PHW-35	38.2526	8.1268	-6.74732
PHW-36	27.1648	23.4465	-10.4494
PHW-37	28.1221	27.0253	-6.75423
Pa-1	8.6026	10.8121	-18.0638
Pa-2	-3.32853	-1.38087	-10.24
Paw-3	26.9754	6.27993	42.453
Pent-1	-45.0406	-4.53846	-12.5007
Per-1	-53.0059	-14.8542	-16.5016
Petergof	-49.3833	25.3163	-9.38326
Pla-0	-6.48152	13.8726	-6.75295
Pn-0	39.7446	-8.38746	-11.3326
Pna-17	20.5979	-11.1907	51.7868
Pog-0	44.6971	10.3921	-20.5898
Pr-0	-23.1633	24.705	32.2503
Pro-0	37.3318	-13.2214	-22.2882
Pu2-23	-60.9568	11.8424	-24.688
Pu2-24	-53.3595	27.3409	-13.7095
ROM-1	29.6352	28.2148	-11.1242
RRS-10	46.3091	-27.5269	73.1341
RRS-7	9.83657	16.2191	5.80427
Ra-0	28.7582	26.1698	0.597531
Rak-2	-60.9803	26.7124	-23.8298
Ren-1	43.3674	-6.0338	-13.4554
Rev-2	-29.1025	-17.8488	-5.36431
Rhen-1	14.4315	-24.9098	18.1898
Rmx-A180	57.6846	-1.97103	8.9843
Rou-0	60.9287	11.0118	-31.7762
Rsch-4	-13.0669	17.9646	28.0599
S96	-31.3464	10.1119	-19.7379
SLSP-30	54.9747	-1.68856	10.2618
Sanna-2	-16.9158	-72.9654	-15.4801
Sap-0	-57.0517	32.6341	-20.6243
Sapporo-0	-39.8287	24.855	-0.430058
Sav-0	-51.1435	20.1878	-20.5948
Se-0	16.5752	2.5282	-19.0042
Sei-0	-36.1439	-16.3824	-18.8034
Sg-1	-0.182249	30.5771	3.50791
Sh-0	-11.6455	1.57088	35.0107
Sha	-47.6878	-34.8821	-17.1061
Si-0	-5.75772	11.0465	47.301
Sp-0	-34.7612	-5.05809	-2.20967
Sparta-1	-37.2337	-24.0454	-8.92316
Sq-8	23.9694	-21.1978	5.92739
St-0	-0.0408024	16.4532	26.2689
Ste-0	-31.9762	-6.45859	-4.54739
Ste-3	2.05536	28.1347	3.33342
T1040	-24.0878	-30.6998	-11.309
T1060	-28.6469	-27.4333	-8.40422
T1080	-11.5046	-23.563	0.227201
T1110	-30.5559	-18.6924	-6.31389
T1130	-28.1804	-18.3562	-10.065
T510	-33.7922	-21.0387	-7.05001
T540	-22.1725	-18.3377	5.53558
T620	-33.036	-20.7551	-12.4682
T690	-33.2178	-20.482	-8.15732
Tad01	-20.528	-86.2826	-19.7465
TDr-1	-43.3577	-10.3757	-5.88978
TDr-17	-21.0316	-26.7708	-5.0444
TDr-18	-24.3572	-28.26	-5.39611
TDr-3	-29.3302	-13.8074	-0.434106
TDr-8	-18.1259	-34.3128	4.01077
TOU-A1-115	25.6267	32.4875	-12.3159
TOU-A1-116	25.657	34.2844	-12.0248
TOU-A1-43	30.9444	32.2732	-7.69263
TOU-A1-62	26.1055	31.9744	-3.73268
TOU-A1-96	31.2733	29.7424	-11.6014
TOU-C-3	34.3645	25.0401	-13.7276
TOU-E-11	31.6996	24.1123	-4.40377
TOU-H-12	33.3146	31.4621	-3.22205
TOU-H-13	26.541	26.8004	-6.27854
TOU-I-17	31.0346	32.1956	-8.40666
TOU-I-2	29.1481	33.7859	-12.381
TOU-I-6	27.8796	34.0021	-3.46425
TOU-J-3	29.0611	30.0191	-11.817
TOU-K-3	30.1047	29.7196	-8.78388
Ta-0	-68.2257	33.3369	-20.0034
Tamm-2	-27.6221	-67.5577	-18.3752
Tha-1	9.55697	-43.7382	-6.19463
Ting-1	-36.6356	-16.6204	-19.0305
Tiv-1	20.8182	25.8493	-13.3529
Tomegap-2	-18.6548	-22.8992	2.98148
Tottarp-2	-46.0868	21.2755	-10.2689
Ts-1	16.5255	8.21783	-23.6616
Tscha-1	-19.2194	22.8689	-10.6441
Tsu-0	-17.6827	28.017	14.7653
Ty-0	3.73478	-69.4367	-8.21669
UKID101	20.286	-24.582	2.3574
UKID48	51.1535	-1.22562	-23.0357
UKID80	9.56369	-40.818	-7.63601
UKNW06-059	72.058	8.94507	-32.4313
UKNW06-060	71.9312	8.92408	-32.2761
UKNW06-386	50.9514	5.66366	-24.4904
UKNW06-436	38.2456	-10.6364	-16.3431
UKNW06-460	39.3413	-2.36967	-1.5764
UKSE06-062	32.9609	-5.76136	-13.7813
UKSE06-192	22.5338	-28.3675	15.3629
UKSE06-272	17.3572	-28.9644	17.9171
UKSE06-278	14.7107	-27.729	8.05706
UKSE06-349	21.9372	-19.4805	9.38266
UKSE06-351	22.4726	-21.0422	12.3777
UKSE06-414	20.8148	-18.7081	19.3922
UKSE06-429	69.6029	10.3899	-40.928
UKSE06-466	-41.7343	5.78015	40.0551
UKSE06-482	16.3244	-23.099	14.9401
UKSE06-520	55.1977	6.56334	-28.3978
UKSE06-628	69.2131	10.3627	-40.6801
UKSW06-202	33.2243	-5.71367	-13.5674
UduI1-34	-67.0156	31.7112	-19.382
Uk-1	-3.66259	39.1771	1.36386
Uk-2	-13.2722	27.9966	-9.77562
Ull2-3	-2.49095	-31.4716	27.9776
Ull2-5	-36.2682	-28.1111	-8.16542
Ull3-4	-33.8929	-24.0095	-12.9565
Uod-7	-44.6407	21.1375	-21.5558
Utrecht	2.75331	31.6519	0.233095
Var2-1	-13.0973	-36.5845	0.526494
VOU-1	43.1334	1.56056	-21.0767
VOU-2	38.5861	-1.21577	-21.7912
Van-0	38.9507	22.3241	-2.96978
Ven-1	6.02903	-14.481	17.7308
WAR	-26.7642	20.1053	20.8077
Wa-1	-56.2113	-9.61706	-10.7388
Wag-3	11.2192	-38.7343	10.7708
Wag-4	16.4453	-22.3432	22.1929
Wag-5	15.3295	-9.21403	25.344
Wc-2	-21.107	-19.049	30.497
Wei-0	-4.10116	28.1317	-6.37843
Wl-0	-17.2146	29.1392	9.56199
Ws	-36.6312	0.134047	26.8756
Ws-0	-48.8793	7.19544	-19.4026
Wt-3	-8.12522	-20.9436	43.4198
Wt-5	3.98179	2.80607	26.7292
Yo-0	33.7543	-28.3514	58.8416
Zdr-6	-64.0823	23.2933	-23.8953
ZdrI2-24	-64.8919	23.3533	-27.8069
ZdrI2-25	-59.7161	22.8567	-23.0583
Zu-1	4.2934	18.3246	-11.9439

## Sheet: Kinship matrix
Supplemental Dataset. Luzarowska et al. (2023). Plant Cell
Supplemental Dataset 4. Data used for GWAS using complete sequenced information from 162 Arabidopsis ecotypes. Genotypic matrix, generated from the alignment in Supp. File 1; kinship matrix used to control for population structure and principal components (PCA) used to control for confounding effects. Phenotypic data for HD and 3D were extracted from Supplemental Dataset 1.
##Centered_IBS.SumPk=68111.41694570464
##Matrix_Type=Centered_IBS
348
11ME1-32	1.94566	0.0689353	0.0533664	-0.146678	-0.0502497	0.0947714	0.134411	-0.0682072	0.0463126	0.0161207	0.248178	-0.0324238	0.124027	-0.0595833	0.017242	0.0477162	-0.0740753	-0.0952972	-0.0922094	0.0152702	-0.0509386	-0.116886	-0.0978164	0.0295927	0.00284991	0.276523	-0.0476448	-0.0882311	-0.183396	0.191682	-0.135231	-0.179162	0.0398249	-0.0847996	-0.0329429	-0.0968517	-0.0725984	-0.0716408	0.0141331	0.218204	0.247239	0.0453549	0.0138747	-0.0202165	-0.0153782	0.00867314	0.0711217	-0.00246914	-0.003964
11PNA4-101	0.0689353	2.10797	0.334989	-0.0801735	0.00562504	0.0280824	0.0130472	0.0210835	-0.0332377	0.00158154	0.0410137	-0.0580625	-0.010551	-0.0772351	-0.0200834	0.0147953	-0.0796292	-0.091396	-0.0968825	0.0834778	-0.0674746	-0.0711123	-0.0204473	-0.0106691	-0.0107498	0.0365296	-0.0315284	-0.0306532	-0.0985098	-0.00767161	-0.067376	-0.125754	-0.0233405	-0.0451923	-0.0812503	0.0173393	-0.0554248	-0.0676222	-0.0184354	-0.0183832	0.0323225	-0.073484	-0.069258	-0.022423	0.0230546	0.175954	-0.0206439	0.101268	-0.00664032
328PNA054	0.0533664	0.334989	1.95427	-0.0540459	-0.0626808	0.012866	0.026842	-0.03072	0.0413398	0.00269123	0.0872847	-0.0678173	0.0197463	-0.0853455	0.0719949	0.0844398	-0.0280728	-0.0446551	-0.0995899	-0.0380351	-0.0365901	-0.0173241	-0.0413603	0.0502838	-0.0174507	0.0622461	0.0206154	-0.000356026	-0.0621049	0.0218621	-0.0308537	-0.0898191	0.0168229	-0.0685131	0.0366093	0.0169809	-0.05778	-0.0833672	0.0323576	0.0440378	0.0635006	0.0392664	-0.0309738	-0.049561	0.0215803	-0.0407562	0.0373139	-0.028525	-0.0280231
Omo2-1	-0.146678	-0.0801735	-0.0540459	2.00873	0.150891	-0.0409475	-0.04042	-0.0501193	-0.0631552	-0.0292757	-0.0910306	0.058897	-0.0313657	0.0571076	-0.0784837	-0.0936993	0.0671049	0.135442	0.0143218	-0.0852124	0.00966775	-0.0334347	-0.0400288	-0.0656631	0.00543364	-0.0828883	-0.0471752	0.0636375	0.0797023	-0.00176544	0.0654398	0.0393029	-0.0495582	0.172367	-0.0685906	-0.0434688	-0.0226216	0.0575004	-0.0344345	-0.0598113	-0.0517415	-0.038684	-0.0356326	-0.0126995	-0.0360504	-0.0276792	-0.0732889	-0.0239635	0.00901455
Or-1	-0.0502497	0.00562504	-0.0626808	0.150891	2.09893	-0.0141699	-0.00489198	-0.0556417	-0.0385505	0.0423697	-0.0548566	0.00433731	-0.0522746	-0.0193572	-0.107027	-0.0201748	0.0741503	0.151355	0.02354	-0.00957367	-0.0273912	-0.0435965	-0.0204747	-0.0870418	-0.0870638	-0.0490633	-0.0465312	-2.49172e-05	0.0529207	-0.0230268	-0.00309693	-0.00744597	-0.0583693	0.208952	-0.0702957	-0.0448802	0.00521312	0.128558	-0.0326748	-0.0751412	-0.0598479	-0.0473777	-0.0380424	-0.0435921	-0.00845057	-0.0521118	-0.0583742	-0.0461058	0.0138869
ALL1-2	0.0947714	0.0280824	0.012866	-0.0409475	-0.0141699	1.94265	0.393655	-0.0438141	0.169015	0.0368727	0.0999132	-0.0149606	0.0273243	-0.0752423	0.027423	0.0838547	-0.0296562	-0.0444767	-0.0430921	-0.00332511	-0.0273089	-0.0534392	-0.0307872	0.0628537	0.00856771	0.088793	0.0569697	-0.0525624	-0.0941091	0.111893	-0.0859377	-0.133686	0.0740256	-0.00995984	0.0273913	-0.0359889	-0.0724009	-0.00795918	0.0470416	0.108288	0.0541652	0.000802146	-0.00472054	-0.0392816	-0.0283944	-0.00569376	0.141851	-0.00450336	0.0340538
ALL1-3	0.134411	0.0130472	0.026842	-0.04042	-0.00489198	0.393655	1.93049	-0.0600238	0.17107	0.00410189	0.0768911	-0.0606514	0.0484064	-0.0626169	0.025484	0.0832665	-0.0603715	-0.0734891	-0.0676999	0.0269772	-0.0080474	-0.0791628	-0.0716625	0.0852865	-0.0531557	0.118802	0.0503913	-0.0365895	-0.0745539	0.0937455	-0.0930447	-0.128284	0.0606934	-0.0681008	0.0124148	-0.0408643	-0.0205457	-0.0409062	0.0539117	0.130074	0.0402458	-0.0159948	0.0160092	-0.0339384	-0.030627	-0.0120961	0.138443	0.0219229	-0.0139861
Aa-0	-0.0682072	0.0210835	-0.03072	-0.0501193	-0.0556417	-0.0438141	-0.0600238	2.1147	-0.045291	-0.0386609	-0.0562529	0.0660729	-0.06571	0.110384	0.0142578	-0.0155809	0.000108245	0.0103055	0.0461631	0.00635457	0.0810914	0.0248927	0.0440211	-0.0627744	0.00703052	-0.0276147	-0.019386	0.114859	-0.0823152	-0.0420412	-0.0614587	0.00707285	-0.031048	-0.00409735	0.0448231	0.0850377	0.254641	-0.00978998	-0.0319569	-0.0771248	-0.102588	0.0591667	0.00278624	-0.0213213	0.013644	0.0287102	-0.019601	0.0244389	-0.0427718
Ag-0	0.0463126	-0.0332377	0.0413398	-0.0631552	-0.0385505	0.169015	0.17107	-0.045291	1.89418	0.032107	0.0352457	0.000475939	0.0453448	-0.0710227	0.037163	0.0679309	-0.00840566	-0.0605768	-0.0636554	-0.0126715	-0.0257908	-0.0119278	-0.0374322	0.0533311	-0.0414768	0.0660568	0.0470361	-0.0172761	-0.0957035	0.0668994	-0.0480087	-0.0971079	0.0585714	-0.0375704	-0.0285846	0.0416985	-0.0288928	-0.0111392	0.0889055	0.104403	0.0835788	0.0281016	0.0305658	-0.0173263	0.0219849	-0.0107531	0.216837	0.016571	-0.000545359
Alc-0	0.0161207	0.00158154	0.00269123	-0.0292757	0.0423697	0.0368727	0.00410189	-0.0386609	0.032107	2.07164	0.0483946	0.047393	-0.0527359	-0.0202297	-0.0054204	-0.00519071	0.0147268	0.0147055	0.0334735	-0.033467	-0.00265836	-0.0539239	-0.0296275	0.00223221	0.00690847	-0.010882	0.196139	-0.00395104	-0.0684014	0.0244335	-0.0710358	-0.088716	0.0253845	-0.00627478	-0.048558	-0.0729433	-0.0384127	0.115941	0.0467332	-0.00283924	0.0527409	-0.00226648	-0.0154238	0.0315287	0.0191598	0.0258279	0.00917081	-0.0480939	0.152609
Alst-1	0.248178	0.0410137	0.0872847	-0.0910306	-0.0548566	0.0999132	0.0768911	-0.0562529	0.0352457	0.0483946	2.09724	-0.0255201	0.0598706	-0.0499195	-0.0108559	0.0446949	-0.0011622	-0.0447591	-0.0594657	-0.0082469	-0.028942	-0.127248	-0.0927332	0.00795494	0.0169183	0.239381	-0.00438895	-0.0665868	-0.13462	0.176798	-0.102605	-0.166503	0.0463175	-0.0495894	-0.0276249	-0.0290478	-0.0921807	0.0397974	0.0243842	0.223463	0.237758	-0.0120478	0.0774502	0.044651	0.012726	0.0820561	0.044727	-0.0432521	-0.0220782
Amel-1	-0.0324238	-0.0580625	-0.0678173	0.058897	0.00433731	-0.0149606	-0.0606514	0.0660729	0.000475939	0.047393	-0.0255201	2.02341	0.0348495	0.0328828	-0.048562	-0.0548511	0.144596	0.0246534	0.105555	-0.0774896	0.0868063	-0.0658813	-0.0720644	-0.0312781	0.00499342	-0.000229424	0.00382969	0.0859835	-0.109018	0.0406064	-0.118171	-0.113887	-0.0525238	0.0248737	-0.0255725	-0.0397981	-0.0198906	0.156897	-0.000401914	-0.00587011	-0.0175915	0.10881	0.120142	0.163101	0.136814	0.0755929	-0.0363786	-0.0953464	0.0392886
An-1	0.124027	-0.010551	0.0197463	-0.0313657	-0.0522746	0.0273243	0.0484064	-0.06571	0.0453448	-0.0527359	0.0598706	0.0348495	1.98172	0.0500911	-0.00269481	-0.00334604	-0.0208966	-0.0737137	-0.034861	0.00801855	8.50585e-06	-0.0562489	-0.0306604	0.0218712	-0.0632465	0.0589688	0.0109368	0.0348918	-0.155235	0.115837	-0.0939741	-0.105664	0.0080253	-0.0498263	0.0076682	-0.0439078	-0.0224147	0.0154823	-0.00891615	0.0858631	0.0995119	0.067702	0.103288	0.0460585	0.103986	0.0109941	0.00291113	0.0268663	0.000529802
An-2	-0.0595833	-0.0772351	-0.0853455	0.0571076	-0.0193572	-0.0752423	-0.0626169	0.110384	-0.0710227	-0.0202297	-0.0499195	0.0328828	0.0500911	2.03111	-0.0716106	-0.0829502	0.0177173	0.0169913	0.0751066	-0.0231356	0.0606452	-0.0104115	-0.0432568	-0.0607867	0.0225254	-0.0455357	-0.0113495	0.188905	-0.0579525	-0.00182214	-0.0592362	-0.0932426	-0.0533147	0.00617086	-0.0673553	-0.00253379	0.0361077	0.110651	-0.0452383	-0.0528795	-0.0335928	0.0433013	0.073015	0.055015	0.0515728	0.0538363	-0.103238	-0.00869242	-0.0287451
Ang-0	0.017242	-0.0200834	0.0719949	-0.0784837	-0.107027	0.027423	0.025484	0.0142578	0.037163	-0.0054204	-0.0108559	-0.048562	-0.00269481	-0.0716106	1.90587	0.186853	-0.0674861	-0.0670962	0.000415417	0.0457027	0.0206031	-0.0173314	0.0480741	0.063314	0.0339871	0.0277072	0.0325884	-0.0432342	-0.0847809	0.0370653	-0.0827172	-0.0359147	0.0804173	-0.0439136	0.137848	-0.0741712	0.0352956	-0.0995832	0.0466798	0.00662124	0.00112502	0.0212298	-0.0581718	-0.0061101	-0.0383875	-0.0124569	0.0672575	-0.0031033	0.00626635
Ann-1	0.0477162	0.0147953	0.0844398	-0.0936993	-0.0201748	0.0838547	0.0832665	-0.0155809	0.0679309	-0.00519071	0.0446949	-0.0548511	-0.00334604	-0.0829502	0.186853	1.91425	-0.0695468	-0.109914	-0.0303042	0.0165688	-0.0236826	-0.0565665	-0.00372859	0.0513871	0.0428497	0.0792058	0.0713433	-0.0154614	-0.110979	0.0237877	-0.0755576	-0.112148	0.0803534	-0.0376937	0.0465805	-0.056382	0.0152643	-0.0644108	0.0948311	0.00438436	-0.00146423	0.0116521	-0.0385622	-0.0373583	-0.0303471	-0.033369	0.131148	0.0118082	0.0228809
App1-16	-0.0740753	-0.0796292	-0.0280728	0.0671049	0.0741503	-0.0296562	-0.0603715	0.000108245	-0.00840566	0.0147268	-0.0011622	0.144596	-0.0208966	0.0177173	-0.0674861	-0.0695468	2.0144	0.0498336	0.0847515	-0.0693991	-0.0204436	-0.0428741	-0.0878171	-0.0507894	0.00885561	-0.00699692	-0.018618	-0.00147536	0.0108309	-0.0621215	-0.00460613	-0.0154152	-0.0723874	0.108957	-0.0528359	-0.0196098	-0.0157347	0.234638	-0.0357696	-0.0644351	-0.0588906	0.0169465	0.0328004	0.0516813	0.030797	-0.0092819	-0.0609405	-0.0982966	0.0395097
Arby-1	-0.0952972	-0.091396	-0.0446551	0.135442	0.151355	-0.0444767	-0.0734891	0.0103055	-0.0605768	0.0147055	-0.0447591	0.0246534	-0.0737137	0.0169913	-0.0670962	-0.109914	0.0498336	1.93508	0.0439147	-0.0418185	-0.0208172	-0.00166877	0.0198674	-0.053336	-0.0215865	-0.0639837	-0.0265674	0.0362063	0.113817	-0.0421167	0.0394768	0.0458162	-0.0721738	0.164257	-0.0309519	0.0298761	0.0316956	0.0622517	-0.0461269	-0.0556473	-0.0816393	-0.047851	0.000420405	-0.0162875	-0.036702	-0.0404874	-0.0616664	-0.0747683	0.000199883
BAY1-2	-0.0922094	-0.0968825	-0.0995899	0.0143218	0.02354	-0.0430921	-0.0676999	0.0461631	-0.0636554	0.0334735	-0.0594657	0.105555	-0.034861	0.0751066	0.000415417	-0.0303042	0.0847515	0.0439147	2.01907	-0.0468351	0.0867463	0.0124597	0.0559599	-0.0257002	0.000763831	-0.0316497	-0.0457961	0.0377671	0.0181845	-0.0696259	-0.0630859	0.00855827	-0.045184	0.0174728	-0.0205232	0.0028367	0.0924535	-0.0202263	-0.0610684	-0.0799265	-0.0796674	0.0609459	0.00761909	-0.0223025	-0.0229846	-0.0416279	-0.03268	-0.0865973	-0.0226699
Ba-1	0.0152702	0.0834778	-0.0380351	-0.0852124	-0.00957367	-0.00332511	0.0269772	0.00635457	-0.0126715	-0.033467	-0.0082469	-0.0774896	0.00801855	-0.0231356	0.0457027	0.0165688	-0.0693991	-0.0418185	-0.0468351	1.98314	0.0623831	0.0283834	0.0141547	-0.00049756	0.0775878	-0.0487308	-0.0400909	0.0189243	-0.0464657	-0.0233401	-0.0796383	-0.0466368	-0.0466436	-0.117415	-0.0415391	0.021638	-0.0587606	-0.0452942	-0.0454971	-0.0157289	-0.0228108	-0.00992941	-0.0407049	-0.0469593	-0.0351913	-0.0469635	-0.0403059	0.429566	-0.0353463
Baa-1	-0.0509386	-0.0674746	-0.0365901	0.00966775	-0.0273912	-0.0273089	-0.0080474	0.0810914	-0.0257908	-0.00265836	-0.028942	0.0868063	8.50585e-06	0.0606452	0.0206031	-0.0236826	-0.0204436	-0.0208172	0.0867463	0.0623831	1.99666	-0.0145106	-0.0140575	-0.0364618	0.0780345	-0.0310182	-0.0136868	0.0364018	-0.0604659	0.037948	-0.085593	-0.0793711	-0.0322785	-0.0409754	-0.00104028	0.0126883	0.00904628	0.0175209	-0.0552102	-0.0250309	-0.0176659	0.0596393	0.0813661	0.0650692	0.0543447	0.0478579	-0.0626454	0.0453485	0.000571656
Bay-0	-0.116886	-0.0711123	-0.0173241	-0.0334347	-0.0435965	-0.0534392	-0.0791628	0.0248927	-0.0119278	-0.0539239	-0.127248	-0.0658813	-0.0562489	-0.0104115	-0.0173314	-0.0565665	-0.0428741	-0.00166877	0.0124597	0.0283834	-0.0145106	2.18413	0.141221	-0.0200148	-0.100904	-0.0768222	-0.0108057	-0.0194444	0.119126	-0.0770367	0.114847	0.157068	0.013356	0.0176378	0.0778338	0.0325416	0.017154	-0.0773203	-0.0716504	-0.0703063	-0.113799	-0.0630386	-0.0521765	-0.075638	-0.0359745	-0.110409	-0.00238784	0.0173977	-0.00976099
Be-1	-0.0978164	-0.0204473	-0.0413603	-0.0400288	-0.0204747	-0.0307872	-0.0716625	0.0440211	-0.0374322	-0.0296275	-0.0927332	-0.0720644	-0.0306604	-0.0432568	0.0480741	-0.00372859	-0.0878171	0.0198674	0.0559599	0.0141547	-0.0140575	0.141221	2.00292	-0.00587826	-0.0127712	-0.0781309	-0.0570409	-0.022926	0.0569166	-0.0743519	0.064442	0.111186	0.00846488	-0.0421632	0.0797552	0.0935425	0.0947161	-0.117565	-0.00689095	-0.0865317	-0.125268	-0.0883668	-0.0783855	-0.0725422	-0.0562521	-0.0998546	-0.073817	0.00404992	-0.0478917
Belmonte-4-94	0.0295927	-0.0106691	0.0502838	-0.0656631	-0.0870418	0.0628537	0.0852865	-0.0627744	0.0533311	0.00223221	0.00795494	-0.0312781	0.0218712	-0.0607867	0.063314	0.0513871	-0.0507894	-0.053336	-0.0257002	-0.00049756	-0.0364618	-0.0200148	-0.00587826	1.89192	-0.026249	0.0467529	0.0922148	-0.0583678	-0.0559278	0.0925219	-0.0498705	-0.047231	0.197068	-0.0302121	0.0339773	-0.034336	-0.0742715	-0.0710824	0.170906	0.0292493	0.0645686	-0.00970138	-0.00336124	-0.0484344	-0.0611556	-0.0159624	0.108208	-0.018002	-0.0139178
Benk-1	0.00284991	-0.0107498	-0.0174507	0.00543364	-0.0870638	0.00856771	-0.0531557	0.00703052	-0.0414768	0.00690847	0.0169183	0.00499342	-0.0632465	0.0225254	0.0339871	0.0428497	0.00885561	-0.0215865	0.000763831	0.0775878	0.0780345	-0.100904	-0.0127712	-0.026249	1.98596	0.0269399	-0.000478841	0.016194	-0.0832578	0.0107516	-0.083837	-0.123657	-0.0285844	-0.0424493	0.0206243	-0.0192063	-0.0268418	0.0140502	-0.0509876	-0.0317903	0.0871567	0.0128279	-0.013954	0.0537879	-0.0180717	0.025712	-0.00145729	0.179828	-0.0161126
Bg2	0.276523	0.0365296	0.0622461	-0.0828883	-0.0490633	0.088793	0.118802	-0.0276147	0.0660568	-0.010882	0.239381	-0.000229424	0.0589688	-0.0455357	0.0277072	0.0792058	-0.00699692	-0.0639837	-0.0316497	-0.0487308	-0.0310182	-0.0768222	-0.0781309	0.0467529	0.0269399	2.01122	0.0299458	-0.0620856	-0.10974	0.150761	-0.111611	-0.142446	0.046238	-0.0678743	-0.0452051	-0.038465	-0.072704	0.0137605	0.0236	0.164304	0.262168	0.0670958	0.0289207	0.00804323	0.060568	0.0214287	0.0418873	-0.0498504	0.0117867
Bla-1	-0.0476448	-0.0315284	0.0206154	-0.0471752	-0.0465312	0.0569697	0.0503913	-0.019386	0.0470361	0.196139	-0.00438895	0.00382969	0.0109368	-0.0113495	0.0325884	0.0713433	-0.018618	-0.0265674	-0.0457961	-0.0400909	-0.0136868	-0.0108057	-0.0570409	0.0922148	-0.000478841	0.0299458	2.10068	-0.0247869	-0.0779029	0.014286	-0.0527006	-0.104501	0.072085	-0.018419	0.0245111	-0.0355804	-0.0440382	0.0451865	0.090791	0.0300017	0.00770938	-0.0313242	-0.0465957	-0.00909825	-0.0266939	0.0260164	0.0939267	-0.0227113	0.0425667
Blh-1	-0.0882311	-0.0306532	-0.000356026	0.0636375	-2.49172e-05	-0.0525624	-0.0365895	0.114859	-0.0172761	-0.00395104	-0.0665868	0.0859835	0.0348918	0.188905	-0.0432342	-0.0154614	-0.00147536	0.0362063	0.0377671	0.0189243	0.0364018	-0.0194444	-0.022926	-0.0583678	0.016194	-0.0620856	-0.0247869	2.04505	-0.0830178	0.0151025	-0.0607519	-0.0848334	-0.0621714	-0.00579839	-0.0500195	0.0399959	0.148171	0.021866	-0.0183888	-0.068666	-0.0389258	-0.0158259	0.0283934	0.0743476	0.0284454	0.0473874	-0.0243559	0.0841667	-0.0261499
Blh-2	-0.183396	-0.0985098	-0.0621049	0.0797023	0.0529207	-0.0941091	-0.0745539	-0.0823152	-0.0957035	-0.0684014	-0.13462	-0.109018	-0.155235	-0.0579525	-0.0847809	-0.110979	0.0108309	0.113817	0.0181845	-0.0464657	-0.0604659	0.119126	0.0569166	-0.0559278	-0.0832578	-0.10974	-0.0779029	-0.0830178	1.89471	-0.114946	0.284949	0.338212	-0.0318946	0.0990033	-0.0196253	0.00414574	-0.0366707	-0.0852791	-0.047779	-0.12742	-0.161516	-0.0559631	-0.0968984	-0.109848	-0.0851011	-0.122009	-0.0707182	-0.100499	-0.0214783
Boot-1	0.191682	-0.00767161	0.0218621	-0.00176544	-0.0230268	0.111893	0.0937455	-0.0420412	0.0668994	0.0244335	0.176798	0.0406064	0.115837	-0.00182214	0.0370653	0.0237877	-0.0621215	-0.0421167	-0.0696259	-0.0233401	0.037948	-0.0770367	-0.0743519	0.0925219	0.0107516	0.150761	0.014286	0.0151025	-0.114946	1.93028	-0.133496	-0.164037	0.0962354	-0.0536419	-0.0316187	-0.0300465	-0.0470785	0.00256397	-0.0274723	0.137193	0.139272	0.00827152	0.00785804	0.0290292	0.0213586	0.0154003	0.0471345	-0.0246358	0.0233764
Bor-1	-0.135231	-0.067376	-0.0308537	0.0654398	-0.00309693	-0.0859377	-0.0930447	-0.0614587	-0.0480087	-0.0710358	-0.102605	-0.118171	-0.0939741	-0.0592362	-0.0827172	-0.0755576	-0.00460613	0.0394768	-0.0630859	-0.0796383	-0.085593	0.114847	0.064442	-0.0498705	-0.083837	-0.111611	-0.0527006	-0.0607519	0.284949	-0.133496	1.93226	0.391251	-0.0320625	0.0156188	-0.00816522	0.0571261	-0.0606232	-0.112227	0.000679288	-0.106563	-0.120751	-0.120966	-0.114919	-0.0895199	-0.0799248	-0.0831816	-0.0508601	-0.0280795	-0.0352709
Bor-4	-0.179162	-0.125754	-0.0898191	0.0393029	-0.00744597	-0.133686	-0.128284	0.00707285	-0.0971079	-0.088716	-0.166503	-0.113887	-0.105664	-0.0932426	-0.0359147	-0.112148	-0.0154152	0.0458162	0.00855827	-0.0466368	-0.0793711	0.157068	0.111186	-0.047231	-0.123657	-0.142446	-0.104501	-0.0848334	0.338212	-0.164037	0.391251	2.10791	-0.0330054	0.0412207	-0.00482099	0.0392698	0.0128415	-0.10759	-0.0377902	-0.169111	-0.174725	-0.126783	-0.128958	-0.154006	-0.116574	-0.141736	-0.0965532	-0.0802325	-0.0776165
Br-0	0.0398249	-0.0233405	0.0168229	-0.0495582	-0.0583693	0.0740256	0.0606934	-0.031048	0.0585714	0.0253845	0.0463175	-0.0525238	0.0080253	-0.0533147	0.0804173	0.0803534	-0.0723874	-0.0721738	-0.045184	-0.0466436	-0.0322785	0.013356	0.00846488	0.197068	-0.0285844	0.046238	0.072085	-0.0621714	-0.0318946	0.0962354	-0.0320625	-0.0330054	1.99772	-0.0284953	0.0701671	-0.0406061	-0.0403723	-0.104837	0.104793	0.0269726	0.0490194	-0.0518539	-0.041579	-0.0366753	-0.0472823	-0.0181217	0.103524	-0.0115871	-0.0342238
Bro1-6	-0.0847996	-0.0451923	-0.0685131	0.172367	0.208952	-0.00995984	-0.0681008	-0.00409735	-0.0375704	-0.00627478	-0.0495894	0.0248737	-0.0498263	0.00617086	-0.0439136	-0.0376937	0.108957	0.164257	0.0174728	-0.117415	-0.0409754	0.0176378	-0.0421632	-0.0302121	-0.0424493	-0.0678743	-0.018419	-0.00579839	0.0990033	-0.0536419	0.0156188	0.0412207	-0.0284953	2.07529	-0.0393059	0.00249444	-0.00555221	0.0709874	0.000722872	-0.0405103	-0.0865871	-0.0651316	-0.0484553	-0.0662204	-0.0354834	-0.054068	-0.0224513	-0.0912853	0.0300774
Bs-2	-0.0329429	-0.0812503	0.0366093	-0.0685906	-0.0702957	0.0273913	0.0124148	0.0448231	-0.0285846	-0.048558	-0.0276249	-0.0255725	0.0076682	-0.0673553	0.137848	0.0465805	-0.0528359	-0.0309519	-0.0205232	-0.0415391	-0.00104028	0.0778338	0.0797552	0.0339773	0.0206243	-0.0452051	0.0245111	-0.0500195	-0.0196253	-0.0316187	-0.00816522	-0.00482099	0.0701671	-0.0393059	1.98925	-0.0188818	0.063218	-0.082584	0.0243905	-0.0347545	-0.0134123	-0.0580838	-0.0549148	-0.0512444	-0.0905104	-0.0326321	0.0153696	-2.25443e-05	-0.0325254
Bsch-0	-0.0968517	0.0173393	0.0169809	-0.0434688	-0.0448802	-0.0359889	-0.0408643	0.0850377	0.0416985	-0.0729433	-0.0290478	-0.0397981	-0.0439078	-0.00253379	-0.0741712	-0.056382	-0.0196098	0.0298761	0.0028367	0.021638	0.0126883	0.0325416	0.0935425	-0.034336	-0.0192063	-0.038465	-0.0355804	0.0399959	0.00414574	-0.0300465	0.0571261	0.0392698	-0.0406061	0.00249444	-0.0188818	2.01624	0.0782387	-0.034265	-0.03206	-0.0521513	-0.0750308	-0.0561593	-0.0175778	-0.0504944	-0.0382565	-0.0337026	-0.0220532	0.0792458	-0.0734719
Bu-0	-0.0725984	-0.0554248	-0.05778	-0.0226216	0.00521312	-0.0724009	-0.0205457	0.254641	-0.0288928	-0.0384127	-0.0921807	-0.0198906	-0.0224147	0.0361077	0.0352956	0.0152643	-0.0157347	0.0316956	0.0924535	-0.0587606	0.00904628	0.017154	0.0947161	-0.0742715	-0.0268418	-0.072704	-0.0440382	0.148171	-0.0366707	-0.0470785	-0.0606232	0.0128415	-0.0403723	-0.00555221	0.063218	0.0782387	2.10386	-0.023695	-0.0334704	-0.0425797	-0.0647546	-0.0286759	-0.0408348	-0.0204271	-0.00871774	-0.019844	-0.0412581	0.0404261	-0.0328336
Bur-0	-0.0716408	-0.0676222	-0.0833672	0.0575004	0.128558	-0.00795918	-0.0409062	-0.00978998	-0.0111392	0.115941	0.0397974	0.156897	0.0154823	0.110651	-0.0995832	-0.0644108	0.234638	0.0622517	-0.0202263	-0.0452942	0.0175209	-0.0773203	-0.117565	-0.0710824	0.0140502	0.0137605	0.0451865	0.021866	-0.0852791	0.00256397	-0.112227	-0.10759	-0.104837	0.0709874	-0.082584	-0.034265	-0.023695	2.3475	-0.0538897	0.0358979	0.0400916	-0.0193791	-0.00881055	0.0714404	0.0742231	0.0279779	-0.0474066	-0.0699046	0.102316
C24	0.0141331	-0.0184354	0.0323576	-0.0344345	-0.0326748	0.0470416	0.0539117	-0.0319569	0.0889055	0.0467332	0.0243842	-0.000401914	-0.00891615	-0.0452383	0.0466798	0.0948311	-0.0357696	-0.0461269	-0.0610684	-0.0454971	-0.0552102	-0.0716504	-0.00689095	0.170906	-0.0509876	0.0236	0.090791	-0.0183888	-0.047779	-0.0274723	0.000679288	-0.0377902	0.104793	0.000722872	0.0243905	-0.03206	-0.0334704	-0.0538897	2.07266	0.00122206	0.0497549	-0.014179	-0.0070754	-0.0377017	-0.02241	-0.00663913	0.11348	-0.0863749	0.0591834
CAM-16	0.218204	-0.0183832	0.0440378	-0.0598113	-0.0751412	0.108288	0.130074	-0.0771248	0.104403	-0.00283924	0.223463	-0.00587011	0.0858631	-0.0528795	0.00662124	0.00438436	-0.0644351	-0.0556473	-0.0799265	-0.0157289	-0.0250309	-0.0703063	-0.0865317	0.0292493	-0.0317903	0.164304	0.0300017	-0.068666	-0.12742	0.137193	-0.106563	-0.169111	0.0269726	-0.0405103	-0.0347545	-0.0521513	-0.0425797	0.0358979	0.00122206	1.98132	0.265454	0.0511779	0.0476519	0.0153225	-0.0195389	0.0602447	0.123809	-0.0202546	-0.0120007
CAM-61	0.247239	0.0323225	0.0635006	-0.0517415	-0.0598479	0.0541652	0.0402458	-0.102588	0.0835788	0.0527409	0.237758	-0.0175915	0.0995119	-0.0335928	0.00112502	-0.00146423	-0.0588906	-0.0816393	-0.0796674	-0.0228108	-0.0176659	-0.113799	-0.125268	0.0645686	0.0871567	0.262168	0.00770938	-0.0389258	-0.161516	0.139272	-0.120751	-0.174725	0.0490194	-0.0865871	-0.0134123	-0.0750308	-0.0647546	0.0400916	0.0497549	0.265454	1.97532	0.00292816	0.0482045	0.0537543	0.0712189	0.0832311	0.0759704	-0.0246938	-0.0177319
CIBC17	0.0453549	-0.073484	0.0392664	-0.038684	-0.0473777	0.000802146	-0.0159948	0.0591667	0.0281016	-0.00226648	-0.0120478	0.10881	0.067702	0.0433013	0.0212298	0.0116521	0.0169465	-0.047851	0.0609459	-0.00992941	0.0596393	-0.0630386	-0.0883668	-0.00970138	0.0128279	0.0670958	-0.0313242	-0.0158259	-0.0559631	0.00827152	-0.120966	-0.126783	-0.0518539	-0.0651316	-0.0580838	-0.0561593	-0.0286759	-0.0193791	-0.014179	0.0511779	0.00292816	1.95757	0.443342	0.319281	0.367401	0.040028	0.0126238	-0.0710095	0.0175833
CIBC2	0.0138747	-0.069258	-0.0309738	-0.0356326	-0.0380424	-0.00472054	0.0160092	0.00278624	0.0305658	-0.0154238	0.0774502	0.120142	0.103288	0.073015	-0.0581718	-0.0385622	0.0328004	0.000420405	0.00761909	-0.0407049	0.0813661	-0.0521765	-0.0783855	-0.00336124	-0.013954	0.0289207	-0.0465957	0.0283934	-0.0968984	0.00785804	-0.114919	-0.128958	-0.041579	-0.0484553	-0.0549148	-0.0175778	-0.0408348	-0.00881055	-0.0070754	0.0476519	0.0482045	0.443342	1.93396	0.4816	0.43887	0.0882406	-0.0129837	-0.0818177	-0.00508778
CIBC4	-0.0202165	-0.022423	-0.049561	-0.0126995	-0.0435921	-0.0392816	-0.0339384	-0.0213213	-0.0173263	0.0315287	0.044651	0.163101	0.0460585	0.055015	-0.0061101	-0.0373583	0.0516813	-0.0162875	-0.0223025	-0.0469593	0.0650692	-0.075638	-0.0725422	-0.0484344	0.0537879	0.00804323	-0.00909825	0.0743476	-0.109848	0.0290292	-0.0895199	-0.154006	-0.0366753	-0.0662204	-0.0512444	-0.0504944	-0.0204271	0.0714404	-0.0377017	0.0153225	0.0537543	0.319281	0.4816	1.98317	0.388335	0.0953761	-0.0509509	-0.0439679	0.00927105
CIBC5	-0.0153782	0.0230546	0.0215803	-0.0360504	-0.00845057	-0.0283944	-0.030627	0.013644	0.0219849	0.0191598	0.012726	0.136814	0.103986	0.0515728	-0.0383875	-0.0303471	0.030797	-0.036702	-0.0229846	-0.0351913	0.0543447	-0.0359745	-0.0562521	-0.0611556	-0.0180717	0.060568	-0.0266939	0.0284454	-0.0851011	0.0213586	-0.0799248	-0.116574	-0.0472823	-0.0354834	-0.0905104	-0.0382565	-0.00871774	0.0742231	-0.02241	-0.0195389	0.0712189	0.367401	0.43887	0.388335	1.94898	0.0475946	0.0144939	-0.0825292	0.0129935
CSHL5	0.00867314	0.175954	-0.0407562	-0.0276792	-0.0521118	-0.00569376	-0.0120961	0.0287102	-0.0107531	0.0258279	0.0820561	0.0755929	0.0109941	0.0538363	-0.0124569	-0.033369	-0.0092819	-0.0404874	-0.0416279	-0.0469635	0.0478579	-0.110409	-0.0998546	-0.0159624	0.025712	0.0214287	0.0260164	0.0473874	-0.122009	0.0154003	-0.0831816	-0.141736	-0.0181217	-0.054068	-0.0326321	-0.0337026	-0.019844	0.0279779	-0.00663913	0.0602447	0.0832311	0.040028	0.0882406	0.0953761	0.0475946	2.09838	0.018578	0.00958711	-0.0492256
CUR-3	0.0711217	-0.0206439	0.0373139	-0.0732889	-0.0583742	0.141851	0.138443	-0.019601	0.216837	0.00917081	0.044727	-0.0363786	0.00291113	-0.103238	0.0672575	0.131148	-0.0609405	-0.0616664	-0.03268	-0.0403059	-0.0626454	-0.00238784	-0.073817	0.108208	-0.00145729	0.0418873	0.0939267	-0.0243559	-0.0707182	0.0471345	-0.0508601	-0.0965532	0.103524	-0.0224513	0.0153696	-0.0220532	-0.0412581	-0.0474066	0.11348	0.123809	0.0759704	0.0126238	-0.0129837	-0.0509509	0.0144939	0.018578	1.93646	-0.0269198	0.00036173
Ca-0	-0.00246914	0.101268	-0.028525	-0.0239635	-0.0461058	-0.00450336	0.0219229	0.0244389	0.016571	-0.0480939	-0.0432521	-0.0953464	0.0268663	-0.00869242	-0.0031033	0.0118082	-0.0982966	-0.0747683	-0.0865973	0.429566	0.0453485	0.0173977	0.00404992	-0.018002	0.179828	-0.0498504	-0.0227113	0.0841667	-0.100499	-0.0246358	-0.0280795	-0.0802325	-0.0115871	-0.0912853	-2.25443e-05	0.0792458	0.0404261	-0.0699046	-0.0863749	-0.0202546	-0.0246938	-0.0710095	-0.0818177	-0.0439679	-0.0825292	0.00958711	-0.0269198	2.04715	-0.071115
Can-0	-0.003964	-0.00664032	-0.0280231	0.00901455	0.0138869	0.0340538	-0.0139861	-0.0427718	-0.000545359	0.152609	-0.0220782	0.0392886	0.000529802	-0.0287451	0.00626635	0.0228809	0.0395097	0.000199883	-0.0226699	-0.0353463	0.000571656	-0.00976099	-0.0478917	-0.0139178	-0.0161126	0.0117867	0.0425667	-0.0261499	-0.0214783	0.0233764	-0.0352709	-0.0776165	-0.0342238	0.0300774	-0.0325254	-0.0734719	-0.0328336	0.102316	0.0591834	-0.0120007	-0.0177319	0.0175833	-0.00508778	0.00927105	0.0129935	-0.0492256	0.00036173	-0.071115	2.04627
Cen-0	0.109134	0.0415646	0.0686905	-0.0907734	-0.01766	0.0783827	0.0575922	-0.0256924	0.0343871	0.0209325	0.0675294	-0.0583851	0.0496743	-0.0908888	0.0914693	0.0764887	-0.0981574	-0.10458	0.00486297	0.0455696	0.0236999	-0.0441855	-0.00732143	0.0466785	-0.0511831	0.0922916	0.00291549	-0.0700883	-0.126317	0.056547	-0.113271	-0.102351	0.0880362	-0.0569668	0.0049323	-0.0543957	0.00162907	-0.0557296	0.0407327	0.0256919	0.0930176	0.0218601	0.0232673	-0.0356656	0.0318346	-0.000962027	0.0626024	-0.0213246	-0.0243462
Cha-0	-0.0680561	-0.0633328	-0.0323308	0.0509253	0.0436411	-0.0569354	-0.0337391	-0.020476	-0.0167746	0.0585664	-0.0898113	-0.0105914	-0.0344922	-0.0285895	-0.00344428	-0.0413873	0.0740208	0.00892966	-0.00988788	-0.0594451	-0.0460197	0.0298006	-0.0333479	-0.0353151	-0.0698687	-0.0813754	-0.00290874	-0.0574722	0.0998905	-0.073368	0.0363558	0.0324766	-0.0305445	0.0908396	0.00873931	-0.0710259	-0.034616	0.056899	-0.0029707	-0.0908921	-0.0745418	-0.0174387	-0.0498586	-0.0326221	-0.0277838	-0.0594647	-0.0710713	-0.0532237	0.0955646
Chat-1	0.0613039	-0.0107293	-0.00169138	-0.0656059	-0.0389457	0.0848749	0.0822899	0.00552404	0.059261	0.0218456	0.0514703	0.0225733	0.0208127	-0.036299	0.0762325	0.0882076	-0.0751041	-0.0600324	0.0418934	0.0020262	0.0728282	-0.0279445	0.0266552	0.0520549	-0.0231967	0.043169	0.00206681	-0.0762224	-0.134213	0.0471242	-0.143953	-0.0872258	0.0574127	-0.0196427	0.0187068	-0.0443211	0.00941335	-0.0703205	0.0286671	0.0912638	0.0781917	0.0713408	0.05742	-0.00879501	0.0410871	0.0662542	0.0329186	-0.0461927	0.00675269
Cit-0	0.0403575	0.00526375	0.0292772	-0.0248299	0.00658715	0.0769072	0.0706224	-0.0700388	0.0743144	0.124109	0.00168884	-0.00130949	0.0239445	-0.0593596	0.0735503	0.11348	-0.0458973	-0.0374031	-0.0250952	-0.0281405	-0.0494228	-0.0670964	-0.0764507	0.131239	-0.000802383	0.0144119	0.156598	-0.0505393	-0.0499786	0.0254143	-0.0480323	-0.109934	0.0666522	-0.0370067	0.0170816	-0.0546967	-0.0418951	0.0113885	0.122944	0.0625067	0.0552486	-0.0192562	-0.0230759	-0.0330889	-0.0219668	-0.0151225	0.100474	-0.025384	0.0327294
Cnt-1	0.280338	-0.0160336	0.104645	-0.0727895	-0.0836561	0.0673552	0.0253642	-0.0657312	0.053017	0.047608	0.503241	0.00540603	0.0392928	-0.0330292	0.00650431	0.00597051	-0.0568588	-0.0780806	-0.106471	-0.0376924	-0.0250304	-0.0932094	-0.103915	0.0389398	0.00133241	0.287221	-0.00212171	-0.0728351	-0.154904	0.192044	-0.135163	-0.193776	0.0641475	-0.0905454	-0.0069172	-0.0429893	-0.0786378	-0.000101507	-0.0252047	0.284516	0.319014	0.00566474	0.0557568	0.0445692	0.0206311	0.0489108	0.063203	-0.0356407	-0.0410702
Co-2	-0.0425331	-0.060596	-0.0271276	-0.0114666	-0.00459754	0.0299576	0.0526253	-0.010046	0.0365263	0.061538	-0.0135481	-0.0634108	-0.0136088	-0.069722	0.0081603	0.0177276	-0.0436922	-0.00460104	-0.0322277	0.0767787	0.0152682	-0.0213156	0.0293494	0.0775353	0.0553732	-0.0106912	0.0254918	-0.0301288	-0.0182923	0.0442981	-0.0655008	-0.0724338	0.0647464	-0.00843302	0.00478114	0.0639647	0.0538039	-0.0623408	0.0496843	-0.0144526	-0.00385754	-0.056927	-0.0204009	-0.0574872	-0.0296866	-0.0310054	0.0179359	0.063855	0.0997108
Co-4	0.0361164	0.0424253	-0.0153684	-0.0248427	0.00845366	0.0928095	0.102146	-0.0301171	0.036305	0.101897	0.0343871	0.0258097	0.0434291	-0.0220218	-0.0150821	0.0158033	-0.0500211	-0.0197391	-0.0473657	0.0328057	-0.0234194	-0.063703	-0.0557328	0.0481266	-0.0239537	0.00494398	0.0912801	-0.00873831	-0.0492279	0.0422562	-0.0317777	-0.114528	0.0824958	-0.0221616	-0.0440663	-0.0350945	-0.0770856	0.0139596	0.0717794	0.0464025	0.0111316	-0.0419378	-0.0409418	-0.0265242	-0.00841363	-0.0230635	0.0346868	0.0212914	0.239495
Coc-1	0.139577	-0.0467982	0.0204385	-0.0485266	-0.0290311	0.126913	0.116635	-0.0557389	0.0443927	-0.00529669	0.233867	0.062615	0.0317844	-0.0383647	0.0378733	0.0356364	-0.0388796	-0.0428356	-0.0729287	-0.0311064	-0.016154	-0.0979577	-0.0699615	0.121813	0.031057	0.189977	0.0573777	-0.0448136	-0.150314	0.255596	-0.11043	-0.182668	0.074551	-0.0682205	-0.0120179	-0.0494995	-0.0849718	0.00155142	0.014621	0.259977	0.187767	0.0309848	0.0217622	-0.000113655	8.51338e-05	0.0825114	0.0884643	-0.010438	0.0245368
Col-0	-0.10008	0.114241	-0.0379269	-0.0522757	-0.044878	-0.0678757	-0.0255343	0.151226	-0.0846805	-0.0907355	-0.172399	-0.133172	0.0522309	-0.0175071	-0.0489162	-0.058494	-0.129663	-0.0629109	0.0731942	0.2044	0.0534474	0.0401196	0.162667	-0.0774983	0.0616633	-0.0979536	-0.145868	0.0912083	-0.0598061	-0.0580573	-0.0210378	0.0289947	-0.106672	-0.128054	0.00772394	0.184362	0.229699	-0.103678	-0.112455	-0.101363	-0.105743	-0.0782385	-0.0896927	-0.0911314	-0.0926358	-0.101237	-0.0930523	0.320265	-0.12327
Com-1	0.278363	0.0743112	0.112067	-0.115697	-0.0316015	0.126751	0.0817647	-0.0337612	0.107538	0.0283677	0.246801	-0.0143041	0.0956346	-0.0836886	0.00746618	0.00734352	-0.000282104	-0.0720094	-0.094057	-0.046303	-0.00216322	-0.0795624	-0.12016	0.0184662	-0.0334119	0.2523	-0.0213033	-0.0982418	-0.131802	0.128993	-0.102841	-0.140136	-0.0015461	-0.074197	-0.066973	-0.0402656	-0.0723317	0.0398554	0.014987	0.253061	0.25561	0.0213085	0.0710481	-0.0029189	0.116731	0.0266167	0.0552383	-0.0256934	-0.0212568
Ct-1	-0.130525	-0.0458152	-0.0220954	0.0232816	-0.0350954	-0.0583279	-0.0724235	-0.0460055	-0.0323793	-0.0494162	-0.0837456	-0.0629006	-0.0582599	-0.0225237	0.00708478	0.056293	-0.0353713	0.0325549	-0.044344	-0.053027	-0.0745443	0.134587	0.0056639	0.0102154	-0.0458324	-0.0691432	-0.0294953	-0.059452	0.133206	-0.0741733	0.190884	0.203449	0.0383007	0.0337735	0.0325407	0.00369213	-0.0378878	-0.0475599	-0.018634	-0.0968066	-0.111641	-0.0860741	-0.0685757	-0.101727	-0.0862594	-0.0663776	-0.0163206	-0.0408741	-0.0232826
Cvi-0	-0.0648554	-0.0879101	-0.0642491	0.0645207	0.0774386	0.00129274	-0.0391126	-0.0341888	-0.0509246	0.233251	-0.0544869	0.0788796	-0.0354612	0.0134886	-0.0527458	-0.0323727	0.0768691	0.0338007	0.0098151	-0.0833178	-0.0405874	-0.0351224	-0.0585713	-0.0364016	-0.0482277	-0.0558584	0.104357	-0.0570317	0.0412513	-0.0638837	-0.029037	0.00819287	-0.0492492	0.0468822	-0.00144989	-0.098246	-0.0395197	0.179492	0.0934302	-0.0859883	-0.0428584	-0.0114779	-0.0147102	-0.0356465	-0.0209421	-0.042933	-0.0237077	-0.0668191	0.516962
Da-0	-0.0823648	-0.0216156	0.00603885	-0.0172364	-0.0531795	0.00345706	-0.0445242	0.146272	-0.0692561	-0.07813	-0.0694122	-0.0480974	-0.016266	0.0162402	-0.000604604	0.0231747	0.00133712	0.0369046	0.00757489	0.0450515	0.0464379	0.0571883	0.202169	-0.0263678	0.0363897	-0.035841	-0.0327802	0.0077359	0.0394221	-0.0298891	0.0107128	0.0256262	-0.0434438	-0.0374588	0.102606	0.204308	0.0540831	-0.0669948	-0.027498	-0.045064	-0.0882631	-0.0212352	-0.0363893	-0.0673092	-0.0400371	-0.0334865	-0.0472072	0.0738242	-0.0857058
Da(1)-12	-0.157313	-0.0726612	-0.0394277	0.0396	0.0201005	-0.129278	-0.107844	-0.0754944	-0.105914	-0.116491	-0.14483	-0.114119	-0.115585	-0.0640517	-0.0611641	-0.0335675	-0.0325014	0.0679597	-0.0532782	-0.0679514	-0.123766	0.0992254	0.0374276	-0.0441738	-0.0477781	-0.1361	-0.0783055	-0.0585789	0.273263	-0.13144	0.354902	0.374161	-0.0476251	0.0487412	-0.00423031	0.0133744	-0.0474094	-0.0930226	-0.0450691	-0.125826	-0.148353	-0.11709	-0.109634	-0.12734	-0.114632	-0.126816	-0.0735287	-0.0793482	-0.0703309
Db-0	-0.0245956	-0.0624495	-0.0746708	-0.0453264	-0.0188425	-0.040783	-0.0171756	0.104733	-0.0496596	-0.0457897	-0.0606216	-0.0420669	0.0291117	0.0272038	-0.0295755	0.0117632	-0.0228182	-0.0192571	0.0385058	0.139995	0.0589871	-0.0120696	0.0833456	-0.0534595	0.0744267	-0.0676895	-0.046717	0.0914039	-0.0331245	-0.0387166	-0.0522026	0.0230239	-0.0197951	-0.0590889	0.068761	0.0587051	0.141451	-0.0721224	-0.054531	-0.0382113	-0.0411823	0.00793373	-0.0241336	-0.0326197	-0.0294846	-0.0352667	-0.0358912	0.140344	-0.081907
Di-1	-0.00123555	0.00378139	0.0570998	-0.0704165	-0.0407025	0.0674966	0.0454141	-0.0337008	0.00834949	-0.0521458	0.000147759	-0.0743804	-0.00789996	-0.0769919	0.181183	0.160154	-0.091895	-0.052569	0.000260873	0.00391047	-0.0658807	0.0181615	0.077342	0.0586962	0.0533888	0.0438788	0.042535	-0.0684065	-0.0731313	-0.0221102	-0.0464021	-0.0780006	0.101463	-0.0699082	0.0995206	-0.000857864	0.00859618	-0.0898129	0.0262643	0.0271387	-0.0148272	0.0142041	-0.0427637	-0.0105517	-0.00577224	-0.0285265	0.0270509	0.0407288	-0.0022275
Do-0	-0.0207742	0.0800269	-0.0626277	-0.0159588	0.0208613	-0.0434804	-0.00401667	0.0116542	-0.0286899	-0.0247612	-0.0543336	-0.021567	-0.0446457	0.0458244	-0.0175911	-0.0138378	-0.0814827	-0.0126756	-0.0156367	0.151921	0.0216993	-0.0542318	0.0391867	-0.0509302	0.0604536	-0.0715029	-0.0404292	0.00936588	-0.0189085	-0.0163962	-0.0453862	-0.0534351	-0.0520323	-0.032775	-0.0157435	0.0505461	0.0126659	-0.0184416	-0.0328565	-0.0316886	-0.048754	-0.0471483	-0.0375194	0.0208262	-0.0211413	-0.000319898	-0.018915	0.180694	-0.0309863
Dra-2	-0.141325	-0.0663047	-0.0264937	0.0611082	0.00496287	-0.109473	-0.120809	-0.0569226	-0.0864022	-0.0852924	-0.155504	-0.106881	-0.082508	-0.0118878	-0.0706639	-0.083178	-0.0121678	0.0450113	-0.0244291	-0.0737515	-0.111184	0.141464	0.0535916	-0.0502088	-0.0758945	-0.148301	-0.0907417	-0.0359549	0.260533	-0.149925	0.379699	0.392909	-0.062704	0.0778252	-0.0144936	0.00675222	-0.045105	-0.097883	-0.0213292	-0.118823	-0.175118	-0.121657	-0.110794	-0.0890359	-0.124015	-0.130443	-0.112686	-0.0815659	-0.0682615
Dra3-1	-0.123237	-0.0896789	-0.0849867	0.101806	-0.0103656	-0.0879209	-0.0825778	-0.0053019	-0.0627944	0.00549934	-0.0691756	0.0461616	-0.041106	0.0315697	-0.0745993	-0.0615083	0.0706371	0.0982763	0.0315373	-0.0504375	0.0101461	-0.00676402	-0.0249274	-0.0198474	-0.00272096	-0.124811	-0.00370853	0.0245336	0.0928657	-0.0216068	0.0652134	0.0625675	-0.0509005	0.0795276	-0.0622396	-0.00264485	-0.00053168	0.0552772	-0.0339563	-0.0784782	-0.0728749	-0.0258142	-0.00778741	0.0626561	0.0288517	-0.0345419	-0.0474404	-0.0499126	-0.00143049
DraII-1	-0.150113	-0.0973503	-0.0736893	0.0357591	0.035992	-0.0990574	-0.118615	-0.0321773	-0.0838558	-0.086211	-0.11919	-0.0968763	-0.111616	-0.0644864	-0.0714062	-0.0546155	-0.024362	0.0819719	-0.0369757	-0.0705591	-0.141877	0.0989669	0.109345	-0.0204717	-0.0581965	-0.136828	-0.078799	-0.0406907	0.28563	-0.112084	0.375961	0.434451	-0.0115314	0.0789034	0.0113088	0.0266231	-0.0311656	-0.124348	-0.0162576	-0.156035	-0.168461	-0.126451	-0.0893965	-0.0924798	-0.12922	-0.143224	-0.0967496	-0.0830717	-0.0530887
DraIV1-14	-0.104797	-0.0875652	-0.0468733	0.00461137	-0.00284903	-0.0948513	-0.0792308	-0.057276	-0.0667297	-0.0614503	-0.181933	-0.0789868	-0.142411	-0.0394908	-0.0596831	-0.0884646	-0.028965	0.0177607	0.00352392	-0.106934	-0.108895	0.119852	0.0800765	-0.0327092	-0.0825906	-0.148831	-0.0830496	-0.0659657	0.252075	-0.150279	0.291489	0.451459	0.0066518	0.0580329	-0.0146709	0.00974609	-0.0265484	-0.133238	-0.00553278	-0.146661	-0.182754	-0.0868912	-0.107977	-0.130968	-0.100349	-0.141074	-0.0626513	-0.0778085	-0.0310295
DraIV1-5	-0.122924	-0.0992315	-0.0607712	0.00762686	-0.0149852	-0.105343	-0.0889591	-0.0268936	-0.0739327	-0.0488035	-0.161005	-0.0950577	-0.0638135	-0.0448733	-0.0240152	-0.0803399	-0.049088	0.00304056	0.00248723	-0.0553505	-0.0692333	0.157692	0.0588376	-0.0346855	-0.101891	-0.137241	-0.057659	-0.0537887	0.203293	-0.160066	0.281585	0.411251	-2.26715e-05	0.0195282	0.0537668	-0.0305204	0.0107052	-0.12065	0.00229836	-0.117101	-0.159948	-0.120463	-0.131917	-0.119026	-0.0711409	-0.118502	-0.0582851	-0.0984601	-0.0408753
DraIV6-16	-0.135607	-0.0782049	-0.0568343	0.0367578	0.0175519	-0.125191	-0.0832604	-0.0496189	-0.0808603	-0.0789871	-0.110145	-0.0854829	-0.101397	-0.0253736	-0.0689981	-0.0624846	-0.0216602	0.0285304	-0.0381499	-0.0697953	-0.1131	0.08546	0.0483276	-0.0385006	-0.0594293	-0.103471	-0.057833	-0.0826803	0.26167	-0.114021	0.34695	0.354171	-0.0268001	0.0273412	-0.0444231	-0.0130175	-0.0202419	-0.0919301	-0.0352262	-0.110227	-0.145792	-0.0742422	-0.107073	-0.111448	-0.0978597	-0.0667611	-0.0334413	-0.0865363	-0.0416953
DraIV6-35	-0.120082	-0.0894015	-0.0411337	0.0300833	-0.00585984	-0.107963	-0.10215	-0.0309232	-0.0584648	-0.0703925	-0.142718	-0.0960921	-0.0859311	-0.0435	-0.0608733	-0.0695701	-0.0608696	0.0184497	-0.0355455	-0.0663687	-0.085302	0.135986	0.0788275	-0.0347803	-0.0709196	-0.134635	-0.07408	-0.0674496	0.208307	-0.139371	0.436941	0.323242	-0.0365872	-0.00024025	-0.0389411	0.0156032	-0.0509359	-0.080223	-0.00484375	-0.141567	-0.179246	-0.0880814	-0.12056	-0.118945	-0.0970171	-0.126173	-0.0353588	-0.0667834	-0.0357434
Duk	-0.143306	-0.0955358	-0.0683511	0.0147288	-0.00248028	-0.106169	-0.103762	0.00393414	-0.111581	-0.0577341	-0.156898	-0.0923603	-0.119961	-0.0486946	-0.0287174	-0.0726506	-0.0541426	0.0409744	0.0108812	-0.041495	-0.0791035	0.200618	0.148334	-0.0516617	-0.105713	-0.146172	-0.0728147	-0.0695317	0.252972	-0.11162	0.305952	0.440611	0.0150662	0.0247509	0.0745522	-0.0283515	0.038068	-0.128054	-0.0372291	-0.167728	-0.205583	-0.129511	-0.119764	-0.136003	-0.14473	-0.137827	-0.112788	-0.0910645	-0.0606117
Ede-1	-0.00736281	-0.00581068	-0.0529748	0.00408889	-0.0185819	0.00698794	0.0340603	-0.00494395	0.0102679	0.0360431	-0.016433	0.0914459	0.100315	0.0912423	-0.0392399	0.00714944	0.0254226	0.00185167	0.0265511	0.0911009	0.249289	-0.100546	-0.0303248	-0.0953651	0.146217	-0.072597	0.00610452	0.0654134	-0.110678	0.0745353	-0.104268	-0.164584	-0.0561217	-0.0107307	-0.0728049	0.00681581	-0.0298311	0.0895795	-0.0570306	-0.0286131	0.0175119	0.0403182	0.116427	0.210831	0.0594542	0.0386966	-0.0756827	0.0890418	0.0253547
Eden-2	-0.0713003	-0.102342	-0.0846122	0.0853252	0.141936	-0.0797945	-0.0659359	-0.02419	-0.059601	0.129671	-0.0741454	0.0840629	-0.0450186	0.0247795	-0.134655	-0.0898515	0.142541	0.050142	0.00519083	-0.100334	-5.03823e-05	-0.0287059	-0.0786996	-0.106918	0.0446354	-0.063419	-0.0140811	-0.0353461	0.0444377	-0.0652192	-0.0147511	0.0157251	-0.126167	0.0962283	-0.112488	-0.0664593	-0.0469041	0.333138	-0.0779209	-0.125027	-0.0783732	0.0136138	0.0116148	0.052166	0.00250522	-0.0326992	-0.0910527	-0.106093	0.101188
Edi-0	0.0320375	-0.0203221	-0.00705582	-0.00237685	-0.0268682	0.0450962	-0.000418437	0.0324596	-0.0289677	0.0300472	0.0378253	0.143296	0.0404073	0.109559	-0.0463516	-0.0534629	0.038513	-0.0443137	0.051798	-0.01849	0.0977671	-0.0812892	-0.0968099	0.0050528	0.076737	0.00626803	-0.0186842	0.0834369	-0.0971761	0.0571463	-0.1169	-0.156427	0.0358983	-0.0163155	-0.026416	-0.0517998	-0.00546498	0.049228	0.00380518	-0.0317901	0.0967293	0.131575	0.170802	0.137827	0.212786	0.0713433	-0.0231862	-0.0683531	0.00579287
Ep-0	-0.0621017	0.089205	-0.0278446	-0.0394331	-0.0198789	-0.0355357	-0.0261404	0.138052	-0.0450583	-0.0562225	-0.0672371	-0.0731131	-0.0232524	0.0141282	0.0139619	-0.0360202	-0.0446441	-0.0392038	0.0359423	0.163331	0.0270013	0.0611252	0.136749	-0.0479185	0.00550139	-0.0410068	-0.0787028	0.00268754	0.00501009	-0.0310614	-0.0195296	0.0256285	-0.0157811	-0.0612412	0.0448795	0.10929	0.104473	-0.121492	-0.0639654	-0.0849963	-0.116391	-0.0971087	-0.108915	-0.127972	-0.103343	-0.0624956	-0.0580696	0.170022	-0.0863497
Es-0	-0.119072	-0.0760588	-0.0756537	0.112078	0.110725	-0.0483433	-0.0953849	-0.0504091	-0.0246262	-0.0155883	-0.090322	-0.0066388	-0.0747613	0.0256925	-0.0775989	-0.0699109	0.116792	0.0831202	0.00211035	-0.108934	-0.0833523	-0.0138746	0.00672202	-0.0668925	-0.0638606	-0.0515828	-0.0494029	-0.0669681	0.152469	-0.117161	0.082827	0.0761876	-0.0681708	0.0815786	-0.0615981	-0.0497487	-0.0267873	0.0753573	-0.0472332	-0.0937518	-0.102713	-0.0106672	-0.00779191	-0.0429402	-0.0298214	-0.0579786	-0.0423357	-0.0823933	0.0544146
Est-0	0.000249987	-0.0906347	-0.048827	0.053398	-0.0450309	-0.0260385	-0.0486496	-0.0482478	-0.0684485	-0.00303232	-0.0359521	-0.000953917	-0.00882221	-0.0339862	-0.0171215	-0.0439063	-0.0114212	0.0091121	-0.0228016	-0.0847503	-0.0609302	0.0585833	-0.0684019	-0.0297885	-0.080962	-0.0515944	-0.0478877	-0.0405525	0.0862134	-0.0609704	0.0700129	0.122453	-0.0246656	0.039988	-0.0115154	-0.0325532	-0.041657	-0.0459849	0.00261462	0.0115933	-0.0287282	-0.0342872	-0.050146	-0.0120613	-0.0512685	-0.0520001	-0.0356525	-0.0674295	0.017581
Est-1	-0.126764	-0.00781608	-0.0130489	-0.0238152	-0.0196476	-0.0709518	-0.0641404	0.229428	-0.0715478	-0.0675017	-0.118686	-0.0361771	-0.0950207	0.00989629	-0.00900394	-0.0472406	0.0683436	-0.0229399	0.00998139	0.0536831	0.0699274	0.0962406	0.155304	-0.0974879	0.00567405	-0.106315	-0.0764747	0.0312842	0.0413588	-0.0805134	0.0296216	0.0790668	-0.0583032	-0.00239999	0.0538613	0.130369	0.244006	-0.0968297	-0.0687259	-0.0832381	-0.125087	-0.0276379	-0.0553595	-0.0546254	-0.0643516	-0.0546884	-0.0997108	0.0596109	-0.0715539
FAb-4	-0.0500518	-0.0812108	-0.0738172	0.0629981	0.16618	-0.0710549	-0.0825077	-0.0296037	-0.0527408	0.132068	-0.0743324	0.125102	-0.0742756	0.00298083	-0.103775	-0.0747107	0.156625	0.039854	0.0166319	-0.117023	0.0152667	-0.0204949	-0.0713695	-0.133591	0.00286947	-0.0594951	0.010045	-0.0692426	0.0493601	-0.0705741	0.00661486	0.0119558	-0.102804	0.115245	-0.0981106	-0.0695827	-0.0562526	0.226479	-0.0317133	-0.102428	-0.106279	-0.000843892	0.00678831	0.0286642	0.0229316	-0.0379368	-0.0567081	-0.110567	0.101295
Fei-0	0.242843	0.00719548	0.0676198	-0.100183	-0.0736993	0.0702648	0.11196	-0.0274678	0.108018	0.00747042	0.310823	-0.0465945	0.129001	-0.0548438	0.0336682	0.00429931	-0.0483701	-0.0852721	-0.053643	-0.00324626	0.0187533	-0.0459608	-0.08785	0.0344497	-0.0459112	0.271514	-0.0165954	-0.0629957	-0.150467	0.0787912	-0.127966	-0.145764	0.039925	-0.107251	-0.00800123	-0.0382592	-0.0483026	0.00257313	0.0003148	0.185945	0.284925	0.0251941	0.0596646	0.0478311	0.11539	0.0306197	0.0800896	-0.0340232	-0.049084
Fi-1	-0.10558	-0.0359047	-0.0658618	0.0258511	-0.017433	-0.0372594	-0.048125	0.127813	-0.0527134	-0.0272318	-0.100497	0.0404449	-0.00483262	0.128332	-0.0646945	-0.0117277	-0.0127758	0.0086384	0.00115518	0.011441	0.141264	-0.00390646	0.0399461	-0.0618575	0.110603	-0.0883616	-0.00208426	0.247325	0.00540062	0.000102135	-0.02648	-0.0650084	-0.0406433	-0.0299601	-0.038064	-0.0122375	0.0915326	0.00328342	-0.058172	-0.0525407	-0.0539261	0.00816878	-0.0324729	0.0329786	0.0391677	0.00149664	-0.0482827	0.116324	-0.0124913
Fja1-1	-0.114388	-0.112483	-0.0748452	0.0922147	0.0537464	-0.0401351	-0.0617478	-0.0585858	-0.0727963	-0.0299902	-0.129859	0.0122577	-0.0504619	0.0333133	-0.0845425	-0.0644629	0.103212	0.0835175	-0.0109995	-0.0689547	-0.0511835	-0.00167298	0.00747174	-0.0756566	-0.0594697	-0.0714462	-0.0312111	-0.0287503	0.115222	-0.0689006	0.0742979	0.069479	-0.0268405	0.0563708	-0.078584	-0.0465911	-0.0154079	0.0754024	-0.0475993	-0.0700397	-0.0506356	-0.0509678	-0.0201383	-0.0188757	-0.0335937	-0.0193498	-0.0590867	-0.0570368	-0.0153083
Fja1-2	-0.0795068	-0.0603952	-0.0854191	0.143363	0.0863957	-0.0256325	-0.0640412	-0.0569445	-0.0547701	-0.0379215	-0.0724269	0.0174226	-0.0540473	-0.0452081	-0.0661638	-0.0604725	0.0421918	0.077172	0.0325144	-0.0479334	-0.0361523	-0.0164165	0.0144573	-0.00301394	0.00906199	-0.0273451	-0.01941	-0.0545346	0.100244	-0.077008	0.0562655	0.0630747	-0.0018257	0.0973007	-0.0176868	-0.050294	-0.0500014	0.00357589	-0.0190021	-0.0624081	-0.0422993	-0.0146186	-0.032709	-0.0168233	-0.0351823	-0.0243446	-0.0462284	-0.075304	-0.0187763
FjA1-5	-0.0994497	-0.0384069	-0.0306023	0.100986	0.0995162	-0.0278399	-0.0457527	-0.0654944	-0.0495778	0.00902603	-0.0801545	-0.0283603	-0.0223689	-0.0713175	-0.047934	-0.0622688	0.0731654	0.100687	0.0795792	-0.0722222	-0.0764737	0.0460349	0.0494831	-0.034585	-0.0849361	-0.0606192	-0.0620217	-0.0291401	0.0971558	-0.0551371	0.0395526	0.0693828	0.0156993	0.150591	-0.0389805	-0.0505046	-0.0396998	-0.0194209	-0.0528634	-0.0861097	-0.127606	-0.0768453	-0.0699178	-0.0646618	-0.0340422	-0.0762353	-0.0552481	-0.0385752	-0.0101778
Fr-4	-0.0480978	0.0729643	0.0107074	-0.0227277	-0.0112779	-0.0492511	-0.0127824	0.0737137	-0.015844	-0.0588385	-0.0170572	-0.0690341	-0.0314474	-0.0159721	-0.0520207	-0.0297095	-0.0284086	-0.0296044	-0.0218772	0.127299	-0.0032751	0.0289108	0.11076	-0.0147695	0.00124114	-0.0748069	-0.0153092	0.0300813	-0.00482921	-0.0596348	0.0513224	-0.00353215	-0.0366611	-0.0201053	0.00409088	0.171392	0.0577532	-0.0403036	-0.025942	-0.032115	-0.0634512	-0.109884	-0.121456	-0.0911821	-0.0962101	-0.0245309	-0.043126	0.217853	-0.0617748
Frd-1	0.0207434	-0.0709047	-0.00760276	0.03889	-0.00938582	0.0474269	-0.0420158	0.0439517	0.00736614	0.0340222	-0.0330182	0.12613	0.0436777	0.111303	-0.0470748	-0.034806	0.039258	-0.0323517	0.0463768	-0.105718	0.0633931	-0.0872977	-0.0661139	-0.0235658	-0.00632186	0.0312087	0.0103087	0.0595165	-0.0765812	0.0638228	-0.140644	-0.141998	-0.0268408	-0.047753	-0.0419972	-0.0357269	0.00115288	0.0127987	0.00460901	0.0313821	0.00650578	0.178479	0.128618	0.0976976	0.0898508	0.0753771	0.025128	-0.0933893	0.0174612
Ga-0	-0.125832	-0.0321959	-0.00941571	0.0461798	-0.00673552	-0.0565715	-0.0652054	-0.0647449	-0.0506488	-0.0690953	-0.0987264	-0.0469322	-0.0424677	-0.0116059	-0.0491813	0.0156483	-0.0443033	0.016517	-0.0225028	-0.0413457	-0.0366119	0.0794367	0.0396029	-0.0132809	-0.0410808	-0.100157	-0.057455	-0.0603971	0.156104	-0.0622571	0.149652	0.141545	0.0206772	-0.0118043	0.013449	-0.00523981	-0.0652601	-0.0661231	0.0345088	-0.0710307	-0.11194	-0.0457926	-0.0528422	-0.0640885	-0.0663562	-0.0715511	-0.00082194	-0.0715352	-3.19982e-05
Ga-2	-0.028656	0.118834	0.011885	-0.04463	-0.0248996	-0.0271665	0.0117687	0.117175	-0.018836	-0.081328	-0.0673247	-0.0215794	0.0472503	0.0367681	0.0145204	0.0287859	-0.0618214	-0.0280157	-0.00977637	0.239882	0.0166364	-0.0328673	-0.0181434	-0.0411937	0.0279063	-0.0327551	-0.035802	0.0941558	-0.0484019	-0.0114166	-0.0704163	-0.0591439	-0.0108181	-0.0441804	-0.0340201	0.062338	0.127348	-0.117703	-0.050722	-0.0434463	-0.076192	-0.00875296	-0.0403507	-0.0592315	-0.0710717	-0.0188313	-0.0403041	0.425633	-0.078509
Gd-1	-0.0243041	0.104451	-0.0349734	-0.0176681	0.0293117	-0.0818943	-0.045367	0.103321	-0.058647	-0.0676971	-0.0808259	-0.0647378	-0.0330239	-0.000635146	-0.0450817	-0.0321082	-0.0837794	-0.00481237	-0.0209284	0.156084	-0.0342741	0.0112429	0.022913	-0.0320262	0.0119973	-0.084429	-0.0254599	0.0791863	-0.0293094	-0.0719584	-0.0283615	-0.00546105	-0.0278429	-0.0293751	0.0255942	0.0999882	0.14509	-0.0298997	-0.0453717	-0.0430292	-0.0594487	-0.089497	-0.116573	-0.07978	-0.107242	-0.0460747	-0.0253812	0.196309	-0.0270579
Ge-0	0.216477	0.112379	0.191948	-0.0823276	-0.0663559	0.0607535	0.08994	-0.0527767	0.0314398	0.0114077	0.101169	-0.034729	-0.0181667	-0.0997089	0.125931	0.0922754	-0.0491311	-0.0657134	-0.089464	0.00374483	-0.0134267	-0.0313939	-0.0857334	0.0516006	-0.0289365	0.131452	0.0599875	-0.0576491	-0.107946	0.0429701	-0.0788091	-0.0914974	0.0580156	-0.062087	-0.00711774	-0.0140611	-0.0338532	-0.0776459	0.0356125	0.0905159	0.13993	0.0135686	-0.000352138	0.0612822	0.0519671	0.0440709	0.103289	-0.027267	-0.0328727
Ge-1	0.026669	-0.00372657	-0.00584683	-0.0799212	-0.019023	0.00478499	0.0170579	-0.0033884	-0.0167767	-0.00538967	-0.0298528	-0.0666781	-0.0240408	-0.120324	0.176435	0.166329	-0.0650475	-0.0457475	0.0196499	0.0248852	0.00430757	0.0187579	0.0797001	0.0140725	-0.0428562	-0.0137823	0.031151	-0.0447891	-0.0607894	-0.0603326	-0.0310064	0.0044617	0.050321	-0.0398894	0.149976	0.00854757	0.0847746	-0.0960289	0.0541689	-0.0276448	-0.0578652	-0.0453363	-0.0573777	-0.0575832	-0.0853974	-0.0362107	0.0654677	-0.0155229	-0.00210094
Gel-1	-0.076484	-0.0661815	-0.0437538	-0.0117079	-0.0366103	-0.0415787	-0.0132731	0.0245967	-0.0142793	-0.0440601	-0.00873886	0.0770585	0.103604	0.148796	-0.0196829	0.00803124	0.0547283	-0.0249859	0.090271	0.0131707	0.180227	-0.0798144	0.0229417	-0.0400432	-0.00283203	-0.00200595	-0.0296596	0.12696	-0.0870096	0.0461121	-0.0851809	-0.123944	-0.0434357	-0.0393887	-0.045026	0.0300727	0.0158597	0.0131761	-0.0129255	0.0204838	0.0353659	0.114668	0.124884	0.202668	0.0455954	0.0540253	-0.0267033	0.0390069	0.00591687
Gie-0	-0.0752645	-0.0396506	0.0046824	0.0357886	0.0148209	-0.0763004	-0.0345463	0.0517736	-0.0646812	-0.000380811	-0.0792254	0.0883791	-0.0320694	0.158883	-0.0626851	-0.0915254	0.129181	0.062504	0.0979504	-0.058373	0.063698	0.0277015	0.00918568	-0.0848072	0.0397314	-0.0857649	-0.0288513	0.136578	0.0301375	-0.0491573	-0.00708735	-0.0841408	-0.10065	0.0215564	-0.0614248	0.0519641	0.0184885	0.019681	-0.0393079	-0.0818331	-0.0808105	0.0344912	0.0763027	0.0443257	0.0632585	0.00256636	-0.0998326	-0.0611956	0.0063141
G"-0	-0.0383394	-0.0232801	-0.0052569	0.0195068	-0.0218393	-0.0648629	-0.105562	0.121938	-0.0304575	-0.00785355	-0.0434161	0.072156	0.0201248	0.199743	-0.0417925	-0.00973261	-0.000151168	0.00182433	0.0306933	-0.00647239	0.0734324	-0.0651607	-0.0189003	-0.0502899	0.110484	-0.0547125	-0.0117172	0.339114	-0.0764082	0.0231216	-0.0524979	-0.112814	-0.0491604	0.00157474	-0.105015	0.0368569	0.078376	0.0176112	-0.0238182	-0.0554201	-0.0231547	0.0788747	-0.0204355	0.0595804	0.0509702	0.0580493	-0.0838731	0.0560685	-0.0147246
Got-7	0.012148	0.00459741	-0.0928374	0.0296486	0.107989	-0.0296446	-0.0434465	-0.0234298	-0.00939243	0.0274823	-0.0268144	0.240333	0.0416597	0.0825638	-0.0724075	-0.0631925	0.194453	0.0339301	0.0668513	-0.000911372	0.101075	-0.0975962	-0.0467551	-0.0851333	0.0132718	-0.0431613	-0.0469717	0.022497	-0.071728	-0.0120741	-0.108659	-0.127925	-0.120356	0.0503004	-0.047069	-0.0637611	-0.0328715	0.291321	-0.0566061	-0.0420483	-0.00907821	0.0110854	0.0419148	0.0578005	0.0814903	0.0222076	-0.0492421	-0.0495413	0.0383468
Gr-1	-0.142958	-0.08679	-0.0534976	0.0018042	-0.0231569	-0.140705	-0.121268	0.00498672	-0.0860979	-0.0657843	-0.128185	-0.121082	-0.137701	-0.0686665	0.0123284	-0.0487532	-0.00375914	0.0752666	0.0535126	-0.0247622	-0.0484525	0.157508	0.146039	-0.0302896	-0.0473424	-0.100369	-0.0815697	-0.0786978	0.262012	-0.14874	0.208637	0.308529	-0.010015	0.0615097	0.0279769	0.00500103	0.0190358	-0.0910012	-0.0227868	-0.15399	-0.156374	-0.0908728	-0.11325	-0.139061	-0.119952	-0.0991893	-0.0909461	-0.0853726	-0.0428807
Gr-5	-0.086887	-0.0659549	-0.027847	0.04014	-0.00379003	-0.0673682	-0.0106387	-0.020338	-0.0227443	-0.00107996	-0.0808642	-0.0500356	-0.0736428	-0.0340306	-0.00336493	-0.0253929	-0.0237396	0.013531	-0.03512	-0.0115618	-0.0605635	0.0622974	0.0527082	0.0187933	-0.0466508	-0.0691395	-0.0131067	-0.0182218	0.141431	-0.0709984	0.136037	0.131746	0.0609732	0.0509843	-0.0107963	0.00627984	-0.011222	-0.0513148	0.034929	-0.0477656	-0.0680611	-0.0625794	-0.0458445	-0.0732408	-0.065936	-0.0406514	-0.0251259	-0.0392848	-0.0172887
Gu-1	-0.0356348	0.0854861	-0.0518831	-0.0913672	-0.0348148	-0.0372579	0.00708027	0.18061	0.0105374	-0.0549496	-0.107367	-0.0243297	0.047906	0.00682695	0.0261582	-0.00344559	-0.032859	-0.0255982	0.0160148	0.178874	0.0387277	0.0248127	0.106016	-0.0617973	0.0211625	-0.0636359	-0.0619845	0.0604561	-0.103243	-0.0479352	-0.0326449	-0.0136792	-0.0450463	-0.0691885	0.0135001	0.134582	0.140924	-0.0799317	-0.0597561	-0.0772634	-0.100437	-0.0557838	-0.0570194	-0.0781905	-0.0264879	-0.0837739	-0.0284901	0.226909	-0.106219
Gy-0	0.292204	0.0584361	0.139767	-0.0832982	-0.0450688	0.0673587	0.0564932	-0.0319007	0.0792129	0.0341043	0.235741	0.0153932	0.0609668	-0.0196358	0.00662527	0.0111421	-0.0259059	-0.0508863	-0.0669437	-0.0252974	-0.00118356	-0.0845143	-0.111017	0.00335461	-0.00336226	0.349123	0.00721949	-0.117053	-0.121719	0.133732	-0.129639	-0.181087	0.0197532	-0.101172	-0.0336933	-0.0458634	-0.116983	0.0327893	-0.0486921	0.224442	0.239148	0.0516517	0.103153	0.0418126	0.117358	0.0172016	0.0279114	-0.073986	-0.00242408
HR5	0.197525	0.00110776	0.042622	-0.0572925	-0.111206	0.0616518	0.0897811	-0.0303842	0.0672221	0.0350922	0.332631	-0.0114556	0.00863031	-0.0244032	0.0165397	-0.0115959	-0.0408919	-0.0504269	-0.0462821	-0.0634219	0.00632306	-0.116883	-0.0865382	0.0118009	0.018239	0.362972	0.0258256	-0.0726071	-0.149743	0.147405	-0.146857	-0.160367	0.0496349	-0.0793942	-0.0260693	-0.0381219	-0.0643152	0.0195065	0.00620743	0.20928	0.337036	0.027387	0.0351952	0.0943043	0.0393582	0.0552464	0.0279597	-0.0949034	-0.020229
HSm	-0.129425	-0.0754296	-0.0483624	0.0272591	-0.013852	-0.0831855	-0.0718521	-0.0193592	-0.057824	-0.0769753	-0.121464	-0.0904008	-0.117767	-0.0758052	-0.0550058	-0.0620583	-0.0116026	0.0465749	-0.0151724	-0.082289	-0.102279	0.106852	0.0373607	-0.0216894	-0.0454959	-0.115319	-0.0690347	-0.0598202	0.214762	-0.0937454	0.327351	0.349194	-0.0185044	0.0759238	0.0182541	-0.00342975	-0.0184062	-0.0915038	0.00255066	-0.0997589	-0.137438	-0.0991274	-0.111521	-0.144086	-0.117694	-0.0772581	-0.0305484	-0.0720154	-0.0291712
Ha-0	0.0578437	0.0780122	-0.052251	-0.00816606	0.0123278	-0.0060305	0.00976623	-0.0253621	-0.0267112	-0.0475068	-0.0263388	-0.0639274	-0.0346801	-0.0311264	-0.0299419	-0.0690008	-0.0595368	-0.0439365	-0.00326334	0.0637531	-0.0762759	0.0494626	-0.0027039	-0.0439597	-0.0563731	0.00776102	-0.0501959	0.0132238	-0.00307011	-0.0377322	-0.0142788	0.0123215	-0.0250945	-0.0246887	-0.0319116	-0.0146593	-0.0164809	-0.0843517	-0.0677585	0.0402344	-0.0127135	-0.0395319	-0.0615569	-0.0517201	-0.0462359	-0.0550131	-0.0243359	0.163468	-0.00857058
Hau-0	-0.0797683	-0.0840302	-0.0682974	-0.016343	-0.0218654	-0.0304161	-0.0462735	0.0311786	0.011389	-0.00206568	-0.0779739	0.0166913	-0.0260023	0.00897043	0.00968519	-0.0972037	0.0970164	0.0379155	0.0607356	-0.032691	0.0585481	0.0211422	-0.0154616	-0.0411546	-0.0405305	-0.0579686	-0.0733483	-0.0451649	0.02857	-0.0670509	0.00209229	0.0346827	-0.0393204	0.0200477	-0.00714254	0.00529415	-0.0298258	0.0445409	-0.0417563	-0.0577366	-0.0822018	0.0436709	0.021176	0.0203245	0.032856	-0.0600187	-0.0414982	-0.0706326	-0.0499871
Hey-1	-0.0302253	-0.0532799	0.00303349	0.00577445	0.00500893	0.00145005	0.00943595	0.0591686	0.0118947	-0.00332174	-0.0371812	0.128955	0.00416076	0.145724	-0.0392574	-0.0426101	0.025405	-0.00697497	0.0834403	0.025485	0.225017	-0.0461233	-0.0368024	-0.0154548	0.0870611	-0.01976	-0.0254496	0.0783745	-0.116568	-0.0100496	-0.0938321	-0.125607	-0.0437477	-0.0156813	0.00164377	0.039803	0.0643501	0.0465148	-0.0402521	-0.0317432	0.053553	0.0549237	0.112122	0.104575	0.132905	-0.0142342	-0.0534426	-0.0399996	-0.00414392
Hh-0	-0.0539509	-0.0454103	-0.000783661	0.0473536	0.0568066	-0.0225693	0.00444428	0.0345034	-0.03356	0.039608	0.00245991	0.0112658	-0.0249678	0.0706703	-0.0562882	-0.0295725	0.0601131	0.0416514	0.185274	-0.0326548	0.026343	-0.00166658	-0.0205935	-0.0207988	-0.00531676	-0.00220038	-0.0186371	0.0157714	-0.0209597	0.0022246	-0.00503629	-0.0277669	0.000826495	0.059666	-0.0632497	0.0181915	-0.037894	0.0800482	-0.00812807	-0.00190958	-0.0187989	0.0179845	-0.0157274	0.0108467	0.00299991	-2.20249e-05	-0.0346497	-0.0331871	0.0111841
Hi-0	-0.0274139	-0.0105341	-0.0245759	-0.00222007	-0.0140263	-0.0331479	-0.0174688	0.00853823	-0.000856708	-0.031401	-0.0889863	-0.0894593	0.0211841	-0.0474968	0.0725518	0.0162858	-0.0803117	-0.0184931	-0.0190465	0.218397	0.0738456	0.0272195	0.119816	-0.0176353	0.0447111	-0.0451377	0.0170027	0.00478166	0.0204353	-0.0443539	-0.0125611	0.0495104	0.000994914	-0.0281391	0.0274175	0.0543598	0.049367	-0.0799915	-0.0043773	-0.0975254	-0.0702518	-0.0553738	-0.0760481	-0.109787	-0.0265477	-0.0765515	0.0218969	0.131711	-0.0538935
Hn-0	-0.0899781	-0.0247656	-0.0564257	0.0672935	0.0290599	-0.0519603	-0.081736	0.137366	-0.0530849	-0.0212607	-0.0818411	0.170918	-0.00168043	0.219282	-0.0876759	-0.0651298	0.0462848	0.00515437	0.0976838	0.00343503	0.0742371	-0.0473837	0.0122665	-0.0814327	0.0110995	-0.100302	-0.00956167	0.201498	-0.072021	-0.0188858	-0.0376573	-0.0699605	-0.0857062	0.0178248	-0.0824222	0.0508753	0.110306	0.0823113	-0.0415125	0.0199096	-0.063459	0.0443844	0.0814976	0.0821732	0.0823719	0.0424105	-0.0801907	0.025043	-0.00963273
Hod	-0.135645	-0.0867586	-0.0656228	0.0475255	0.0350733	-0.0729029	-0.0790701	-0.0678038	-0.103978	-0.0549471	-0.0899812	-0.106604	-0.119934	-0.0214183	-0.0679791	-0.0654592	-0.0356754	0.0883354	0.02189	-0.0518629	-0.0800164	0.077846	0.125927	-0.0928028	-0.068218	-0.121304	-0.0915219	-0.0734396	0.406865	-0.147417	0.24044	0.314315	-0.0453962	0.0694693	-0.0298381	0.0265853	-0.0370174	-0.0958442	-0.0648042	-0.157659	-0.158457	-0.061008	-0.098126	-0.11595	-0.0776369	-0.133924	-0.0715347	-0.0484017	-0.0499553
Hov4-1	-0.105979	-0.07154	-0.0378366	0.0810081	0.0318514	-0.0459976	-0.0565108	0.0142463	-0.0649165	-0.0474806	-0.108942	0.0455664	-0.0187975	0.0417804	-0.0536416	-0.0281005	0.0427923	0.0870514	0.0558425	-0.0606639	-0.00154858	0.0175411	0.0119453	-0.0711243	-0.0646862	-0.114248	-0.0549267	0.0753247	0.0636702	-0.061843	0.0725464	0.0254438	-0.0567811	0.0466911	-0.0700582	0.0132036	0.00991385	0.0368876	-0.0478239	-0.12259	-0.121274	-0.0548923	-0.0177789	0.022185	-0.0188428	-0.0457667	-0.0872655	-0.0716496	-0.00825077
Hovdala-2	-0.129999	-0.0830511	-0.0477621	0.0974513	0.00759649	-0.0838185	-0.0883415	0.0142458	-0.0407802	-0.0629264	-0.110939	-0.00564431	-0.076527	0.10409	-0.0277433	-0.0696211	-0.0149371	0.0555145	0.0445663	-0.0049909	-0.0196371	0.0423823	-0.0121921	-0.055797	0.022171	-0.116304	-0.048056	0.0294583	0.132792	-0.0584373	0.100148	0.0240338	-0.0522596	0.0298359	-0.0129171	0.0172553	0.0460894	-0.0080393	-0.0598635	-0.0698537	-0.080929	-0.0160153	-0.0474367	0.0157832	-0.00510108	-0.0105896	-0.058196	0.0145028	-0.0541173
Hs-0	-0.0344189	-0.0316922	-0.0514894	0.0932541	-0.00441135	-0.0370403	-0.0535437	0.142009	-0.043098	0.00704903	-0.0706798	0.139502	0.0665639	0.609469	-0.0393401	-0.0717041	0.0640236	0.0580709	0.0733739	-0.0379645	0.0770593	-0.0598894	-0.0355931	-0.0623432	0.0277812	-0.0674706	-0.0454996	0.161919	-0.0704909	-0.023111	-0.0748872	-0.107425	-0.0693768	0.0394984	-0.0520569	0.0163468	0.0380162	0.0876	-0.0389841	-0.0715256	-0.0824835	0.0901362	0.0926003	0.075775	0.0497815	0.0418852	-0.081597	-0.0256354	-0.0117437
In-0	-0.0394866	-0.0386393	-0.0287204	0.00408888	0.0154799	-0.035883	-0.0140375	-0.030138	-0.0153959	-0.0322568	-0.0709906	-0.0728144	-0.0723434	-0.0497033	-0.0234423	0.0326371	-0.0618462	-0.011127	-0.0158501	-0.0532507	-0.0343637	0.0289478	0.00567502	0.0221482	-0.0529272	-0.0568581	-0.0176213	-0.00917033	0.0995074	-0.0718718	0.1381	0.131167	0.0407785	0.0428287	-0.00808743	0.0152138	-0.0149143	-0.0945307	0.0452137	-0.0406522	-0.0653523	-0.0487124	-0.0655108	-0.0938466	-0.0533022	-0.0356522	-0.0129032	-0.0294112	-0.0235651
JEA	0.0121099	-0.0278583	0.0072546	-0.0382784	-0.0222478	0.066865	0.04167	-0.0559441	0.015646	0.144429	-0.00295047	0.0319303	-0.000603404	-0.0316401	0.046712	0.0912222	-0.0360897	-0.045801	-0.0174018	-0.0659606	-0.0389693	-0.00296601	-0.0244768	0.136818	-0.0107271	-0.0244654	0.178679	-0.0450775	-0.0249018	0.0282921	-0.0528477	-0.0931966	0.083742	-0.0128109	0.0578973	-0.0594534	-0.0524659	0.0561388	0.199877	0.0205756	0.0116144	-0.029827	-0.0122112	-0.0534671	-0.0273695	0.000675284	0.106347	-0.0805287	0.110837
Je-0	-0.10481	-0.0640864	-0.0398969	0.065382	0.0834092	-0.0438881	-0.0700228	-0.0352068	-0.0566994	0.0216367	-0.0907412	-0.00341691	-0.0558005	0.00548216	-0.0692678	-0.0636939	0.0893584	0.0582117	0.0348134	-0.0643097	-0.0474781	-0.00830358	-0.0214752	-0.0235599	-0.026342	-0.10885	-0.00148953	-0.0239878	0.18253	-0.0799944	0.0922153	0.0506331	-0.0266	0.0948429	-0.0495671	-0.0232708	-0.01828	0.0136269	0.01084	-0.0779035	-0.107654	-0.0637648	-0.0446808	-0.0540478	-0.0156762	-0.0567535	-0.0286604	-0.0950278	-0.00226531
Jl-3	-0.147647	-0.0793216	-0.0665252	0.0667666	0.000402713	-0.0820857	-0.104932	-0.0341158	-0.0812723	-0.0399343	-0.102923	-0.0893011	-0.144562	-0.00705157	-0.0697036	-0.0866223	-0.0420394	0.0995896	-0.0114886	-0.0693851	-0.106994	0.138196	0.0849139	-0.0473692	-0.043104	-0.119916	-0.0514913	-0.0404562	0.292795	-0.0920584	0.233958	0.386529	0.0251727	0.0599927	0.0270472	0.022453	-0.0422655	-0.100094	-0.0078601	-0.109113	-0.123888	-0.0845203	-0.046115	-0.0948881	-0.0999747	-0.0934827	-0.0876474	-0.0547657	-0.0283063
Jm-1	-0.181559	-0.127211	-0.0421803	0.0519404	-0.00179719	-0.132559	-0.113298	0.0106661	-0.104731	-0.0761373	-0.149227	-0.106007	-0.127969	-0.0794893	-0.045535	-0.0672693	-0.0157566	0.0265646	0.0514988	-0.0835654	-0.0471775	0.219448	0.144495	-0.058437	-0.106674	-0.171329	-0.052634	-0.0604506	0.273975	-0.134721	0.282146	0.380922	0.00071514	0.0419952	0.077467	-0.0425265	0.0219551	-0.0950118	-0.0398347	-0.154066	-0.193389	-0.11767	-0.105574	-0.120755	-0.0968892	-0.139787	-0.117097	-0.0816311	-0.0516481
PHW-3	-0.0186345	-0.0230727	-0.0470983	-0.0264455	0.00180037	0.00129528	-0.0342945	0.101298	-0.0170951	0.022481	-0.0316394	0.0381841	0.0437644	0.0821433	0.0115631	0.023362	0.00592902	-0.0252177	0.0520426	0.0487625	0.111695	-0.0264869	0.0538353	-0.0456192	0.033993	-0.0320713	0.0115113	0.0763405	-0.10621	-0.0666413	-0.0696151	-0.0615726	-0.0387345	-0.0230595	0.00906481	0.0729466	0.090094	-0.00261852	-0.0194999	-0.0310758	-0.0583598	-0.0334981	-0.0124173	-0.0331187	0.0153539	-0.036353	0.0238052	0.134324	0.013437
KBS-Mac-8	0.00712736	0.20571	-0.0328469	-0.0879523	-0.0600002	-0.079298	-0.0211002	0.0729716	-0.035966	-0.0497143	-0.0171532	0.0160245	0.0569586	-0.020179	0.00432032	-0.0113064	-0.0387819	-0.0846693	0.0598339	0.151398	0.0865404	-0.0260365	-0.0246437	-0.0613188	0.0322118	-0.0195817	-0.096214	0.0727975	-0.160553	-0.0634894	-0.110567	-0.0699314	-0.0387539	-0.0403447	-0.00481424	-0.0148113	0.110042	-0.0638905	-0.0552843	-0.0859465	-0.0621378	0.0634412	0.0498141	0.0805579	0.0291354	0.112266	-0.0564944	0.137594	-0.0532378
Knox-11	0.0423794	0.474285	-0.0392325	-0.0982727	-0.0350841	0.0347661	0.059548	-0.0239127	0.0274752	-0.0296726	-0.0329939	-0.00938872	-0.00157679	-0.0181666	0.004336	0.0265297	-0.0903874	-0.08389	-0.0248939	0.116354	0.0307651	-0.0685982	-0.0619787	-0.00110763	0.0258263	-0.0224437	-0.0311284	-0.0159238	-0.158423	-0.0187822	-0.129051	-0.141974	-0.03081	-0.0689879	-0.0524851	0.0084604	0.0402896	-0.0227657	-0.00940254	-0.0218006	0.00247795	0.0254016	0.0203487	0.0163259	0.0166422	0.14235	-0.00697159	0.144657	0.00538765
Ka-0	-0.0931271	-0.0489977	-0.047242	0.011055	-0.0133776	-0.0703196	-0.0327939	-0.0360332	-0.0253433	-0.0303412	-0.085871	-0.0741288	-0.0767116	-0.0292886	-0.0435494	-0.034217	-0.0105997	0.0274931	-0.0105871	-0.041469	-0.0808981	0.0926444	0.0210978	0.00503609	-0.0630508	-0.069037	-0.00213976	-0.04531	0.0944344	-0.0639074	0.0791149	0.126211	0.02719	0.0412793	0.0654755	-0.00876935	-0.00606892	-0.028896	-0.0113044	-0.0483679	-0.0838738	-0.0762779	-0.0412788	-0.0882313	-0.0932592	-0.0507675	-0.0140415	-0.0311367	0.0252148
Kas-2	-0.122172	-0.0702324	-0.0729986	0.0738004	0.0245262	-0.0823928	-0.0848604	-0.00564651	-0.0586757	0.0196604	-0.10182	0.0119901	-0.0380444	0.0587682	-0.0646666	-0.0818202	0.0477999	0.0560005	0.0279627	-0.0728047	-0.0476926	-0.00223429	-0.0320844	-0.0820318	-0.0679005	-0.114409	-0.0461606	-0.026434	0.108612	-0.11245	0.0838378	0.0584056	-0.0629905	0.0521098	-0.0233543	-0.0291818	-0.0240736	0.0571642	-0.0087545	-0.118522	-0.145454	-0.0173498	-0.0346767	-0.0592541	-0.0272251	-0.0419925	-0.0917718	-0.0785637	0.129422
Kelsterbach-2	-0.04407	0.0806331	-0.0165666	-0.0648597	0.0162407	-0.0106917	0.0235454	0.0787984	-0.0212126	-0.0443573	-0.064181	-0.0625398	0.0260221	-0.0353179	-0.067784	-0.0518742	-0.0553889	-0.0317431	0.042992	0.155757	0.0594211	0.0926641	0.1825	-0.0769274	-0.0298501	-0.0998493	-0.0578522	0.0220699	-0.0139565	-0.0553722	-0.0511226	0.0153536	-0.0159548	-0.0295261	0.0504023	0.285181	0.0939634	-0.0889542	-0.0464036	-0.062384	-0.127136	-0.124767	-0.0527696	-0.0986062	-0.108567	-0.0792892	-0.0355747	0.167734	-0.0468825
Kelsterbach-4	-0.0962029	-0.0279953	-0.000634425	0.0136758	-0.039592	-0.00814936	-0.0346364	0.0684208	-0.0199036	-0.0284839	-0.0661019	-0.0479583	-0.0249948	-0.0313073	-0.0012877	-0.00141036	-0.017434	0.0266489	0.0608035	0.0389067	0.0519798	0.110358	0.174413	-0.00173946	0.0313608	-0.0570787	-0.0394536	0.0602597	0.00250426	-0.0547679	-0.0381267	0.00109986	0.0401468	0.000794252	0.0554111	0.125577	0.166274	-0.0898768	8.00851e-06	-0.0668302	-0.0558828	-0.0403001	-0.00829598	-0.0211867	-0.0332031	-0.0497324	-0.0467745	0.0839468	-0.01251
Kin-0	0.422398	0.0580792	0.0513195	-0.0747873	-0.0569949	0.0893769	0.137004	-0.107546	0.078856	0.00279805	0.221348	-0.0394039	0.105771	-0.0302112	-0.0304362	0.0588241	-0.0796459	-0.0760849	-0.0856822	0.0249099	-0.0659056	-0.106659	-0.130284	0.0426973	-0.0460028	0.237889	0.010856	-0.0467025	-0.153202	0.177127	-0.124534	-0.200942	0.0415952	-0.112863	-0.0642361	-0.0734111	-0.0826323	-0.012494	-0.0283183	0.225788	0.257231	-0.0268125	0.0226923	0.0603659	-0.00403542	0.0870238	0.0170423	0.0234967	-0.0510549
Kl-5	-0.0797742	-0.0137395	-0.0365906	-0.0582802	-0.0418973	-0.0489211	-0.0678323	0.13741	-0.0436445	-0.0393635	-0.0337582	-0.0325281	-0.058778	0.053245	0.0306449	-0.0157549	0.00334049	-0.0148275	0.0959661	0.0848753	0.0803888	0.0337628	0.0709791	-0.0594247	0.114915	-0.0519256	-0.0541504	0.0581305	-0.0399118	-0.0186069	-0.0787223	-0.0251075	-0.0464323	-0.085961	-0.013726	0.074469	0.158683	-0.0563586	-0.0873933	-0.0527507	-0.0662339	0.0133617	-0.0187645	-0.0196747	-0.0358021	-0.0405272	-0.0763881	0.125452	-0.0418887
Kn-0	-0.140371	-0.100411	-0.0705837	0.0666428	0.0420927	-0.104467	-0.101238	-0.0529149	-0.0949034	-0.0441691	-0.118374	-0.0951214	-0.082905	-0.0111102	-0.0897948	-0.0559144	0.0360028	0.0668133	0.00130756	-0.0769086	-0.0700019	0.0680694	0.0636481	-0.0791471	-0.067776	-0.144587	-0.0634193	-0.0284236	0.224547	-0.145565	0.203179	0.213688	-0.0520602	0.0882341	0.00425461	-0.00979474	-0.00427541	-0.0742604	-0.0285386	-0.149993	-0.161303	-0.054106	-0.0714916	-0.0442128	-0.0674462	-0.0771044	-0.0846	-0.113265	-0.00247272
Knox-18	-0.00262239	0.0196604	0.134642	-0.109565	-0.0684579	0.0250594	0.0212411	-0.038024	0.0520652	0.00730894	0.00146236	-0.0369486	-0.0061155	-0.0467248	0.0675098	0.0855926	-0.0367275	-0.0701058	-0.0365386	-0.00646164	-0.0104195	-0.00148958	-0.0545958	0.0446242	-0.00907448	0.0572912	0.0350993	-0.0330302	-0.0964822	0.0170835	-0.073394	-0.110983	0.0572056	-0.060313	-0.00264236	-0.00218599	-0.010585	-0.0544364	0.054065	0.0214648	0.0403991	0.0582723	-0.00850309	0.0220645	0.0290756	0.131645	0.0519152	-0.00347024	0.00865964
Kr-0	-0.0357159	-0.0160171	-0.0422743	-0.0383588	-0.0911567	0.00441612	-0.00832871	0.124679	-0.0254849	-0.0327731	-0.0845444	0.0425969	0.0197532	0.0680571	0.0638974	0.00874724	-5.29055e-05	-0.0468211	-0.021417	0.0263369	0.100428	-0.0604818	0.0491454	-0.00532402	0.106236	-0.0684739	-0.020017	0.0589067	-0.0771909	-0.0403232	-0.0886932	-0.0701385	-0.0159987	-0.0273971	0.00320037	0.0607983	0.0700176	-0.0631581	0.00188508	-0.0598439	-0.0730334	0.0342227	0.0148991	0.025793	-0.0405462	-0.0207233	-0.0568191	0.103736	-0.0193246
Kro-0	-0.000686069	0.0527222	-0.021574	-0.0846076	-0.0397419	-0.0542241	0.00350379	0.0471877	-0.0237534	-0.0750872	-0.057619	-0.0491068	0.0203101	-0.0415585	0.000970043	-0.0416711	-0.0463604	-0.0251224	0.0485556	0.172596	0.0647498	0.0581758	0.176201	-0.0105811	-0.0837772	-0.0828338	-0.0589248	-0.00701564	-0.0530844	-0.0922097	-0.00779732	0.0175697	-0.0187306	-0.0434013	0.0291275	0.220859	0.0630573	-0.103475	-0.0217537	-0.0760243	-0.119047	-0.0708121	-0.0460902	-0.0909285	-0.0897313	-0.0508807	-0.0506244	0.112808	-0.0873025
Krot-2	-0.127831	-0.0441784	-0.0250393	-0.00556112	0.00776795	-0.144547	-0.111485	0.00460987	-0.0698549	-0.10269	-0.137371	-0.134556	-0.129621	-0.0483126	-0.0391999	-0.0276359	-0.0128276	0.0475815	-0.0506941	-0.0594946	-0.0684442	0.166468	0.156116	-0.0418246	-0.0651612	-0.113431	-0.0788339	-0.0450714	0.246131	-0.110005	0.267809	0.288126	-0.00986323	0.0587837	-0.00317305	0.0302292	-0.0171059	-0.105355	-0.0578714	-0.123888	-0.133142	-0.0733378	-0.0881395	-0.144195	-0.115572	-0.126111	-0.0905007	-0.0462846	-0.0402037
Kulturen-1	-0.0955244	-0.0650198	-0.0449999	0.0598091	0.0545217	-0.0680188	-0.0596806	-0.0382543	-0.0428336	0.0212319	-0.049156	0.031767	-0.097197	0.00707401	-0.0733137	-0.0884706	0.0532473	0.0938654	0.0654753	-0.0522056	-0.0218667	-0.0199841	-0.0419648	-0.00652269	-0.0754905	-0.0767786	-0.0203347	0.00221079	0.0527485	-0.0428138	0.0166395	0.00630028	-0.0403947	0.101544	-0.0543178	0.00245802	-0.0382997	0.0445824	-0.0404815	-0.0547588	-0.0614883	-0.0679869	-0.0347496	-0.00600263	-0.0230696	-0.00653538	-0.0376394	-0.0523268	-0.00918889
LAC-3	0.245573	0.0720593	0.0495019	-0.0422493	-0.0713214	0.081628	0.103885	-0.0637911	0.0703436	0.0160147	0.262343	-0.0156163	0.0362411	-0.0243942	0.0470869	0.0575351	-0.0706576	-0.0666267	-0.0760479	-0.0340493	-0.0459353	-0.11341	-0.122646	0.0512746	0.0120228	0.237716	-0.0270201	-0.0408854	-0.154608	0.158161	-0.078078	-0.188078	0.0150535	-0.0631764	-0.0317569	-0.0509742	-0.102596	0.0300863	0.00680368	0.214222	0.282663	0.0730857	0.0844177	0.132075	0.152417	0.0541983	0.0815279	-0.0525521	-0.0255055
LAC-5	0.010304	-0.0118698	0.0186624	-0.0999273	-0.0425527	0.0890199	0.0538999	-0.0145267	0.0124307	-0.0134154	-0.0188509	-0.0609615	-0.03283	-0.0790184	0.166824	0.103569	-0.083879	-0.040031	-0.0420526	-0.0163801	-0.0409513	0.0362198	0.048947	0.0671232	-0.0349668	-0.0447704	0.0299377	-0.050407	-0.0244173	0.00193823	-0.0208267	-0.0511919	0.0331925	-0.0836801	0.109475	-0.0236151	-0.0198575	-0.0904886	0.034339	0.0221759	-0.0354702	-0.0174796	-0.0838438	-0.0829335	-0.0719876	-0.0413001	0.0445807	-0.00698744	0.0161244
Lov-5	-0.0960533	-0.0831669	-0.107251	0.0393129	0.113601	-0.0478757	-0.0536907	-0.07954	-0.0686739	0.128585	-0.0579655	0.0903766	-0.0288387	0.0381404	-0.115422	-0.102565	0.137403	0.0152879	0.0844439	-0.098072	-0.0139976	-0.0549272	-0.0649862	-0.122098	-0.0524697	-0.0869975	0.00632718	-0.0595706	0.0743598	-0.056204	-0.0187147	0.0129948	-0.0950702	0.0724736	-0.104178	-0.0842238	-0.0575626	0.26939	-0.0512876	-0.105617	-0.109528	0.0122343	0.0349594	0.0238893	-0.000577411	-0.0453544	-0.0994796	-0.123446	0.078432
LDV-14	0.113574	0.0387805	0.0253847	-0.0507452	-0.0270801	0.0924534	0.0632649	-0.037403	0.0410582	0.0125694	0.119244	0.0488858	0.0319148	-0.0109261	0.013397	0.00734284	-0.00374769	-0.0399449	-0.0340383	-0.0447768	-0.00662716	-0.0728682	-0.119397	0.0689711	-0.0170863	0.100255	0.0152244	-0.0272411	-0.104905	0.178382	-0.14442	-0.143073	0.0660484	-0.0468308	-0.017819	-0.0499563	-0.0400911	-0.0215741	-0.028002	0.170842	0.185607	0.0318787	0.0420361	0.0202777	0.0160132	0.00952638	0.043962	-0.0587576	0.0159756
LDV-25	0.233909	0.034085	0.0574524	-0.0551471	-0.041583	0.0884039	0.0657341	-0.0726367	0.0938567	0.0327155	0.17633	-0.0182368	0.097281	-0.054499	0.0282577	0.0277239	-0.0215981	-0.0665457	-0.0728544	0.00884396	0.0165728	-0.0957105	-0.117632	0.0410783	-0.0218406	0.186175	-0.0119636	-0.0510817	-0.131858	0.173804	-0.147941	-0.15094	0.0497836	-0.0897577	-0.0491179	-0.0342734	-0.0599382	-0.042772	-0.0020419	0.21442	0.281805	0.0682924	0.0755134	0.0659115	0.0531316	0.00265798	0.0876578	-0.043016	0.0255509
LDV-34	0.187262	0.0259049	0.0597845	-0.0719601	-0.0300895	0.0860378	0.0939062	-0.066781	0.121735	0.0124963	0.268104	-0.0402179	0.0486377	-0.0145816	0.0176697	0.0400984	-0.0601402	-0.0904648	-0.0963623	-0.0313426	-0.0155094	-0.077757	-0.122817	0.0737136	0.0330524	0.142818	0.0348838	-0.0320711	-0.126531	0.173083	-0.0700272	-0.114135	0.0338515	-0.0416183	-0.024352	-0.0166723	-0.0841509	0.0304439	0.0690599	0.217633	0.219948	0.0256392	0.0439598	-0.000526162	0.0486512	0.0674759	0.109429	-0.0174279	-0.0441168
LDV-58	0.146273	-0.0316457	0.0541489	-0.0827637	-0.0447692	0.111234	0.0916768	-0.0767624	0.0659464	0.0339927	0.171441	0.00265523	0.0185129	-0.0405955	0.00839301	0.0136145	-0.0133324	-0.0874675	-0.0593619	-0.0265835	0.0311224	-0.0859765	-0.090339	0.0946228	0.000930767	0.142409	0.0579658	-0.0630182	-0.0924083	0.256595	-0.125111	-0.153245	0.0855925	-0.0456096	0.0286809	-0.0725784	-0.0484425	-0.0285748	-0.0141545	0.209884	0.143193	-0.0297971	0.0164776	-0.0162628	0.00531274	0.054793	0.0672059	-0.0222414	0.00568615
LI-OF-095	0.260887	0.132006	0.101286	-0.102165	0.00225031	0.0998198	0.142807	-0.0606922	0.0828388	0.03497	0.24248	-0.00312108	0.110224	-0.0795528	0.001031	0.0512376	-0.01259	-0.0611788	-0.0779995	-0.0129211	-0.056285	-0.10802	-0.115789	0.0280049	-0.0248715	0.197767	0.0084376	-0.0865302	-0.136769	0.112809	-0.157432	-0.166891	-0.0117985	-0.0401104	-0.0446318	-0.0693695	-0.0504016	6.30197e-05	-0.0225737	0.251676	0.246297	0.0356628	0.0371286	0.0358072	0.108652	0.103516	0.0597264	-0.0409965	-0.011777
LL-0	0.00312155	-0.039548	0.00378662	-0.0761605	-0.0627139	0.0522976	0.053706	0.00706726	0.0613916	0.201979	-0.0072993	-0.00465981	-0.0434186	-0.068289	0.0858801	0.0921001	-0.0300438	-0.0921985	0.00867012	0.0171942	0.0246294	0.0319737	-0.00645067	0.128534	-0.0387431	-0.00514716	0.410297	-0.0241736	-0.0623141	-0.0048331	-0.0866777	-0.0382309	0.137474	-0.0375969	0.0825597	-0.0717891	-0.00243323	-0.00911027	0.151482	0.00131	0.0109066	-0.0314157	-0.0470982	-0.0745533	-0.0539761	-0.0245218	0.0836754	-0.0457652	0.03995
Lc-0	0.0547705	-0.0233703	-0.0845703	-0.100974	-0.0567548	-0.0201442	0.0374075	0.122318	0.0173737	-0.0546907	-0.0280612	-0.0216631	0.262578	-0.00835946	0.0426257	-0.0410658	-0.0690111	-0.0621026	0.0291349	0.103316	0.0147322	0.050383	0.133935	-0.0178453	0.0209516	0.00286742	-0.0508612	-0.0258491	-0.0754414	-0.0286487	-0.0374953	0.000967923	-0.0647547	-0.0763879	0.0821763	0.174482	0.132315	-0.0679273	-0.0481041	0.0106166	-0.0191341	0.0155352	-0.00502174	-0.048803	0.00383927	-0.0572052	-0.0240616	0.143717	-0.0771246
Ler-1	-0.156975	-0.119306	-0.0365062	0.128205	0.0821017	-0.0693913	-0.0894184	-0.0477312	-0.0713381	-0.040571	-0.151539	-0.0120066	-0.059692	-0.0425136	-0.0578902	-0.106346	0.0440642	0.111697	0.0185891	-0.100325	-0.043324	0.0582776	0.0135108	-0.0538199	-0.043271	-0.12296	-0.0517169	-0.0487276	0.161607	-0.117008	0.150164	0.162258	-0.0828763	0.126364	-0.0395403	0.00760422	-0.00261531	-0.0659642	-0.0649925	-0.1148	-0.141027	-0.0103972	-0.0226735	-0.065339	-0.0276134	-0.0737411	-0.0592728	-0.110254	-0.0248321
Li-3	-0.102082	-0.0550163	-0.0270682	-0.0165165	-0.00900143	-0.0666481	-0.0533181	0.0977193	-0.0724122	-0.0707152	-0.106219	-0.0547771	-0.0466716	-0.0270266	-0.0231407	-0.070715	-0.0527355	-0.026212	0.0252082	0.105321	-0.0146234	0.0807532	0.173408	-0.0274097	0.0202549	-0.138716	-0.0980111	0.0339435	0.103333	-0.0740956	0.0465516	0.166646	-0.0464237	-0.0253459	0.0119465	0.1076	0.106131	-0.136513	-0.0439264	-0.130791	-0.137696	-0.0701399	-0.0918714	-0.113336	-0.0696792	-0.0782802	-0.0921184	0.0341985	-0.0441705
Li-5:2	-0.00893864	0.00841109	-0.000638986	-0.0502241	0.0112614	-0.0106204	0.000889069	0.0668306	-0.0226096	-0.010048	-0.0680445	-0.0461424	0.0158748	-0.0282581	0.000469525	-0.0315421	0.0183264	-0.0297338	0.0730142	0.198171	0.0308335	0.0114567	0.0198968	-0.0193622	0.0717606	-0.0138599	-0.0495592	0.0368817	-0.0430727	-0.0409128	-0.0273255	-0.0305	-0.00196524	-0.0546489	-0.0110727	0.0156347	0.0538652	-0.0524721	-0.0361726	-0.0559115	-0.0296363	0.00949618	-0.0218665	-0.0433902	-0.0552304	-0.033998	-0.0035558	0.163048	-0.0364166
Li-6	-0.0904364	-0.100982	-0.0178891	0.00376201	-0.0470979	-0.0535344	-0.0214116	0.0244452	-0.00250916	-0.041334	-0.0891119	-0.0828313	-0.0592217	-0.0631851	0.0743642	-0.00163415	-0.00350451	-0.045692	0.0431964	0.070337	0.0427708	0.0842356	0.0779351	0.0211753	0.0277308	-0.0681082	-0.0139547	-0.0492556	0.0712264	-0.0589851	0.0322984	0.140295	0.0582459	-0.0100004	0.0590046	0.02951	0.0744355	-0.119112	0.0283257	-0.0637065	-0.0899336	-0.0237865	-0.0541509	-0.103629	-0.0847545	-0.0743867	-0.0104112	-0.0114739	-0.0415102
Li-7	-0.0843258	0.0145962	-0.0377946	0.00582048	-0.0140314	-0.0451334	-0.035092	0.104905	-0.0101407	-0.0349297	-0.0431254	-0.00783342	0.00632102	0.103251	-0.016895	0.0185124	-0.0851324	-0.0173236	-0.0218117	0.104578	0.0299126	-0.0191801	0.0546821	-0.0319111	0.0582721	-0.0723336	-0.00678698	0.208502	-0.049514	-0.02216	-0.0148566	-0.0293654	-0.0213853	-0.0581538	-0.0211551	0.11778	0.122301	-0.01892	-0.0470184	-0.0632337	-0.0706679	-0.0358226	-0.0389962	-0.00185116	-0.038357	0.0289177	-0.0447636	0.161422	-0.0614157
Liarum	-0.113044	-0.123296	-0.0620499	0.160155	0.0646037	-0.0838355	-0.0631645	-0.0580645	-0.0232965	-0.0584214	-0.123465	-0.00172666	-0.0598068	0.00687873	-0.0733327	-0.103583	0.104673	0.202668	0.0486602	-0.0552198	-0.0831971	-0.00244366	0.00887396	-0.051703	-0.0500219	-0.0777961	-0.0544744	0.0110009	0.136533	-0.0906956	0.077227	0.0926103	-0.0649031	0.142517	-0.0310808	0.0164748	-0.00813298	0.0486154	-0.0548299	-0.079502	-0.100032	-0.0389947	-0.0488046	-0.0370884	-0.00981631	-0.0796699	-0.0284383	-0.0529331	-0.0331099
Lillo-1	-0.086934	-0.0421	-0.0613686	0.434799	0.142629	-0.0227826	-0.0187314	-0.00799359	-0.0649576	-0.0355413	-0.0575965	-0.0161383	-0.0563065	0.0902481	-0.0730039	-0.0933875	0.0129179	0.156778	-0.032172	-0.0437327	-0.0247869	-0.00370042	-0.00289491	-0.00633031	-0.0399443	-0.0765275	-0.00851437	0.0230752	0.088882	-0.0217732	0.0168319	0.0378531	-0.0414943	0.211145	-0.055946	-0.00844905	0.0235564	0.0389607	0.00845459	-0.0432907	-0.0197757	-0.0358469	-0.000142995	-0.0278916	-0.0331545	-0.0489202	-0.0232937	-0.0822028	-0.00230161
Lip-0	-0.175832	-0.119253	-0.0750373	0.062894	0.026481	-0.112209	-0.129418	-0.0245986	-0.106228	-0.0501495	-0.116074	-0.0518884	-0.108442	0.00892559	-0.0584833	-0.096955	0.00835201	0.038869	0.0487104	-0.0844746	-0.0806804	0.17279	0.0827443	-0.0296302	-0.0959553	-0.124493	-0.0652301	-0.0416861	0.241235	-0.104623	0.249524	0.332503	-0.0579231	0.0864821	0.0162448	-0.00338365	0.0226315	-0.080652	-0.0286462	-0.146049	-0.169398	-0.0779394	-0.0989663	-0.0949434	-0.0942748	-0.114328	-0.102678	-0.100452	-0.00504691
Lis-1	-0.124083	-0.102035	-0.0689777	0.0718311	0.0653691	-0.0888841	-0.0877692	-0.0187739	-0.0591181	-0.0215386	-0.111365	0.0212965	-0.073312	0.0297845	-0.0967042	-0.0498451	0.0384897	0.16855	0.0403817	-0.047407	-0.00684957	-0.00807945	-0.0189607	-0.105319	-0.0344571	-0.0920648	-0.0144791	0.0260958	0.078689	-0.0767165	0.101718	0.0871507	-0.0372992	0.0566593	-0.0474637	0.0177688	0.00813645	0.0731655	-0.0364463	-0.0776795	-0.0988558	-0.0338834	-0.0862706	-0.00895602	-0.0677781	-0.017182	-0.0469941	-0.0432411	-0.0282336
Lis-2	-0.089161	-0.0681115	-0.0768092	0.134003	0.104108	-0.017375	-0.0288865	-0.0561453	-0.0527376	0.00216638	-0.0868968	-0.0199508	-0.0389773	-0.0176293	-0.0182065	-0.0633731	0.0217317	0.0902451	0.0166938	-0.0589383	-0.0653628	0.0160954	-0.0426486	-0.0605896	-0.0863341	-0.0685946	-0.0231915	-0.0126263	0.128058	-0.0718629	0.0286408	0.0752084	0.0154172	0.15348	-0.0174748	-0.0389825	-0.0426246	0.0198204	-0.00193543	-0.0641929	-0.0741524	-0.0417736	-0.0196945	-0.0232475	-0.0650387	-0.0511472	-0.0370312	-0.0893628	0.038225
Lisse	0.0123627	-0.087566	-0.0491645	0.0205256	-0.0180602	-0.0157464	-0.00858271	0.0491957	-0.0651449	-0.0204595	-0.071115	0.184933	-0.0221384	0.0930558	-0.0329629	-0.0555195	0.0791512	0.0253944	0.0783417	-0.0417471	0.0839062	-0.0560963	-0.0837148	-0.0660671	0.0422041	0.00321307	-0.0226201	0.0298177	-0.0437941	-0.00768982	-0.133228	-0.0488983	-0.0871953	-0.0101502	-0.0553111	-0.018209	-0.00940085	0.139197	-0.0324895	0.0123716	-0.0352909	0.191006	0.075604	0.0939564	0.103845	0.0292933	-0.0154942	-0.0670623	0.0204148
Lm-2	0.150913	0.0340703	0.0724719	-0.0666135	-0.0255652	0.122216	0.0678924	-0.0614345	0.130605	0.0711673	0.108544	-0.0197197	0.0544541	-0.0948594	0.0374632	0.0220127	0.00663506	-0.0842374	-0.0732801	-0.0515424	-0.00205841	-0.118805	-0.073954	0.029788	0.0369895	0.138885	-0.00616426	-0.0582611	-0.159651	0.11747	-0.112074	-0.161055	0.0220497	-0.027404	-0.0353316	-0.0574267	-0.081682	0.0231641	0.0274246	0.129427	0.199983	0.0480167	0.0221157	0.0536228	0.0663893	0.0261342	0.0807134	-0.0326946	0.0312327
Lom1-1	-0.0809236	0.0382003	-0.015776	0.0504492	0.0880327	-0.100341	-0.0311614	-0.00233548	-0.0792081	-0.0713446	-0.11137	-0.088705	-0.055053	-0.0620116	-0.0147261	-0.000108302	-0.0271726	0.0759312	-0.0125956	0.0615268	-0.102639	0.11583	0.0449881	-0.0295074	-0.0270041	-0.0911891	-0.0615249	-0.0399777	0.0964781	-0.12112	0.0852695	0.104646	-0.031784	0.0348075	-0.0191037	-0.0367941	0.00266962	-0.0636156	-0.0329866	-0.0761578	-0.118359	-0.0527988	-0.0685401	-0.122657	-0.100318	-0.0924757	-0.0431233	0.0549457	-0.0502028
Lp2-2	-0.151235	-0.0952429	-0.0610697	0.0506103	-0.00635715	-0.12003	-0.083796	0.0460407	-0.0781073	-0.0940284	-0.15549	-0.105751	-0.123309	-0.0772957	-0.0542646	-0.0802273	-0.0153247	0.0732148	0.0323158	-0.0677469	0.00528674	0.17789	0.118441	-0.0702791	-0.0825751	-0.138656	-0.0967763	-0.0641884	0.280926	-0.134466	0.302076	0.452062	-0.0390813	-0.0029692	-0.00514158	0.0243847	0.0289057	-0.1001	-0.0480358	-0.161562	-0.179039	-0.0823537	-0.0898144	-0.131305	-0.0993349	-0.125672	-0.0786096	-0.0763836	-0.0454022
Lp2-6	-0.154782	-0.0621439	-0.0415954	0.0462414	-0.0124879	-0.123048	-0.100615	0.0309247	-0.0918725	-0.0901755	-0.163793	-0.0951444	-0.123626	-0.0499519	-0.0548163	-0.100394	-0.0397197	0.0451788	-0.000124808	-0.0402269	-0.0347297	0.179511	0.121824	-0.0707134	-0.0773127	-0.161583	-0.0657914	-0.0657971	0.227226	-0.147115	0.251371	0.377455	-0.0211925	0.0634283	0.0384697	0.0109131	0.0605366	-0.0861464	-0.0310867	-0.170864	-0.191982	-0.102168	-0.114562	-0.106957	-0.116741	-0.09269	-0.0799835	-0.0647786	-0.0576406
Lund	-0.0334105	-0.086886	-0.0356231	0.0674241	0.121158	0.0147084	-0.0108977	-0.00568026	0.024742	0.0324292	-0.0386047	0.174102	0.00273729	0.0599091	-0.0586514	-0.0758051	0.496384	0.0616633	0.0955828	-0.0842316	0.0326127	-0.0792595	-0.0872631	-0.0665028	-0.00597691	0.0161084	0.0206373	0.0346674	-0.0630226	-0.0355512	-0.0908511	-0.114345	-0.0560357	0.0574202	-0.0562754	-0.0293917	-0.0181759	0.217867	-0.0336299	-0.0187785	-0.0502322	0.0311252	0.0738176	0.0867082	0.0725188	0.0313242	-0.0437079	-0.0861146	0.0524552
Lz-0	0.132145	0.0478969	0.0521779	-0.101707	-0.00727533	0.08172	0.115076	-0.0481951	0.0623312	0.027911	0.0180122	-0.0265063	0.0943556	-0.0655288	0.0738998	0.119761	-0.0827222	-0.0821562	-0.0676167	0.00145529	-0.0311028	-0.0175921	-0.0198992	0.13194	0.0109403	0.0394269	0.0572869	-0.041322	-0.120337	0.0134898	-0.112518	-0.100188	0.0822708	-0.0598546	0.00151596	-0.0685591	-0.0460676	-0.0463434	0.0770748	0.0316132	0.0882505	0.00329219	-0.0264262	-0.0244001	-0.0155096	-0.000267392	0.0770392	0.0176603	0.0252095
MIB-15	0.0485893	-0.0165141	0.0729215	-0.0628165	-0.0864857	0.05002	0.0721005	-0.0626292	0.0612869	-0.0201739	0.0369352	-0.0952045	-0.017742	-0.0672191	0.148203	0.178324	-0.0807127	-0.0701043	-0.124099	0.0287763	-0.0366103	-0.020222	-0.0634033	0.064182	0.107501	0.0380302	0.0604123	-0.00848061	-0.0995344	0.111577	-0.0628804	-0.0857285	0.0705381	-0.0928464	0.0892674	0.0304679	-0.00976132	-0.0430418	0.0476065	0.0806046	0.0604853	-0.00802937	-0.064821	-0.0232715	-0.0792747	0.00156596	0.101952	0.0630694	-0.0223468
MIB-22	0.0350375	-0.0353513	0.0212556	-0.0666197	-0.0382564	0.0605464	0.0693544	-0.033134	0.0181365	-0.0092365	-0.0106198	-0.0409263	-0.0326446	-0.0772473	0.118794	0.101347	-0.075413	-0.0606937	-0.0579584	0.0343695	-0.0347169	0.0309436	-0.0104171	0.0979056	0.0431498	0.0153169	0.0458621	-0.0357746	-0.10322	0.036949	-0.0925234	-0.0749084	0.0803598	-0.0303464	0.105138	-0.0271882	-0.0256035	-0.0707469	0.0431574	0.0630007	0.0344833	-0.0343837	-0.0625752	-0.030011	-0.0659882	0.00345943	0.108426	0.0246758	-0.000251207
MIB-28	0.118189	0.117216	0.0276509	-0.144263	-0.0673912	0.0344654	0.101648	-0.0945688	0.126365	-0.0463582	0.021498	-0.107705	0.0594338	-0.109612	0.135291	0.174809	-0.124633	-0.0953489	-0.108881	0.133671	-0.0274995	-0.00852719	-0.024694	0.0736451	0.0156006	0.0642307	0.00104705	-0.0839958	-0.123957	0.0286036	-0.0820174	-0.087952	0.0223312	-0.0942478	0.0620848	0.0466848	-0.061257	-0.095947	0.00668165	0.028874	0.0141576	-0.0437275	-0.0617591	-0.0583236	-0.0508426	-0.0387128	0.12322	0.182118	-0.00654111
MIB-84	0.0713229	0.0587216	0.049143	-0.0962263	-0.0279285	0.0432725	0.0933658	-0.0877584	0.0920074	-0.0509997	0.00041289	-0.0940239	0.0224923	-0.120772	0.141866	0.207753	-0.104902	-0.098346	-0.0628408	0.132436	-0.0402454	-0.00741342	-0.0569372	0.0543806	0.0324533	0.0447312	0.00315921	-0.0385429	-0.108044	0.02314	-0.067455	-0.0767371	-0.00315853	-0.0799791	0.0731822	0.0145001	-0.0286067	-0.0935412	0.0297595	0.0214723	-0.0163827	-0.060643	-0.0903026	-0.0559178	-0.0578919	-0.0335469	0.0848688	0.152869	-0.0221059
MNF-Che-2	0.00846914	0.479488	-0.0658606	0.00482786	-0.00809411	-0.06486	-0.0167634	-0.0770856	-0.0942325	-0.0328685	-0.0235634	-0.0548095	-0.0498753	-0.0322271	-0.0844843	-0.103517	-0.0576423	-0.0335854	-0.0383671	0.0368712	-0.0976962	-0.0365577	-0.0615335	-0.0549852	-0.0491931	-0.0805496	-0.0219329	-0.0535927	0.0433983	-0.0202162	0.0473414	-0.000642074	-0.0739992	-0.0344222	-0.0639616	-0.0506439	-0.0434803	-0.0131003	-0.0784905	-0.0422623	-0.065964	-0.0709358	-0.0876754	-0.0507066	-0.0531505	0.242632	-0.0872178	0.0597711	0.0145245
MNF-Jac-32	0.132918	0.136349	0.0754426	-0.0331635	-0.0472013	0.0141335	0.0488403	-0.0637492	0.0130676	-0.0692154	0.147984	-0.052514	0.0697575	-0.0350407	-0.0591677	0.00272564	-0.0928147	-0.0871982	-0.0887499	0.088674	-0.0221676	-0.113192	-0.106278	0.0213656	0.0130043	0.0291582	-0.0211054	-0.0139465	-0.118096	0.0983594	-0.0960067	-0.158085	-0.0035212	-0.0850399	-0.00975099	-0.0822928	-0.0606234	-0.036586	-0.0353207	0.128933	0.0782168	-0.0522553	0.00271113	0.0318693	-0.0251324	0.117901	0.00968753	0.0920764	-0.024935
MNF-Pot-48	0.123299	0.224453	-0.0741227	-0.0511208	-0.0328	-0.00981417	0.0143218	-0.022216	-0.0380707	-0.0250981	0.0698314	-0.00387461	0.0543254	0.0175334	-0.0165185	-0.00319265	-0.0663156	-0.0831916	-0.091908	0.121692	-0.0289081	-0.0863988	-0.0569931	-0.0412833	0.0763255	0.0325188	-0.0359503	0.0196587	-0.10992	0.0289569	-0.0848354	-0.126946	-0.0334002	-0.0769811	-0.0581879	-0.0760545	-0.0334195	-0.045382	-0.0618523	0.0527768	0.0297799	0.0158229	0.0120032	0.0872624	0.000309718	0.264967	-0.0446808	0.130615	-0.0404259
MNF-Pot-68	0.0156623	0.275967	-0.0716461	-0.0428302	-0.038134	-0.035644	-0.0256614	-0.0212074	-0.0528012	-0.0597958	0.039597	0.00735251	0.0315494	0.0237098	-0.0634901	-0.0482264	-0.0467492	-0.0592207	-0.0699339	0.0745438	-0.00358651	-0.118043	-0.0593908	-0.0343434	-0.0107571	-0.0220288	0.0076942	0.0221942	-0.0656298	-0.0170164	-0.0579281	-0.0971025	-0.0289856	-0.046609	-0.0740342	-0.0517312	-0.0435105	-0.0622266	-0.040113	0.0145555	0.00571182	0.00949042	0.0798434	0.134372	0.0200522	0.294811	-0.0840179	0.0932742	-0.0734205
MOG-37	0.203338	0.0234226	0.0332241	-0.0286351	-0.02435	0.107516	0.120142	-0.0544052	0.105981	0.0143599	0.163436	-0.0139237	0.0389321	-0.0401436	-0.0154095	-0.00989433	-0.0371349	-0.0395639	-0.105128	-0.0294203	-0.0240992	-0.117061	-0.112262	0.0122692	-0.0132404	0.160596	0.0266462	-0.0179922	-0.139291	0.287644	-0.0961765	-0.151383	0.0862793	-0.0308283	-0.0378163	-0.0188608	-0.0775304	0.0111657	-0.00471734	0.283451	0.162086	-0.0671656	-0.024943	0.00967676	-0.0330541	0.0767391	0.0598471	-0.00675527	-0.021405
Map-42	0.103457	0.60008	0.157387	-0.036432	-0.0452431	-0.0117451	0.016678	-0.0375366	-0.0489869	-0.00142391	0.0716591	0.0519821	0.0765901	-0.0135851	-0.0585014	-0.0267352	-0.052625	-0.0601046	-0.04903	0.0781232	0.0435685	-0.101485	-0.174499	-0.00140044	0.0102056	0.0403366	-0.0111603	0.0244227	-0.180269	0.0414141	-0.127699	-0.210743	-0.0910634	-0.0786184	-0.108099	-0.0915514	-0.0774579	0.0205759	-0.0321879	0.0766273	0.0898649	0.110381	0.0636315	0.174303	0.0825938	0.292928	-0.0376264	0.104253	0.00509485
Mc-0	-0.0346738	-0.0579047	-0.0580283	0.0265198	0.148025	-0.00487784	-0.0468688	-0.0388325	0.00697625	0.19478	-0.030178	0.236793	-0.00874456	0.0651057	-0.0906291	-0.0855251	0.210528	0.0685043	0.0392333	-0.071694	0.0602432	-0.101136	-0.125113	-0.13771	-0.0472923	0.0175465	0.0549628	-0.0350719	-0.0383872	-0.0418063	-0.0982808	-0.0937032	-0.144861	0.0831127	-0.0814407	-0.125735	-0.0771094	0.518462	-0.0367138	-0.0220972	-0.0400437	0.0899399	0.0452461	0.0815689	0.073076	-0.00969752	-0.0634116	-0.149511	0.151792
Mh-0	-0.03115	0.0907929	-0.0234964	-0.0527031	-0.0123595	-0.0623717	-0.0166829	0.0937152	-0.0348961	-0.0818253	-0.0788627	-0.0458612	0.044991	-0.0362575	-0.0182182	-0.0319069	-0.0723024	-0.0810153	-0.00169949	0.124925	0.000165261	-0.0175082	0.0655742	-0.0392246	0.0193047	-0.0866943	-0.0924426	0.0706374	-0.0120772	-0.0449774	0.00783966	-0.0505385	-0.0248227	-0.0352227	-0.00163011	0.119217	0.13842	-0.114442	-0.0455227	-0.0538098	-0.11633	-0.0281606	-0.0172396	-0.0715917	-0.0236476	-0.0601441	-0.0170169	0.268099	-0.05023
Mnz-0	-0.0719425	-0.0324526	-0.0284066	-0.0170327	-0.0109859	0.0293833	-0.0236485	0.0673696	-0.040511	-0.00774719	-0.0273947	0.0941676	0.113255	0.2584	-0.0388086	-0.0477403	0.0250317	0.0529059	0.0373771	-0.0468879	0.165447	-0.0446173	-0.03882	-0.0120108	0.0331286	0.0226202	-0.01073	0.129858	-0.0874013	0.0209963	-0.100548	-0.129856	-0.0549856	-0.00900734	-0.0725497	-0.0458423	0.0167012	0.0405037	-0.0266483	-0.0601882	0.0131276	0.0388116	0.128075	0.0705513	0.123781	0.0354282	-0.0276823	-0.0539389	0.00863774
Mr-0	-0.0248664	-0.0573762	-0.0353008	0.0248755	0.0692126	0.0297713	-0.00393923	-0.0287902	0.00627161	0.170526	0.000830026	0.0341839	-0.0493838	0.0129558	-0.0310209	-0.00788759	0.0402777	-0.00196847	-0.0200813	-0.0573645	-0.0414138	-0.0254954	-0.0432477	0.00728733	-0.0501112	-0.00177476	0.132483	-0.0471698	0.027035	-0.0476791	-0.0184703	-0.0214686	-0.022004	0.0467018	0.0149308	-0.0743482	-0.0557327	0.177491	0.212995	-0.0293794	-0.0351106	-0.0318605	-0.0383816	-0.01169	0.00512861	-0.0326012	-0.0350463	-0.0734008	0.246578
Mrk-0	-0.0199704	-0.0146598	0.0635001	0.0188482	-0.044227	0.00518614	-0.01719	-0.00997581	0.0229717	0.0102219	-0.0316246	-0.0686847	-0.0288077	-0.0378804	0.202383	0.134783	-0.0587736	-0.00564669	-0.0452537	0.0110157	-0.0485569	0.0140497	-0.00176462	0.0454817	0.0210292	-0.0574854	0.0592715	-0.0152006	-0.00630044	-0.0256347	-0.00670329	-0.022739	0.0539521	-0.048826	0.0859537	0.0122375	0.0283865	-0.0433017	0.0343091	0.00182635	0.0336807	-0.0289613	-0.0957366	-0.0302263	-0.0260927	0.00600426	0.036975	0.00560905	0.00904727
Mt-0	-0.0692924	0.0512411	-0.063518	-0.0185521	-0.011918	-0.082661	-0.0308645	0.0710768	-0.025763	-0.0494362	-0.0591587	-0.041485	0.0369171	0.0525686	-0.049607	-0.0306432	-0.074856	-0.0170309	0.0397924	0.199128	0.00747788	0.0121207	0.0889194	-0.0413083	0.0761831	-0.0967063	-0.0468986	0.105904	-0.0104024	-0.0522293	-0.00187872	0.0160886	-0.0550956	-0.0588594	-0.0528687	0.151313	0.1048	-0.0557429	-0.0389149	-0.0628822	-0.0550474	-0.0778134	-0.0796951	-0.0429611	-0.0633756	-0.0454906	-0.0573909	0.215509	-0.0695209
Mz-0	-0.0396554	-0.0640608	-0.0540245	-0.0294957	-0.0522252	-0.0664138	-0.0546105	0.182345	0.00839604	-0.0540371	-0.0940043	-0.0400958	-0.0308158	0.0534293	0.0793966	-0.0245559	0.010572	-0.00278036	0.0503431	0.0538753	0.0731147	0.0321264	0.09624	-0.0515471	-0.0131614	-0.0852747	-0.077457	0.0782233	-0.0020247	-0.0958251	0.0131353	0.0630502	-0.0114227	-0.0576464	0.0538773	0.105955	0.153582	-0.112905	-0.017852	-0.0467525	-0.0534819	-0.0424211	-0.054169	-0.0418655	-0.0568772	-0.0566103	-0.0499527	0.138028	-0.0780566
N13	-0.121955	-0.111535	-0.0475284	0.0799494	-0.00820229	-0.113301	-0.081589	-0.0353212	-0.035907	0.010599	-0.132258	-0.0151593	-0.0536245	0.0458896	-0.0771929	-0.090999	0.0581773	0.0598003	-0.01334	-0.102362	-0.0518796	-0.00436588	-0.000858894	-0.0630803	-0.0825997	-0.0891146	-0.0398354	-0.0694397	0.121515	-0.126327	0.098972	0.120757	-0.0712885	0.0463371	-0.0216099	-0.0360703	-0.0268511	0.0202073	-0.00836079	-0.118833	-0.139834	-0.0276445	-0.0280579	-0.0529876	-0.0439797	-0.0505254	-0.0787517	-0.110587	0.0779005
N4	-0.0913033	-0.108074	-0.0811832	0.0635017	0.0437673	-0.0514063	-0.0503502	-0.040552	-0.0564068	0.0804804	-0.0645498	0.0339326	-0.0361278	-0.0101404	-0.0548219	-0.0622267	0.0500101	0.0468763	-0.00365405	-0.0975504	-0.0357923	0.00349959	-0.0175415	-0.0484612	-0.0781405	-0.0783128	0.0303983	-0.0437799	0.0930869	-0.0886872	0.0415326	0.0483418	-0.0431034	0.053028	-0.0260185	-0.0405964	-0.0636185	0.102891	0.0288095	-0.0800188	-0.0999032	-0.05942	-0.0246558	-0.061331	-0.0372889	-0.0561672	-0.048981	-0.116582	0.135273
N7	-0.134345	-0.0823459	-0.108838	0.050881	0.017933	-0.105841	-0.0867554	-0.0556979	-0.0497649	0.00372958	-0.107944	-0.023908	-0.0706537	0.043777	-0.0855305	-0.0752585	0.0292851	0.0787122	0.0191379	-0.0849183	-0.0817701	0.0476095	0.0218115	-0.0456366	-0.0592246	-0.091462	-0.0137588	-0.0222213	0.175604	-0.0904432	0.108781	0.132797	-0.0224844	0.0617841	-0.0397549	-0.023501	-0.0287874	-0.00463263	-0.0317326	-0.105266	-0.122273	-0.0531304	-0.0586532	-0.0449403	-0.0631819	-0.0710195	-0.0883813	-0.0718845	0.0480687
NFA-10	0.200872	0.0254788	0.107926	-0.0692737	-0.0618173	0.0887829	0.0284103	-0.0377847	0.0386798	0.0437242	0.370744	-0.0279589	0.0447467	-0.0669813	0.0138961	-0.0131236	-0.0595092	-0.0998174	-0.01504	-0.00217007	0.0331606	-0.0503463	-0.0752047	0.0325308	-0.0160586	0.324564	-0.0164002	-0.0716683	-0.132243	0.105649	-0.127008	-0.12936	0.0303128	-0.0616006	-0.020726	-0.0700116	-0.0499279	0.020504	0.0115508	0.173221	0.229799	0.0201626	0.0380721	0.0214229	0.0890407	0.0440875	0.035241	-0.0712959	-0.0231074
NFA-8	0.321999	0.0207528	0.100381	-0.110822	-0.0583216	0.0372513	0.0312601	-0.0574862	0.0172752	0.0245513	0.869605	-0.0202347	0.0683861	-0.0230223	-0.00463076	0.0209104	-0.0248293	-0.0857508	-0.045841	-0.0281555	-0.0147888	-0.123607	-0.0878001	0.0190543	-0.0210783	0.257528	-0.0102617	-0.0894318	-0.166156	0.157125	-0.145417	-0.201505	0.0447319	-0.11002	-0.00853853	-0.0732695	-0.0713912	0.0478431	-0.0271784	0.218354	0.323735	-0.00570523	0.038514	0.054576	0.0471402	0.026735	0.0159506	-0.0731443	-0.0698822
NFC-20	0.0267465	-0.0572084	-0.0311396	-0.0582908	-0.0864232	-0.0131081	-0.0180422	0.0362713	-0.00988687	0.0139503	-0.0122746	0.114984	0.00399083	0.0469505	0.0299883	-0.0218144	-0.025564	-0.0396798	0.0509116	-0.0475656	0.083432	0.0335172	-0.028633	-0.000414391	0.0057888	-0.00548302	-0.0407125	0.00438443	-0.0964769	0.071294	-0.106217	-0.0994082	0.0315469	-0.0936062	-0.00093395	-0.069952	-0.0213268	0.00576427	-0.0312606	0.00250101	0.0083979	0.225533	0.295416	0.273951	0.270098	0.0256479	0.0167428	-0.0937876	-0.0192893
Na-1	-0.0381717	-0.0369719	0.0181669	0.037469	-0.0240206	-0.0317491	-0.0535967	0.035131	0.00294994	-0.03887	-0.0387263	0.06604	-0.0452471	0.0303063	0.0602671	0.0452864	-0.017073	-0.051626	-0.0125384	-0.00759668	0.0270293	0.0196918	0.0152706	-0.0155905	-0.0261246	-0.0449135	-0.00432599	0.0142261	-0.0398883	-0.0260416	0.00780658	-0.00370716	-0.00547569	0.0296966	0.156666	0.0181732	0.0223418	-0.0495813	-0.0158397	-0.079448	-0.0751368	-0.0049963	0.00574845	-0.00866909	0.00773845	-0.042559	-0.0334348	0.0188856	-0.0183742
Nc-1	-0.00522868	-0.060231	0.0219224	-0.0460443	-0.0748227	-0.0360393	-0.0160142	-0.0137919	0.0193906	-0.0379921	-0.0271601	-0.0573491	-0.00232047	-0.00651882	0.113119	0.0325983	-0.0658197	-0.0213257	-0.0371481	0.0923541	-0.000575528	-0.0199522	0.0103931	0.0345596	0.167144	-0.0261825	-0.0180712	0.0164547	-0.0766546	-0.0448961	-0.0345388	-0.0394751	0.0668145	-0.0544038	0.0763823	-0.00608428	0.00982981	-0.096801	0.0284963	-0.00915447	0.0215841	-0.0145719	-0.0458171	-0.00479616	-0.0460001	-0.00168782	0.0410283	0.142915	-0.00175737
Nd-1	-0.0723611	0.00588884	-0.00392467	-0.0282571	0.00362987	-0.0177234	-0.0277081	0.101953	-0.0265413	-0.0196763	-0.105568	-0.0230007	-0.0508363	0.0490889	0.000120267	-0.0286614	-0.0404566	-0.0599166	0.0605669	0.0578742	0.028781	0.0120471	0.111926	-0.0473134	0.0322989	-0.0830963	-0.0484403	0.121217	0.00714221	-0.0130142	-0.00453625	-0.0262685	-0.00548589	-0.0440162	-0.00883808	0.0733079	0.139845	-0.101271	-0.00815662	-0.0356475	-0.0843671	-0.0165757	-0.0306726	-0.0173121	0.00884411	-0.0414533	-0.0468348	0.043541	-0.0110434
No-0	-0.138567	-0.0510974	-0.0411199	0.0226388	0.0016711	-0.0929739	-0.0824627	-0.0289127	-0.065557	-0.0704962	-0.125145	-0.0751126	-0.0825111	-0.0412545	-0.0643244	-0.0368453	0.0442661	0.0354945	-0.0105725	-0.0403974	-0.0539865	0.149918	0.0625151	-0.0583749	-0.0347884	-0.100442	-0.0602066	-0.00823865	0.187591	-0.0944311	0.198052	0.280502	-0.0525472	0.0567978	-0.00768429	0.0246023	-0.00916694	-0.063002	-0.0172214	-0.121645	-0.102593	-0.0920024	-0.0817274	-0.0718906	-0.104168	-0.0695457	-0.0533743	-0.0568448	-0.00853885
Nok-1	-0.0144026	-0.052374	-0.0476819	0.0744516	-0.033961	-0.00874354	-0.0455078	0.00586922	-0.0146838	0.016788	0.0359592	0.117528	0.00988227	0.106519	-0.0305408	-0.0377108	0.0769925	-0.0233937	0.0115243	0.0130598	0.130256	-0.0834489	-0.0712503	-0.0225359	0.146225	-0.0162113	0.00341052	0.0560831	-0.095225	0.0569245	-0.067145	-0.0919311	-0.0485384	-0.01272	-0.0515969	-0.0237737	-0.0787435	0.0889409	-0.0115095	0.0122685	0.019751	0.0673989	0.0783786	0.125918	0.045602	0.0804592	-0.0255221	0.03179	-0.00640928
Nw-0-1	-0.0783221	0.0366323	-0.0476474	-0.0284627	-0.0144877	-0.0698441	-0.0528141	0.113023	-0.0162935	-0.0632814	-0.102133	-0.0619665	0.00192999	0.0609223	-0.00290441	-0.0786678	-0.0941629	-0.0559527	-0.0220331	0.238431	-0.0036072	0.0468428	0.0527577	-0.0142207	0.0394928	-0.124176	-0.0511126	0.122949	-0.0467403	-0.0656047	-0.0139035	-0.00562617	-0.031649	-0.0503883	-0.0223749	0.124723	0.15761	-0.0649489	-0.0359054	-0.0805448	-0.0660737	-0.0785625	-0.10417	-0.0562779	-0.0667675	-0.0515252	-0.0630143	0.273018	-0.0870073
Nw-2	-0.102222	0.0247133	-0.0558667	0.0647986	0.0379583	-0.101672	-0.0624429	-0.0411929	-0.0837687	-0.0747895	-0.0947894	-0.0822837	-0.0390004	0.00859875	-0.0667385	-0.0544109	-0.034376	0.00418661	-0.00576315	0.138891	-0.0673826	0.00285864	0.0178174	-0.0731216	-0.0608108	-0.158236	-0.0955666	-0.0172888	0.124511	-0.0969038	0.137263	0.0735408	-0.0597769	-0.0460399	-0.0604863	0.0532549	0.0255346	-0.0689984	-0.0524053	-0.100216	-0.150462	-0.105105	-0.106751	-0.0898087	-0.118973	-0.0706678	-0.0797491	0.183872	0.00572564
Nz1	0.272413	0.0459857	0.113046	-0.0768971	-0.0819497	0.0584321	0.0499156	-0.0596201	0.119558	0.0160748	0.23856	-0.0168483	0.119342	-0.0402493	-0.0180403	0.00268513	-0.0627281	-0.0690332	-0.111459	-0.0478488	-0.0238525	-0.0689517	-0.128342	0.0334228	0.00644507	0.194905	-0.00916558	-0.0286688	-0.170052	0.140309	-0.145437	-0.166993	0.00806631	-0.0883692	-0.0448517	0.00170553	-0.0540277	0.0332002	-0.00946246	0.190674	0.267924	-0.00854392	0.0414307	0.0859167	0.0979196	0.0468	0.0915129	-0.0227173	-0.0465872
Ob-1	-0.0552235	0.0552089	0.010394	0.0144856	-0.00783276	-0.0453948	-0.0311838	-0.0166287	-0.0224412	-0.0640262	-0.0746884	-0.0815627	0.00570724	-0.0337274	-0.0545069	-0.036894	-0.0383532	-0.0113012	0.0539787	0.106783	-0.00605506	0.00228756	0.0832558	-0.0230698	0.033169	-0.0993159	-0.0524446	0.0699373	0.012182	-0.0769791	0.0203533	-0.00983569	-0.0266972	-0.0127841	-0.0252925	0.122217	0.050921	-0.0897717	-0.0577332	-0.053394	-0.101115	-0.0591638	-0.0871204	-0.025721	-0.0895349	-0.0557348	-0.0352763	0.181187	-0.0474063
Old-1	-0.0681317	-0.0432649	-0.0517864	0.0827386	0.0196047	-0.0823224	-0.0803268	0.0742342	-0.064713	0.0176753	-0.0361515	0.169567	0.0598656	0.373323	-0.0863254	-0.0684775	0.133377	0.0692845	0.0869953	0.000498609	0.0659564	-0.088728	-0.0629634	-0.054066	0.0705315	-0.0674739	-0.022012	0.199619	-0.0915187	0.00119872	-0.082114	-0.127925	-0.0681469	0.052415	-0.100863	-0.00227306	0.0345479	0.154663	-0.0482076	-0.079046	-0.00361604	0.035164	0.0611778	0.0791777	0.0490146	0.0434674	-0.101039	-0.0248753	0.00622348
Or-0	-0.0486636	0.0315242	-0.0116463	-0.0503668	-0.0150737	-0.0346653	-0.0132308	0.137807	-0.0628631	-0.0558219	-0.0653096	-0.0523928	-0.00781754	-0.0326292	-0.00601575	-0.0330355	-0.0889937	-0.0261768	0.0347573	0.187457	0.0535356	0.0257022	0.122879	-0.0491623	-0.0433703	-0.112488	-0.0734278	0.0699198	-0.0218975	-0.0680701	-0.0758596	0.0428252	-0.0362286	-0.0398162	0.0902066	0.0647642	0.170179	-0.105704	-0.0519955	-0.0897638	-0.142066	-0.0389791	-0.0773305	-0.114241	-0.0817418	-0.101912	-0.058961	0.246004	-0.0867124
Ors-1	-0.0407023	-0.0331014	-0.00861816	-0.00687558	-0.029194	-0.00656051	-0.00344898	-0.0243652	0.00523489	-0.0281283	-0.0817789	-0.0672765	-0.0174158	-0.0368245	-0.0253627	-0.000819907	-0.0429184	0.0132623	-0.0118391	0.00907648	-0.0460328	0.025794	0.0516173	0.0811867	-0.0467433	-0.0348765	0.00524114	-0.0425686	0.0787355	-0.0429017	0.0297065	0.0325809	0.0513082	0.00919544	0.00226615	-0.0121355	-0.00391473	-0.052112	0.104135	-0.0387554	-0.0744962	-0.0116966	-0.0248539	-0.0964131	-0.0612716	-0.0304078	0.00185488	-0.0522385	-0.00716263
Ors-2	-0.076942	-0.0570082	0.00729204	0.00650934	-0.0175121	-0.0221281	0.00435686	-0.00393297	0.0128646	-0.018913	-0.0657512	-0.0298721	-0.0258186	0.00163701	0.00757844	-0.00434844	-0.0103884	0.021303	-0.0415012	-0.0551174	-0.0237214	0.0275509	0.0228948	0.101678	-0.0209082	-0.0378765	0.0266717	-0.0561982	0.0925315	-0.0224695	0.0706932	0.0426184	0.05007	0.0568184	0.000734341	-0.00309641	-0.0343404	-0.0489456	0.143066	-0.0450441	-0.048896	-0.0375415	-0.0432404	-0.0373383	-0.0280368	-0.0578971	0.015416	-0.0525371	0.0240754
Ost-0	-0.0958724	-0.0379421	-0.0935043	0.0798395	0.208744	-0.0186247	-0.0338948	-0.0551047	-0.0485845	0.0685704	-0.0320033	0.0900875	-0.0339433	0.0181192	-0.0960955	-0.0745478	0.129069	0.0807736	0.0304195	-0.0584263	-0.0316111	-0.0555097	-0.0184695	-0.0813369	-0.0118257	-0.0339033	0.0625926	-0.00136715	0.0207465	-0.0384049	0.00343024	0.0204579	-0.111744	0.0865729	-0.0731061	-0.0310709	-0.0369446	0.312618	-0.030787	-0.0394266	-0.0735817	-0.0593496	-0.0626994	-0.00206346	-0.021186	-0.0173955	-0.062183	-0.0748737	0.0602899
Oy-0	-0.0910622	-0.109654	-0.0366029	0.0459485	0.0330852	-0.100966	-0.0729539	0.0281065	-0.0535229	-0.0174117	-0.0985467	0.0416321	-0.0309536	0.0842407	-0.0431876	-0.0686805	0.0321632	0.0475872	0.177702	-0.0330028	-0.029796	-0.0397175	-0.0212938	-0.0508041	0.021526	-0.0937518	-0.0402443	0.0646369	0.0445257	-0.0348866	0.00859282	-0.0100269	-0.0566632	0.0557357	-0.061601	-0.0100519	-0.00265325	0.0234396	-0.0497027	-0.0543486	-0.0519167	0.0518158	0.000779402	0.0469684	0.0209161	-0.0117631	-0.0519112	-0.0153296	-0.0129484
PAR-3	0.163834	-0.00427674	0.014921	-0.0653784	-0.0543985	0.08475	0.072475	-0.066072	0.0911425	0.0379295	0.231991	-0.000866335	0.0594478	0.00286469	0.0091585	0.022132	-0.0276011	-0.069906	-0.0758035	0.0233955	-0.0419911	-0.0834493	-0.102376	0.039245	0.0749292	0.178645	0.0679514	0.00422656	-0.147786	0.185889	-0.118884	-0.161934	0.062867	-0.0685113	-0.0336267	0.0149273	-0.0526688	0.0770776	-0.00534344	0.171067	0.222654	0.0173629	0.0178891	0.0114585	0.0443097	0.0849221	0.0901115	0.0405402	-0.0215025
PAR-4	0.14331	-0.0253888	0.0067876	-0.054308	-0.005214	0.0492497	0.0851897	-0.0486003	0.113254	0.0249217	0.190618	0.00356794	0.0894284	-0.00109903	-0.0283973	0.0459463	-0.031095	-0.0640036	-0.0888701	0.00715773	-0.0275145	-0.0979839	-0.112036	0.0511963	0.0423652	0.168398	0.0545913	-0.0205267	-0.128788	0.155851	-0.112159	-0.14411	0.0319474	-0.0402337	-0.0327161	-0.0333756	-0.0532264	0.0802786	0.0441934	0.170862	0.183688	-0.000401723	0.0265518	-0.000257221	0.0216706	0.0686256	0.107701	0.0151996	-0.0225299
PAR-5	0.145246	0.00268096	0.0388509	-0.00533126	-0.0503771	0.0918251	0.102454	-0.0555907	0.10321	-0.003974	0.213754	-0.0129363	0.0669927	-0.0371595	-0.0171822	0.0205742	-0.0776089	-0.0457412	-0.0906337	0.0300008	-0.0358556	-0.0679175	-0.123138	0.0237688	0.0344352	0.173916	0.0853626	-0.0410831	-0.139654	0.12396	-0.0913131	-0.123029	0.0460988	-0.0695992	-0.050571	-0.00325033	-0.0797143	0.0379343	0.0127137	0.196054	0.213344	0.000477365	0.0273721	0.0155386	0.0699425	0.0819548	0.119914	0.0264734	-0.0274649
PHW-10	-0.0339001	-0.00909201	-0.0127392	0.0294078	-0.0422416	-0.00944824	-0.0603659	0.0294189	-0.00610961	0.0178451	0.0068305	0.103199	0.0630892	0.148098	-0.0458686	-0.0476357	0.0309504	0.00896513	0.0452337	-0.0184768	0.0426353	-0.0536154	-0.0296714	-0.0257071	0.0237193	-0.0145083	-0.010919	0.0718807	-0.0838318	-0.0050915	-0.0700814	-0.133334	-0.0273965	-0.00672977	-0.0385007	0.0279064	-0.0249492	0.0222854	-0.00311146	0.0038705	-0.00673501	0.0604692	0.171872	0.126212	0.119892	0.116635	-0.0413786	-0.0253516	-0.0229704
PHW-13	0.333654	0.0482646	0.0873122	-0.0919427	-0.0868942	0.0938918	0.0605925	-0.0472988	0.0561801	0.0135968	0.285707	-0.00482062	0.0255426	-0.0833078	0.0151291	0.0313326	-0.0397772	-0.0801441	-0.0778786	-0.0984246	-0.0205165	-0.114242	-0.121482	0.0308861	0.00584632	0.388165	0.0105552	-0.0918121	-0.139114	0.159501	-0.147151	-0.196133	0.0345408	-0.0742273	-0.0376397	-0.0392389	-0.075181	-0.00228254	-0.00266155	0.218734	0.256813	0.0263874	0.0943324	0.0892526	0.0715982	0.0378033	0.0919125	-0.0919095	-0.0275123
PHW-14	0.256408	0.0904108	0.120297	-0.0672974	-0.0392277	0.0748441	0.0528204	-0.0571264	0.0567473	0.0495178	0.350932	-0.0353202	0.0649285	-0.0843262	0.0442965	0.00623599	-0.0642278	-0.0626635	-0.0724958	-0.0402458	0.0176949	-0.09682	-0.112282	0.0394402	0.0542175	0.406938	-0.00537991	-0.0543054	-0.146299	0.140395	-0.143472	-0.16908	0.0555451	-0.0679048	-0.0661425	-0.0503585	-0.0583463	-0.00764681	0.0090051	0.232867	0.306653	0.0286576	0.0276569	0.0551707	0.0804461	0.0910488	0.0908941	-0.0186967	-0.0231866
PHW-20	0.147106	-0.0158958	0.065318	-0.0940871	-0.0334826	0.127219	0.0619717	-0.0239556	0.0979051	0.00657804	0.283973	0.0183465	0.0579886	-0.0690086	0.0187987	0.0114526	-0.00504082	-0.0311957	-0.0913573	-0.0386704	0.0293128	-0.0889607	-0.115052	0.037492	-0.00399133	0.193689	0.0576244	-0.0911963	-0.119412	0.13598	-0.097146	-0.123048	0.018713	-0.0340293	-0.0486519	-0.0151321	-0.0400336	0.0351552	0.0143392	0.210599	0.220255	0.0864939	0.0476141	0.0659664	0.125186	0.0677827	0.0989296	-0.0446642	-0.00246594
PHW-22	0.200196	-0.0775592	0.0171033	-0.0984914	-0.0560922	0.120759	0.0761253	0.0531537	0.0488094	-0.0113922	0.0934622	0.0164675	0.02933	-0.0387636	0.0674253	0.02543	-0.0183716	-0.0462296	0.0741365	-0.00754452	0.0981415	-0.0255936	-0.0306608	0.0510584	0.0324199	0.154224	0.00312577	-0.0560771	-0.11812	0.160235	-0.125217	-0.107602	0.0567686	-0.0310339	0.0313349	-0.0723322	0.0244494	-0.00131403	0.0350115	0.177125	0.105972	0.0366935	-0.00576868	0.00676955	-0.0359613	0.0149872	0.0565289	-0.0572316	-0.00622417
PHW-26	0.0851339	0.0733549	0.0371728	-0.0306178	-0.0464175	0.0461602	0.0262507	-0.010933	0.109342	-0.0145199	0.0656103	0.0221489	0.0549199	0.0292861	0.0273581	0.00844264	0.0405754	-0.021227	-0.0552549	-0.0203623	-0.0150412	-0.0627244	-0.0904017	0.057562	-0.0317255	0.0581899	0.0057533	-0.034187	-0.0684515	0.0768269	-0.064391	-0.0588151	0.0407796	-0.00520906	-0.0355119	-0.00892194	-0.0661234	0.0212808	0.00898011	0.0843794	0.0919206	0.0906487	0.0982809	0.0323008	0.0215763	0.037582	0.0501124	-0.0569531	0.00685683
PHW-28	0.0843134	0.0216765	0.0286003	-0.0415981	-0.0161712	0.0468079	0.0158577	-0.0285495	0.0514386	0.0464995	0.0481112	0.0733609	0.0979687	0.0578292	0.00474976	0.0114981	0.0081596	0.00661143	-0.0668225	0.0112935	0.046448	-0.0782855	-0.0302045	-0.0218357	0.00515695	0.0469747	0.0118039	0.015498	-0.102218	0.0552169	-0.106967	-0.130461	0.0276851	-0.0537749	-0.0437907	-0.0421599	-0.0297107	0.000199396	-0.00728565	0.0605378	0.116588	0.149084	0.120716	0.103539	0.0917571	0.0958999	0.0492919	-0.0560118	0.00909015
PHW-31	0.151792	-0.00610065	0.0505065	-0.07331	-0.0425389	0.0698886	0.0286023	-0.0239092	0.0931358	0.0554269	0.119231	0.0774725	0.0546876	-0.0551613	0.00616002	0.0234793	-0.0204397	-0.0452439	-0.0299996	-0.0549501	-0.00769777	-0.0791655	-0.0859358	0.0643769	0.0218951	0.143934	-0.0118036	-0.0451077	-0.0994569	0.182715	-0.129165	-0.143321	0.060632	-0.0442602	-0.00502986	-0.0459176	-0.0359349	-0.0259922	-0.0103386	0.140114	0.13268	0.117607	0.106329	0.0744108	0.128228	-0.00816405	0.085821	-0.0391562	0.0225983
PHW-33	0.0427454	-0.0154869	-0.0881386	0.00234093	-0.026555	-0.0487304	-0.0329338	0.0393502	-0.0796298	0.00504891	-0.0170651	0.197345	0.010711	0.0756346	-0.00945132	-0.0400535	0.0732404	0.0332847	0.0526398	-0.0158863	0.0667786	-0.0714034	-0.0448166	-0.077968	0.0677125	-0.0194937	-0.0233628	0.012925	-0.0766607	0.00654293	-0.123928	-0.112186	-0.0988613	-0.0154737	-0.0155319	-0.03287	-0.00139316	0.0589377	-0.0566644	0.00828146	-0.0190613	0.182981	0.134646	0.174081	0.119546	0.0278459	-0.0167067	-0.0745587	0.00775039
PHW-35	0.110173	0.059986	0.0635036	-0.0841562	0.00498994	0.0799494	0.113599	-0.0774501	0.115177	0.024496	0.0523589	-0.0329751	0.0522393	-0.107058	0.00682443	0.073827	-0.0399188	-0.0621977	-0.0153581	0.000389414	-0.00603503	-0.0484327	-0.0661264	0.047423	-0.0243049	0.102198	0.0573369	-0.0843779	-0.11553	0.0144207	-0.140774	-0.123864	0.0528984	-0.0644441	-0.0423621	-0.0706821	-0.0616978	-0.0387176	0.0545147	0.0680154	0.0797263	0.049678	0.0410427	-0.00444158	0.0523703	-0.0293462	0.083784	-0.00331417	0.00799362
PHW-36	0.0381875	0.0160137	0.0372082	-0.0835544	-0.0628256	0.0753831	0.0498945	-0.0288681	0.0969272	0.0354338	0.0257112	0.000866299	0.00298169	-0.10211	0.0992757	0.0640928	-0.0529417	-0.0514948	-0.0304953	0.00750997	0.000439474	0.0414345	0.0135811	0.0863151	0.0319704	0.0730833	0.0215864	-0.0710323	-0.119156	0.0197206	-0.107403	-0.0809199	0.0949029	-0.0481033	0.099244	-0.0676138	-0.00830024	-0.0423442	0.0227577	0.0153515	0.0701683	0.0186257	-0.0254221	-0.00936018	0.0198499	0.00819505	0.0633614	-0.0302553	0.0152316
PHW-37	0.092518	0.00333637	0.028583	-0.0544179	-0.0691605	0.0559522	0.0853148	-0.0210496	0.0794343	0.00584296	0.015794	-0.0451095	0.0376973	-0.133698	0.11238	0.0867693	-0.0523467	-0.0947104	-0.0619653	0.0432238	0.0294585	-0.0213372	-0.0099608	0.0726393	-0.00513757	0.0767909	0.0484913	-0.0485907	-0.0999449	0.0419861	-0.0928894	-0.0738649	0.066839	-0.067182	0.0766417	-0.0195671	-0.00658939	-0.112222	0.0663412	0.0862431	0.0967207	0.00166133	0.000190779	-0.0803537	-0.0264195	0.0200657	0.0972549	0.00563465	-0.0259873
Pa-1	0.0179539	-0.0292964	-0.0235472	-0.0284995	-0.0552812	0.0475738	0.0708288	-0.0355944	0.0916691	0.0405116	0.0127011	-0.0331095	0.0320203	-0.056393	0.0156754	0.0923092	-0.0268395	-0.0482962	-0.0452085	-0.0570628	-0.0435786	-0.00158523	-0.0400683	0.176782	-0.0256138	0.0284779	0.0625467	-0.0430507	-0.00872176	0.0273238	0.00538106	0.00250019	0.103035	-0.0143665	-0.0057331	-0.00609895	-0.0503216	0.0043714	0.355182	0.0273005	0.0196314	-0.0346126	-0.0158222	-0.0123279	-0.0104848	-0.0129782	0.113483	-0.0420323	0.0638851
Pa-2	-0.0454628	-0.0538356	-0.0247717	0.0186673	-0.0508092	0.0210965	0.00242024	0.0250797	0.0211465	0.0035809	-0.0304548	-0.020122	-0.0144242	-0.0162148	-0.0218426	-0.000588563	7.67068e-06	-0.00641485	0.00101871	-0.0775498	0.0167431	0.000420263	-0.011518	0.100563	0.0278955	0.00998761	0.0345425	-0.021724	-0.00454337	-0.00966563	0.0410961	-0.0139934	0.0159508	0.0545294	-0.049946	-0.0299335	-0.0264108	-0.0211662	0.186408	-0.0152093	-0.00443806	-0.0219775	0.00996782	0.0028912	-0.0102998	-0.0408061	0.0271041	-0.0600528	0.00387455
Paw-3	0.0875689	0.432852	0.09211	-0.0695269	-0.040635	-0.0206442	0.0286857	-0.0873688	-0.0121963	-0.0536638	0.0247045	-0.0683815	0.104865	-0.0731072	-0.00814479	0.0153996	-0.0207088	-0.0967231	-0.0774853	0.0682257	-0.0356273	-0.0736206	-0.00292953	-0.00454437	-0.00897086	0.0436527	-0.0632828	0.0106491	-0.111706	-0.0209856	-0.0646575	-0.133607	-0.0166873	-0.0754197	-0.0346626	-0.0281573	-0.0133003	-0.100727	-0.04003	0.0111737	0.0280525	-0.0332975	-0.0151531	0.0541158	-0.0512185	0.167455	-0.0385387	0.104339	-0.0510211
Pent-1	-0.129426	-0.0525268	-0.0615769	0.0807001	-0.0163194	-0.10885	-0.0598726	-0.0692195	-0.0880107	-0.0577722	-0.0994425	-0.104437	-0.0976827	-0.000165309	-0.0589414	-0.080617	0.0349085	0.0314811	-0.031793	-0.0604433	-0.0993439	0.0414288	-0.0107377	-0.059217	-0.0884263	-0.126184	-0.012951	-0.0365064	0.205247	-0.0834102	0.183996	0.140946	-0.0322475	0.0523146	-0.00770418	0.0145987	-0.0397838	-0.0577952	-0.0247584	-0.0738023	-0.122228	-0.0942539	-0.110406	-0.101744	-0.123803	-0.0445478	-0.0623795	-0.0364863	0.00870705
Per-1	-0.151729	-0.107541	-0.0779484	0.110723	0.054754	-0.100204	-0.0893404	-0.0204625	-0.0818897	-0.0369695	-0.134137	-0.076235	-0.0639011	0.0200502	-0.0450684	-0.0824829	0.0484292	0.0913376	0.00551219	-0.0835686	-0.0982735	0.0533638	0.0382542	-0.0589688	-0.110612	-0.0828301	-0.0277369	-0.0438927	0.193809	-0.129439	0.136499	0.147772	-0.0689974	0.0844518	-0.00328628	-0.000128478	-0.00412301	-0.0127968	-0.0328494	-0.11989	-0.176126	-0.0750954	-0.0721027	-0.0789444	-0.0863214	-0.0629161	-0.0824509	-0.102541	0.0477154
Petergof	-0.10721	-0.0438177	-0.0293182	-0.0344467	-0.0247587	-0.0798802	-0.114824	-0.0104749	-0.088933	-0.0527043	-0.12503	-0.0879177	-0.0982526	-0.0754951	-0.0040139	-0.0239278	0.00826376	0.0418932	0.0506775	-0.0298877	-0.0518749	0.142751	0.167987	-0.0379403	-0.0704384	-0.123759	-0.0790018	-0.0883452	0.162453	-0.135014	0.148249	0.275155	-0.00815188	0.00546762	0.0710665	0.00128499	0.0496753	-0.103644	-0.0314946	-0.147957	-0.141356	-0.0612318	-0.106983	-0.116526	-0.0987676	-0.089633	-0.0684697	-0.0738782	-0.0449523
Pla-0	-0.0430769	-0.0532703	-0.0834622	-0.0568193	-0.0254609	0.0271234	0.0309985	0.00444447	-0.000956937	0.0672193	-0.0347051	-0.026369	-0.0278947	-0.0113036	0.0476686	-0.0137067	-0.0437074	0.00530866	0.0330619	-0.00557208	0.00849934	0.0130247	0.0672721	0.0363523	-0.00313442	-0.0285595	0.265319	-0.0363103	-0.00450653	-0.00428464	-0.0454312	0.0555178	0.0340169	-0.00527695	0.0718913	-0.0122785	-0.00523227	-0.0167836	0.034811	-0.046709	-0.0487404	-0.00990156	-0.00526445	-0.0637275	-0.0261194	-0.01951	0.000243741	-0.0546718	-0.00389939
Pn-0	0.171095	0.0089148	0.0205955	-0.0352146	-0.0181858	0.0795011	0.0902472	-0.0534091	0.0426704	0.0279238	0.158442	-0.000242395	-0.0145707	0.0131786	-0.00290273	0.0343839	0.0251139	-0.0759183	-0.0667817	-0.00323008	-0.00636579	-0.117827	-0.105158	0.00480863	0.0281601	0.0826042	0.0024484	0.0282239	-0.138118	0.185926	-0.0972946	-0.152971	-0.00263607	-0.0448662	-0.0209637	-0.00711755	-0.00964387	0.097845	0.00966866	0.213446	0.159911	-0.0140783	0.0132275	0.106164	0.00364826	0.0590013	0.0653065	-0.00358618	0.0160021
Pna-17	-0.0179256	0.741209	0.0290753	-0.044999	0.0337523	-0.00369234	-0.0255398	0.0338829	-0.0432246	-0.0464607	-0.00156682	0.007474	-0.0169554	-0.0446447	-0.0249611	-0.0333643	-0.0175577	-0.0442999	-0.0612969	0.0548156	-0.0332985	-0.0998331	-0.0387148	-0.0463784	-0.0136305	-0.0183249	-0.0431596	-0.0099257	-0.0904673	-0.0920072	-0.103085	-0.0879956	-0.0861232	-0.0195316	-0.0708588	-0.0352249	-0.023774	-0.0431949	-0.0404613	-0.0276066	0.0305575	0.0852526	0.137694	0.0946174	0.107971	0.225927	-0.0436095	0.0826487	-0.0217365
Pog-0	0.201314	-0.0274627	0.0384233	-0.0811647	-0.0277837	0.0379557	0.0406561	-0.0178456	0.0633758	0.00534715	0.167167	-0.0184732	0.0833611	-0.0803993	0.0392382	0.0126295	-0.0462063	-0.0522765	-0.0565884	-0.0112424	0.040532	-0.0223616	-0.0378822	0.0763132	-0.0115649	0.120869	0.0166351	-0.0683491	-0.133093	0.120361	-0.0871601	-0.104781	0.037743	-0.0194039	-0.0216938	-0.0564738	-0.0372123	0.0449651	0.0371278	0.227221	0.214443	0.00351456	0.00374718	0.0455316	0.0641121	0.0179255	0.085366	-0.033445	-0.0325907
Pr-0	-0.110091	-0.0502231	0.0214769	0.0497642	-0.00679219	-0.0693133	-0.0777124	0.0750282	-0.0411917	-0.0369694	-0.101132	-0.0503951	-0.0453433	-0.0633426	0.012778	-0.0343265	-0.052758	-0.0250012	0.0341124	0.0424015	0.0336868	0.0767373	0.145373	-0.0173898	0.0327414	-0.104794	-0.0457662	0.0331576	0.0455225	-0.0680103	0.0333155	0.0653774	-0.0133827	-0.00810241	0.0278392	0.111923	0.201481	-0.0879089	-0.0108854	-0.0967513	-0.0695952	-0.0297579	-0.0802658	-0.0985007	-0.0931925	-0.0647954	-0.0322977	0.0998332	-0.0484213
Pro-0	0.109134	-0.0512252	0.0313394	-0.0397399	-0.00221521	0.0974098	0.0513666	-0.0206424	0.0945821	0.0930491	0.132834	0.0631799	0.0452692	-0.030459	0.00972046	0.0588113	0.0214109	-0.0413311	-0.0555092	-0.0054062	0.0118952	-0.0736084	-0.102343	0.0137907	0.0164702	0.119717	0.056768	-0.0495929	-0.0991852	0.241949	-0.132828	-0.150038	0.00840145	-0.0275449	-0.05497	-0.0566279	-0.0549846	0.08639	0.00719889	0.135277	0.115275	-0.0136704	0.0653742	0.0288752	0.0472794	-0.00930178	0.0567879	-0.0490443	0.069382
Pu2-23	-0.141224	-0.0760113	-0.0784839	0.08147	0.0352496	-0.11407	-0.0784827	-0.0692718	-0.105035	-0.0740333	-0.143834	-0.104255	-0.0946224	-0.0459075	-0.101453	-0.0948813	0.00408314	0.0621432	-0.0262075	-0.0442869	-0.0907633	0.0584662	0.0553369	-0.0474064	-0.0985798	-0.123653	-0.0672086	-0.0668619	0.378558	-0.136493	0.290241	0.357421	-0.013507	0.0587223	-0.0078152	0.00926093	-0.0541656	-0.0736452	-0.0288629	-0.151786	-0.164623	-0.0478529	-0.0903738	-0.109137	-0.0783415	-0.0979832	-0.0718869	-0.0741829	-0.0212962
Pu2-24	-0.127738	-0.0686331	-0.0551906	-0.0102247	-0.0161582	-0.109511	-0.0980604	0.0028239	-0.0698202	-0.0644235	-0.119307	-0.109151	-0.126357	-0.0421703	0.0167431	-0.0362929	-0.0421567	0.0230681	0.0238068	0.0190585	-0.0366381	0.147475	0.111811	-0.0662205	-0.0153259	-0.0975402	-0.0634715	-0.100769	0.240469	-0.135693	0.208412	0.270777	-0.0374305	-0.0114195	0.108913	-0.032222	-0.0175999	-0.103676	-0.0435661	-0.123442	-0.14732	-0.0909215	-0.0945062	-0.121433	-0.0931623	-0.0863179	-0.0852981	-0.0357378	-0.0415198
ROM-1	0.0811058	0.0214053	0.0235722	-0.0897908	-0.0870914	0.116716	0.0966301	-0.0515481	0.0614447	0.0139282	0.0386786	-0.0131221	0.0249931	-0.0635377	0.187297	0.215715	-0.0685158	-0.0968437	-0.0679159	-0.0150527	0.00172023	-0.0238228	-0.0238982	0.141566	0.0492249	0.0579204	0.0645048	-0.0435592	-0.112179	0.0685117	-0.0967844	-0.0871563	0.113038	-0.0583919	0.0299344	-0.0186465	-0.0423147	-0.0591515	0.103379	0.0546875	0.0806691	-0.0339465	-0.0158021	-0.0649862	-0.0306669	0.0243925	0.138286	0.0118994	0.0397095
RRS-10	0.0272726	0.618212	0.0492557	-0.0589979	-0.0547716	-0.0364839	-0.0204524	-0.0303866	-0.0569298	-0.0126555	0.0411649	0.0489136	0.0894955	0.011007	-0.0838275	-0.0563485	-0.0232173	-0.0890719	-0.0421736	0.0737039	0.0390318	-0.115359	-0.154782	-0.0673659	0.00966238	0.0186516	-0.0380134	0.0448452	-0.19426	-0.00382051	-0.130357	-0.208291	-0.111045	-0.0685907	-0.112225	-0.0734193	-0.0266735	0.0332463	-0.0795368	0.0170631	0.0452176	0.102262	0.0846413	0.224207	0.113763	0.496228	-0.0742869	0.10048	-0.0172949
RRS-7	0.0137154	0.5094	0.202249	-0.0187609	-0.0249293	0.0668262	0.00915492	0.0473771	0.0379236	0.00450167	0.00435165	-0.0630118	0.0184441	-0.02563	0.0638216	0.0336306	-0.05498	-0.0752034	-0.0572577	0.0330148	0.0341662	0.0143785	0.0180616	0.034476	0.0377428	-0.0239757	0.0282986	-0.014402	-0.0121968	0.0209711	-0.0292194	-0.0532421	0.00506731	-0.0393945	0.0161033	0.02208	-0.0445178	-0.104578	-0.0288463	-0.0134076	0.00282521	0.0226952	0.0347319	-0.00975407	0.0144643	-0.00811391	0.0350134	0.0128676	-0.00771363
Ra-0	0.106224	0.0309022	0.077643	-0.096033	-0.0175165	0.081756	0.116815	-0.00892916	0.0927881	0.0201363	0.029735	0.000603043	0.0622679	-0.0785302	0.126732	0.0521429	-0.0759325	-0.120586	-0.0133752	0.0601599	0.0184992	0.0274878	0.0123782	0.0655559	0.0117986	0.0179688	0.023085	-0.0472761	-0.107616	-0.0220628	-0.100501	-0.061627	0.0926429	-0.0682752	0.0113595	-0.0759814	-0.0126157	-0.0683887	0.0479234	0.0253656	0.103673	-0.0240387	-0.0471208	-0.0358746	0.0161217	-0.0198462	0.0703217	0.0319671	-0.0480461
Rak-2	-0.151675	-0.0739533	-0.0487066	0.00894429	-0.0113773	-0.1089	-0.0973904	-0.0773736	-0.10609	-0.06299	-0.136021	-0.085812	-0.11171	-0.0347468	-0.0733206	-0.0868332	-0.0519989	0.0408865	0.0349301	-0.0648976	-0.104386	0.135871	0.100618	-0.0021838	-0.0571157	-0.112316	-0.0747232	-0.0869442	0.253589	-0.0855155	0.228227	0.334873	0.0103975	0.0429859	-0.00699053	-0.00124875	-0.0478792	-0.0986605	-0.0305635	-0.122126	-0.176542	-0.0690509	-0.103233	-0.106551	-0.139415	-0.102385	-0.0880931	-0.0573255	-0.0282822
Ren-1	0.172651	0.0453553	-0.0100894	-0.0509241	-0.0249686	0.101553	0.0644955	-0.0630695	0.0567357	0.034472	0.163052	0.0418946	0.0481209	-0.002472	-0.0182597	0.0479794	-0.0286508	-0.0129918	-0.00162354	-0.0293342	0.0333047	-0.0876115	-0.0672497	0.0404269	-0.0251935	0.134901	0.018628	-0.0285358	-0.126285	0.175502	-0.124808	-0.192348	0.0390311	-0.0558187	-0.0423697	-0.0443211	-0.0781491	0.0622271	-0.00151871	0.196444	0.227712	-0.00195094	0.0262946	0.0737169	0.0317494	0.0370668	0.0528272	-0.0257556	0.0282469
Rev-2	-0.100619	-0.0483268	-0.0495073	0.0503098	0.0178316	-0.0872081	-0.086152	-0.0704811	-0.0256119	-0.0341335	-0.062179	-0.0401007	-0.050318	-0.0389537	-0.0710675	-0.0934479	0.0848571	0.103276	0.0401196	-0.0448502	-0.050746	-0.00693212	0.00597119	-0.0526091	-0.032194	-0.0535668	-0.0392304	-0.0226163	0.105911	-0.068698	0.05929	0.0800176	-0.0400278	0.0534608	-0.0533636	0.0163909	-0.0252478	0.029915	-0.0181505	-0.0780002	-0.0787983	-0.0963964	-0.0499455	-0.0500923	-0.0685101	-0.0562042	-0.0583556	-0.0110857	-0.00330162
Rhen-1	-0.014686	-0.0723898	-0.0335771	-0.0118672	-0.0263162	-0.0294053	-0.0267048	0.012222	-0.0286506	0.0254312	0.00507894	0.193062	0.0339121	0.117452	-0.0481487	-0.000408645	0.0494598	0.0205447	-0.024289	-0.00607495	0.0642572	-0.0263557	-0.0865679	0.0241039	0.174659	-0.0295909	-0.0132578	0.0731831	-0.115534	0.0653329	-0.121634	-0.12886	0.000978978	-0.0336166	-0.0354366	0.0260961	-0.0208868	0.105101	-0.0272968	-0.0196688	0.0420777	0.0985934	0.0708718	0.130098	0.0252927	0.0807044	-0.0615704	0.00267165	-0.00410863
Rmx-A180	0.205613	0.446537	0.432554	-0.052494	-0.059837	0.0693865	0.0729679	-0.0839607	-0.0141912	-0.0208922	0.189613	-0.0180503	0.11949	-0.0659992	-0.0430857	0.000778376	-0.0752058	-0.0803363	-0.0952779	0.0201886	0.00524872	-0.0786105	-0.106581	0.055653	-0.00644373	0.154649	0.0192309	-0.0437892	-0.158745	0.0857823	-0.132897	-0.18687	0.0117973	-0.0905108	-0.0767094	-0.0911698	-0.086414	-0.0489281	-0.00156175	0.187299	0.154905	0.0801068	0.0581404	0.121008	0.0602478	0.122355	0.0264743	0.0146645	-0.0541905
Rou-0	0.357013	0.0335677	0.0349125	-0.111044	-0.102824	0.109968	0.111612	-0.0558293	0.0555192	0.0256797	0.295499	-0.0468257	0.111446	-0.121554	0.0221614	0.0478787	-0.0588198	-0.061895	-0.0933389	-0.00817569	-0.0124859	-0.0910596	-0.119383	0.0427927	-0.0375682	0.327485	-0.00737155	-0.101165	-0.12662	0.148269	-0.128667	-0.163613	0.0481506	-0.08681	-0.0248522	-0.0375508	-0.0620411	-0.0529792	-0.0242295	0.256069	0.31206	0.0417002	0.0751724	0.0591692	0.0359358	0.00548823	0.0765697	-0.0243881	0.0121723
Rsch-4	-0.0868598	-0.0426717	-0.0146649	-0.048746	-0.0290156	-0.0567114	-0.0522492	0.0911537	-0.0484396	-0.0365828	-0.0847718	-0.0595809	-0.0406696	0.00781052	-0.0106199	-0.00680787	-0.0508444	0.0261845	0.00460679	0.0881256	-0.013437	-0.00151198	0.12127	-0.0122463	0.105832	-0.076512	-0.00203884	0.0499878	-0.0283222	-0.0363221	-0.0207968	0.0155522	-0.0238606	-0.0241595	0.0331001	0.0947503	0.12335	-0.000782053	-0.0429163	-0.0533763	-0.0229901	-0.0330125	-0.0807601	-0.00491379	-0.0334326	-0.0251789	-0.0511737	0.129701	-0.0192582
S96	-0.0919153	-0.0365102	-0.0225392	0.0389878	-0.0255556	-0.0570099	-0.0255332	-0.0304168	-0.0697038	-0.0308324	-0.0309825	-0.0549464	-0.0762045	-0.0074635	-0.0648889	-0.0473934	-0.0185493	-0.00512204	-0.039796	-0.0289228	-0.0625379	0.0200948	0.0107992	0.0277421	-0.0103351	-0.0561385	-0.0215999	-0.0529073	0.147033	-0.00802038	0.184861	0.171351	0.0286954	0.0273983	0.00561093	0.0249774	-0.0821423	-0.0501767	-0.0475606	-0.0339425	-0.0585251	-0.0299635	-0.0479364	-0.0421518	-0.0486479	-0.0499668	-0.0423108	-0.026871	-0.0350021
SLSP-30	0.249077	0.194955	0.0893576	-0.114034	-0.0753938	0.106332	0.0501876	-0.0234657	0.0407247	-0.00620441	0.164542	-0.0367197	0.0114379	-0.0665807	0.0425446	-0.00285681	-0.0642766	-0.0964217	-0.0454713	-0.0395899	0.060517	-0.0707938	-0.0136101	-0.0159884	-0.0255242	0.218903	-0.0443649	-0.0342695	-0.161852	0.0866693	-0.159612	-0.159615	-0.00105802	-0.0801102	-0.0120448	-0.0865245	-0.0222192	-0.051095	-0.0344432	0.169628	0.140288	0.0382401	0.0367109	0.078143	0.0448673	0.256729	0.00539709	-0.0754173	-0.0354506
Sanna-2	-0.0283055	-0.0441367	-0.0897151	0.0491557	0.18405	-0.0437882	0.0051306	-0.0696972	-0.074159	0.101488	-0.0362598	0.0906466	0.00519969	0.0187957	-0.134473	-0.0876135	0.109719	0.0294765	0.024871	-0.0275052	-0.0080896	-0.0971756	-0.0441615	-0.103858	-0.041981	-0.0648808	-0.0133113	-0.0262958	-0.00835163	-0.0790137	-0.0249045	-0.00323734	-0.114591	0.0562415	-0.117062	-0.0608738	-0.0508325	0.274887	-0.0381561	-0.0425085	-0.0588106	-0.00916596	-0.00605568	0.00366356	-0.0114655	-0.0114335	-0.072371	-0.0743147	0.0668391
Sap-0	-0.141847	-0.0396954	0.00228862	-0.0020765	-0.0363753	-0.109526	-0.104594	-0.00605879	-0.0821679	-0.0718967	-0.136177	-0.115214	-0.145399	-0.0812975	-0.0371247	-0.0702521	-0.026785	0.0525344	0.0299583	-0.062881	-0.0416448	0.155858	0.111679	-0.029707	-0.120169	-0.086162	-0.0253723	-0.0923272	0.226125	-0.122376	0.283157	0.339473	-0.00725954	0.0197498	0.0721938	0.00147264	0.0324797	-0.0972898	-0.0217932	-0.117525	-0.134297	-0.130284	-0.141385	-0.153571	-0.0820775	-0.123037	-0.0452022	-0.106167	-0.0428854
Sapporo-0	-0.109415	-0.0910087	0.00852807	0.0242477	-0.0341293	-0.109864	-0.0512552	0.0206178	-0.053612	-0.0673016	-0.137983	-0.071507	-0.0780245	-0.0610223	-0.00533887	-0.0459247	-0.058131	0.00386375	0.0931045	-0.0551734	-0.0163191	0.126861	0.158499	-0.0441395	-0.053969	-0.0967186	-0.0875502	0.0226752	0.101343	-0.132522	0.100177	0.201596	-0.0017835	-0.00255219	0.112143	0.0377218	0.0642067	-0.0659738	0.00447227	-0.109113	-0.129291	-0.0701912	-0.108836	-0.124428	-0.0652672	-0.102527	-0.0457164	-0.0236992	-0.0599019
Sav-0	-0.12404	-0.0884264	-0.0339923	0.0085658	0.0146127	-0.0857288	-0.100999	-0.043338	-0.0859725	-0.0623701	-0.0951726	-0.0513653	-0.0785547	-0.0388251	-0.0549064	-0.0524451	-0.0265374	0.0634115	-0.0184791	-0.0624572	-0.0948391	0.165855	0.0769837	0.0134702	-0.0490376	-0.137536	-0.0449746	-0.0588399	0.199358	-0.105274	0.171823	0.316641	0.0234088	0.0767867	0.059404	-0.0306385	-0.00562171	-0.0629217	-0.0206647	-0.110524	-0.141097	-0.062852	-0.0711349	-0.129833	-0.0771905	-0.0859677	-0.0387296	-0.0591135	-0.0259005
Se-0	-0.0306888	-0.0513357	-0.000425212	-0.0317461	-0.0379145	0.0533712	0.0390994	-0.067911	0.073271	0.195711	0.0172065	-0.00123709	-0.0188541	-0.0369121	0.0349801	0.0794902	-0.0592735	-0.025644	-0.0267847	-0.0519114	-0.0295006	-0.0493471	-0.0710342	0.0911414	0.000620744	-0.0114732	0.398509	0.00338601	-0.0617691	0.0274834	-0.074857	-0.118201	0.10108	-0.0106245	0.0473986	-0.0467548	-0.0623773	0.0580903	0.118846	-0.000963843	0.070414	-0.0393273	-0.0310491	-0.0172776	-0.0409808	0.0153119	0.109943	-0.0337683	0.0507724
Sei-0	-0.0814818	-0.0727064	-0.0374173	0.0784911	0.0569362	-0.0532128	-0.0634911	-0.0132298	-0.0418285	0.0150135	-0.0973057	0.00182283	-0.0592524	-0.0164689	0.00585745	-0.0415407	0.0517859	0.0608086	0.0172082	-0.0550178	-0.0479936	0.0331709	0.0125996	-0.0782219	-0.0410108	-0.0753624	-0.0452284	-0.0755374	0.134445	-0.115746	0.0656248	0.0853539	-0.0334581	0.0801153	0.0259692	-0.0219071	-0.0387041	0.0239171	-0.0255579	-0.123757	-0.110636	-0.0111909	-0.0256401	-0.0706546	-0.04673	-0.0422348	-0.0466767	-0.0667082	0.0553004
Sg-1	-0.00813229	-0.047983	0.0423335	-0.0614568	-0.0388489	-0.00934431	0.0100347	0.0198329	0.00362565	-0.0403672	-0.0526737	-0.0903211	-0.0489172	-0.0559345	0.105634	0.0814334	-0.0620285	-0.035505	-0.0642474	0.00364993	-0.0332539	0.038338	0.0444289	0.0486869	0.041324	0.00256788	-0.0189781	0.00955762	-0.0117282	-0.0191408	0.00554595	-0.00790586	-0.013844	-0.0181951	0.320251	0.0421048	0.0891444	-0.0550132	-0.0476402	-0.0302048	0.00388118	-0.0516548	-0.0289884	-0.0882149	-0.0412692	-0.00441527	0.0352471	0.0557961	-0.0234537
Sh-0	-0.0632677	-0.00927208	0.010278	-0.0235681	0.0045602	-0.0345287	-0.0754626	0.18052	-0.0650757	-0.0450557	-0.113388	0.0156912	0.0333106	0.122959	-0.0303685	-0.0537472	-0.0224366	0.00561381	0.0594418	0.0197509	0.0886736	0.0743475	0.0849604	-0.0794465	-0.0576219	-0.0974939	-0.04428	0.18111	-0.00185237	-0.0900151	-0.0371979	0.0133631	-0.0328033	-0.0463746	0.0242748	0.0883916	0.138132	-0.0160087	-0.0428737	-0.0898621	-0.101231	0.0070234	-0.0419576	0.00939944	0.0293894	-0.00370092	-0.0555944	0.00453673	-0.0142239
Sha	-0.131398	-0.0752291	-0.0791699	0.0978737	0.026518	-0.102189	-0.107651	-0.00353724	-0.0659628	-0.0114113	-0.127606	-0.00205066	-0.0426888	0.0555921	-0.0737742	-0.0606246	0.0534328	0.0493007	0.0151552	-0.0964181	-0.0439976	0.0119729	-0.0288006	-0.0647709	-0.0562186	-0.100202	-0.0594966	-0.0475807	0.104379	-0.127078	0.119891	0.0700287	-0.10064	0.0708389	-0.0280574	-0.0294217	-0.0474519	0.00371746	-0.0235587	-0.132152	-0.165603	-0.00966138	-0.0326848	-0.0491579	-0.0379184	-0.0551522	-0.0934211	-0.101766	0.084373
Si-0	0.00569798	0.023576	-0.00814262	0.00640256	0.0377609	-0.0541239	-0.0165394	0.10578	-0.0350463	-0.0573687	-0.0833588	-0.0733197	-0.0184084	0.0734125	-0.0413895	-0.0210751	-0.0749778	-0.0423467	-0.00578439	0.114733	-0.0183666	-0.0183044	0.0187946	-0.0249865	-0.000108068	-0.109631	-0.0816695	0.0618542	0.0112049	0.00114951	-0.0422875	-0.0213838	-0.0290838	-0.0435947	-0.0331994	0.0880003	0.103856	-0.111597	-0.0556565	-0.0556044	-0.059515	-0.00470229	-0.0247307	-0.0214713	0.00568332	-0.0471394	-0.0440641	0.123479	-0.0531404
Sp-0	-0.125765	-0.0402919	-0.0208593	0.106971	0.0309757	-0.0451702	-0.041765	-0.0154644	-0.0046571	-0.045831	-0.107292	-0.0465128	-0.0872684	0.00384772	-0.0686118	-0.0513512	0.0661711	0.0235725	0.0192019	-0.0225446	-0.0556312	-0.00788259	0.0315655	-0.0187343	-0.0539339	-0.0767749	-0.0406507	0.0207136	0.161104	-0.110053	0.10356	0.0989757	-0.0344595	0.106363	-0.033231	0.0509117	0.0261278	-0.0173125	-0.0224484	-0.120941	-0.0869722	-0.0305739	-0.0535386	-0.0461096	-0.027999	-0.078179	-0.0351104	-0.0193771	-0.0228686
Sparta-1	-0.123321	-0.108379	-0.0786687	0.0672495	0.0399393	-0.0545883	-0.0723837	-0.0567715	-0.0461403	-0.0105577	-0.0824725	0.0167735	-0.0480603	-0.0624772	-0.0794395	-0.062355	0.0980969	0.062898	0.0646938	-0.0548077	-0.0624653	0.0408981	0.0132208	-0.0638586	-0.0561873	-0.0902452	-0.0497165	-0.0232362	0.1252	-0.079419	0.0847451	0.110406	-0.0788791	0.0732194	-0.06614	-0.0326203	-0.0601057	0.012969	-0.0500133	-0.133236	-0.0976236	-0.0547913	-0.0359422	-0.0640432	-0.0264351	-0.0715645	-0.0737747	-0.0186354	-0.0331677
Sq-8	0.0208749	-0.0371225	0.0541337	-0.0643973	-0.00819731	-0.0202717	-0.00952557	0.046491	0.00538342	0.0177688	0.0657165	0.144466	0.0095711	0.0719108	-0.0454751	-0.0353792	0.00544521	-0.030341	0.00246274	-0.0154993	0.028993	-0.028439	-0.0685664	0.0202001	-0.00883317	0.0466093	-0.036894	0.060705	-0.0691675	0.0630146	-0.106921	-0.139224	0.0258516	-0.0571353	-0.0307075	-0.0569721	-0.0192115	-0.0251838	-0.0378956	0.00808131	0.0341216	0.332242	0.322902	0.32622	0.313498	0.0139036	0.00816978	-0.0783999	-0.0184659
St-0	-0.0251463	-0.0707523	-0.0327618	-0.0464058	-0.0253834	-0.0146129	-0.00527623	-0.00246662	0.0616651	-0.00658211	-0.0679847	-0.0163079	0.0529328	-0.0252032	0.0348848	-0.0170354	-0.0197866	-0.00612445	-0.00303672	0.200991	0.0782274	0.0828115	0.0251832	-0.0528945	0.0988937	-0.0411671	-0.0300607	0.0342987	-0.0731988	-0.0020343	-0.0777126	0.00661667	-0.0224601	-0.0148895	0.0677403	0.0350744	0.0961498	-0.02945	-0.0517343	-0.0424032	-0.0622289	-0.0374847	-0.0474706	-0.054606	-0.00613338	-0.00475075	0.00202428	0.195643	-0.0372965
Ste-0	-0.140592	-0.10351	-0.0759726	0.109293	0.0219045	-0.0741498	-0.0524218	-0.0223627	-0.0437967	-0.0474438	-0.0633327	-0.0388467	-0.0802482	0.0583195	-0.0800908	-0.0657666	0.00436276	0.0500901	0.0483034	-0.0820626	0.0192189	0.0396594	0.0103378	-0.010246	-0.0122646	-0.053781	-0.0395033	-0.0030981	0.14569	-0.0391374	0.091787	0.0617741	-1.37624e-05	0.113266	-0.0536952	0.0576383	-0.0249921	-0.0371308	-0.0427365	-0.06688	-0.0761348	-0.00593558	-0.0388252	-0.0291646	-0.0688417	-0.0352177	-0.0567492	-0.0531725	-0.00351577
Ste-3	0.0451692	0.0665125	0.181436	-0.0795677	-0.0300038	-0.0074291	-0.0226992	0.00600917	0.00542341	-0.00762012	-0.0272088	-0.0898741	-0.0846463	-0.0568969	0.0825317	0.0114077	-0.0454314	-0.0352341	0.00197421	0.0563055	0.033555	0.12024	0.0742983	0.0224717	0.00770922	0.0302056	-0.0073729	-0.0436721	-0.00576072	0.000157652	-0.0306529	0.00211381	0.0541981	-0.0232684	0.0662325	0.0248163	0.0762015	-0.098318	0.00736444	0.000780423	-0.0231562	-0.0378767	-0.0745248	-0.0665086	-0.0605546	-0.0732665	0.0390416	-0.0191627	-0.0272938
T1040	-0.102373	-0.0914241	-0.0658839	0.107108	0.100117	-0.0366355	-0.0722253	-0.0321237	-0.0603701	-0.0195607	-0.0814919	0.014994	-0.0178335	0.0123824	-0.0856234	-0.0323043	0.141655	0.100818	0.0757168	-0.0703882	-0.0108031	-0.0593671	-0.000362915	-0.0443789	0.00457774	-0.0406971	-0.029532	-0.0314757	0.0575871	-0.0605853	0.0494323	0.0284634	-0.0437192	0.0986306	-0.0707972	-0.0637634	-0.0272361	0.0740864	-0.0633621	-0.104537	-0.0736219	-0.000779949	-0.0110008	-0.0210726	0.0114262	-0.0273019	-0.0751432	-0.0678666	0.00416513
T1060	-0.111464	-0.0824861	-0.0308122	0.0318306	0.00745676	-0.0520105	-0.0588239	-0.0428594	-0.0302315	-0.0121495	-0.0677969	0.0284539	-0.0682687	-0.0211981	-0.0786822	-0.0571345	0.173849	0.0935474	-0.0108358	-0.0333198	-0.0258845	7.63591e-05	-0.0221392	-0.0581096	-0.0413355	-0.0451489	-0.0383296	-0.00627025	0.0940683	-0.0913469	0.0395776	0.0254798	-0.0699588	0.0518951	-0.0678494	-0.0429625	-0.0384415	0.0543068	-0.0334585	-0.0939542	-0.106263	-0.001297	-0.00764182	0.00131404	-0.0161641	-0.0628204	-0.0609197	-0.0805989	0.00405915
T1080	-0.0627462	-0.00904422	-0.0458136	0.148085	0.0229348	-0.0697134	-0.0263737	-0.0335477	-0.00917441	-0.0225703	-0.0702307	0.063958	-0.00786432	0.0171248	-0.0448812	-0.0634443	0.103644	0.0666831	0.0584952	-0.0533717	-0.0531012	-0.0654893	-0.0201098	-0.0314146	0.0010983	-0.0829953	-0.0495138	0.0250642	0.0120589	0.00822869	-0.0231692	0.0164685	-0.0387419	0.0478169	-0.0207761	-0.00798698	-0.0308329	0.0391879	-0.00482553	-0.0432985	-0.0216627	-0.0496556	-0.031335	0.00915746	-0.0385652	0.0405724	-0.0461464	-0.0297671	-0.00571552
T1110	-0.114428	-0.0606669	-0.028784	0.0586417	0.0759055	-0.0667197	-0.0570307	-0.0341363	-0.0384807	-0.0592174	-0.133658	-0.0357623	-0.0873824	-0.00372472	-0.0634992	-0.0724309	0.0788595	0.064039	0.0555575	-0.0351089	-0.0359542	0.0196639	-0.0152368	-0.10277	-0.0366059	-0.0685497	-0.0632573	0.0183679	0.108723	-0.0744607	0.0242811	0.068617	-0.0499014	0.102432	-0.0581867	-0.0296	-0.00399591	-0.00151146	-0.0423536	-0.0918086	-0.0849721	-0.0212329	-0.0131896	0.019727	-0.0116695	-0.0733012	-0.0660563	-0.0397521	0.00749675
T1130	-0.117466	-0.0637055	-0.0257151	0.067877	0.0919531	-0.0566034	-0.0479128	-0.0465126	-0.0578455	-0.0385302	-0.0824908	0.035724	-0.0937098	-0.0230895	-0.041931	-0.0557372	0.0107511	0.0352191	0.0642643	-0.0474265	-0.00651663	0.0164491	0.0048631	-0.0478444	-0.0685971	-0.0678885	-0.0296501	-0.00446183	0.0867739	-0.0535974	0.0427367	0.0612913	-0.061338	0.118245	-0.03609	-0.0262961	-0.0328158	0.00607952	-0.0558457	-0.0769941	-0.0956453	-0.0169306	-0.020163	-0.0640029	-0.053057	-0.0433351	-0.0721488	-0.0991689	-0.00734608
T510	-0.0853749	-0.0499959	-0.0502957	0.0931559	0.050694	-0.0628024	-0.0551101	-0.0956999	-0.0855973	-0.0204748	-0.105427	0.000689965	-0.101612	-0.0283488	-0.0415525	-0.0574141	0.0333285	0.0797605	0.0285255	-0.039942	-0.0250483	0.000971309	-0.00115962	-0.0333126	-0.0135435	-0.0898264	-0.07226	0.0018481	0.113756	-0.0825825	0.0320158	0.0739438	-0.0642482	0.091785	-0.0277246	-0.0132912	-0.0216902	-0.00252724	-0.0497119	-0.0897118	-0.0860465	-0.0463268	-0.0409263	-0.00654143	-0.0452201	-0.0517069	-0.0310135	-0.0630254	-0.00238679
T540	-0.0754291	0.0274864	-0.073472	0.0389715	0.0897687	-0.0514471	-0.0438722	-0.0302568	-0.0755928	-0.0202777	-0.0679969	-0.0154978	-0.0325275	-0.0420113	-0.0699556	-0.0677292	0.108697	0.049067	0.0334795	0.0106433	-0.0719505	0.0194325	-0.00695272	-0.0738723	-0.0492287	-0.103783	-0.0462815	-0.0434684	0.0270366	-0.103116	0.0289241	0.0221086	-0.0711572	0.0718386	-0.0508423	-0.0563174	-0.0569644	0.045885	-0.053567	-0.0809992	-0.0705804	-0.0572879	-0.0518286	-0.0566149	-0.0419692	-0.024554	-0.0303466	0.0209756	-0.0390117
T620	-0.0960698	-0.0515881	-0.0688013	0.109064	0.0659566	-0.0441336	-0.0534723	-0.0476676	-0.0648144	-0.0359267	-0.107372	-0.0357276	-0.0791259	0.0052953	-0.0781462	-0.10775	0.0418961	0.103069	0.0648124	-0.0569207	-0.0568263	0.0417802	0.0162171	-0.0620369	-0.0433835	-0.0453764	-0.0532976	-0.0587063	0.156268	-0.0520509	0.0665995	0.0932585	-0.041821	0.0716936	-0.0468175	-0.0329127	-0.0364373	0.000402552	-0.0799044	-0.116204	-0.0861706	-0.0263074	0.013155	-0.0949326	-0.0428189	-0.0749696	-0.0455257	-0.0546341	-0.00779631
T690	-0.0874507	-0.0751515	-0.0589487	0.0643593	0.0555481	-0.0745681	-0.0623538	-0.0482685	-0.0209001	-0.0458653	-0.104566	-0.0198261	-0.0225851	-0.0150967	-0.0870277	-0.0976626	0.0535692	0.0896064	0.0204009	-0.0754335	-0.0528466	0.0307258	0.0320011	-0.0683344	-0.0913187	-0.0636542	-0.0450895	-0.02965	0.0843719	-0.102629	0.0542531	0.0598877	-0.0561055	0.0181794	-0.028802	0.00454168	0.00653736	0.0284605	-0.0452101	-0.0795134	-0.0852446	-0.0966177	-0.0495795	-0.0626463	-0.0406009	-0.0368692	-0.0389032	-0.0406119	-0.00628306
Tad01	-0.0528422	-0.106024	-0.0940496	0.0780609	0.155461	-0.0739627	-0.0707925	-0.0157743	-0.0505393	0.143959	-0.0331947	0.150677	-0.0291445	0.0229766	-0.113789	-0.101814	0.206631	0.0398825	0.0247648	-0.109125	-0.00490705	-0.0508871	-0.0520196	-0.124049	-0.0234119	-0.0619918	-0.00331632	-0.0553544	-0.0051691	-0.075831	-0.0642992	-0.0554933	-0.159976	0.108168	-0.0683074	-0.101326	-0.0361393	0.378141	-0.0559392	-0.0945884	-0.0977943	0.0337163	0.0168592	0.0526535	0.00352135	-0.00590187	-0.0916223	-0.120052	0.0978585
TDr-1	-0.0997346	-0.115683	-0.0574319	0.107044	0.034279	-0.0973055	-0.0793947	-0.00652332	-0.0674808	-0.103193	-0.134116	-0.00057354	-0.0683437	0.0331672	-0.112232	-0.0775291	0.0479801	0.104631	0.00606149	-0.00808317	-0.0468664	0.0398773	0.0239455	-0.0291145	-0.0330124	-0.135723	-0.0702935	0.00469559	0.160062	-0.109334	0.134876	0.151492	-0.0549408	0.0435983	-0.0576471	-0.00116485	-0.0224251	-0.0646909	-0.0384077	-0.0844566	-0.158664	0.0261125	-0.00783435	-0.0130904	-0.0377333	-0.0375251	-0.0567663	-0.0501357	-0.0587365
TDr-17	-0.0696559	-0.0141335	-0.0557185	0.072053	0.125199	-0.0255892	-0.0284091	-0.0373449	-0.0419829	0.0153289	-0.041493	0.0184057	-0.0306305	0.0154418	-0.105057	-0.0593134	0.0573868	0.136706	0.104264	-0.0158837	-0.00163604	-0.0115576	-0.0170359	-0.0503047	-0.0655958	-0.0726392	-0.0355753	0.0109309	0.0778536	-0.0864784	-0.000597858	0.00538907	-0.041482	0.101396	-0.0356727	-0.0541853	-0.0422059	0.055358	-0.0398069	-0.075461	-0.0614597	-0.0349536	-0.00888109	-0.0142546	-0.00395474	-0.0519031	-0.0492389	-0.0451923	0.00604998
TDr-18	-0.0768292	-0.0593034	-0.0304156	0.0749806	0.138463	-0.0809776	-0.095543	0.00258106	-0.0460437	-0.0374755	-0.0870152	0.0407134	-0.0518984	-0.0124036	-0.0808108	-0.091387	0.123094	0.0507207	0.0509895	-0.115905	0.00340593	-0.019142	-0.0257361	-0.0678728	-0.0444038	-0.03794	-0.0644191	0.0270723	0.0416102	-0.0824936	0.0612921	0.03263	-0.0706781	0.109257	-0.0293388	-0.037809	-0.014554	0.0477148	-0.0263083	-0.0738252	-0.0679284	-0.0543423	-0.0353757	0.00452952	-0.00590133	-0.0213147	-0.0890646	-0.0442025	0.0176107
TDr-3	-0.135396	-0.0822229	-0.0657853	0.0804265	0.0192306	-0.0714209	-0.0835784	0.0339256	-0.058451	-0.0344963	-0.0763427	0.0144465	-0.0640707	0.0532377	-0.0442396	-0.0307376	0.0235354	0.0958662	0.0180864	-0.0424528	-0.0123489	0.0389234	0.00267197	-0.034003	-0.0116499	-0.0975641	0.000928593	0.0254121	0.110247	-0.0156778	0.0852957	0.0489991	-0.00662245	0.223759	-0.0350512	0.0291243	0.000111958	0.0188639	-0.0108201	-0.0921052	-0.0954873	0.0179352	-0.0498385	0.00592311	-0.0290557	-0.00594398	-0.0290024	-0.0398138	0.0222343
TDr-8	-0.0850976	-0.0776729	-0.0542467	0.0984837	0.0570202	-0.04661	-0.0921834	-0.0482646	-0.0573071	0.0185625	-0.100921	0.0260438	-0.0473054	0.0850959	-0.0610076	-0.0923732	0.0519287	0.153153	0.101096	-0.0554036	0.000422919	-0.0419748	-0.0367647	-0.0564089	0.0199147	-0.120792	0.00577221	0.0601479	0.0463206	-0.0837734	0.00956555	-0.0263787	-0.0508161	0.0461375	-0.0707881	-0.0144821	-0.0281666	0.0745654	-0.0387463	-0.0778653	-0.0165885	-0.0057039	0.0153768	0.05399	-0.0155792	-0.0223597	-0.0596888	-0.0557596	0.0358283
TOU-A1-115	0.0252356	-0.0426868	0.0340638	-0.0948032	-0.0699635	0.0845127	0.07259	-0.0245542	0.0439821	0.00545091	-0.0195407	-0.0116746	-0.00967662	-0.0482304	0.177469	0.153268	-0.0803993	-0.0674418	-0.0394537	0.0153475	-0.0254911	-0.0192039	-0.0306725	0.102022	0.0429205	0.028771	0.067538	-0.0499811	-0.120011	0.0328437	-0.10256	-0.0998033	0.0823033	-0.0646376	0.0775417	-0.0409835	-0.058544	-0.0360335	0.0128009	0.0403962	0.058802	0.014483	-0.00995001	-0.0223121	-0.00214598	0.00105718	0.112426	0.00166028	-0.000421779
TOU-A1-116	0.0409317	-0.0234083	0.0483504	-0.0844513	-0.0540325	0.0726069	0.082707	-0.0247732	0.0515151	0.018563	-0.00678106	-0.0212312	-0.0055498	-0.0650693	0.157282	0.152579	-0.104227	-0.0779969	-0.0491866	-0.00248978	-0.00574286	-0.0427377	-0.0279551	0.0791343	0.0295465	0.0259093	0.075071	-0.0682294	-0.122814	0.066569	-0.0936766	-0.0888054	0.0790305	-0.0559888	0.127006	-0.029457	-0.0646945	-0.0526962	0.00529971	0.0654886	0.0364427	0.032763	-0.00382647	-0.0181853	-0.0218625	-0.00791225	0.0855443	-0.000261856	0.00446843
TOU-A1-43	0.0196192	-0.0145349	0.0529367	-0.0961325	-0.0687676	0.129167	0.081127	-0.0301119	0.0787701	-0.0112649	0.00326684	-0.0121229	0.0107819	-0.0535532	0.110776	0.159338	-0.105807	-0.0327126	-0.0642739	-0.0379555	-0.0323995	-0.0124288	-0.07223	0.0487778	-0.00961904	0.0404205	0.0828285	-0.0358651	-0.107069	0.0260527	-0.0875634	-0.13678	0.0698159	-0.0918656	0.077387	0.00936724	-0.00819325	-0.0796465	0.038956	0.0316672	0.0285201	0.0233722	0.0219016	-0.0242286	0.00157522	-0.0127223	0.0951224	-0.00930028	-0.0235389
TOU-A1-62	0.0419909	-0.032685	0.0637392	-0.0744068	-0.0560858	0.0892876	0.0807125	-0.0465589	0.059328	0.0173906	0.0471328	-0.0594017	0.0138911	-0.0292434	0.165095	0.18218	-0.084962	-0.0519198	-0.0498891	0.0332774	0.00271601	-0.0379199	0.0266635	0.0519457	0.0367722	0.0148708	0.073605	-0.0339305	-0.119758	0.0618142	-0.0840431	-0.143713	0.0583607	-0.0768935	0.0766201	0.00954009	-0.0181215	-0.0524591	0.0602707	0.0609101	0.0339784	-0.00446791	-0.0631976	-0.041909	-0.0566856	0.025036	0.051426	0.0245233	0.041645
TOU-A1-96	0.0540599	0.0186725	0.0665291	-0.100041	-0.0906464	0.125317	0.0535516	-0.00953077	0.0776221	-0.0209872	0.00558375	-0.0452186	0.0350041	-0.0420748	0.144453	0.152493	-0.0945634	-0.0521835	-0.075112	-0.0544901	-0.0303763	-0.0282	-0.0529996	0.0881517	0.0244105	0.0710439	0.0592467	-0.0418875	-0.119023	0.0660725	-0.102806	-0.114261	0.0670235	-0.0385148	0.0568002	-0.0169161	-0.0364145	-0.0452645	0.0355176	0.0585322	0.0647813	0.00595669	-0.00491025	-0.0156867	0.00036849	-0.0034169	0.120519	-0.0305918	0.024644
TOU-C-3	0.0487656	0.0270617	0.0356299	-0.09218	-0.0641104	0.134118	0.0913632	-0.0452458	0.0607585	0.0384361	0.0220186	0.00563044	0.00815691	-0.0692156	0.164529	0.157359	-0.0770714	-0.0723358	-0.0399431	-0.0268384	-0.0130605	-1.96758e-05	-0.0399709	0.114805	-0.00836805	0.0352115	0.0931235	-0.0565194	-0.108343	0.0540246	-0.0977642	-0.130185	0.0829885	-0.0398742	0.0439889	-0.0667256	-0.0409453	-0.0550221	0.0579426	0.0672737	0.0495622	-0.0114941	-0.00650464	-0.00923547	-0.0200774	0.0329265	0.0840407	-0.0643688	0.0273954
TOU-E-11	0.0460242	0.0380037	0.0188526	-0.089636	-0.0445354	0.0786978	0.159095	-0.0858663	0.0911393	-0.00324155	0.0345462	-0.0721057	0.0855783	-0.0894578	0.089553	0.132008	-0.10577	-0.0901114	-0.048616	0.0504069	0.00228605	-0.000764454	-0.0696095	0.0805858	0.000518474	0.0655335	0.0572599	-0.0486312	-0.153545	0.0471135	-0.0839445	-0.0924632	0.0235752	-0.0564166	-0.0329839	-0.0359338	-0.0816246	-0.0420245	0.0344117	0.0340528	0.0389513	-0.025335	-0.0183489	-0.0201987	0.0300357	0.0120383	0.129221	0.0785923	-0.0108761
TOU-H-12	0.115576	-0.0126009	0.0396015	-0.0976047	-0.0230817	0.121763	0.164339	-0.0769215	0.0404172	-0.0199606	0.0661597	-0.0726748	0.0411399	-0.0757561	0.169734	0.145651	-0.091775	-0.0850426	-0.0789011	0.0503664	-0.00632861	-0.0635844	-0.0429878	0.0488912	-0.0212511	0.0542761	0.0621525	-0.0395689	-0.104195	0.0954057	-0.116872	-0.150879	0.0315216	-0.0873477	0.079732	-0.0121897	-0.0276947	-0.064675	0.0319047	0.0562112	0.0234655	0.0145591	-0.0324839	-0.0274627	0.00397902	-0.0176595	0.0904202	0.0311588	-0.00668825
TOU-H-13	0.0369603	-0.0148707	-0.00835813	-0.111561	-0.0187154	0.0813794	0.0655807	9.05364e-05	-0.0172325	0.0266307	0.0971884	-0.0263771	0.0413367	-0.0477813	0.140626	0.0844186	-0.0798328	-0.0547775	-0.00946478	-0.0325361	0.0340376	0.025878	-0.00855298	0.0265367	0.00443331	0.00901792	0.0517196	-0.0427784	-0.131542	0.0372862	-0.119494	-0.0588323	0.0434051	-0.0340027	0.110702	-0.0846973	-0.00353726	-0.0352908	-0.00154926	0.0839511	0.0295937	-0.0237106	-0.0220098	0.00274373	-0.0164962	0.0110201	0.10847	-0.0219688	0.00907125
TOU-I-17	0.00388282	0.00208743	0.0468316	-0.0843845	-0.0557863	0.111492	0.0467153	-0.0439102	0.0900483	-0.0206	0.0538336	-0.0275069	0.00561646	-0.0717562	0.169036	0.160633	-0.0725059	-0.103476	-0.0137659	0.00468307	0.0019585	-0.0127787	-0.0194903	0.0899482	0.0319624	0.030087	0.0610433	-0.0441431	-0.119106	0.0625249	-0.098073	-0.119864	0.0458577	-0.0876934	0.0888413	-0.0381993	-0.078546	-0.0992589	0.0278591	0.0331967	0.0283464	0.00916273	-0.0405817	-0.0390254	-0.00429495	-0.0276952	0.0870793	-0.00383615	0.0112889
TOU-I-2	0.0119266	-0.0125962	0.0147646	-0.0971889	-0.0940197	0.120006	0.0951634	-0.0186593	0.0920431	-0.0117341	0.00444205	-0.0359655	-0.0110052	-0.0739309	0.158346	0.152879	-0.103398	-0.0992499	-0.0538785	0.00104014	-0.0413253	-0.00485234	-0.0146765	0.0759693	-0.000691835	0.0711356	0.0852958	-0.0843144	-0.0718908	0.07697	-0.0767569	-0.0919704	0.0885506	-0.0726611	0.0912473	0.00320159	-0.0653342	-0.0691336	0.0504673	0.0178083	0.00461875	0.00839741	-0.0334775	-0.0357973	-0.029667	-0.0268162	0.115032	0.0109026	0.00388737
TOU-I-6	0.0958493	0.00490584	0.00859958	-0.0545515	-0.0275977	0.10327	0.0837717	-0.0607654	0.0510529	0.0182769	0.0364498	-0.0583393	0.0439062	-0.0576033	0.154119	0.0962669	-0.114144	-0.0862111	-0.0757237	0.0301115	-0.0676926	-0.0568834	-0.00845007	0.081491	0.0273812	0.0451207	0.0430722	-0.0586493	-0.110767	0.0579436	-0.0764619	-0.067656	0.0469143	-0.0817038	0.0869028	-0.0316223	-0.0801909	-0.0637293	0.0602174	0.0467035	0.0537161	-0.0283058	-0.0610193	-0.0343277	-0.0770586	-0.00925536	0.0681687	0.063641	-0.006506
TOU-J-3	0.0343679	-0.0233946	-0.0178804	-0.0655275	-0.0762178	0.0944084	0.0828382	-0.0554152	0.0389024	-0.00638249	0.0355749	-0.0331392	0.0261766	-0.0805596	0.128402	0.191353	-0.0852441	-0.0628903	-0.052814	-0.0487532	-0.000443741	-0.00889707	-0.0255336	0.122019	0.00454234	0.023339	0.0451924	-0.0501277	-0.0979583	0.100351	-0.0855586	-0.107761	0.0939021	-0.0546832	0.0739889	-0.058161	-0.0174053	-0.0652502	0.0289218	0.0205172	0.0213048	-0.00844992	-0.0262466	-0.000318536	-0.0456921	-0.015122	0.137062	-0.0246787	-0.0123727
TOU-K-3	0.0438471	-0.0103918	0.0300066	-0.0692031	-0.0284484	0.0949612	0.109113	-0.0360698	0.0762771	-0.0181625	-0.0209553	-0.0293565	0.0270816	-0.0844702	0.108576	0.130183	-0.0862184	-0.0693849	-0.068059	-0.0328727	-0.0422334	-0.0404683	-0.0830035	0.0868067	0.0243576	0.030058	0.0742866	-0.03366	-0.107624	0.0612039	-0.0971037	-0.129054	0.0689085	-0.0446166	0.0647341	-0.0476247	-0.0170875	-0.0975261	0.0359931	0.0587728	0.0872209	-0.018938	-0.00748849	-0.0321833	-0.0090809	0.0156752	0.105314	-0.033405	-0.00447904
Ta-0	-0.162819	-0.0837472	-0.045052	0.0103673	-0.0131256	-0.141363	-0.109416	-0.0250341	-0.0989116	-0.0968622	-0.168718	-0.108937	-0.121915	-0.0553465	-0.0411833	-0.0717855	-0.0398288	0.0474774	0.0166795	-0.0532561	-0.0740099	0.149803	0.149963	-0.0693543	-0.104084	-0.143251	-0.0835775	-0.0716616	0.281909	-0.184164	0.274283	0.409235	-0.0777974	0.0351887	0.0586214	0.0200241	0.0235467	-0.13406	-0.0291405	-0.142726	-0.18428	-0.104098	-0.146619	-0.134844	-0.131356	-0.126509	-0.0868463	-0.103237	-0.0416585
Tamm-2	-0.101118	-0.080127	-0.0960482	0.124982	0.149234	-0.0862386	-0.0780765	-0.000859411	0.00571954	0.0561603	-0.0614444	0.0597656	-0.00894421	0.0492846	-0.110561	-0.0923609	0.146081	0.0794628	0.0196536	-0.104076	-0.0389707	-0.0550586	-0.0324066	-0.144194	-0.0397986	-0.051364	-0.0472462	-0.0123092	0.0321796	-0.0831151	-0.0237205	0.0146252	-0.124741	0.0646489	-0.0618493	-0.0235138	-0.0250417	0.298211	-0.065866	-0.12366	-0.0722498	-0.0344092	-0.00927629	-0.0384931	-0.0384705	-0.000618255	-0.0787042	-0.0902789	0.0784766
Tha-1	-0.00402189	-0.0775821	-0.0755327	0.0511816	0.0662138	0.0236599	-0.00635077	-0.00888534	0.00844079	0.0604671	0.00810852	0.151987	-0.00522462	0.0460156	-0.0602121	-0.0590428	0.104933	0.0270978	0.022551	-0.0703469	0.0435022	-0.110477	-0.0848303	-0.0386411	-0.00877087	-0.0127605	0.0348743	-0.00817855	-0.0423843	0.0217329	-0.0642814	-0.0683954	-0.0476715	0.0057064	-0.0868473	-0.046985	-0.0049372	0.286309	0.0243589	0.0184208	0.0179164	0.0841809	0.149601	0.0580155	0.0466451	0.0705202	0.0292564	-0.0529087	0.0577069
Ting-1	-0.114412	-0.069637	-0.0248341	0.106872	0.0924818	-0.0601858	-0.0369308	-0.0885614	-0.0439858	-0.024142	-0.110328	-0.0139593	-0.0691618	-0.0381237	-0.0642474	-0.0586148	0.034007	0.165124	0.0770081	-0.0458995	-0.0657138	-0.0276551	0.0451501	-0.0250582	-0.0340067	-0.0500354	-0.0426876	-0.0341778	0.138689	-0.0445534	0.0988213	0.109683	-0.0294492	0.113781	-0.017356	-0.0301133	-0.0273541	-0.023754	-0.0563155	-0.131963	-0.0742098	-0.0797688	-0.062153	-0.103409	-0.0475366	-0.0744019	-0.0624588	-0.107626	0.000405943
Tiv-1	0.0508724	-0.00847575	0.0201184	-0.0679331	-0.0745713	0.108681	0.113202	-0.0520069	0.0768424	-0.0211208	0.0342852	-0.0376002	0.0408019	-0.0560094	0.0546428	0.0966275	-0.0769027	-0.0638277	-0.0537515	0.00703992	-0.0448394	-0.0143566	0.0126413	0.414189	0.00354616	0.0275695	0.0590543	-0.072853	-0.0582564	0.0664087	-0.0563689	-0.0699968	0.200142	-0.0304266	0.0287711	0.00497301	-0.064385	-0.126089	0.174509	0.064095	0.0622986	-0.0365194	-0.00651207	-0.0611578	-0.0373507	-0.0242226	0.132894	-0.0128724	-0.00673262
Tomegap-2	-0.0910018	-0.083577	-0.0344283	0.0674443	0.0488845	-0.0472874	-0.0828184	0.0140136	-0.0252147	-0.018937	-0.114343	0.0786321	-0.0140972	0.0285689	-0.0464159	-0.0387866	0.0163086	0.0599217	0.0176719	-0.0201398	0.00661671	-0.0239181	-0.0245809	-0.0529166	-0.00266796	-0.053287	-0.0428854	0.0361558	-0.00527338	-0.0638963	0.0382518	-0.00180344	-0.0379275	0.018328	-0.0604248	-0.0125168	-0.0259076	0.00118357	-0.0349604	-0.0642132	-0.0699443	-0.0127826	-0.00262507	0.0408037	-0.00633164	-0.0414187	-0.0570775	-0.0049919	-0.024105
Tottarp-2	-0.125592	-0.0673683	-0.00747249	0.00719009	-0.0340972	-0.0928011	-0.0615004	-0.00689331	-0.0562815	-0.0599286	-0.126793	-0.118104	-0.105477	-0.0299823	-0.0614501	-0.0255142	-0.0362524	0.0555758	-0.0261386	-0.0246619	-0.0828837	0.161308	0.0475951	-0.0197357	-0.0211083	-0.101443	-0.0522817	-0.00195817	0.184533	-0.12186	0.237279	0.228349	-0.00621472	0.0487488	0.0216173	0.0544911	-0.0259076	-0.0590119	0.00309491	-0.106732	-0.11628	-0.0698655	-0.109685	-0.0882789	-0.0748665	-0.0501691	-0.0644771	0.000352194	-0.0279223
Ts-1	-0.00401735	-0.0375255	0.028889	-0.0770156	-0.045481	0.0439254	0.0623061	-0.0721888	0.0573065	0.215629	-0.000754787	-0.00451652	-0.0347599	-0.0743121	0.0719289	0.132589	-0.0212089	-0.063044	-0.0351146	-0.00163145	-0.0386528	-0.0331878	-0.0566954	0.136312	-0.0534578	-0.00735294	0.513213	-0.0176291	-0.0589996	0.0202692	-0.0729684	-0.100045	0.109429	-0.0173689	0.00876529	-0.0824517	-0.0466291	-0.0122558	0.10899	-0.00600511	-0.00457159	-0.0565251	-0.0288669	-0.0461621	-0.0379177	-0.0132791	0.129097	-0.048617	0.0489024
Tscha-1	-0.0640262	0.00817474	0.0254933	-0.0387736	-0.00565346	0.0147484	-0.0397516	-0.0313041	-0.0294233	-0.029723	-0.0364505	-0.0742154	-0.0801457	-0.0663147	0.0755217	0.125141	-0.0260728	-0.017931	-0.0151956	-0.00637791	-0.0214352	0.0757619	0.101057	0.0299086	-0.0602597	-0.0609605	-0.00939105	-0.0426364	0.098635	-0.0306956	0.113619	0.08895	0.0226988	-0.00984131	0.0397838	-0.0151397	-0.0380444	-0.0562907	0.0321259	-0.0566763	-0.0955884	-0.0733694	-0.0548727	-0.0636524	-0.0433102	-0.0503843	0.0036663	-0.0279933	-0.00711304
Tsu-0	-0.0652643	-0.0375199	-0.0186745	-0.0470003	-0.0134104	-0.0271878	-0.046099	0.0559598	-0.0147464	-0.0259694	-0.0971794	-0.0584814	-0.020836	-0.0323165	0.0401042	-0.0244423	-0.0211446	-0.0217532	0.00629369	-0.00350513	0.0113297	0.163143	0.352522	-0.0086801	0.00263233	-0.0997255	-0.0433403	-5.31257e-06	0.0162356	-0.0689906	0.0399698	0.102746	-0.0218213	-0.0207694	0.0748978	0.155928	0.0731802	-0.117724	-0.00534699	-0.0476959	-0.074334	-0.0606305	-0.0353213	-0.0586067	-0.0499512	-0.0655408	-0.0306353	-0.0468497	-0.0488731
Ty-0	-0.0633632	-0.016591	-0.0490733	0.0601402	0.156686	-0.00772712	0.00442843	-0.0240049	-0.0402121	0.139076	0.0417913	0.197415	0.0467811	0.075705	-0.0994687	-0.0644137	0.186067	0.0769306	0.0640446	-0.081708	0.00471546	-0.109271	-0.0684721	-0.0905827	-0.0637076	0.0177511	0.0413664	0.0250345	-0.065667	-0.0105351	-0.122859	-0.106654	-0.126275	0.0567138	-0.0574516	-0.0877684	0.0126542	0.472272	-0.0535402	-0.0261798	-0.0333204	-0.0137441	0.0428666	0.0263936	0.012674	0.0639162	-0.0809427	-0.121999	0.104721
UKID101	0.0851906	0.0452812	0.0136798	-0.00607178	0.0609341	0.0974859	0.0832142	-0.0344846	0.038926	0.00568027	0.0148679	0.0698334	0.0835181	0.0220607	-0.0193909	0.0189528	0.105173	-0.0418423	-0.0100956	-0.0271179	-0.00347393	-0.0711832	-0.0663255	-0.0226616	0.00133597	0.0457964	0.00927496	-0.0169819	-0.0729168	0.0630239	-0.102801	-0.128996	-0.0375647	0.00400905	-0.0370408	-0.0214916	-0.00293479	0.1089	0.0291216	0.0309355	-0.00744798	0.0375572	0.0330329	0.0442203	0.0467683	0.0352896	0.022391	-0.0350498	0.0347503
UKID48	0.19403	0.075602	0.0688423	-0.0509219	-0.0320725	0.138847	0.121346	-0.0698797	0.0684834	0.0605491	0.279158	0.00601442	0.0557576	-0.0788741	0.0186819	0.0368235	-0.0297643	-0.0384185	-0.0931184	-0.0430155	0.0291372	-0.123961	-0.137779	0.0492969	0.0512718	0.140659	-0.00574173	-0.0491469	-0.143724	0.156359	-0.145067	-0.166094	0.010668	-0.0323843	-0.0235747	-0.0638164	-0.0624079	-0.0130005	0.0209173	0.186345	0.30864	-0.00371052	-0.0082349	0.00859048	-0.00853526	0.123927	0.0532992	-0.0332704	-0.0278942
UKID80	-0.0287879	-0.0600644	-0.042746	-0.00788125	0.0166648	-0.00239814	0.0112256	0.0515032	0.00129293	0.0771038	-0.00596917	0.178725	0.0113533	0.0357552	-0.0543812	-0.043933	0.0955533	0.0203611	0.0717227	-0.0787868	0.0619594	-0.00944956	-0.0567418	0.0118812	0.0153242	0.0294226	0.0878633	-0.000116073	-0.0906413	0.0744282	-0.0800033	-0.0596282	-0.00284565	-0.0079014	-0.00302653	-0.0387463	-0.00679965	0.209394	-0.0180253	0.0170283	-0.0211203	0.0375096	0.0536572	0.0661956	0.0651024	0.0531539	0.0127122	-0.0618183	0.0531431
UKNW06-059	0.27043	0.0601523	0.0657842	-0.0585021	-0.0838743	0.0856361	0.133791	-0.0639526	0.0216146	0.0353508	0.460328	-0.0562409	0.0849407	-0.0271397	0.00470045	0.0198469	-0.0650051	-0.106194	-0.0806727	-0.0300999	-0.0293008	-0.134948	-0.096322	-0.0110792	-0.0344158	0.260693	0.0144561	-0.0554938	-0.174972	0.0881136	-0.138611	-0.198575	0.0184157	-0.0864178	-0.0366753	-0.0677555	-0.0625298	0.0051419	-0.0150282	0.221695	0.308224	-0.0242695	0.0463771	0.0676071	0.0350947	0.0306046	0.0277484	-0.0459012	-0.0462803
UKNW06-060	0.267579	0.058946	0.060878	-0.0605893	-0.0825553	0.0863091	0.132409	-0.0645129	0.023932	0.0359063	0.460707	-0.054922	0.0850851	-0.0243525	0.0048449	0.0185231	-0.0603974	-0.103994	-0.0778268	-0.033068	-0.0316229	-0.133688	-0.094357	-0.0108172	-0.0336253	0.260074	0.0177718	-0.0527066	-0.174357	0.0872597	-0.138349	-0.199311	0.0172681	-0.0833957	-0.0360023	-0.0693729	-0.0600363	0.00434672	-0.0137092	0.223836	0.309015	-0.0237727	0.0469326	0.0691609	0.0341233	0.0343902	0.0317101	-0.0442886	-0.0453723
UKNW06-386	0.175902	0.00808467	0.063987	-0.0791507	-0.0454432	0.113849	0.0975215	-0.0491886	0.103798	-0.0334542	0.247876	-0.0175749	0.045793	-0.0868419	-0.0117197	0.0441835	-0.00331801	-0.0800372	-0.077478	-0.0444646	0.0271009	-0.0749638	-0.095535	0.0786209	8.05825e-05	0.191007	0.0265187	-0.0619304	-0.121565	0.178166	-0.113276	-0.133717	0.0468631	-0.0552102	-0.0252587	-0.00501132	-0.091224	0.0285975	0.019938	0.246149	0.205299	0.0392969	0.0695391	0.0172424	0.097604	0.0538841	0.0806265	-0.0323118	-0.0160709
UKNW06-436	0.127997	-0.0264303	0.0388684	-0.0475974	-0.0171787	0.100534	0.104116	-0.0253873	0.0537199	0.024585	0.108826	0.0516813	-0.0121541	-0.0418989	0.0350439	0.0411463	0.0288812	-0.0636943	-0.0663618	-0.000696046	0.0305237	-0.0976746	-0.106442	0.0313621	0.0454348	0.0540128	0.0237165	-0.07131	-0.122958	0.0846302	-0.0949954	-0.157073	-0.0116713	-0.0526095	-0.0373399	-0.0361201	-0.0464572	0.0667283	0.045736	0.139282	0.169727	0.0243382	0.0467697	0.0506163	0.05105	0.0742792	0.0808781	-0.0163799	0.0254072
UKNW06-460	0.0859443	0.202367	0.0854348	-0.0493049	-0.0507164	0.109985	0.0618864	-0.0403085	0.0621722	0.024522	0.12873	0.0116836	0.0392279	0.00343428	-0.0355507	0.0586427	-0.0565714	-0.0280512	-0.0453418	-0.0358194	-0.0478816	-0.0840543	-0.061226	0.0251914	0.0159493	0.0976428	0.026531	0.000743928	-0.136293	0.134015	-0.089127	-0.145215	0.0273192	-0.0646529	-0.049677	-0.0071719	-0.0308988	0.0736537	-0.000251885	0.102984	0.209657	-0.0316334	-0.0264677	0.0225402	0.0226803	0.0919517	0.0557971	0.00875096	0.024287
UKSE06-062	0.156821	0.0282331	0.00925808	-0.0872502	0.00817974	0.0755047	0.105513	-0.0554088	0.0753197	-0.0122488	0.120442	-0.0112275	0.0802709	-0.0495452	-0.0193494	0.0327365	-0.011946	-0.0418008	-0.0485205	-0.0251971	-0.0481239	-0.0847076	-0.103811	0.0179605	-0.0821915	0.0771396	0.00731972	-0.0475961	-0.0728165	0.0608338	-0.0940676	-0.0935422	-0.00322638	-0.074644	-0.0469242	-0.052693	-0.0788277	0.00998594	0.00995925	0.0873553	0.0919602	-0.00985292	0.0725978	0.00109732	0.03665	-0.012238	0.0515613	-0.0229692	-0.0181215
UKSE06-192	0.00821466	0.03361	0.0167492	0.0149681	-0.0389456	0.0361901	-0.0096182	0.0513314	0.00775731	0.00933687	0.00672033	0.074782	0.0868223	0.125789	-0.0256592	-0.0294817	0.0504551	-0.0778266	0.0502328	-0.0478332	0.0620226	-0.0101499	-0.0717128	-0.0446101	0.00293708	0.030954	-0.0314663	0.0442862	-0.0919289	0.00478197	-0.092273	-0.136322	-0.0374317	-0.0287453	-0.0420171	-0.0375674	-0.0136664	0.0252877	-0.00369146	0.0092807	0.00813028	0.174407	0.129361	0.125573	0.169171	0.0530995	0.000853626	-0.0113672	-0.00722424
UKSE06-272	-0.0464642	-0.0161945	-0.00997545	0.0442693	-0.041592	-0.00351327	-0.0477947	0.0162088	-0.0131533	-0.0210288	0.00959423	0.0534604	0.0368417	0.12326	-0.060547	-0.0424642	0.0539163	0.0013341	0.0346664	-0.017005	0.0942013	-0.0559022	-0.0503986	-0.0406203	0.0798074	-0.00757488	-0.0248926	0.0408176	-0.0797173	0.0591597	-0.0758331	-0.128104	-0.0225774	-0.0546477	-0.0657466	-0.0123183	-0.0224205	0.0517114	-0.0343509	-0.0246674	0.106436	0.159546	0.167471	0.16386	0.131876	0.0639603	-0.032331	0.0225147	-0.00863742
UKSE06-278	-0.0298781	0.019478	0.00731532	0.0555113	0.00200866	-0.00959596	-0.0383733	-0.00490801	-0.0350924	-0.014955	0.0116159	0.0271167	0.0329319	0.0775947	-0.0334487	-0.0400901	0.0403166	-0.0227778	0.0122575	-0.0450517	0.113195	-0.0561121	-0.0439724	0.0111434	0.0798324	0.00942224	-0.0171156	0.0446598	-0.046394	0.0429173	-0.0648261	-0.106995	-0.0364708	-0.052626	0.00257821	-0.0266815	-0.0199876	0.0294786	-0.0404922	-0.0457255	0.0308203	0.111884	0.11934	0.108035	0.061252	0.0891206	-0.0173893	-0.0237961	-0.0083188
UKSE06-349	0.00856566	-0.0163683	-0.0093858	-0.0240869	-0.00876109	0.0513404	-0.0274726	0.00728465	0.0535045	-0.0143903	0.0493549	0.0622718	0.149777	0.104587	-0.0459802	-0.0446934	0.00529243	-0.0323143	-0.00356271	-0.0219945	0.0687161	-0.0449766	-0.0818153	-0.0111369	0.00240729	-0.00087759	0.00570676	0.0491593	-0.0924	-0.0117217	-0.0782386	-0.0886364	-0.0218115	-0.0579928	-0.0158261	-0.0156047	-0.0460264	0.0535929	-0.00210718	0.0200851	0.0584582	0.0715157	0.106632	0.0439996	0.132172	0.0767652	0.0532958	-0.00255953	-0.0387035
UKSE06-351	-0.0198644	-0.0548995	0.03436	-0.00512404	-0.0349008	0.0139251	-0.0225456	0.0105086	0.0651265	0.0309998	0.0368987	0.0998512	0.0922178	0.045912	-0.0412881	-0.0444646	0.00781166	0.00115423	-0.0512554	0.00219512	0.0219631	-0.0645976	-0.0724838	-0.0103795	-0.0249071	-0.0188543	0.00411505	0.113225	-0.0693263	0.0627971	-0.0610375	-0.0937518	-0.0245778	-0.047428	-0.0625791	0.0519257	-0.0298238	0.0208758	0.0351786	0.0509697	0.00929739	0.155842	0.136166	0.0958497	0.125882	0.053327	0.00184462	-0.0397398	-0.0393555
UKSE06-414	0.0240073	0.0090569	0.0575008	0.00216053	-0.0203341	0.0279045	0.00811237	0.0461583	0.00681264	-0.0200318	0.0180496	0.0359582	0.0500539	0.0911931	-0.0227279	-0.0341849	-0.0631286	-0.0330815	-0.0382156	-0.00308799	0.0658347	-0.0920796	-0.0449383	0.00659508	0.0822139	-0.0209661	-0.0270668	0.0955502	-0.0951053	0.069788	-0.0778899	-0.142728	-0.0128887	-0.0429624	-0.0407302	0.000717829	-0.0289405	0.0676251	0.0465153	0.00716143	0.130513	0.0583571	0.10839	0.113118	0.0360904	0.0749998	-0.0057876	-0.00902321	-0.0129846
UKSE06-429	0.326078	0.0684073	0.118261	-0.0902992	-0.0901838	0.122315	0.0581251	-0.0398413	0.0665153	0.0105421	0.270789	-0.0102244	0.0760472	-0.107211	0.00766986	0.0353252	-0.0685544	-0.108863	-0.10877	-0.065127	-0.0290915	-0.110308	-0.114259	0.0287711	-0.00372704	0.373893	-0.00612409	-0.0746646	-0.139996	0.17242	-0.134174	-0.190144	0.0626117	-0.096016	-0.0423975	-0.0306655	-0.0769437	-0.0206063	0.0147796	0.27793	0.307024	0.0458253	0.105901	0.0808537	0.0732418	0.0393293	0.108766	-0.0717669	-0.0355588
UKSE06-466	-0.158835	-0.0205656	-0.0465292	0.0514088	0.0596286	-0.0677275	-0.0819992	0.0682746	-0.110137	-0.0518273	-0.202084	-0.0321307	-0.0132193	-0.0114275	-0.0332053	-0.117014	-0.053991	0.0403624	0.0544909	0.0459254	0.00103456	0.0542449	0.120061	-0.0867465	-0.0248699	-0.14097	-0.0805326	0.0176537	0.0472258	-0.147821	0.0514624	0.118761	-0.119738	0.0240803	0.0166812	0.0584815	0.113567	-0.08462	-0.0886402	-0.124999	-0.153869	-0.0287594	-0.0318744	-0.118703	-0.0716982	-0.0804166	-0.0814523	0.0140915	-0.0756706
UKSE06-482	-0.0294154	0.00467159	-0.072972	0.00417647	0.0146866	0.0103055	-0.00608041	0.0421842	-0.000743973	-0.00309915	-0.0304399	0.0712138	0.109858	0.0890394	-0.0463758	-0.0238297	-0.0174195	-0.0424586	0.0213531	-0.0199823	0.00618701	-0.0366218	-0.0751049	-0.0241588	-0.0242395	-0.0350414	-0.00866592	0.112718	-0.108241	-0.0335528	-0.0971332	-0.072236	-0.0386508	0.00121983	-0.0296702	-0.0171161	-0.00460813	0.0953049	0.0189327	0.0149914	0.0517789	0.0525036	0.0809253	0.125	0.0773361	0.0421317	0.00204233	0.00168443	-0.0383942
UKSE06-520	0.300364	0.00569595	0.125435	-0.0760191	-0.0219332	0.134422	0.0699975	-0.0511075	0.0803257	0.0022123	0.199621	-0.053497	0.107593	-0.0502944	-0.00230428	0.0536576	-0.0421764	-0.0682727	-0.10741	-0.0311731	-0.0572124	-0.0926804	-0.127581	0.0442845	-0.0457664	0.191261	-0.032953	-0.0653175	-0.147445	0.13737	-0.0811922	-0.16406	0.027972	-0.0558958	-0.0207177	-0.0546168	-0.0919097	0.0164601	0.0372229	0.237418	0.285892	-0.0183542	0.011888	0.00222734	0.0697276	0.0147908	0.0961495	-0.0211932	-0.0266228
UKSE06-628	0.322146	0.0675298	0.116855	-0.0892975	-0.0881837	0.123375	0.0622981	-0.0401903	0.0624078	0.0105455	0.268385	-0.00787191	0.0710587	-0.103214	0.00784945	0.0363857	-0.0690796	-0.106217	-0.106535	-0.0645951	-0.0319658	-0.110951	-0.111672	0.0295379	-0.00519186	0.369727	-0.00230344	-0.0751897	-0.140345	0.171954	-0.138457	-0.19108	0.0585628	-0.0919604	-0.0374023	-0.0293702	-0.073769	-0.0191347	0.0104372	0.277288	0.303856	0.041659	0.103438	0.0789778	0.0694279	0.0405073	0.110473	-0.0742301	-0.0363189
UKSW06-202	0.15734	0.0276362	0.00854371	-0.0864963	0.0085225	0.0736157	0.101275	-0.0567691	0.0772481	-0.0129631	0.122136	-0.0110022	0.0782646	-0.049731	-0.0181258	0.0316698	-0.014892	-0.040401	-0.0492348	-0.0208023	-0.0481335	-0.0836014	-0.106698	0.0193016	-0.0790298	0.0763077	0.0118321	-0.0459613	-0.0757625	0.0602956	-0.0967786	-0.095666	-0.0021789	-0.0735965	-0.0495766	-0.0507059	-0.0806578	0.00938903	0.0108305	0.0880504	0.093771	-0.0104498	0.0710026	-0.000439207	0.0374625	-0.0108381	0.0516104	-0.0216281	-0.0181311
UduI1-34	-0.126378	-0.1122	-0.0728586	0.0180321	-0.0237838	-0.127179	-0.100107	0.00535811	-0.114679	-0.0857912	-0.150071	-0.11936	-0.123999	-0.0594859	-0.0236523	-0.0825023	-0.0338672	0.0571976	0.0234045	-0.0620351	-0.0669325	0.174381	0.125386	-0.0465379	-0.083793	-0.129068	-0.0823727	-0.071514	0.278474	-0.143201	0.360113	0.390531	-0.0190398	0.0140771	0.0780904	-0.00361286	0.0284512	-0.106016	-0.0405621	-0.139759	-0.157353	-0.126501	-0.147117	-0.119838	-0.12005	-0.110798	-0.0895175	-0.0888772	-0.0698761
Uk-1	0.00749728	-0.102885	0.00598945	-0.0939249	-0.0650919	0.00370124	-0.0251936	0.0802714	-0.044875	-0.0116414	-0.0510213	-0.0443296	-0.0424492	-0.0654989	0.189916	0.123138	-0.0892111	-0.0441297	0.00646829	0.0268553	-0.0230273	0.0842709	0.065344	0.0344241	0.0154334	-0.0393553	-0.000882031	-0.0343036	-0.0249924	0.00189161	-0.0199924	0.0708556	0.0741963	-0.0594723	0.469779	-0.0192571	0.0788753	-0.106744	0.021255	-0.0466991	-0.0837319	-0.0283906	-0.0544679	-0.0766962	-0.0560016	-0.089092	-0.00620631	0.0151649	-0.028966
Uk-2	-0.0699978	-0.0560543	0.0265102	-0.0410454	-0.0589592	-0.0115428	-0.0335079	-0.00245042	-0.0449675	-0.0397468	-0.0801838	-0.090523	-0.0672658	-0.0820938	0.109543	0.0694861	-0.0452581	-0.0269565	-0.000319123	-0.0294979	-0.00268262	0.0633889	0.101662	0.0501881	-0.042388	-0.035748	0.0112408	-0.0523666	0.0478544	-0.0139984	0.0436343	0.0977777	0.0376929	-0.017516	0.0746276	-0.0242239	0.0300391	-0.0932116	0.0236878	-0.023653	-0.0701996	-0.0390541	-0.0640156	-0.0668639	-0.102136	-0.0503069	0.0289376	-0.0628587	-0.0112054
Ull2-3	-0.0901644	0.0160397	-0.0581977	0.0257631	0.0176567	-0.0402249	-0.0794558	0.105996	-0.0575582	-0.00312413	-0.0554827	0.119933	-0.0187214	0.256681	-0.0399994	-0.0700731	0.000467378	0.0417314	0.0315468	0.0420675	0.0909056	-0.0434591	-0.0440632	-0.0611819	0.0537254	-0.092854	-0.0295391	0.252111	-0.0410819	-0.0178389	-0.0848841	-0.0999216	-0.0438438	-0.00091931	-0.0840179	0.0128099	0.0298398	0.0851788	-0.0240219	-0.0544493	-0.0156064	0.0181819	0.0218206	0.0566752	0.0354387	0.104651	-0.066165	-0.0103797	0.0243015
Ull2-5	-0.122206	-0.0764325	-0.0703896	0.132024	0.125915	-0.0975195	-0.0583494	-0.0331059	-0.0332218	-0.0357532	-0.158115	-0.0454202	-0.0361402	-0.0442145	-0.0763871	-0.096712	0.0279751	0.118981	0.0265195	-0.0361339	-0.0662254	-0.0430247	-0.0298865	-0.069909	-0.0848477	-0.0865469	-0.0558256	0.0108241	0.093838	-0.116947	0.0499183	0.0704696	-0.0431157	0.0738638	-0.0892801	-0.0365565	-0.0346195	0.0029251	-0.0501323	-0.1027	-0.109018	-0.00111608	-0.0784623	-0.0550008	-0.0324268	-0.0723295	-0.0545725	-0.0118833	-0.000692974
Ull3-4	-0.0863503	-0.0901425	-0.0294832	0.182973	0.125301	-0.0472754	-0.0423433	-0.0183331	-0.0336007	-0.00330352	-0.13465	-0.0262429	-0.094894	-0.046825	-0.0779405	-0.0683145	0.131544	0.156012	0.102956	-0.0780917	-0.0643139	-0.00757996	-0.00971086	-0.0643565	-0.0659639	-0.0847529	-0.0271345	0.00492487	0.140911	-0.0853785	0.0703877	0.0804268	-0.0211195	0.135442	-0.0706313	0.000885062	-0.00839488	0.0208105	-0.0427591	-0.107366	-0.116268	0.0249911	-0.014476	-0.0241367	0.00730506	-0.0681276	-0.0456137	-0.100118	-0.0287911
Uod-7	-0.109154	-0.0650247	-0.0166395	0.0528157	-0.0383311	-0.0643239	-0.0391896	-0.0644516	-0.0370832	-0.0598754	-0.119223	-0.0923875	-0.0424093	-0.0877167	0.00220471	0.0270999	-0.034731	0.0350157	-0.0354818	-0.0382334	-0.0904064	0.0654005	-0.00109552	0.0163173	-0.0629277	-0.0976317	-0.055576	-0.0299179	0.151112	-0.093794	0.255009	0.23263	0.0271368	-0.0158568	0.0139184	-0.0219774	-0.0202166	-0.0687662	0.0527726	-0.0888255	-0.0940281	-0.115444	-0.0857298	-0.0871686	-0.104529	-0.0925171	-0.0498596	-0.0779368	0.0168812
Utrecht	0.00784572	0.0199687	0.0195515	-0.0589861	-0.0663291	0.0230774	0.0413993	0.00480286	0.0169022	-0.0199258	-0.0216028	-0.0643008	-0.00551356	-0.0943966	0.133064	0.15191	-0.0443473	-0.0402577	-0.0397539	0.0114062	-0.0405319	0.0269492	0.0937641	0.0777024	-0.00530125	-0.0375974	0.0449215	0.0145537	-0.0353911	-0.0265362	0.0142418	-0.0203518	0.0470017	-0.0662298	0.115062	-0.00839642	0.0155046	-0.079792	0.0537273	-0.0195709	-0.0224832	-0.0851839	-0.0587002	-0.0303055	-0.0541849	-0.0553276	0.0173982	0.00588209	-0.00906132
Var2-1	-0.0380694	-0.0340508	-0.0698805	0.153734	0.210051	-0.0245996	-0.0280068	-0.106887	-0.0363539	0.0290623	-0.0608818	0.0315518	0.0171648	0.0424477	-0.101659	-0.0305457	0.108353	0.0441431	-0.000455772	-0.0122513	-0.0277197	-0.116688	-0.0573904	-0.0796184	0.0246005	-0.0807524	0.00435048	0.0419301	0.0131273	-0.0719228	-0.000371708	-0.000433645	-0.0583455	0.0150584	-0.0983435	-0.0548401	-0.0228935	0.0990424	-0.053969	-0.0710652	-0.0141343	-0.0845282	-0.0508212	0.00875765	-0.0128314	0.0118073	-0.063812	0.0138199	-0.0206797
VOU-1	0.153316	0.0553843	0.0470389	-0.0783043	-0.0356704	0.0796348	0.0976044	-0.110182	0.0631824	0.0413298	0.11823	-0.0318803	0.0439966	-0.0322014	0.0261248	0.0593592	-0.0502757	-0.0581077	-0.0637116	-0.0131388	-0.0266692	-0.0934388	-0.0933381	0.0529225	-0.0340746	0.145048	0.0475084	-0.0173322	-0.154135	0.0951498	-0.111255	-0.115604	0.0438334	-0.0729217	-0.029463	-0.0559038	-0.0547889	0.00877191	0.0383438	0.215576	0.201799	0.00343866	0.0679189	0.0368815	0.0179938	0.0658886	0.123169	-0.036516	0.0154898
VOU-2	0.168384	-0.00313359	0.017826	-0.0941275	-0.0136143	0.0920595	0.106975	-0.0484852	0.0485338	0.0470595	0.0983547	-0.0327279	-0.00165996	-0.0466738	0.00102275	0.0269162	-0.00995556	-0.0504399	-0.0498775	0.00633321	-0.0123065	-0.0705019	-0.0806197	0.0279966	-0.0118425	0.154007	0.0598157	-0.0486594	-0.109938	0.0663479	-0.123966	-0.143056	0.0395209	-0.0511593	-0.0131623	-0.0550484	-0.053405	0.00164039	0.0243412	0.201104	0.138231	-0.0366389	0.00123791	0.0133651	0.000996258	0.0767864	0.110224	-0.0124633	0.0156404
Van-0	0.124318	0.0448846	0.0650807	-0.103192	-0.0432924	0.0966782	0.15517	-0.0210216	0.0856287	0.0240764	0.0527027	-0.0217079	0.0705538	-0.112175	0.0675987	0.0952541	-0.0682338	-0.0745976	-0.0254677	0.0335032	0.0101066	-0.0530219	-0.077939	0.0688501	0.00387574	0.147762	0.075299	-0.101476	-0.127166	0.0640368	-0.141253	-0.132329	0.0643418	-0.0787819	-0.022227	-0.0402111	-0.0441468	-0.109551	0.0743561	0.0576123	0.06439	0.0479665	0.0234161	-0.0754513	0.00673076	-0.00181154	0.0799583	0.0404292	0.0161482
Ven-1	0.0071729	-0.100155	-0.0423738	-0.00521875	-0.0184344	-0.0195855	-0.00719503	0.0980937	2.06725e-05	0.0158709	-0.0308498	0.137753	-0.0219253	0.0386526	0.0002549	-0.0453227	0.00108082	-0.0306532	0.0183006	0.0365734	0.11548	0.00971522	-0.0133813	-0.0391331	0.0501105	0.00377856	-0.0404949	-0.00408964	-0.0888597	-0.0271503	-0.078398	0.00264248	-0.0243788	-0.0137545	0.0499652	-0.00131726	0.0187665	0.000402734	-0.0361523	-0.0253531	-0.0512277	0.0664233	0.090734	0.0289234	0.065357	0.00742502	-0.025617	0.0283478	-0.0044487
WAR	-0.114387	-0.0222183	0.0336841	0.00899933	-0.0443858	-0.0540523	-0.0474172	0.0980411	-0.0106029	-0.0910066	-0.0985563	-0.0588012	-0.0216843	0.00911881	-0.0180619	-0.0193005	-0.00431607	-0.0322915	-0.0238596	0.0122663	-0.0252248	0.139567	0.155583	-0.0226246	0.0221036	-0.0976961	-0.0580483	0.047655	0.0808095	-0.0599728	0.102371	0.118752	-0.035296	-0.0308967	0.0483856	0.136698	0.0676336	-0.0508601	-0.0192915	-0.0787888	-0.0926244	-0.0635343	-0.0524959	-0.102091	-0.0433999	-0.0529406	-0.0271966	0.0220113	-0.0555941
Wa-1	-0.159955	-0.125163	-0.0670292	0.0945103	0.0277354	-0.0952162	-0.117592	-0.0263393	-0.0914077	-0.0463111	-0.158219	-0.031254	-0.105249	0.00583413	-0.0926415	-0.118076	-0.00971491	0.0919208	0.0330512	-0.0711812	-0.0376122	0.0883025	0.055281	-0.0678994	-0.0743226	-0.11854	-0.0527001	0.00496435	0.248069	-0.158102	0.180541	0.193281	-0.0761662	0.0905553	-0.0412869	0.00703214	0.0155466	-0.0539099	-0.0638028	-0.143326	-0.165736	-0.0481437	-0.052022	-0.062035	-0.0563159	-0.0578109	-0.101071	-0.105423	-0.0175935
Wag-3	-0.00210378	-0.0351422	-0.0685053	0.0018895	-0.0697011	-0.00854255	-0.0118323	0.064269	-0.00596731	0.0372499	-0.00312833	0.246577	-0.00360017	0.128919	-0.0449629	-0.0465538	0.0838885	-0.029359	0.0801426	-0.0483442	0.0255117	-0.082778	-0.0886675	-0.0109418	0.0924551	-0.0252893	0.0165315	0.0347899	-0.0891511	0.0381566	-0.08697	-0.108409	-0.0457534	0.00368977	-0.0763551	-0.0159381	-0.030386	0.106878	-0.0488352	0.0036604	-0.0125829	0.162914	0.120922	0.17915	0.132778	0.118892	-0.052277	-0.0686675	0.0168128
Wag-4	0.0734788	0.0175367	-0.0362048	-0.0571897	-0.0156128	-0.0108324	-0.038494	0.0310886	-0.00990158	0.0472927	-0.0354865	0.124131	0.0295812	0.0149294	0.00513196	0.0130549	0.0410768	-0.0336456	0.0095529	0.0465597	0.0811269	-0.0978118	-0.0442691	-0.0456491	0.18824	-0.0308678	-0.0397875	0.00307771	-0.0891507	-0.0290269	-0.14094	-0.115808	-0.0431101	-0.0185674	-0.0688374	-0.0833566	-0.0257461	0.0297104	-0.0425509	-0.0435559	0.0205985	0.0976101	0.0413469	0.033037	0.0146193	0.0609283	-0.039474	0.0449704	0.0502878
Wag-5	-0.0324572	-0.0751856	0.00937566	0.0107659	-0.0498427	-0.0364294	-0.046003	0.0242844	-0.0112442	0.00642663	-0.0175666	0.06365	-0.0126356	0.0683794	0.0308039	0.0190532	-0.00166859	-0.0339311	-0.00547317	0.0773997	0.0493636	-0.0521726	-0.0109627	0.0350503	0.308287	-0.0274536	0.0166575	0.0985764	-0.110167	0.0530232	-0.0668766	-0.115447	-0.0624233	-0.0332411	-0.029482	-0.0164581	-0.0118197	0.0382339	-0.0160568	-0.0339752	-0.000359016	0.0967373	0.0465818	0.0983499	0.0304251	0.0408517	-0.0398182	0.110342	-0.0110741
Wc-2	-0.0903142	-0.0470658	-0.0689771	0.0199755	-0.0146757	-0.101745	-0.0725583	0.0911054	-0.0991109	-0.0408007	-0.0972703	0.0930617	-0.0157588	0.0949135	-0.0564168	-0.0554824	0.0389601	0.0632519	0.0474882	0.0298199	-0.00567453	0.00783614	0.0271407	-0.0865258	-0.030933	-0.140984	-0.0487753	0.0960405	0.0213129	-0.105375	0.040936	0.0200847	-0.111647	0.028823	-0.0358352	0.0623434	0.0629883	-0.00159382	-0.0710362	-0.102873	-0.122757	0.0683613	0.0394652	0.109439	0.043863	-0.019237	-0.076416	0.0303447	-0.038804
Wei-0	-0.0638345	-0.0113659	0.0567518	-0.0291268	-0.0503881	-0.0491901	-0.0157753	-0.0526066	0.00224623	-0.0429799	-0.0419554	-0.0889404	-0.0511776	-0.069353	0.163041	0.201091	-0.080615	-0.0549137	-0.0545861	0.0169523	-0.0254132	0.0184595	0.00458317	0.0341525	0.0087604	-0.022185	0.0291496	0.034077	0.00527407	-0.00219731	0.0410472	0.0453311	0.0561889	-0.0302629	0.04761	0.0228136	0.0162351	-0.0720141	0.0421251	-0.0292352	-0.0147641	-0.038235	-0.0969646	-0.0343319	-0.0361886	-0.0191258	0.093241	0.0392063	-0.0344644
Wl-0	-0.108179	0.0658548	0.103317	-0.017622	-0.0802273	-0.0810848	-0.0349849	0.00705464	-0.0350514	-0.0597229	-0.0565842	-0.0597587	-0.051242	-0.055734	0.0716554	0.021086	-0.0240663	0.0182548	0.0174665	-0.0134154	-0.0284727	0.118231	0.144936	-0.0154191	-0.0193757	-0.063476	-0.0277042	0.016453	0.0371572	-0.105739	0.0599517	0.0531949	0.0181279	-0.0326177	0.124713	0.0677343	0.0248036	-0.088346	-0.0100305	-0.0698215	-0.0855363	-0.0729485	-0.075946	-0.0804386	-0.0820016	-0.0398035	-0.0267447	-0.003318	-0.0460982
Ws	-0.130184	-0.0692581	-0.0648597	0.0589182	-0.0125549	-0.129575	-0.0958078	0.111373	-0.0882397	-0.0678087	-0.10942	0.0129055	-0.0750668	0.0433575	-0.062694	-0.0880694	0.0275736	0.0282571	0.0676382	0.00991789	-0.0516514	0.0591704	0.0773591	-0.0263238	-0.0475463	-0.109441	-0.0573429	0.107851	0.0978411	-0.102961	0.101197	0.0849849	-0.0696509	0.0245425	-0.0100473	0.101404	0.0701596	-0.0372348	-0.0528828	-0.110031	-0.183475	-0.00721406	-0.0421005	-0.0512326	-0.00781045	-0.0416643	-0.103189	0.0280608	-0.0643438
Ws-0	-0.10537	-0.128073	-0.0568425	0.0516663	0.0178373	-0.095248	-0.0970696	-0.0659534	-0.0971948	-0.0462255	-0.129533	-0.0924798	-0.0560089	-0.0201552	-0.0510945	-0.0424081	0.0145663	0.0197131	0.0120537	-0.0713305	-0.0879734	0.112231	0.0679342	-0.00767705	-0.0310724	-0.0825724	-0.0292411	-0.0776381	0.21374	-0.0581214	0.145977	0.132878	-0.0192913	0.0399593	0.0522927	-0.0408037	0.0273777	-0.0628096	-0.043515	-0.0674236	-0.150499	-0.0844103	-0.100915	-0.11498	-0.109848	-0.0842113	-0.0491884	-0.0797908	-0.0269042
Wt-3	-0.0624384	0.0616775	-0.0480311	-0.0183343	0.0382767	-0.0701691	-0.0668814	0.0818656	-0.0592546	-0.0375903	-0.108331	0.074543	0.0951576	0.16061	-0.0657153	-0.0528592	0.00752139	-0.012937	0.0201017	0.0475947	0.0422273	-0.00886202	0.0373984	-0.108274	-0.0203229	-0.0968408	-0.0644751	0.106885	-0.0643899	-0.0973489	-0.0264437	-0.0756017	-0.100979	0.0484184	-0.034739	0.0185719	0.0530438	0.0381449	-0.0545534	-0.0725305	-0.101342	-0.0226268	0.0150737	0.0417653	0.0289854	-0.0204899	-0.0522986	0.0790689	0.00187446
Wt-5	-0.0222957	-0.0326065	0.0547149	-0.0420869	0.0167557	-0.0255044	-0.00612546	0.0106026	-0.0141789	-0.0228178	-0.0547393	-0.0249091	-0.00447083	0.0395459	0.0265185	-0.0123642	0.0107246	-0.0555411	-0.0157488	0.152337	0.11743	-0.0322623	-0.00591045	0.0244224	0.137568	-0.0274519	0.000685374	0.0810186	-0.0533172	0.0224867	-0.080441	-0.0600071	-0.0250711	-0.0822767	-0.0100416	0.0533116	0.0274706	-0.0349387	-0.0205183	-0.0594024	-0.0493359	0.037072	0.0270861	-0.0187506	-0.021958	-0.0332018	-0.0202016	0.14834	-0.0229353
Yo-0	0.00106205	0.299833	0.00125737	-0.0301811	-0.0341178	-0.0228187	-0.0275179	-0.0130216	-0.0396822	-0.0220701	0.0340994	0.074383	0.0709194	0.0432888	-0.0554218	-0.0473227	0.00824235	-0.103831	-0.0326192	0.0688702	0.0290887	-0.119488	-0.0848556	-0.0640367	0.0449393	-0.00427028	-0.0259925	0.0519916	-0.162801	0.0352736	-0.144939	-0.169314	-0.0637881	-0.0596823	-0.09392	-0.0851243	-0.0152986	0.0286474	-0.0645795	0.007531	0.062935	0.148873	0.120388	0.194825	0.0951873	0.33512	-0.0803541	0.0885401	-0.042331
Zdr-6	-0.15683	-0.109177	-0.0489291	0.0663334	-0.0133616	-0.12216	-0.107596	-0.0676711	-0.0891051	-0.0595714	-0.128256	-0.108057	-0.118157	-0.0590474	-0.0540456	-0.105144	-0.0190991	0.047124	-0.0248418	-0.0487939	-0.112654	0.0924843	0.0782556	-0.050269	-0.0524638	-0.153001	-0.0481072	-0.0597409	0.277327	-0.12209	0.448291	0.431022	-0.0318737	0.00376858	-0.0138491	0.0166169	-0.0428749	-0.103816	-0.00371259	-0.135151	-0.154331	-0.0976974	-0.107448	-0.109651	-0.122666	-0.12463	-0.0620644	-0.047858	-0.0328504
ZdrI2-24	-0.139298	-0.0661571	-0.0632855	0.0596702	-0.00281769	-0.122892	-0.114201	-0.0859036	-0.0739805	-0.0884335	-0.116479	-0.113781	-0.112076	-0.0374039	-0.0934786	-0.096244	-0.0123138	0.0630121	-0.0562291	-0.0794178	-0.117144	0.0494689	0.0658371	-0.0629224	-0.0577175	-0.169237	-0.0635795	-0.0188937	0.251343	-0.109549	0.420368	0.509866	-0.0411796	0.02735	-0.0087081	0.0263973	-0.0600503	-0.100143	-0.0341603	-0.112392	-0.148544	-0.0879169	-0.090973	-0.092823	-0.12187	-0.117434	-0.0707243	-0.0693792	-0.0587762
ZdrI2-25	-0.128559	-0.110975	-0.0241819	0.0015214	-0.0106959	-0.11967	-0.0926568	-0.0458017	-0.0747527	-0.0791633	-0.0975188	-0.108563	-0.0797265	-0.0562055	-0.0422184	-0.0533818	-0.0472065	0.0819135	-0.0229982	-0.0564642	-0.132539	0.0891598	0.0423374	-0.0164191	-0.0591358	-0.126903	-0.033931	-0.0511438	0.257794	-0.127822	0.328627	0.396102	-0.00648054	0.0266365	-0.0257478	0.00137072	-0.0091425	-0.0923999	-0.0150827	-0.121503	-0.135632	-0.10942	-0.102669	-0.0701043	-0.107197	-0.0971818	-0.0900544	-0.050419	-0.0170298
Zu-1	0.0355073	0.00945753	0.0803941	-0.0323229	-0.0182891	0.0611924	0.00475445	-0.036129	0.0328183	-0.0189852	-0.0311743	-0.0537289	-0.0134407	-0.0646209	0.0476169	0.0742152	-0.0505127	-0.0224036	-0.0349372	-0.0161359	-0.0163353	0.0207838	-0.0236307	0.0505714	-0.00900004	0.0046873	0.0495619	-0.00564754	-0.00279642	0.0826388	-0.021111	-0.0342691	0.11589	-0.0029795	0.0510502	-0.0100985	-0.0483897	-0.073096	0.0161428	0.0392161	-0.00251493	-0.033033	-0.0441936	-0.0518575	-0.0642263	-0.0113986	0.0477612	0.00212451	0.00245027
[truncated: 299 more columns]
