# Supplementary material for: Hello darkness, my old friend: 3-KETOACYL-COENZYME A SYNTHASE4 is a branch point in the regulation of triacylglycerol synthesis in Arabidopsis thaliana
Source: Plant Cell. 2023 Mar 3;35(6):1984–2005. doi: 10.1093/plcell/koad059 (PMC10226560; doi:10.1093/plcell/koad059)
Supplement: koad059_Supplementary_Data [file koad059_supplementary_data.zip › Supp. Dataset 5.xlsx]

## Sheet: HD
Supplemental Data. Luzarowska et al. (2023). Plant Cell.
Supplemental Dataset 5. GWAS result using complete sequenced information from 162 Arabidopsis ecotypes. GWAS results for HD and 3D using complete sequence information (80 kb around KCS4 genomic region) from 162 Arabidopsis ecotypes. SNPs super-passing Bonferroni-corrected p-values (LOD > 4.38) are marked in bold. Markers ID (Tassel) are referenced to positions of the alignment (Supplemental File …
Trait	MarkerID (Tassel)	MarkerID (Supp. Dataset 2)	Chr	Position TAIR10	Position alignment (Supp. File 1)	df	F	p	LOD	errordf	MarkerR2	Genetic Var	Residual Var	-2LnLikelihood
TAG.50.0	rs594		1		595	1	0.367164	0.545508	0.263199	149	0.00252303	0.0151286	0.00863947	-67.7842
TAG.50.0	rs1901		1		1902	1	0.0443945	0.833419	0.0791365	149	0.000305064	0.0151286	0.00863947	-67.7842
TAG.50.0	rs2542		1		2543	1	0.0122324	0.912087	0.0399636	149	8.40572e-05	0.0151286	0.00863947	-67.7842
TAG.50.0	rs2546		1		2547	1	0.589541	0.443854	0.35276	149	0.00405113	0.0151286	0.00863947	-67.7842
TAG.50.0	rs2743		1		2744	1	0.0122324	0.912087	0.0399636	149	8.40572e-05	0.0151286	0.00863947	-67.7842
TAG.50.0	rs2878	m11447	1	6691997	2879	1	0.0492347	0.824715	0.0836962	149	0.000338324	0.0151286	0.00863947	-67.7842
TAG.50.0	rs2934		1		2935	1	0.0443945	0.833419	0.0791365	149	0.000305064	0.0151286	0.00863947	-67.7842
TAG.50.0	rs3198		1		3199	1	0.0122324	0.912087	0.0399636	149	8.40572e-05	0.0151286	0.00863947	-67.7842
TAG.50.0	rs3223		1		3224	1	0.410042	0.522966	0.281527	149	0.00281767	0.0151286	0.00863947	-67.7842
TAG.50.0	rs3257		1		3258	1	0.0729232	0.787514	0.103742	149	0.000501104	0.0151286	0.00863947	-67.7842
TAG.50.0	rs4055		1		4056	1	0.0443945	0.833419	0.0791365	149	0.000305064	0.0151286	0.00863947	-67.7842
TAG.50.0	rs4321		1		4322	1	0.0443945	0.833419	0.0791365	149	0.000305064	0.0151286	0.00863947	-67.7842
TAG.50.0	rs4640	m11450	1	6693756	4641	1	1.59209	0.209068	0.679713	149	0.0109403	0.0151286	0.00863947	-67.7842
TAG.50.0	rs4923	m11451	1	6694039	4924	1	1.59209	0.209068	0.679713	149	0.0109403	0.0151286	0.00863947	-67.7842
TAG.50.0	rs5375		1		5376	1	0.00133702	0.970882	0.0128334	149	9.18757e-06	0.0151286	0.00863947	-67.7842
TAG.50.0	rs5471		1		5472	1	1.99399	0.160082	0.795657	149	0.013702	0.0151286	0.00863947	-67.7842
TAG.50.0	rs5949		1		5950	1	2.21175	0.139149	0.856519	149	0.0151984	0.0151286	0.00863947	-67.7842
TAG.50.0	rs6001		1		6002	1	0.288692	0.591901	0.227751	147	0.00199422	0.0151286	0.00863947	-67.7842
TAG.50.0	rs6008		1		6009	1	1.11148	0.293526	0.532354	149	0.00763774	0.0151286	0.00863947	-67.7842
TAG.50.0	rs6010		1		6011	1	1.11148	0.293526	0.532354	149	0.00763774	0.0151286	0.00863947	-67.7842
TAG.50.0	rs6371		1		6372	1	0.12731	0.72176	0.141607	149	0.000874833	0.0151286	0.00863947	-67.7842
TAG.50.0	rs6396		1		6397	1	0.0495565	0.824152	0.0839926	149	0.000340536	0.0151286	0.00863947	-67.7842
TAG.50.0	rs6712		1		6713	1	4.59505	0.0337441	1.4718	149	0.0315757	0.0151286	0.00863947	-67.7842
TAG.50.0	rs6895		1		6896	1	4.43052	0.0370756	1.43091	146	0.0306153	0.0151286	0.00863947	-67.7842
TAG.50.0	rs6944		1		6945	1	3.93717	0.049131	1.30864	149	0.0270549	0.0151286	0.00863947	-67.7842
TAG.50.0	rs7086		1		7087	1	3.16238	0.0774784	1.11082	148	0.0218478	0.0151286	0.00863947	-67.7842
TAG.50.0	rs7142		1		7143	1	5.34833	0.0221591	1.65445	149	0.0367519	0.0151286	0.00863947	-67.7842
TAG.50.0	rs7240		1		7241	1	4.19696	0.0423126	1.37353	149	0.0288401	0.0151286	0.00863947	-67.7842
TAG.50.0	rs7263		1		7264	1	3.39607	0.0674226	1.17119	148	0.0234623	0.0151286	0.00863947	-67.7842
TAG.50.0	rs7509		1		7510	1	4.38571	0.0379936	1.42029	149	0.0301371	0.0151286	0.00863947	-67.7842
TAG.50.0	rs7543		1		7544	1	3.16238	0.0774784	1.11082	148	0.0218478	0.0151286	0.00863947	-67.7842
TAG.50.0	rs7600		1		7601	1	1.31079	0.25415	0.59491	149	0.00900735	0.0151286	0.00863947	-67.7842
TAG.50.0	rs7861		1		7862	1	0.448999	0.503884	0.29767	149	0.00308538	0.0151286	0.00863947	-67.7842
TAG.50.0	rs7922		1		7923	1	1.17291	0.280615	0.55189	149	0.00805984	0.0151286	0.00863947	-67.7842
TAG.50.0	rs8213		1		8214	1	4.31526	0.0395607	1.40274	148	0.0297939	0.0151286	0.00863947	-67.7842
TAG.50.0	rs8216		1		8217	1	0.00567034	0.940079	0.0268355	149	3.89647e-05	0.0151286	0.00863947	-67.7842
TAG.50.0	rs8249		1		8250	1	2.13021	0.146599	0.833869	149	0.0146381	0.0151286	0.00863947	-67.7842
TAG.50.0	rs8293		1		8294	1	0.886718	0.347945	0.458489	149	0.00609323	0.0151286	0.00863947	-67.7842
TAG.50.0	rs8314		1		8315	1	2.5433	0.112955	0.947093	149	0.0174767	0.0151286	0.00863947	-67.7842
TAG.50.0	rs8423		1		8424	1	0.0283665	0.866486	0.0622382	149	0.000194925	0.0151286	0.00863947	-67.7842
TAG.50.0	rs8485		1		8486	1	0.0305637	0.861463	0.0647634	149	0.000210023	0.0151286	0.00863947	-67.7842
TAG.50.0	rs8513		1		8514	1	0.0013448	0.970798	0.0128713	149	9.24105e-06	0.0151286	0.00863947	-67.7842
TAG.50.0	rs8573		1		8574	1	0.0223417	0.881391	0.0548314	149	0.000153525	0.0151286	0.00863947	-67.7842
TAG.50.0	rs8726		1		8727	1	0.0223417	0.881391	0.0548314	149	0.000153525	0.0151286	0.00863947	-67.7842
TAG.50.0	rs8803		1		8804	1	0.0165893	0.897696	0.0468707	149	0.000113996	0.0151286	0.00863947	-67.7842
TAG.50.0	rs8857		1		8858	1	0.0223417	0.881391	0.0548314	149	0.000153525	0.0151286	0.00863947	-67.7842
TAG.50.0	rs8935		1		8936	1	1.88312	0.172114	0.764183	149	0.0129401	0.0151286	0.00863947	-67.7842
TAG.50.0	rs9057		1		9058	1	1.50495	0.221913	0.653817	149	0.0103415	0.0151286	0.00863947	-67.7842
TAG.50.0	rs9275		1		9276	1	0.0223417	0.881391	0.0548314	149	0.000153525	0.0151286	0.00863947	-67.7842
TAG.50.0	rs9456		1		9457	1	1.3505	0.247113	0.607104	149	0.00928018	0.0151286	0.00863947	-67.7842
TAG.50.0	rs9466		1		9467	1	1.3505	0.247113	0.607104	149	0.00928018	0.0151286	0.00863947	-67.7842
TAG.50.0	rs9469		1		9470	1	1.3505	0.247113	0.607104	149	0.00928018	0.0151286	0.00863947	-67.7842
TAG.50.0	rs9568		1		9569	1	1.18635	0.277887	0.556131	149	0.00815217	0.0151286	0.00863947	-67.7842
TAG.50.0	rs9608		1		9609	1	0.356216	0.551552	0.258413	149	0.0024478	0.0151286	0.00863947	-67.7842
TAG.50.0	rs9634		1		9635	1	0.0448384	0.832609	0.0795586	145	0.000312761	0.0151286	0.00863947	-67.7842
TAG.50.0	rs9663		1		9664	1	2.08586	0.150841	0.821481	149	0.0143333	0.0151286	0.00863947	-67.7842
TAG.50.0	rs9707		1		9708	1	3.77203	0.0540682	1.26706	149	0.0259201	0.0151286	0.00863947	-67.7842
TAG.50.0	rs9743		1		9744	1	0.0513509	0.821053	0.085629	148	0.000356758	0.0151286	0.00863947	-67.7842
TAG.50.0	rs9744		1		9745	1	0.0513509	0.821053	0.085629	148	0.000356758	0.0151286	0.00863947	-67.7842
TAG.50.0	rs9768		1		9769	1	0.0513509	0.821053	0.085629	148	0.000356758	0.0151286	0.00863947	-67.7842
TAG.50.0	rs9800		1		9801	1	0.152864	0.696399	0.157142	147	0.00108629	0.0151286	0.00863947	-67.7842
TAG.50.0	rs9809		1		9810	1	0.519937	0.472062	0.326001	146	0.00371408	0.0151286	0.00863947	-67.7842
TAG.50.0	rs9818		1		9819	1	0.0834268	0.773124	0.111751	148	0.000579605	0.0151286	0.00863947	-67.7842
TAG.50.0	rs9841		1		9842	1	0.514453	0.474448	0.323812	141	0.0038763	0.0151286	0.00863947	-67.7842
TAG.50.0	rs9848		1		9849	1	0.526311	0.469497	0.328368	132	0.00425623	0.0151286	0.00863947	-67.7842
TAG.50.0	rs9854		1		9855	1	3.41635	0.0668087	1.17517	136	0.027655	0.0151286	0.00863947	-67.7842
TAG.50.0	rs9856		1		9857	1	0.090716	0.763739	0.117055	138	0.000721653	0.0151286	0.00863947	-67.7842
TAG.50.0	rs10018		1		10019	1	2.0534	0.154035	0.812382	149	0.0141103	0.0151286	0.00863947	-67.7842
TAG.50.0	rs10020		1		10021	1	0.128449	0.720571	0.142323	149	0.000882656	0.0151286	0.00863947	-67.7842
TAG.50.0	rs10024		1		10025	1	6.96411e-05	0.993353	0.00289631	149	4.78551e-07	0.0151286	0.00863947	-67.7842
TAG.50.0	rs10026		1		10027	1	0.0934002	0.76034	0.118992	149	0.000641816	0.0151286	0.00863947	-67.7842
TAG.50.0	rs10072		1		10073	1	0.0302714	0.86212	0.0644322	149	0.000208015	0.0151286	0.00863947	-67.7842
TAG.50.0	rs10091		1		10092	1	1.83825	0.177278	0.751345	149	0.0126319	0.0151286	0.00863947	-67.7842
TAG.50.0	rs10110		1		10111	1	0.0934002	0.76034	0.118992	149	0.000641816	0.0151286	0.00863947	-67.7842
TAG.50.0	rs10119		1		10120	1	0.0934002	0.76034	0.118992	149	0.000641816	0.0151286	0.00863947	-67.7842
TAG.50.0	rs10164		1		10165	1	0.422189	0.516882	0.286609	149	0.00290115	0.0151286	0.00863947	-67.7842
TAG.50.0	rs10190		1		10191	1	0.422189	0.516882	0.286609	149	0.00290115	0.0151286	0.00863947	-67.7842
TAG.50.0	rs10209		1		10210	1	0.422189	0.516882	0.286609	149	0.00290115	0.0151286	0.00863947	-67.7842
TAG.50.0	rs10219		1		10220	1	0.306662	0.580595	0.236127	149	0.00210728	0.0151286	0.00863947	-67.7842
TAG.50.0	rs10249		1		10250	1	0.422189	0.516882	0.286609	149	0.00290115	0.0151286	0.00863947	-67.7842
TAG.50.0	rs10265		1		10266	1	0.0934002	0.76034	0.118992	149	0.000641816	0.0151286	0.00863947	-67.7842
TAG.50.0	rs10307		1		10308	1	0.112862	0.737402	0.132296	148	0.000777448	0.0151286	0.00863947	-67.7842
TAG.50.0	rs10336		1		10337	1	0.0750528	0.78451	0.105402	149	0.000515738	0.0151286	0.00863947	-67.7842
TAG.50.0	rs10367		1		10368	1	0.00994008	0.920734	0.0358659	137	7.78202e-05	0.0151286	0.00863947	-67.7842
TAG.50.0	rs10405		1		10406	1	0.329757	0.566765	0.246597	139	0.0025619	0.0151286	0.00863947	-67.7842
TAG.50.0	rs10471		1		10472	1	0.0158616	0.899958	0.0457779	145	0.000117709	0.0151286	0.00863947	-67.7842
TAG.50.0	rs10480		1		10481	1	0.00758173	0.930736	0.0311735	147	5.22918e-05	0.0151286	0.00863947	-67.7842
TAG.50.0	rs10495		1		10496	1	0.00863224	0.926105	0.0333397	148	5.93896e-05	0.0151286	0.00863947	-67.7842
TAG.50.0	rs10496		1		10497	1	0.00863224	0.926105	0.0333397	148	5.93896e-05	0.0151286	0.00863947	-67.7842
TAG.50.0	rs10512		1		10513	1	1.18278	0.278608	0.555006	149	0.00812766	0.0151286	0.00863947	-67.7842
TAG.50.0	rs10563		1		10564	1	0.0302714	0.86212	0.0644322	149	0.000208015	0.0151286	0.00863947	-67.7842
TAG.50.0	rs10580		1		10581	1	0.0302714	0.86212	0.0644322	149	0.000208015	0.0151286	0.00863947	-67.7842
TAG.50.0	rs10610		1		10611	1	0.0213203	0.884115	0.0534911	148	0.000149859	0.0151286	0.00863947	-67.7842
TAG.50.0	rs10626		1		10627	1	0.275453	0.600504	0.221484	149	0.00189282	0.0151286	0.00863947	-67.7842
TAG.50.0	rs10640		1		10641	1	1.6624	0.199347	0.700391	149	0.0114235	0.0151286	0.00863947	-67.7842
TAG.50.0	rs10653		1		10654	1	0.275453	0.600504	0.221484	149	0.00189282	0.0151286	0.00863947	-67.7842
TAG.50.0	rs10675		1		10676	1	0.686035	0.408906	0.388376	147	0.00474326	0.0151286	0.00863947	-67.7842
TAG.50.0	rs10726		1		10727	1	0.115421	0.734553	0.133977	148	0.000793201	0.0151286	0.00863947	-67.7842
TAG.50.0	rs10739		1		10740	1	0.758394	0.385291	0.414211	148	0.00521186	0.0151286	0.00863947	-67.7842
TAG.50.0	rs10740		1		10741	1	4.78591	0.0303178	1.5183	148	0.0328899	0.0151286	0.00863947	-67.7842
TAG.50.0	rs10741		1		10742	1	4.1674	0.0430478	1.36605	148	0.0286393	0.0151286	0.00863947	-67.7842
TAG.50.0	rs10765		1		10766	1	0.601043	0.43947	0.357071	147	0.00417604	0.0151286	0.00863947	-67.7842
TAG.50.0	rs10957		1		10958	1	0.498922	0.481115	0.317751	149	0.00342843	0.0151286	0.00863947	-67.7842
TAG.50.0	rs10990		1		10991	1	0.139207	0.70962	0.148974	149	0.000956583	0.0151286	0.00863947	-67.7842
TAG.50.0	rs11251		1		11252	1	0.422189	0.516882	0.286609	149	0.00290115	0.0151286	0.00863947	-67.7842
TAG.50.0	rs11252		1		11253	1	0.422189	0.516882	0.286609	149	0.00290115	0.0151286	0.00863947	-67.7842
TAG.50.0	rs11300		1		11301	1	0.208386	0.648723	0.187941	149	0.00143196	0.0151286	0.00863947	-67.7842
TAG.50.0	rs11336		1		11337	1	1.11117	0.293606	0.532236	148	0.00764611	0.0151286	0.00863947	-67.7842
TAG.50.0	rs11376		1		11377	1	0.21629	0.642584	0.19207	149	0.00148628	0.0151286	0.00863947	-67.7842
TAG.50.0	rs11377		1		11378	1	0.21629	0.642584	0.19207	149	0.00148628	0.0151286	0.00863947	-67.7842
TAG.50.0	rs11378		1		11379	1	0.21629	0.642584	0.19207	149	0.00148628	0.0151286	0.00863947	-67.7842
TAG.50.0	rs11379		1		11380	1	0.125303	0.723874	0.140337	148	0.000868586	0.0151286	0.00863947	-67.7842
TAG.50.0	rs11473		1		11474	1	0.194588	0.659796	0.18059	147	0.00134931	0.0151286	0.00863947	-67.7842
TAG.50.0	rs11582		1		11583	1	0.486127	0.486784	0.312664	149	0.00334051	0.0151286	0.00863947	-67.7842
TAG.50.0	rs12127		1		12128	1	0.7349	0.392724	0.405913	149	0.00504999	0.0151286	0.00863947	-67.7842
TAG.50.0	rs12149		1		12150	1	1.11705	0.292325	0.534134	149	0.00767597	0.0151286	0.00863947	-67.7842
TAG.50.0	rs12156		1		12157	1	1.11705	0.292325	0.534134	149	0.00767597	0.0151286	0.00863947	-67.7842
TAG.50.0	rs12229		1		12230	1	0.609126	0.436809	0.359709	114	0.00526204	0.0151286	0.00863947	-67.7842
TAG.50.0	rs12434		1		12435	1	1.02654	0.312672	0.50491	149	0.00705404	0.0151286	0.00863947	-67.7842
TAG.50.0	rs12446		1		12447	1	1.02654	0.312672	0.50491	149	0.00705404	0.0151286	0.00863947	-67.7842
TAG.50.0	rs12493		1		12494	1	0.313869	0.576186	0.239437	149	0.0021568	0.0151286	0.00863947	-67.7842
TAG.50.0	rs12638		1		12639	1	1.48976	0.224249	0.649269	149	0.0102371	0.0151286	0.00863947	-67.7842
TAG.50.0	rs12651		1		12652	1	0.34084	0.560258	0.251612	149	0.00234214	0.0151286	0.00863947	-67.7842
TAG.50.0	rs12893		1		12894	1	1.51908	0.219768	0.658036	149	0.0104386	0.0151286	0.00863947	-67.7842
TAG.50.0	rs12939		1		12940	1	1.02654	0.312672	0.50491	149	0.00705404	0.0151286	0.00863947	-67.7842
TAG.50.0	rs12973		1		12974	1	1.35564	0.24622	0.608676	149	0.0093155	0.0151286	0.00863947	-67.7842
TAG.50.0	rs12993		1		12994	1	1.03705	0.310217	0.508334	149	0.00712624	0.0151286	0.00863947	-67.7842
TAG.50.0	rs13015		1		13016	1	0.963528	0.327946	0.484198	149	0.00662105	0.0151286	0.00863947	-67.7842
TAG.50.0	rs13017		1		13018	1	0.963528	0.327946	0.484198	149	0.00662105	0.0151286	0.00863947	-67.7842
TAG.50.0	rs13170		1		13171	1	0.0536932	0.817086	0.0877322	149	0.000368962	0.0151286	0.00863947	-67.7842
TAG.50.0	rs13201		1		13202	1	0.653125	0.420681	0.376047	119	0.00548866	0.0151286	0.00863947	-67.7842
TAG.50.0	rs13218		1		13219	1	0.0536932	0.817086	0.0877322	149	0.000368962	0.0151286	0.00863947	-67.7842
TAG.50.0	rs13314		1		13315	1	0.000759751	0.978048	0.00963966	149	5.22076e-06	0.0151286	0.00863947	-67.7842
TAG.50.0	rs13370		1		13371	1	1.02654	0.312672	0.50491	149	0.00705404	0.0151286	0.00863947	-67.7842
TAG.50.0	rs13385		1		13386	1	1.02654	0.312672	0.50491	149	0.00705404	0.0151286	0.00863947	-67.7842
TAG.50.0	rs13398		1		13399	1	0.579348	0.447813	0.348904	149	0.00398109	0.0151286	0.00863947	-67.7842
TAG.50.0	rs13411		1		13412	1	1.02654	0.312672	0.50491	149	0.00705404	0.0151286	0.00863947	-67.7842
TAG.50.0	rs13630		1		13631	1	1.02654	0.312672	0.50491	149	0.00705404	0.0151286	0.00863947	-67.7842
TAG.50.0	rs13647		1		13648	1	1.02654	0.312672	0.50491	149	0.00705404	0.0151286	0.00863947	-67.7842
TAG.50.0	rs13683		1		13684	1	0.840923	0.360666	0.442895	149	0.00577855	0.0151286	0.00863947	-67.7842
TAG.50.0	rs13727		1		13728	1	1.02654	0.312672	0.50491	149	0.00705404	0.0151286	0.00863947	-67.7842
TAG.50.0	rs14353		1		14354	1	0.276741	0.59966	0.222095	148	0.00191191	0.0151286	0.00863947	-67.7842
TAG.50.0	rs14377		1		14378	1	0.20713	0.649712	0.187279	149	0.00142333	0.0151286	0.00863947	-67.7842
TAG.50.0	rs14379		1		14380	1	0.484114	0.487686	0.31186	149	0.00332667	0.0151286	0.00863947	-67.7842
TAG.50.0	rs14495		1		14496	1	3.57214	0.0607661	1.21634	149	0.0245466	0.0151286	0.00863947	-67.7842
TAG.50.0	rs14496		1		14497	1	3.57214	0.0607661	1.21634	149	0.0245466	0.0151286	0.00863947	-67.7842
TAG.50.0	rs14562		1		14563	1	0.10555	0.74574	0.127413	149	0.000725307	0.0151286	0.00863947	-67.7842
TAG.50.0	rs14570		1		14571	1	0.10555	0.74574	0.127413	149	0.000725307	0.0151286	0.00863947	-67.7842
TAG.50.0	rs14682		1		14683	1	0.10555	0.74574	0.127413	149	0.000725307	0.0151286	0.00863947	-67.7842
TAG.50.0	rs14698		1		14699	1	0.859475	0.355437	0.449238	149	0.00590603	0.0151286	0.00863947	-67.7842
TAG.50.0	rs14704		1		14705	1	0.300773	0.584247	0.233403	149	0.00206682	0.0151286	0.00863947	-67.7842
TAG.50.0	rs14708		1		14709	1	0.400136	0.528022	0.277348	149	0.0027496	0.0151286	0.00863947	-67.7842
TAG.50.0	rs14718		1		14719	1	0.270642	0.6037	0.219179	149	0.00185977	0.0151286	0.00863947	-67.7842
TAG.50.0	rs14768		1		14769	1	0.601631	0.439398	0.357142	132	0.00465177	0.0151286	0.00863947	-67.7842
TAG.50.0	rs14804		1		14805	1	0.00105059	0.974195	0.0113543	130	8.02878e-06	0.0151286	0.00863947	-67.7842
TAG.50.0	rs14836		1		14837	1	0.1471	0.701892	0.15373	148	0.00101626	0.0151286	0.00863947	-67.7842
TAG.50.0	rs14865		1		14866	1	0.0713287	0.789794	0.102486	149	0.000490147	0.0151286	0.00863947	-67.7842
TAG.50.0	rs14904		1		14905	1	0.896339	0.345351	0.461739	149	0.00615934	0.0151286	0.00863947	-67.7842
TAG.50.0	rs14955		1		14956	1	1.15752	0.284157	0.546442	124	0.009229	0.0151286	0.00863947	-67.7842
TAG.50.0	rs14959		1		14960	1	0.467862	0.495291	0.305139	125	0.00361727	0.0151286	0.00863947	-67.7842
TAG.50.0	rs14970		1		14971	1	0.0257473	0.872789	0.0590909	125	0.000199065	0.0151286	0.00863947	-67.7842
TAG.50.0	rs14983		1		14984	1	0.245621	0.621082	0.206851	125	0.00190874	0.0151286	0.00863947	-67.7842
TAG.50.0	rs14993		1		14994	1	0.0574166	0.811039	0.0909583	124	0.000446281	0.0151286	0.00863947	-67.7842
TAG.50.0	rs15031		1		15032	1	0.0791073	0.778976	0.108476	130	0.000611508	0.0151286	0.00863947	-67.7842
TAG.50.0	rs15053		1		15054	1	0.599782	0.440124	0.356425	130	0.00466553	0.0151286	0.00863947	-67.7842
TAG.50.0	rs15062		1		15063	1	0.703367	0.403295	0.394377	127	0.00550216	0.0151286	0.00863947	-67.7842
TAG.50.0	rs15095		1		15096	1	0.0782813	0.780114	0.107842	127	0.000647385	0.0151286	0.00863947	-67.7842
TAG.50.0	rs15133		1		15134	1	2.78883	0.0974461	1.01124	129	0.0210817	0.0151286	0.00863947	-67.7842
TAG.50.0	rs15142		1		15143	1	0.0970131	0.755971	0.121495	128	0.000729721	0.0151286	0.00863947	-67.7842
TAG.50.0	rs15146		1		15147	1	1.35064	0.247217	0.606923	140	0.00968724	0.0151286	0.00863947	-67.7842
TAG.50.0	rs16439		1		16440	1	4.16902	0.0432736	1.36378	130	0.0317195	0.0151286	0.00863947	-67.7842
TAG.50.0	rs16446		1		16447	1	1.27013	0.261919	0.581834	129	0.00991005	0.0151286	0.00863947	-67.7842
TAG.50.0	rs16516		1		16517	1	2.66941	0.105077	0.978493	118	0.0229282	0.0151286	0.00863947	-67.7842
TAG.50.0	rs16525		1		16526	1	0.065396	0.798623	0.0976582	119	0.00054226	0.0151286	0.00863947	-67.7842
TAG.50.0	rs16549		1		16550	1	5.11057	0.025598	1.59179	124	0.0430772	0.0151286	0.00863947	-67.7842
TAG.50.0	rs18706		1		18707	1	0.00260311	0.95939	0.0180046	130	2.15902e-05	0.0151286	0.00863947	-67.7842
TAG.50.0	rs19153		1		19154	1	0.964646	0.328462	0.483514	102	0.0100104	0.0151286	0.00863947	-67.7842
TAG.50.0	rs19154		1		19155	1	0.0133514	0.908249	0.0417949	102	0.000137065	0.0151286	0.00863947	-67.7842
TAG.50.0	rs19272		1		19273	1	0.0410451	0.83977	0.0758396	134	0.000302635	0.0151286	0.00863947	-67.7842
TAG.50.0	rs19289		1		19290	1	4.69255	0.0322544	1.49141	126	0.0352182	0.0151286	0.00863947	-67.7842
TAG.50.0	rs19366		1		19367	1	0.491004	0.484723	0.314507	136	0.00352295	0.0151286	0.00863947	-67.7842
TAG.50.0	rs19697		1		19698	1	0.00126754	0.971651	0.0124898	143	9.00125e-06	0.0151286	0.00863947	-67.7842
TAG.50.0	rs19725		1		19726	1	0.0251777	0.87416	0.0584089	141	0.000179296	0.0151286	0.00863947	-67.7842
TAG.50.0	rs19760		1		19761	1	0.204777	0.651647	0.185988	135	0.00149119	0.0151286	0.00863947	-67.7842
TAG.50.0	rs19871		1		19872	1	0.259494	0.611319	0.213732	137	0.0018735	0.0151286	0.00863947	-67.7842
TAG.50.0	rs20176		1		20177	1	0.0377961	0.846137	0.0725593	144	0.000264606	0.0151286	0.00863947	-67.7842
TAG.50.0	rs20224		1		20225	1	0.192709	0.661368	0.179557	141	0.00139093	0.0151286	0.00863947	-67.7842
TAG.50.0	rs20236		1		20237	1	0.282897	0.595745	0.224939	131	0.0021451	0.0151286	0.00863947	-67.7842
TAG.50.0	rs20257		1		20258	1	0.480434	0.489408	0.310329	141	0.00348023	0.0151286	0.00863947	-67.7842
TAG.50.0	rs20259		1		20260	1	0.0362969	0.849188	0.0709963	141	0.000262932	0.0151286	0.00863947	-67.7842
TAG.50.0	rs20262		1		20263	1	0.0654266	0.798494	0.0977283	144	0.000461971	0.0151286	0.00863947	-67.7842
TAG.50.0	rs20279		1		20280	1	0.958255	0.329292	0.482419	147	0.00666951	0.0151286	0.00863947	-67.7842
TAG.50.0	rs20283		1		20284	1	0.0133387	0.908217	0.0418103	147	9.29931e-05	0.0151286	0.00863947	-67.7842
TAG.50.0	rs20303		1		20304	1	0.106081	0.74513	0.127768	147	0.000739561	0.0151286	0.00863947	-67.7842
TAG.50.0	rs20368	m11472	1	6709457	20369	1	0.292919	0.589198	0.229739	148	0.00201305	0.0151286	0.00863947	-67.7842
TAG.50.0	rs20389		1		20390	1	0.100157	0.752099	0.123725	149	0.000688248	0.0151286	0.00863947	-67.7842
TAG.50.0	rs20419		1		20420	1	0.326447	0.568649	0.245156	149	0.00224324	0.0151286	0.00863947	-67.7842
TAG.50.0	rs20486		1		20487	1	0.393222	0.531603	0.274412	149	0.00270209	0.0151286	0.00863947	-67.7842
TAG.50.0	rs20492		1		20493	1	7.22206	0.00804931	2.09424	149	0.0496276	0.0151286	0.00863947	-67.7842
TAG.50.0	rs20540		1		20541	1	6.2411	0.0139474	1.85551	116	0.056218	0.0151286	0.00863947	-67.7842
TAG.50.0	rs20553		1		20554	1	0.559387	0.456089	0.340951	116	0.0050388	0.0151286	0.00863947	-67.7842
TAG.50.0	rs20557		1		20558	1	0.103423	0.748365	0.125886	116	0.000931602	0.0151286	0.00863947	-67.7842
TAG.50.0	rs20560		1		20561	1	2.99882	0.0861035	1.06498	116	0.0270125	0.0151286	0.00863947	-67.7842
TAG.50.0	rs20567		1		20568	1	0.761095	0.384869	0.414687	116	0.00685572	0.0151286	0.00863947	-67.7842
TAG.50.0	rs20568		1		20569	1	1.00094	0.319258	0.495858	116	0.00901622	0.0151286	0.00863947	-67.7842
TAG.50.0	rs20576		1		20577	1	1.12179	0.291832	0.534868	116	0.0101048	0.0151286	0.00863947	-67.7842
TAG.50.0	rs20588		1		20589	1	5.7837	0.0178604	1.74811	114	0.0575259	0.0151286	0.00863947	-67.7842
TAG.50.0	rs20592		1		20593	1	0.0631536	0.802061	0.0957925	112	0.000618348	0.0151286	0.00863947	-67.7842
TAG.50.0	rs20611		1		20612	1	0.458104	0.499907	0.301111	117	0.00449129	0.0151286	0.00863947	-67.7842
TAG.50.0	rs20717		1		20718	1	0.75741	0.385589	0.413876	149	0.00520467	0.0151286	0.00863947	-67.7842
TAG.50.0	rs20746		1		20747	1	0.230379	0.631977	0.199299	148	0.00159161	0.0151286	0.00863947	-67.7842
TAG.50.0	rs20750		1		20751	1	0.120021	0.729521	0.136962	148	0.000829187	0.0151286	0.00863947	-67.7842
TAG.50.0	rs20863		1		20864	1	1.03304	0.31115	0.507031	149	0.00709873	0.0151286	0.00863947	-67.7842
TAG.50.0	rs21147		1		21148	1	2.35518	0.127062	0.895984	149	0.016184	0.0151286	0.00863947	-67.7842
TAG.50.0	rs21171		1		21172	1	1.3779	0.242398	0.615472	149	0.00946844	0.0151286	0.00863947	-67.7842
TAG.50.0	rs21192		1		21193	1	0.477138	0.490841	0.309059	148	0.00328129	0.0151286	0.00863947	-67.7842
TAG.50.0	rs21193		1		21194	1	0.477138	0.490841	0.309059	148	0.00328129	0.0151286	0.00863947	-67.7842
TAG.50.0	rs21195		1		21196	1	0.558743	0.455986	0.341049	149	0.0038395	0.0151286	0.00863947	-67.7842
TAG.50.0	rs21196		1		21197	1	0.558743	0.455986	0.341049	149	0.0038395	0.0151286	0.00863947	-67.7842
TAG.50.0	rs21257		1		21258	1	0.132631	0.716254	0.144933	149	0.000911395	0.0151286	0.00863947	-67.7842
TAG.50.0	rs21306		1		21307	1	0.472043	0.493161	0.307011	148	0.00326119	0.0151286	0.00863947	-67.7842
TAG.50.0	rs21357		1		21358	1	0.185176	0.667703	0.175417	130	0.00139303	0.0151286	0.00863947	-67.7842
TAG.50.0	rs21396		1		21397	1	0.0920433	0.762121	0.117976	125	0.000769778	0.0151286	0.00863947	-67.7842
TAG.50.0	rs21447		1		21448	1	0.786389	0.377014	0.423643	122	0.00675341	0.0151286	0.00863947	-67.7842
TAG.50.0	rs21480		1		21481	1	1.42494	0.234889	0.629136	128	0.0112847	0.0151286	0.00863947	-67.7842
TAG.50.0	rs21496		1		21497	1	1.08144	0.3004	0.5223	129	0.00882674	0.0151286	0.00863947	-67.7842
TAG.50.0	rs21507		1		21508	1	0.180497	0.671689	0.172832	128	0.0014742	0.0151286	0.00863947	-67.7842
TAG.50.0	rs21515		1		21516	1	4.84437e-06	0.998248	0.000761748	124	4.00744e-08	0.0151286	0.00863947	-67.7842
TAG.50.0	rs21518		1		21519	1	0.697345	0.405351	0.392169	124	0.00576869	0.0151286	0.00863947	-67.7842
TAG.50.0	rs21529		1		21530	1	1.56542	0.21339	0.670825	121	0.0132968	0.0151286	0.00863947	-67.7842
TAG.50.0	rs21540		1		21541	1	0.854306	0.357273	0.447	120	0.00747043	0.0151286	0.00863947	-67.7842
TAG.50.0	rs21551		1		21552	1	0.493096	0.48406	0.315101	113	0.00531873	0.0151286	0.00863947	-67.7842
TAG.50.0	rs21559		1		21560	1	4.71578	0.0322517	1.49145	105	0.050343	0.0151286	0.00863947	-67.7842
TAG.50.0	rs21592		1		21593	1	4.63639	0.0340678	1.46766	92	0.0511032	0.0151286	0.00863947	-67.7842
TAG.50.0	rs21593		1		21594	1	4.63639	0.0340678	1.46766	92	0.0511032	0.0151286	0.00863947	-67.7842
TAG.50.0	rs21594		1		21595	1	4.63639	0.0340678	1.46766	92	0.0511032	0.0151286	0.00863947	-67.7842
TAG.50.0	rs21595		1		21596	1	3.07598	0.0830193	1.08082	91	0.0360997	0.0151286	0.00863947	-67.7842
TAG.50.0	rs21596		1		21597	1	4.00902	0.0483364	1.31573	93	0.0441823	0.0151286	0.00863947	-67.7842
TAG.50.0	rs21597		1		21598	1	4.00902	0.0483364	1.31573	93	0.0441823	0.0151286	0.00863947	-67.7842
TAG.50.0	rs21598		1		21599	1	4.00902	0.0483364	1.31573	93	0.0441823	0.0151286	0.00863947	-67.7842
TAG.50.0	rs21599		1		21600	1	4.00902	0.0483364	1.31573	93	0.0441823	0.0151286	0.00863947	-67.7842
TAG.50.0	rs21600		1		21601	1	3.69624	0.0578071	1.23802	92	0.0413831	0.0151286	0.00863947	-67.7842
TAG.50.0	rs21601		1		21602	1	4.00902	0.0483364	1.31573	93	0.0441823	0.0151286	0.00863947	-67.7842
TAG.50.0	rs21602		1		21603	1	4.00902	0.0483364	1.31573	93	0.0441823	0.0151286	0.00863947	-67.7842
TAG.50.0	rs21603		1		21604	1	4.00902	0.0483364	1.31573	93	0.0441823	0.0151286	0.00863947	-67.7842
TAG.50.0	rs21604		1		21605	1	4.00902	0.0483364	1.31573	93	0.0441823	0.0151286	0.00863947	-67.7842
TAG.50.0	rs21605		1		21606	1	4.00902	0.0483364	1.31573	93	0.0441823	0.0151286	0.00863947	-67.7842
TAG.50.0	rs21606		1		21607	1	3.69624	0.0578071	1.23802	92	0.0413831	0.0151286	0.00863947	-67.7842
TAG.50.0	rs21607		1		21608	1	4.00902	0.0483364	1.31573	93	0.0441823	0.0151286	0.00863947	-67.7842
TAG.50.0	rs21608		1		21609	1	4.00902	0.0483364	1.31573	93	0.0441823	0.0151286	0.00863947	-67.7842
TAG.50.0	rs21609		1		21610	1	4.00902	0.0483364	1.31573	93	0.0441823	0.0151286	0.00863947	-67.7842
TAG.50.0	rs21610		1		21611	1	4.00902	0.0483364	1.31573	93	0.0441823	0.0151286	0.00863947	-67.7842
TAG.50.0	rs21611		1		21612	1	4.37391	0.0394089	1.40441	92	0.0493216	0.0151286	0.00863947	-67.7842
TAG.50.0	rs21612		1		21613	1	4.37391	0.0394089	1.40441	92	0.0493216	0.0151286	0.00863947	-67.7842
TAG.50.0	rs21613		1		21614	1	4.37391	0.0394089	1.40441	92	0.0493216	0.0151286	0.00863947	-67.7842
TAG.50.0	rs21614		1		21615	1	4.37391	0.0394089	1.40441	92	0.0493216	0.0151286	0.00863947	-67.7842
TAG.50.0	rs21615		1		21616	1	4.37391	0.0394089	1.40441	92	0.0493216	0.0151286	0.00863947	-67.7842
TAG.50.0	rs21616		1		21617	1	4.37391	0.0394089	1.40441	92	0.0493216	0.0151286	0.00863947	-67.7842
TAG.50.0	rs21617		1		21618	1	4.05246	0.0472345	1.32574	91	0.046401	0.0151286	0.00863947	-67.7842
TAG.50.0	rs21618		1		21619	1	4.37391	0.0394089	1.40441	92	0.0493216	0.0151286	0.00863947	-67.7842
TAG.50.0	rs21619		1		21620	1	4.37391	0.0394089	1.40441	92	0.0493216	0.0151286	0.00863947	-67.7842
TAG.50.0	rs21620		1		21621	1	4.37391	0.0394089	1.40441	92	0.0493216	0.0151286	0.00863947	-67.7842
TAG.50.0	rs21621		1		21622	1	4.37391	0.0394089	1.40441	92	0.0493216	0.0151286	0.00863947	-67.7842
TAG.50.0	rs21622		1		21623	1	4.37391	0.0394089	1.40441	92	0.0493216	0.0151286	0.00863947	-67.7842
TAG.50.0	rs21623		1		21624	1	4.37391	0.0394089	1.40441	92	0.0493216	0.0151286	0.00863947	-67.7842
TAG.50.0	rs21624		1		21625	1	4.37391	0.0394089	1.40441	92	0.0493216	0.0151286	0.00863947	-67.7842
TAG.50.0	rs21625		1		21626	1	4.05246	0.0472345	1.32574	91	0.046401	0.0151286	0.00863947	-67.7842
TAG.50.0	rs21626		1		21627	1	4.37391	0.0394089	1.40441	92	0.0493216	0.0151286	0.00863947	-67.7842
TAG.50.0	rs21627		1		21628	1	4.37391	0.0394089	1.40441	92	0.0493216	0.0151286	0.00863947	-67.7842
TAG.50.0	rs21628		1		21629	1	3.74784	0.0561608	1.25057	91	0.0441815	0.0151286	0.00863947	-67.7842
TAG.50.0	rs21629		1		21630	1	4.37391	0.0394089	1.40441	92	0.0493216	0.0151286	0.00863947	-67.7842
TAG.50.0	rs21630		1		21631	1	4.37391	0.0394089	1.40441	92	0.0493216	0.0151286	0.00863947	-67.7842
TAG.50.0	rs21631		1		21632	1	4.37391	0.0394089	1.40441	92	0.0493216	0.0151286	0.00863947	-67.7842
TAG.50.0	rs21632		1		21633	1	4.37391	0.0394089	1.40441	92	0.0493216	0.0151286	0.00863947	-67.7842
TAG.50.0	rs21633		1		21634	1	4.37391	0.0394089	1.40441	92	0.0493216	0.0151286	0.00863947	-67.7842
TAG.50.0	rs21634		1		21635	1	4.37391	0.0394089	1.40441	92	0.0493216	0.0151286	0.00863947	-67.7842
TAG.50.0	rs21635		1		21636	1	4.37391	0.0394089	1.40441	92	0.0493216	0.0151286	0.00863947	-67.7842
TAG.50.0	rs21636		1		21637	1	4.05246	0.0472345	1.32574	91	0.046401	0.0151286	0.00863947	-67.7842
TAG.50.0	rs21637		1		21638	1	4.37391	0.0394089	1.40441	92	0.0493216	0.0151286	0.00863947	-67.7842
TAG.50.0	rs21638		1		21639	1	4.37391	0.0394089	1.40441	92	0.0493216	0.0151286	0.00863947	-67.7842
TAG.50.0	rs21639		1		21640	1	4.98452	0.0281728	1.55017	91	0.0562114	0.0151286	0.00863947	-67.7842
TAG.50.0	rs21640		1		21641	1	4.98452	0.0281728	1.55017	91	0.0562114	0.0151286	0.00863947	-67.7842
TAG.50.0	rs21641		1		21642	1	4.98452	0.0281728	1.55017	91	0.0562114	0.0151286	0.00863947	-67.7842
TAG.50.0	rs21642		1		21643	1	4.98452	0.0281728	1.55017	91	0.0562114	0.0151286	0.00863947	-67.7842
TAG.50.0	rs21643		1		21644	1	4.98452	0.0281728	1.55017	91	0.0562114	0.0151286	0.00863947	-67.7842
TAG.50.0	rs21644		1		21645	1	4.98452	0.0281728	1.55017	91	0.0562114	0.0151286	0.00863947	-67.7842
TAG.50.0	rs21645		1		21646	1	4.98452	0.0281728	1.55017	91	0.0562114	0.0151286	0.00863947	-67.7842
TAG.50.0	rs21646		1		21647	1	4.98452	0.0281728	1.55017	91	0.0562114	0.0151286	0.00863947	-67.7842
TAG.50.0	rs21647		1		21648	1	4.98452	0.0281728	1.55017	91	0.0562114	0.0151286	0.00863947	-67.7842
TAG.50.0	rs21648		1		21649	1	4.98452	0.0281728	1.55017	91	0.0562114	0.0151286	0.00863947	-67.7842
TAG.50.0	rs21649		1		21650	1	4.98452	0.0281728	1.55017	91	0.0562114	0.0151286	0.00863947	-67.7842
TAG.50.0	rs21650		1		21651	1	4.67795	0.0333607	1.47676	90	0.0535686	0.0151286	0.00863947	-67.7842
TAG.50.0	rs21651		1		21652	1	4.98452	0.0281728	1.55017	91	0.0562114	0.0151286	0.00863947	-67.7842
TAG.50.0	rs21652		1		21653	1	4.98452	0.0281728	1.55017	91	0.0562114	0.0151286	0.00863947	-67.7842
TAG.50.0	rs21653		1		21654	1	4.98452	0.0281728	1.55017	91	0.0562114	0.0151286	0.00863947	-67.7842
TAG.50.0	rs21654		1		21655	1	4.98452	0.0281728	1.55017	91	0.0562114	0.0151286	0.00863947	-67.7842
TAG.50.0	rs21655		1		21656	1	4.98452	0.0281728	1.55017	91	0.0562114	0.0151286	0.00863947	-67.7842
TAG.50.0	rs21656		1		21657	1	4.98452	0.0281728	1.55017	91	0.0562114	0.0151286	0.00863947	-67.7842
TAG.50.0	rs21657		1		21658	1	4.96577	0.0284624	1.54573	91	0.0569573	0.0151286	0.00863947	-67.7842
TAG.50.0	rs21661		1		21662	1	4.75861	0.0318808	1.49647	91	0.0552391	0.0151286	0.00863947	-67.7842
TAG.50.0	rs21672		1		21673	1	4.98012	0.0282714	1.54865	90	0.0571339	0.0151286	0.00863947	-67.7842
TAG.50.0	rs21694		1		21695	1	0.319863	0.572983	0.241858	103	0.00345447	0.0151286	0.00863947	-67.7842
TAG.50.0	rs21695		1		21696	1	5.08135	0.0262813	1.58035	109	0.0487087	0.0151286	0.00863947	-67.7842
TAG.50.0	rs21696		1		21697	1	5.08135	0.0262813	1.58035	109	0.0487087	0.0151286	0.00863947	-67.7842
TAG.50.0	rs21697		1		21698	1	5.08135	0.0262813	1.58035	109	0.0487087	0.0151286	0.00863947	-67.7842
TAG.50.0	rs21716		1		21717	1	3.88323	0.0512603	1.29022	116	0.0319639	0.0151286	0.00863947	-67.7842
TAG.50.0	rs21758		1		21759	1	0.535058	0.465989	0.331624	119	0.00436254	0.0151286	0.00863947	-67.7842
TAG.50.0	rs21781		1		21782	1	4.16392	0.0433029	1.36348	136	0.0321301	0.0151286	0.00863947	-67.7842
TAG.50.0	rs21783		1		21784	1	0.247652	0.619503	0.207957	147	0.00171986	0.0151286	0.00863947	-67.7842
TAG.50.0	rs21799		1		21800	1	0.0216762	0.883159	0.053961	148	0.000148973	0.0151286	0.00863947	-67.7842
TAG.50.0	rs21832		1		21833	1	0.35488	0.552312	0.257816	147	0.00243879	0.0151286	0.00863947	-67.7842
TAG.50.0	rs21842		1		21843	1	1.00367	0.318128	0.497398	147	0.00689737	0.0151286	0.00863947	-67.7842
TAG.50.0	rs21844		1		21845	1	0.553145	0.458247	0.3389	149	0.00380103	0.0151286	0.00863947	-67.7842
TAG.50.0	rs21933		1	6711005	21934	1	0.430851	0.512627	0.290199	148	0.00297661	0.0151286	0.00863947	-67.7842
TAG.50.0	rs22410		1		22411	1	0.296834	0.586717	0.231572	149	0.00203975	0.0151286	0.00863947	-67.7842
TAG.50.0	rs22468		1		22469	1	0.10555	0.74574	0.127413	149	0.000725307	0.0151286	0.00863947	-67.7842
TAG.50.0	rs22527	m11475	1	6711601	22528	1	0.10555	0.74574	0.127413	149	0.000725307	0.0151286	0.00863947	-67.7842
TAG.50.0	rs22591		1		22592	1	2.06772	0.152616	0.816399	149	0.0142087	0.0151286	0.00863947	-67.7842
TAG.50.0	rs22666		1		22667	1	0.985797	0.322437	0.491555	149	0.00677407	0.0151286	0.00863947	-67.7842
TAG.50.0	rs22715		1		22716	1	0.296834	0.586717	0.231572	149	0.00203975	0.0151286	0.00863947	-67.7842
TAG.50.0	rs22807		1		22808	1	0.588081	0.444418	0.352209	149	0.0040411	0.0151286	0.00863947	-67.7842
TAG.50.0	rs22889		1		22890	1	2.06772	0.152616	0.816399	149	0.0142087	0.0151286	0.00863947	-67.7842
TAG.50.0	rs22905		1		22906	1	2.37703	0.125326	0.901959	149	0.0163342	0.0151286	0.00863947	-67.7842
TAG.50.0	rs22906		1		22907	1	2.37703	0.125326	0.901959	149	0.0163342	0.0151286	0.00863947	-67.7842
TAG.50.0	rs22908		1		22909	1	0.529751	0.467894	0.329853	149	0.00364027	0.0151286	0.00863947	-67.7842
TAG.50.0	rs23461		1		23462	1	1.26858	0.261906	0.581854	149	0.00871728	0.0151286	0.00863947	-67.7842
TAG.50.0	rs23667		1		23668	1	1.02654	0.312672	0.50491	149	0.00705404	0.0151286	0.00863947	-67.7842
TAG.50.0	rs23778		1		23779	1	1.20983	0.27324	0.563455	146	0.00838218	0.0151286	0.00863947	-67.7842
TAG.50.0	rs23820		1		23821	1	0.28383	0.595035	0.225458	147	0.00195583	0.0151286	0.00863947	-67.7842
TAG.50.0	rs24472		1		24473	1	0.243884	0.622167	0.206093	149	0.00167589	0.0151286	0.00863947	-67.7842
TAG.50.0	rs24541		1		24542	1	1.02654	0.312672	0.50491	149	0.00705404	0.0151286	0.00863947	-67.7842
TAG.50.0	rs24582		1		24583	1	0.367984	0.545067	0.26355	148	0.00254228	0.0151286	0.00863947	-67.7842
TAG.50.0	rs25132		1		25133	1	1.0004	0.318891	0.496358	149	0.00687444	0.0151286	0.00863947	-67.7842
TAG.50.0	rs25172		1		25173	1	0.665011	0.416143	0.380757	149	0.00456973	0.0151286	0.00863947	-67.7842
TAG.50.0	rs25173		1		25174	1	0.665011	0.416143	0.380757	149	0.00456973	0.0151286	0.00863947	-67.7842
TAG.50.0	rs25204		1		25205	1	5.10136	0.0254097	1.595	149	0.0350548	0.0151286	0.00863947	-67.7842
TAG.50.0	rs25230		1		25231	1	7.04814e-05	0.993313	0.00291379	149	4.84325e-07	0.0151286	0.00863947	-67.7842
TAG.50.0	rs25240		1		25241	1	0.644412	0.42345	0.373198	148	0.00445203	0.0151286	0.00863947	-67.7842
TAG.50.0	rs25271		1		25272	1	2.37703	0.125326	0.901959	149	0.0163342	0.0151286	0.00863947	-67.7842
TAG.50.0	rs25279		1		25280	1	0.999631	0.319077	0.496104	149	0.00686913	0.0151286	0.00863947	-67.7842
TAG.50.0	rs25354		1		25355	1	1.84737	0.176229	0.753922	148	0.0127629	0.0151286	0.00863947	-67.7842
TAG.50.0	rs25366		1		25367	1	1.84737	0.176229	0.753922	148	0.0127629	0.0151286	0.00863947	-67.7842
TAG.50.0	rs25397		1		25398	1	1.51908	0.219768	0.658036	149	0.0104386	0.0151286	0.00863947	-67.7842
TAG.50.0	rs25403		1		25404	1	1.51908	0.219768	0.658036	149	0.0104386	0.0151286	0.00863947	-67.7842
TAG.50.0	rs25465		1		25466	1	1.84737	0.176229	0.753922	148	0.0127629	0.0151286	0.00863947	-67.7842
TAG.50.0	rs25751		1		25752	1	1.51908	0.219768	0.658036	149	0.0104386	0.0151286	0.00863947	-67.7842
TAG.50.0	rs25756		1		25757	1	1.30229	0.25569	0.592286	149	0.00894888	0.0151286	0.00863947	-67.7842
TAG.50.0	rs25831		1		25832	1	0.556657	0.456844	0.340232	147	0.00385489	0.0151286	0.00863947	-67.7842
TAG.50.0	rs25834		1		25835	1	0.000412069	0.983833	0.00707845	145	2.86871e-06	0.0151286	0.00863947	-67.7842
TAG.50.0	rs25840		1		25841	1	0.0590828	0.808315	0.0924193	142	0.000413128	0.0151286	0.00863947	-67.7842
TAG.50.0	rs25910		1		25911	1	0.908069	0.342409	0.465454	134	0.0067575	0.0151286	0.00863947	-67.7842
TAG.50.0	rs25965	m11481	1	6715028	25966	1	0.922507	0.338427	0.470534	149	0.00633917	0.0151286	0.00863947	-67.7842
TAG.50.0	rs26001		1		26002	1	0.125631	0.723524	0.140547	149	0.000863295	0.0151286	0.00863947	-67.7842
TAG.50.0	rs26033		1		26034	1	1.40875	0.237218	0.624852	149	0.00968046	0.0151286	0.00863947	-67.7842
TAG.50.0	rs26061		1		26062	1	0.942148	0.333354	0.477095	149	0.00647413	0.0151286	0.00863947	-67.7842
TAG.50.0	rs26063	m11482	1	6715126	26064	1	1.76506	0.186096	0.730262	149	0.0121289	0.0151286	0.00863947	-67.7842
TAG.50.0	rs26071		1		26072	1	0.0175126	0.894909	0.048221	145	0.000124838	0.0151286	0.00863947	-67.7842
TAG.50.0	rs26091		1		26092	1	0.000215329	0.988316	0.00510436	130	1.61804e-06	0.0151286	0.00863947	-67.7842
TAG.50.0	rs26092		1		26093	1	0.0256263	0.873071	0.0589506	132	0.000190574	0.0151286	0.00863947	-67.7842
TAG.50.0	rs26097		1		26098	1	0.266059	0.606813	0.216945	143	0.00188607	0.0151286	0.00863947	-67.7842
TAG.50.0	rs26126		1		26127	1	0.216678	0.642311	0.192255	144	0.0016093	0.0151286	0.00863947	-67.7842
TAG.50.0	rs26154		1		26155	1	4.5346	0.0351013	1.45468	135	0.0395125	0.0151286	0.00863947	-67.7842
TAG.50.0	rs26155		1		26156	1	0.322197	0.571247	0.243176	138	0.00245301	0.0151286	0.00863947	-67.7842
TAG.50.0	rs26156		1		26157	1	0.465552	0.496218	0.304327	139	0.00353202	0.0151286	0.00863947	-67.7842
TAG.50.0	rs26157		1		26158	1	0.547041	0.460833	0.336457	138	0.00415084	0.0151286	0.00863947	-67.7842
TAG.50.0	rs26325		1		26326	1	1.01043	0.317069	0.498847	112	0.00930065	0.0151286	0.00863947	-67.7842
TAG.50.0	rs26389		1		26390	1	0.0304924	0.861742	0.0646229	102	0.000307901	0.0151286	0.00863947	-67.7842
TAG.50.0	rs26450		1		26451	1	0.000505869	0.982099	0.00784474	109	5.13778e-06	0.0151286	0.00863947	-67.7842
TAG.50.0	rs26458		1		26459	1	0.622251	0.431989	0.364527	110	0.00587664	0.0151286	0.00863947	-67.7842
TAG.50.0	rs26471		1		26472	1	1.35538	0.246905	0.60747	113	0.0125771	0.0151286	0.00863947	-67.7842
TAG.50.0	rs26478		1		26479	1	2.08907	0.151149	0.820596	117	0.0186882	0.0151286	0.00863947	-67.7842
TAG.50.0	rs26520		1		26521	1	0.00942276	0.922805	0.03489	149	6.47501e-05	0.0151286	0.00863947	-67.7842
TAG.50.0	rs26558		1		26559	1	1.51575	0.220271	0.657042	149	0.0104157	0.0151286	0.00863947	-67.7842
TAG.50.0	rs26569		1		26570	1	1.94317	0.165473	0.781274	149	0.0133528	0.0151286	0.00863947	-67.7842
TAG.50.0	rs26570		1		26571	1	1.94317	0.165473	0.781274	149	0.0133528	0.0151286	0.00863947	-67.7842
TAG.50.0	rs26571		1		26572	1	1.0936	0.297428	0.526618	149	0.00751483	0.0151286	0.00863947	-67.7842
TAG.50.0	rs26648	m11484	1	6715711	26649	1	1.11877	0.291955	0.534683	149	0.00768779	0.0151286	0.00863947	-67.7842
TAG.50.0	rs26720		1		26721	1	0.296834	0.586717	0.231572	149	0.00203975	0.0151286	0.00863947	-67.7842
TAG.50.0	rs26773	m11485	1	6715836	26774	1	0.178235	0.673524	0.171647	149	0.00122477	0.0151286	0.00863947	-67.7842
TAG.50.0	rs27048		1		27049	1	1.49465	0.223494	0.650734	149	0.0102707	0.0151286	0.00863947	-67.7842
TAG.50.0	rs27162		1		27163	1	1.49465	0.223494	0.650734	149	0.0102707	0.0151286	0.00863947	-67.7842
TAG.50.0	rs27263		1		27264	1	0.515196	0.474061	0.324166	149	0.00354026	0.0151286	0.00863947	-67.7842
TAG.50.0	rs27285		1		27286	1	0.161861	0.688045	0.162383	149	0.00111226	0.0151286	0.00863947	-67.7842
TAG.50.0	rs27362		1		27363	1	0.515196	0.474061	0.324166	149	0.00354026	0.0151286	0.00863947	-67.7842
TAG.50.0	rs27461	m11486	1	6716520	27462	1	0.000682176	0.979199	0.00912904	149	4.68769e-06	0.0151286	0.00863947	-67.7842
TAG.50.0	rs27592		1		27593	1	1.49465	0.223494	0.650734	149	0.0102707	0.0151286	0.00863947	-67.7842
TAG.50.0	rs27646		1		27647	1	2.75865	0.0989059	1.00478	149	0.0189565	0.0151286	0.00863947	-67.7842
TAG.50.0	rs27698		1		27699	1	0.647781	0.422234	0.374447	149	0.00445134	0.0151286	0.00863947	-67.7842
TAG.50.0	rs27787		1		27788	1	0.239582	0.625263	0.203937	147	0.0016598	0.0151286	0.00863947	-67.7842
TAG.50.0	rs27801		1		27802	1	0.930379	0.336382	0.473168	149	0.00639326	0.0151286	0.00863947	-67.7842
TAG.50.0	rs28132		1		28133	1	0.490298	0.484924	0.314326	149	0.00336917	0.0151286	0.00863947	-67.7842
TAG.50.0	rs28230		1		28231	1	0.281526	0.596531	0.224367	147	0.00196527	0.0151286	0.00863947	-67.7842
TAG.50.0	rs28238		1		28239	1	0.209559	0.647808	0.188554	148	0.0014559	0.0151286	0.00863947	-67.7842
TAG.50.0	rs28257		1		28258	1	1.77761	0.184563	0.733856	148	0.0123499	0.0151286	0.00863947	-67.7842
TAG.50.0	rs28270		1		28271	1	1.67298	0.197975	0.70339	146	0.011641	0.0151286	0.00863947	-67.7842
TAG.50.0	rs28281		1		28282	1	4.09848	0.0448235	1.34849	145	0.0287729	0.0151286	0.00863947	-67.7842
TAG.50.0	rs28288		1		28289	1	1.17259	0.280706	0.551748	147	0.00815032	0.0151286	0.00863947	-67.7842
TAG.50.0	rs28302		1		28303	1	1.60469	0.207314	0.683372	147	0.0110894	0.0151286	0.00863947	-67.7842
TAG.50.0	rs28354		1		28355	1	0.266648	0.606387	0.21725	148	0.00184219	0.0151286	0.00863947	-67.7842
TAG.50.0	rs28357		1		28358	1	0.18895	0.664447	0.17754	148	0.0013054	0.0151286	0.00863947	-67.7842
TAG.50.0	rs28385		1		28386	1	0.00249578	0.960225	0.0176269	149	1.71502e-05	0.0151286	0.00863947	-67.7842
TAG.50.0	rs28407		1		28408	1	0.118878	0.730757	0.136227	149	0.000816892	0.0151286	0.00863947	-67.7842
TAG.50.0	rs28461		1		28462	1	0.912729	0.341004	0.467241	148	0.00628943	0.0151286	0.00863947	-67.7842
TAG.50.0	rs28527		1		28528	1	1.49465	0.223494	0.650734	149	0.0102707	0.0151286	0.00863947	-67.7842
TAG.50.0	rs28670		1		28671	1	0.520858	0.471646	0.326384	149	0.00357916	0.0151286	0.00863947	-67.7842
TAG.50.0	rs28742		1		28743	1	1.53718	0.217055	0.66343	149	0.010563	0.0151286	0.00863947	-67.7842
TAG.50.0	rs28933		1		28934	1	3.02921	0.0839442	1.07601	147	0.0209278	0.0151286	0.00863947	-67.7842
TAG.50.0	rs28952		1		28953	1	0.651546	0.420901	0.37582	148	0.00447721	0.0151286	0.00863947	-67.7842
TAG.50.0	rs29004		1		29005	1	0.0630001	0.802173	0.0957318	149	0.000432916	0.0151286	0.00863947	-67.7842
TAG.50.0	rs29090		1		29091	1	0.208767	0.648434	0.188134	147	0.00145044	0.0151286	0.00863947	-67.7842
TAG.50.0	rs29181		1		29182	1	1.91743	0.168297	0.773923	148	0.0133206	0.0151286	0.00863947	-67.7842
TAG.50.0	rs29223		1		29224	1	0.726751	0.395374	0.402992	147	0.00514123	0.0151286	0.00863947	-67.7842
TAG.50.0	rs29292		1		29293	1	0.430931	0.512587	0.290232	148	0.00299372	0.0151286	0.00863947	-67.7842
TAG.50.0	rs29444		1		29445	1	2.14606	0.145178	0.838098	145	0.0151856	0.0151286	0.00863947	-67.7842
TAG.50.0	rs29637		1		29638	1	0.00471091	0.945414	0.0243781	107	4.46385e-05	0.0151286	0.00863947	-67.7842
TAG.50.0	rs29922		1		29923	1	0.0515522	0.820899	0.0857103	95	0.000548946	0.0151286	0.00863947	-67.7842
TAG.50.0	rs30012		1		30013	1	1.2901	0.258771	0.587084	104	0.0142571	0.0151286	0.00863947	-67.7842
TAG.50.0	rs30416		1		30417	1	0.841213	0.361039	0.442446	116	0.00765617	0.0151286	0.00863947	-67.7842
TAG.50.0	rs30707		1		30708	1	0.985423	0.323003	0.490793	117	0.00903994	0.0151286	0.00863947	-67.7842
TAG.50.0	rs31000		1		31001	1	0.841213	0.361039	0.442446	116	0.00765617	0.0151286	0.00863947	-67.7842
TAG.50.0	rs31098		1		31099	1	3.02543	0.0845762	1.07275	123	0.0254253	0.0151286	0.00863947	-67.7842
TAG.50.0	rs31812		1		31813	1	0.0156308	0.900713	0.0454137	126	0.000134078	0.0151286	0.00863947	-67.7842
TAG.50.0	rs31892		1		31893	1	0.496813	0.482215	0.316759	130	0.00387568	0.0151286	0.00863947	-67.7842
TAG.50.0	rs31932		1		31933	1	0.297357	0.586523	0.231715	129	0.00231717	0.0151286	0.00863947	-67.7842
TAG.50.0	rs31936		1		31937	1	2.75901	0.099276	1.00316	127	0.0216828	0.0151286	0.00863947	-67.7842
TAG.50.0	rs31958		1		31959	1	0.288637	0.592082	0.227618	126	0.00229361	0.0151286	0.00863947	-67.7842
TAG.50.0	rs31968		1		31969	1	0.0226914	0.880513	0.0552641	126	0.000180314	0.0151286	0.00863947	-67.7842
TAG.50.0	rs32039		1		32040	1	0.00217897	0.962845	0.0164436	127	1.80593e-05	0.0151286	0.00863947	-67.7842
TAG.50.0	rs32106		1		32107	1	1.19423	0.276546	0.558232	132	0.00952764	0.0151286	0.00863947	-67.7842
TAG.50.0	rs32107		1		32108	1	0.125302	0.723923	0.140308	136	0.000940751	0.0151286	0.00863947	-67.7842
TAG.50.0	rs32108		1		32109	1	1.86191	0.175069	0.756791	120	0.0176148	0.0151286	0.00863947	-67.7842
TAG.50.0	rs32114		1		32115	1	0.0736616	0.786627	0.104231	107	0.000705341	0.0151286	0.00863947	-67.7842
TAG.50.0	rs32118		1		32119	1	0.680697	0.411235	0.38591	109	0.0068878	0.0151286	0.00863947	-67.7842
TAG.50.0	rs32120		1		32121	1	1.34709	0.248212	0.605178	119	0.0128737	0.0151286	0.00863947	-67.7842
TAG.50.0	rs32369		1		32370	1	0.115367	0.734654	0.133917	137	0.000862531	0.0151286	0.00863947	-67.7842
TAG.50.0	rs32809		1		32810	1	0.842843	0.36021	0.443444	141	0.00620926	0.0151286	0.00863947	-67.7842
TAG.50.0	rs32870	m11491	1	6721922	32871	1	1.12454	0.290744	0.53649	147	0.00773436	0.0151286	0.00863947	-67.7842
TAG.50.0	rs32926	m11492	1		32927	1	0.583862	0.446062	0.350605	148	0.00402089	0.0151286	0.00863947	-67.7842
TAG.50.0	rs32939		1		32940	1	0.439322	0.50858	0.293641	140	0.00330654	0.0151286	0.00863947	-67.7842
TAG.50.0	rs32951		1		32952	1	0.608734	0.436601	0.359915	143	0.00430697	0.0151286	0.00863947	-67.7842
TAG.50.0	rs32953		1		32954	1	0.924283	0.338034	0.471039	143	0.00649544	0.0151286	0.00863947	-67.7842
TAG.50.0	rs33086	m11493	1		33087	1	1.03477	0.310796	0.507525	145	0.00721689	0.0151286	0.00863947	-67.7842
TAG.50.0	rs33193		1		33194	1	0.609885	0.436131	0.360383	147	0.00419467	0.0151286	0.00863947	-67.7842
TAG.50.0	rs33238		1		33239	1	5.62872	0.0189995	1.72126	148	0.0387093	0.0151286	0.00863947	-67.7842
TAG.50.0	rs33338	m11494	1		33339	1	1.89759	0.170547	0.768157	145	0.0133136	0.0151286	0.00863947	-67.7842
TAG.50.0	rs33513		1		33514	1	1.83231	0.178101	0.749335	141	0.0134264	0.0151286	0.00863947	-67.7842
TAG.50.0	rs33515		1		33516	1	2.43525	0.120925	0.917484	143	0.0176223	0.0151286	0.00863947	-67.7842
TAG.50.0	rs33520		1		33521	1	1.51803	0.219941	0.657695	148	0.0104396	0.0151286	0.00863947	-67.7842
TAG.50.0	rs33575		1		33576	1	0.149249	0.699841	0.155001	145	0.00104523	0.0151286	0.00863947	-67.7842
TAG.50.0	rs33639	m11495	1		33640	1	0.1656	0.684683	0.16451	143	0.00118064	0.0151286	0.00863947	-67.7842
TAG.50.0	rs33755		1		33756	1	1.96462	0.163249	0.787148	144	0.0137793	0.0151286	0.00863947	-67.7842
TAG.50.0	rs33772		1		33773	1	3.44041	0.0656793	1.18257	148	0.02366	0.0151286	0.00863947	-67.7842
TAG.50.0	rs33773		1		33774	1	3.32485	0.0703432	1.15278	147	0.0229916	0.0151286	0.00863947	-67.7842
TAG.50.0	rs33775		1		33776	1	6.94144	0.00937763	2.02791	144	0.0479143	0.0151286	0.00863947	-67.7842
TAG.50.0	rs33946		1		33947	1	0.134019	0.714892	0.14576	136	0.00109568	0.0151286	0.00863947	-67.7842
TAG.50.0	rs33972		1		33973	1	0.00399945	0.94967	0.0224272	137	3.26915e-05	0.0151286	0.00863947	-67.7842
TAG.50.0	rs34057		1		34058	1	0.0141959	0.905329	0.0431937	146	0.000106032	0.0151286	0.00863947	-67.7842
TAG.50.0	rs34058		1		34059	1	1.56845	0.212828	0.671972	127	0.0128013	0.0151286	0.00863947	-67.7842
TAG.50.0	rs34062		1		34063	1	2.4433	0.120874	0.917666	116	0.022819	0.0151286	0.00863947	-67.7842
TAG.50.0	rs34097		1		34098	1	0.0027081	0.958583	0.0183702	126	2.36173e-05	0.0151286	0.00863947	-67.7842
TAG.50.0	rs34112		1		34113	1	0.698645	0.404988	0.392558	119	0.00633938	0.0151286	0.00863947	-67.7842
TAG.50.0	rs34139		1		34140	1	0.46884	0.494911	0.305473	119	0.0042247	0.0151286	0.00863947	-67.7842
TAG.50.0	rs34140		1		34141	1	0.0367788	0.848257	0.0714724	119	0.000331413	0.0151286	0.00863947	-67.7842
TAG.50.0	rs34235		1		34236	1	2.59534	0.109896	0.959017	121	0.0218835	0.0151286	0.00863947	-67.7842
TAG.50.0	rs34253		1		34254	1	3.8036	0.0534939	1.2717	124	0.0326349	0.0151286	0.00863947	-67.7842
TAG.50.0	rs34263		1		34264	1	1.17615	0.280334	0.552324	124	0.010496	0.0151286	0.00863947	-67.7842
TAG.50.0	rs34450		1		34451	1	2.85984	0.0931765	1.03069	137	0.0214114	0.0151286	0.00863947	-67.7842
TAG.50.0	rs34451		1		34452	1	2.85984	0.0931765	1.03069	137	0.0214114	0.0151286	0.00863947	-67.7842
TAG.50.0	rs34474	m11496	1	6723525	34475	1	1.30211	0.255834	0.592043	141	0.0095927	0.0151286	0.00863947	-67.7842
TAG.50.0	rs34526		1		34527	1	0.851697	0.357683	0.446501	143	0.00630013	0.0151286	0.00863947	-67.7842
TAG.50.0	rs34581		1		34582	1	1.42136	0.23524	0.628489	142	0.0101321	0.0151286	0.00863947	-67.7842
TAG.50.0	rs34633		1		34634	1	5.62872	0.0189995	1.72126	148	0.0387093	0.0151286	0.00863947	-67.7842
TAG.50.0	rs34815		1		34816	1	5.59236	0.0194419	1.71126	142	0.039909	0.0151286	0.00863947	-67.7842
TAG.50.0	rs34854	m11497	1	6723905	34855	1	2.13598	0.146136	0.835243	144	0.0152728	0.0151286	0.00863947	-67.7842
TAG.50.0	rs34868	m11498	1	6723919	34869	1	3.93573	0.0492693	1.30742	142	0.0287201	0.0151286	0.00863947	-67.7842
TAG.50.0	rs34882		1		34883	1	0.144578	0.704332	0.152223	149	0.000993493	0.0151286	0.00863947	-67.7842
TAG.50.0	rs34883		1		34884	1	0.144578	0.704332	0.152223	149	0.000993493	0.0151286	0.00863947	-67.7842
TAG.50.0	rs34888		1		34889	1	2.62728	0.107245	0.969624	148	0.0180681	0.0151286	0.00863947	-67.7842
TAG.50.0	rs34904	m11499	1	6723953	34905	1	4.08338	0.0452995	1.34391	139	0.030729	0.0151286	0.00863947	-67.7842
TAG.50.0	rs34920		1		34921	1	4.42235	0.0372607	1.42875	145	0.0310206	0.0151286	0.00863947	-67.7842
TAG.50.0	rs34936		1		34937	1	4.1665	0.0432088	1.36443	138	0.0315657	0.0151286	0.00863947	-67.7842
TAG.50.0	rs34938		1		34939	1	4.73699	0.0312865	1.50464	138	0.0358878	0.0151286	0.00863947	-67.7842
TAG.50.0	rs35053		1		35054	1	3.8995	0.0502264	1.29907	148	0.0268173	0.0151286	0.00863947	-67.7842
TAG.50.0	rs35055		1		35056	1	0.170129	0.680615	0.167099	148	0.00117	0.0151286	0.00863947	-67.7842
TAG.50.0	rs35076		1		35077	1	0.0579224	0.81016	0.0914292	146	0.000404157	0.0151286	0.00863947	-67.7842
TAG.50.0	rs35078		1		35079	1	0.0579224	0.81016	0.0914292	146	0.000404157	0.0151286	0.00863947	-67.7842
TAG.50.0	rs35098		1		35099	1	0.127801	0.721303	0.141882	135	0.000959647	0.0151286	0.00863947	-67.7842
TAG.50.0	rs35472	m11500	1	6724521	35473	1	0.217872	0.641377	0.192887	148	0.0015052	0.0151286	0.00863947	-67.7842
TAG.50.0	rs35495		1		35496	1	0.930706	0.336297	0.473277	149	0.0063955	0.0151286	0.00863947	-67.7842
TAG.50.0	rs36447		1		36448	1	1.34058	0.248849	0.604063	149	0.00921199	0.0151286	0.00863947	-67.7842
TAG.50.0	rs36779		1	6725860	36780	1	0.115582	0.734372	0.134084	149	0.000794239	0.0151286	0.00863947	-67.7842
TAG.50.0	rs36814		1		36815	1	1.00209	0.318483	0.496913	149	0.00688606	0.0151286	0.00863947	-67.7842
TAG.50.0	rs37040		1	6726185	37041	1	0.231702	0.630995	0.199974	149	0.00159218	0.0151286	0.00863947	-67.7842
TAG.50.0	rs37141		1		37142	1	2.3101	0.130729	0.883629	149	0.0158742	0.0151286	0.00863947	-67.7842
TAG.50.0	rs37450		1		37451	1	4.52149	0.0351769	1.45374	149	0.0310702	0.0151286	0.00863947	-67.7842
TAG.50.0	rs37518		1	6726637	37519	1	0.115582	0.734372	0.134084	149	0.000794239	0.0151286	0.00863947	-67.7842
TAG.50.0	rs37530		1	6726649	37531	1	0.115582	0.734372	0.134084	149	0.000794239	0.0151286	0.00863947	-67.7842
TAG.50.0	rs37623		1	6726742	37624	1	0.0490399	0.825056	0.0835165	149	0.000336986	0.0151286	0.00863947	-67.7842
TAG.50.0	rs37648		1	6726767	37649	1	0.115582	0.734372	0.134084	149	0.000794239	0.0151286	0.00863947	-67.7842
TAG.50.0	rs37761		1	6726880	37762	1	0.908152	0.342213	0.465703	148	0.00627412	0.0151286	0.00863947	-67.7842
TAG.50.0	rs37966	m11501	1	6727015	37967	1	0.115582	0.734372	0.134084	149	0.000794239	0.0151286	0.00863947	-67.7842
TAG.50.0	rs38051		1		38052	1	0.105914	0.745317	0.127659	149	0.000727807	0.0151286	0.00863947	-67.7842
TAG.50.0	rs38240		1		38241	1	0.0880378	0.767114	0.11514	149	0.000604967	0.0151286	0.00863947	-67.7842
TAG.50.0	rs38245		1		38246	1	0.0016051	0.968098	0.0140808	149	1.10297e-05	0.0151286	0.00863947	-67.7842
TAG.50.0	rs38263		1		38264	1	0.438691	0.508814	0.293441	149	0.00301454	0.0151286	0.00863947	-67.7842
TAG.50.0	rs38265		1		38266	1	0.00638179	0.936439	0.0285206	149	4.38536e-05	0.0151286	0.00863947	-67.7842
TAG.50.0	rs38266		1		38267	1	0.00638179	0.936439	0.0285206	149	4.38536e-05	0.0151286	0.00863947	-67.7842
TAG.50.0	rs38281		1		38282	1	0.0880378	0.767114	0.11514	149	0.000604967	0.0151286	0.00863947	-67.7842
TAG.50.0	rs38496		1	6727545	38497	1	0.115582	0.734372	0.134084	149	0.000794239	0.0151286	0.00863947	-67.7842
TAG.50.0	rs38866		1	6727914	38867	1	0.616174	0.433762	0.362748	149	0.00423414	0.0151286	0.00863947	-67.7842
TAG.50.0	rs38889		1	6727938	38890	1	0.0399909	0.841781	0.0748011	149	0.000274804	0.0151286	0.00863947	-67.7842
TAG.50.0	rs38934		1		38935	1	1.5783	0.21104	0.675636	149	0.0108456	0.0151286	0.00863947	-67.7842
TAG.50.0	rs38935		1		38936	1	1.5783	0.21104	0.675636	149	0.0108456	0.0151286	0.00863947	-67.7842
TAG.50.0	rs38957		1		38958	1	1.36555	0.244508	0.611706	149	0.00938363	0.0151286	0.00863947	-67.7842
TAG.50.0	rs38958		1		38959	1	1.36555	0.244508	0.611706	149	0.00938363	0.0151286	0.00863947	-67.7842
TAG.50.0	rs38959		1		38960	1	1.31823	0.252815	0.597198	149	0.00905841	0.0151286	0.00863947	-67.7842
TAG.50.0	rs39234		1		39235	1	1.78173	0.184044	0.735078	149	0.0122434	0.0151286	0.00863947	-67.7842
TAG.50.0	rs39295		1		39296	1	0.28638	0.593381	0.226666	148	0.00197338	0.0151286	0.00863947	-67.7842
TAG.50.0	rs39437		1		39438	1	1.8432	0.176761	0.752613	145	0.0131722	0.0151286	0.00863947	-67.7842
TAG.50.0	rs39451		1	6728500	39452	1	0.0456367	0.831146	0.0803226	146	0.000326123	0.0151286	0.00863947	-67.7842
TAG.50.0	rs39499		1	6728548	39500	1	0.014061	0.905774	0.0429801	149	9.66227e-05	0.0151286	0.00863947	-67.7842
TAG.50.0	rs39556	m11502	1	6728605	39557	1	2.14445	0.145329	0.837649	145	0.0148199	0.0151286	0.00863947	-67.7842
TAG.50.0	rs39605		1		39606	1	0.141103	0.707873	0.150045	121	0.00117571	0.0151286	0.00863947	-67.7842
TAG.50.0	rs39612		1		39613	1	0.368012	0.545265	0.263392	122	0.00311552	0.0151286	0.00863947	-67.7842
TAG.50.0	rs39637		1		39638	1	0.0196297	0.888821	0.0511856	120	0.000167267	0.0151286	0.00863947	-67.7842
TAG.50.0	rs39684		1		39685	1	3.001	0.0854639	1.06822	142	0.0210783	0.0151286	0.00863947	-67.7842
TAG.50.0	rs39685		1		39686	1	2.23861	0.136902	0.863591	142	0.0157789	0.0151286	0.00863947	-67.7842
TAG.50.0	rs39686		1		39687	1	2.2825	0.13311	0.875788	144	0.0159698	0.0151286	0.00863947	-67.7842
TAG.50.0	rs39729		1		39730	1	1.01154	0.316221	0.500009	149	0.00695098	0.0151286	0.00863947	-67.7842
TAG.50.0	rs39841		1		39842	1	2.47552	0.117826	0.928761	149	0.017011	0.0151286	0.00863947	-67.7842
TAG.50.0	rs40386	m11503	1	6729435	40387	1	0.124656	0.724555	0.139929	149	0.000856594	0.0151286	0.00863947	-67.7842
TAG.50.0	rs40558		1		40559	1	0.994264	0.320375	0.494341	149	0.00683226	0.0151286	0.00863947	-67.7842
TAG.50.0	rs40651		1		40652	1	0.994264	0.320375	0.494341	149	0.00683226	0.0151286	0.00863947	-67.7842
TAG.50.0	rs40657		1		40658	1	0.994264	0.320375	0.494341	149	0.00683226	0.0151286	0.00863947	-67.7842
TAG.50.0	rs40798		1		40799	1	0.994264	0.320375	0.494341	149	0.00683226	0.0151286	0.00863947	-67.7842
TAG.50.0	rs40801		1		40802	1	0.994264	0.320375	0.494341	149	0.00683226	0.0151286	0.00863947	-67.7842
TAG.50.0	rs40813		1		40814	1	0.955673	0.329919	0.481593	149	0.00656707	0.0151286	0.00863947	-67.7842
TAG.50.0	rs40849		1		40850	1	1.03398	0.310931	0.507336	149	0.00710517	0.0151286	0.00863947	-67.7842
TAG.50.0	rs40861		1		40862	1	0.955673	0.329919	0.481593	149	0.00656707	0.0151286	0.00863947	-67.7842
TAG.50.0	rs40864		1		40865	1	0.955673	0.329919	0.481593	149	0.00656707	0.0151286	0.00863947	-67.7842
TAG.50.0	rs40879		1		40880	1	1.03398	0.310931	0.507336	149	0.00710517	0.0151286	0.00863947	-67.7842
TAG.50.0	rs40948		1		40949	1	0.994264	0.320375	0.494341	149	0.00683226	0.0151286	0.00863947	-67.7842
TAG.50.0	rs41173		1		41174	1	1.8866	0.171721	0.765177	149	0.0129641	0.0151286	0.00863947	-67.7842
TAG.50.0	rs41305		1		41306	1	0.994264	0.320375	0.494341	149	0.00683226	0.0151286	0.00863947	-67.7842
TAG.50.0	rs41671		1		41672	1	1.76976	0.185515	0.731622	149	0.0121612	0.0151286	0.00863947	-67.7842
TAG.50.0	rs41883	m11504	1	6730931	41884	1	0.0816018	0.775549	0.110391	149	0.00056074	0.0151286	0.00863947	-67.7842
TAG.50.0	rs42144	m11505	1	6731189	42145	1	0.626087	0.430105	0.366426	148	0.00432543	0.0151286	0.00863947	-67.7842
TAG.50.0	rs42346		1		42347	1	0.152277	0.696946	0.156801	149	0.00104639	0.0151286	0.00863947	-67.7842
TAG.50.0	rs43042	m11506	1	6732083	43043	1	0.0368695	0.848003	0.0716024	148	0.00025472	0.0151286	0.00863947	-67.7842
TAG.50.0	rs43206		1		43207	1	0.00846765	0.92681	0.0330092	149	5.81869e-05	0.0151286	0.00863947	-67.7842
TAG.50.0	rs43227		1		43228	1	0.00846765	0.92681	0.0330092	149	5.81869e-05	0.0151286	0.00863947	-67.7842
TAG.50.0	rs43583		1		43584	1	0.0429603	0.836095	0.0777444	148	0.000296799	0.0151286	0.00863947	-67.7842
TAG.50.0	rs43663		1		43664	1	0.0146693	0.903768	0.0439428	148	0.000101345	0.0151286	0.00863947	-67.7842
TAG.50.0	rs43787		1		43788	1	0.00846765	0.92681	0.0330092	149	5.81869e-05	0.0151286	0.00863947	-67.7842
TAG.50.0	rs43824		1		43825	1	0.0112899	0.915529	0.0383281	149	7.75808e-05	0.0151286	0.00863947	-67.7842
TAG.50.0	rs43986		1		43987	1	0.00598915	0.938421	0.0276023	149	4.11555e-05	0.0151286	0.00863947	-67.7842
TAG.50.0	rs44139		1		44140	1	0.673376	0.413233	0.383805	149	0.00462722	0.0151286	0.00863947	-67.7842
TAG.50.0	rs44289		1		44290	1	0.0983397	0.754288	0.122463	148	0.000681528	0.0151286	0.00863947	-67.7842
TAG.50.0	rs44299		1		44300	1	0.00592347	0.93876	0.0274452	147	4.10517e-05	0.0151286	0.00863947	-67.7842
TAG.50.0	rs44300		1		44301	1	0.0671737	0.795878	0.0991535	145	0.000467427	0.0151286	0.00863947	-67.7842
TAG.50.0	rs44310		1		44311	1	0.780908	0.378495	0.42194	135	0.00566042	0.0151286	0.00863947	-67.7842
TAG.50.0	rs44311		1		44312	1	0.728625	0.394924	0.403487	133	0.00531573	0.0151286	0.00863947	-67.7842
TAG.50.0	rs44313		1		44314	1	0.757163	0.385899	0.413526	129	0.00562832	0.0151286	0.00863947	-67.7842
TAG.50.0	rs44324		1		44325	1	0.775537	0.380052	0.420157	142	0.00548211	0.0151286	0.00863947	-67.7842
TAG.50.0	rs44328		1		44329	1	0.556004	0.457125	0.339965	145	0.00385293	0.0151286	0.00863947	-67.7842
TAG.50.0	rs44329		1		44330	1	1.13634	0.288248	0.540233	146	0.00787166	0.0151286	0.00863947	-67.7842
TAG.50.0	rs44344		1		44345	1	5.20034	0.0240506	1.61887	149	0.035735	0.0151286	0.00863947	-67.7842
TAG.50.0	rs44347		1		44348	1	0.676691	0.412088	0.38501	149	0.00465	0.0151286	0.00863947	-67.7842
TAG.50.0	rs44441		1		44442	1	0.0108476	0.917195	0.0375384	148	7.48117e-05	0.0151286	0.00863947	-67.7842
TAG.50.0	rs44465		1		44466	1	0.363373	0.547758	0.261411	127	0.0027532	0.0151286	0.00863947	-67.7842
TAG.50.0	rs44468		1		44469	1	0.529295	0.468297	0.329479	127	0.00401036	0.0151286	0.00863947	-67.7842
TAG.50.0	rs44487		1		44488	1	0.0235444	0.878266	0.0563738	148	0.00016266	0.0151286	0.00863947	-67.7842
TAG.50.0	rs44515		1		44516	1	0.379419	0.538887	0.268502	149	0.00260724	0.0151286	0.00863947	-67.7842
TAG.50.0	rs44517		1		44518	1	0.00428993	0.947869	0.0232518	149	2.9479e-05	0.0151286	0.00863947	-67.7842
TAG.50.0	rs44521		1		44522	1	1.09318	0.297519	0.526485	149	0.00751198	0.0151286	0.00863947	-67.7842
TAG.50.0	rs44522		1		44523	1	1.09318	0.297519	0.526485	149	0.00751198	0.0151286	0.00863947	-67.7842
TAG.50.0	rs44650		1		44651	1	1.87821	0.17267	0.762782	149	0.0129064	0.0151286	0.00863947	-67.7842
TAG.50.0	rs44667		1		44668	1	0.00733602	0.931863	0.0306479	149	5.04107e-05	0.0151286	0.00863947	-67.7842
TAG.50.0	rs44693		1		44694	1	0.0348311	0.852215	0.0694511	148	0.000240637	0.0151286	0.00863947	-67.7842
TAG.50.0	rs44788		1		44789	1	0.602401	0.438936	0.357599	149	0.0041395	0.0151286	0.00863947	-67.7842
TAG.50.0	rs44805		1		44806	1	0.0575802	0.810703	0.091138	149	0.000395672	0.0151286	0.00863947	-67.7842
TAG.50.0	rs44834		1		44835	1	0.120364	0.729151	0.137183	148	0.000831553	0.0151286	0.00863947	-67.7842
TAG.50.0	rs44915		1		44916	1	0.00846765	0.92681	0.0330092	149	5.81869e-05	0.0151286	0.00863947	-67.7842
TAG.50.0	rs44974		1		44975	1	0.165164	0.685049	0.164278	149	0.00113495	0.0151286	0.00863947	-67.7842
TAG.50.0	rs44977		1		44978	1	1.52888	0.218293	0.66096	149	0.010506	0.0151286	0.00863947	-67.7842
TAG.50.0	rs44978		1		44979	1	1.52888	0.218293	0.66096	149	0.010506	0.0151286	0.00863947	-67.7842
TAG.50.0	rs44984		1		44985	1	0.010498	0.918534	0.0369047	149	7.2139e-05	0.0151286	0.00863947	-67.7842
TAG.50.0	rs45004		1		45005	1	0.0368695	0.848003	0.0716024	148	0.00025472	0.0151286	0.00863947	-67.7842
TAG.50.0	rs45054		1		45055	1	0.0368893	0.847961	0.0716241	149	0.000253491	0.0151286	0.00863947	-67.7842
TAG.50.0	rs45326		1		45327	1	0.412657	0.521645	0.282625	149	0.00283564	0.0151286	0.00863947	-67.7842
TAG.50.0	rs45354		1		45355	1	0.0847877	0.77133	0.11276	149	0.000582633	0.0151286	0.00863947	-67.7842
TAG.50.0	rs45357		1		45358	1	0.260635	0.610466	0.214338	149	0.001791	0.0151286	0.00863947	-67.7842
TAG.50.0	rs45358		1		45359	1	0.621782	0.431682	0.364836	149	0.00427268	0.0151286	0.00863947	-67.7842
TAG.50.0	rs45392		1		45393	1	0.222323	0.637994	0.195183	148	0.00153596	0.0151286	0.00863947	-67.7842
TAG.50.0	rs45613		1		45614	1	0.771732	0.381145	0.41891	149	0.00530309	0.0151286	0.00863947	-67.7842
TAG.50.0	rs45617		1		45618	1	0.149592	0.699497	0.155214	149	0.00102795	0.0151286	0.00863947	-67.7842
TAG.50.0	rs45657		1		45658	1	0.0453356	0.831691	0.0800378	148	0.000313209	0.0151286	0.00863947	-67.7842
TAG.50.0	rs45735		1		45736	1	1.19881	0.275388	0.560055	149	0.00823781	0.0151286	0.00863947	-67.7842
TAG.50.0	rs45780		1		45781	1	0.0892228	0.765598	0.115999	149	0.00061311	0.0151286	0.00863947	-67.7842
TAG.50.0	rs45903		1		45904	1	0.136954	0.711871	0.147598	149	0.000941106	0.0151286	0.00863947	-67.7842
TAG.50.0	rs45904		1		45905	1	0.112347	0.737975	0.131958	149	0.000772013	0.0151286	0.00863947	-67.7842
TAG.50.0	rs45911		1		45912	1	0.0144392	0.904521	0.0435812	149	9.92216e-05	0.0151286	0.00863947	-67.7842
TAG.50.0	rs45922		1		45923	1	2.28463	0.132852	0.87663	149	0.0156992	0.0151286	0.00863947	-67.7842
TAG.50.0	rs45935		1		45936	1	2.28463	0.132852	0.87663	149	0.0156992	0.0151286	0.00863947	-67.7842
TAG.50.0	rs45952		1		45953	1	0.139186	0.70964	0.148962	149	0.000956442	0.0151286	0.00863947	-67.7842
TAG.50.0	rs45981		1		45982	1	3.03679	0.0835616	1.07799	147	0.0212518	0.0151286	0.00863947	-67.7842
TAG.50.0	rs45995		1		45996	1	1.13568	0.288364	0.54006	148	0.00780478	0.0151286	0.00863947	-67.7842
TAG.50.0	rs46010		1		46011	1	0.0076908	0.930239	0.0314054	149	5.28486e-05	0.0151286	0.00863947	-67.7842
TAG.50.0	rs46019		1		46020	1	0.0682555	0.794267	0.100033	149	0.00046903	0.0151286	0.00863947	-67.7842
TAG.50.0	rs46020		1		46021	1	1.7589	0.186862	0.72848	149	0.0120866	0.0151286	0.00863947	-67.7842
TAG.50.0	rs46022		1		46023	1	0.700112	0.404132	0.393476	149	0.00481094	0.0151286	0.00863947	-67.7842
TAG.50.0	rs46023		1		46024	1	0.403709	0.526351	0.278725	129	0.00309498	0.0151286	0.00863947	-67.7842
TAG.50.0	rs46035		1		46036	1	0.559498	0.455691	0.34133	148	0.00386539	0.0151286	0.00863947	-67.7842
TAG.50.0	rs46175		1		46176	1	0.0813368	0.775904	0.110192	149	0.00055892	0.0151286	0.00863947	-67.7842
TAG.50.0	rs46439		1		46440	1	1.15925	0.283447	0.547528	147	0.00812092	0.0151286	0.00863947	-67.7842
TAG.50.0	rs46493		1		46494	1	1.32766	0.251145	0.600075	148	0.00914558	0.0151286	0.00863947	-67.7842
TAG.50.0	rs46502		1		46503	1	1.32766	0.251145	0.600075	148	0.00914558	0.0151286	0.00863947	-67.7842
TAG.50.0	rs46668		1		46669	1	1.83793	0.177346	0.751178	147	0.012825	0.0151286	0.00863947	-67.7842
TAG.50.0	rs46770		1		46771	1	0.345246	0.557763	0.25355	145	0.00253753	0.0151286	0.00863947	-67.7842
TAG.50.0	rs46841		1		46842	1	0.0102808	0.919402	0.0364944	128	8.79514e-05	0.0151286	0.00863947	-67.7842
TAG.50.0	rs46856		1		46857	1	1.50723	0.222473	0.652723	104	0.015009	0.0151286	0.00863947	-67.7842
TAG.50.0	rs46879		1		46880	1	0.0040564	0.949346	0.0225757	104	4.32866e-05	0.0151286	0.00863947	-67.7842
TAG.50.0	rs46883		1		46884	1	0.123061	0.726475	0.138779	105	0.0012967	0.0151286	0.00863947	-67.7842
TAG.50.0	rs46911		1		46912	1	0.530273	0.468083	0.329677	112	0.00502664	0.0151286	0.00863947	-67.7842
TAG.50.0	rs46935		1		46936	1	4.50279	0.0361259	1.44218	113	0.0432098	0.0151286	0.00863947	-67.7842
TAG.50.0	rs46946		1		46947	1	2.16319	0.144205	0.841018	115	0.0191187	0.0151286	0.00863947	-67.7842
TAG.50.0	rs47175		1		47176	1	0.74919	0.388725	0.410357	109	0.00680298	0.0151286	0.00863947	-67.7842
TAG.50.0	rs47471		1		47472	1	0.0847973	0.771462	0.112685	112	0.000769299	0.0151286	0.00863947	-67.7842
TAG.50.0	rs47703		1		47704	1	0.200166	0.6555	0.183427	111	0.00196906	0.0151286	0.00863947	-67.7842
TAG.50.0	rs47993		1		47994	1	0.17046	0.680529	0.167153	112	0.00156924	0.0151286	0.00863947	-67.7842
TAG.50.0	rs48065		1		48066	1	0.277781	0.599388	0.222292	100	0.00283589	0.0151286	0.00863947	-67.7842
TAG.50.0	rs48186		1		48187	1	1.00735	0.318116	0.497414	99	0.0104407	0.0151286	0.00863947	-67.7842
TAG.50.0	rs48309		1		48310	1	2.30428	0.131968	0.879533	112	0.0209764	0.0151286	0.00863947	-67.7842
TAG.50.0	rs48310		1		48311	1	1.1675	0.282346	0.549219	112	0.010628	0.0151286	0.00863947	-67.7842
TAG.50.0	rs48327		1		48328	1	0.110933	0.739768	0.130904	107	0.00104281	0.0151286	0.00863947	-67.7842
TAG.50.0	rs48369		1		48370	1	3.7036	0.0563383	1.2492	144	0.0261971	0.0151286	0.00863947	-67.7842
TAG.50.0	rs48376		1		48377	1	1.42587e-08	0.999905	4.13061e-05	146	9.95095e-11	0.0151286	0.00863947	-67.7842
TAG.50.0	rs48425		1		48426	1	0.489052	0.485527	0.313786	143	0.00350283	0.0151286	0.00863947	-67.7842
TAG.50.0	rs48448		1		48449	1	0.155496	0.694004	0.158638	131	0.00118288	0.0151286	0.00863947	-67.7842
TAG.50.0	rs48461		1		48462	1	0.720029	0.397961	0.40016	116	0.00600452	0.0151286	0.00863947	-67.7842
TAG.50.0	rs48506		1		48507	1	0.445327	0.505948	0.295894	116	0.00386636	0.0151286	0.00863947	-67.7842
TAG.50.0	rs48509		1		48510	1	3.11679	0.0802394	1.09561	116	0.0270602	0.0151286	0.00863947	-67.7842
TAG.50.0	rs48531		1		48532	1	4.9516	0.0281646	1.5503	112	0.0439217	0.0151286	0.00863947	-67.7842
TAG.50.0	rs48555		1		48556	1	0.871936	0.352447	0.452907	116	0.00736776	0.0151286	0.00863947	-67.7842
TAG.50.0	rs48564		1		48565	1	0.559418	0.456077	0.340962	116	0.00472701	0.0151286	0.00863947	-67.7842
TAG.50.0	rs48578		1		48579	1	0.847663	0.359229	0.444629	115	0.00718826	0.0151286	0.00863947	-67.7842
TAG.50.0	rs48586		1		48587	1	1.87133	0.173901	0.759699	124	0.0152323	0.0151286	0.00863947	-67.7842
TAG.50.0	rs48599		1		48600	1	0.0680032	0.794653	0.0998227	144	0.000478994	0.0151286	0.00863947	-67.7842
TAG.50.0	rs48602		1		48603	1	3.8787	0.0508625	1.2936	146	0.0271431	0.0151286	0.00863947	-67.7842
TAG.50.0	rs48604		1		48605	1	0.441331	0.507558	0.294514	147	0.00307461	0.0151286	0.00863947	-67.7842
TAG.50.0	rs48617		1		48618	1	8.90339e-05	0.992485	0.00327626	149	6.11811e-07	0.0151286	0.00863947	-67.7842
TAG.50.0	rs48618		1		48619	1	0.034803	0.852272	0.069422	149	0.000239155	0.0151286	0.00863947	-67.7842
TAG.50.0	rs48620		1		48621	1	0.0406575	0.840485	0.07547	149	0.000279385	0.0151286	0.00863947	-67.7842
TAG.50.0	rs48705		1		48706	1	0.918079	0.339586	0.469051	149	0.00630874	0.0151286	0.00863947	-67.7842
TAG.50.0	rs48926		1		48927	1	2.09273	0.150175	0.823402	149	0.0143805	0.0151286	0.00863947	-67.7842
TAG.50.0	rs48986		1		48987	1	0.177664	0.674017	0.171329	149	0.00122085	0.0151286	0.00863947	-67.7842
TAG.50.0	rs49023		1		49024	1	0.310779	0.578068	0.238021	149	0.00213557	0.0151286	0.00863947	-67.7842
TAG.50.0	rs49117		1		49118	1	0.571693	0.450822	0.345995	149	0.00392849	0.0151286	0.00863947	-67.7842
TAG.50.0	rs49122		1		49123	1	0.0609925	0.805286	0.0940499	149	0.00041912	0.0151286	0.00863947	-67.7842
TAG.50.0	rs49123		1		49124	1	0.0609925	0.805286	0.0940499	149	0.00041912	0.0151286	0.00863947	-67.7842
TAG.50.0	rs49138		1		49139	1	1.52236	0.21933	0.658903	145	0.0106352	0.0151286	0.00863947	-67.7842
TAG.50.0	rs49144		1		49145	1	0.889198	0.347367	0.459212	141	0.00638852	0.0151286	0.00863947	-67.7842
TAG.50.0	rs49150		1		49151	1	1.08242	0.300031	0.522834	139	0.00792005	0.0151286	0.00863947	-67.7842
TAG.50.0	rs49172		1		49173	1	2.34918	0.127558	0.894293	148	0.0163735	0.0151286	0.00863947	-67.7842
TAG.50.0	rs49400		1		49401	1	1.58975	0.209401	0.679022	149	0.0109243	0.0151286	0.00863947	-67.7842
TAG.50.0	rs49617		1		49618	1	0.719212	0.39783	0.400303	147	0.0051474	0.0151286	0.00863947	-67.7842
TAG.50.0	rs49655		1		49656	1	0.593399	0.442387	0.354197	147	0.00424696	0.0151286	0.00863947	-67.7842
TAG.50.0	rs49827		1		49828	1	0.0861087	0.769606	0.113731	149	0.000591711	0.0151286	0.00863947	-67.7842
TAG.50.0	rs49965		1		49966	1	0.0139442	0.906164	0.042793	149	9.582e-05	0.0151286	0.00863947	-67.7842
TAG.50.0	rs49968		1		49969	1	0.00939705	0.92291	0.0348406	149	6.45734e-05	0.0151286	0.00863947	-67.7842
TAG.50.0	rs50158		1		50159	1	8.0441e-06	0.997741	0.000982199	149	5.52764e-08	0.0151286	0.00863947	-67.7842
TAG.50.0	rs50197		1		50198	1	0.798248	0.373109	0.428165	149	0.00548529	0.0151286	0.00863947	-67.7842
TAG.50.0	rs50438		1		50439	1	0.578496	0.448146	0.348581	149	0.00397524	0.0151286	0.00863947	-67.7842
TAG.50.0	rs50441		1		50442	1	0.0269991	0.869714	0.0606234	149	0.000185529	0.0151286	0.00863947	-67.7842
TAG.50.0	rs50459		1		50460	1	0.0333402	0.855381	0.0678402	145	0.000235996	0.0151286	0.00863947	-67.7842
TAG.50.0	rs50547		1		50548	1	1.50744	0.221533	0.654562	149	0.0103586	0.0151286	0.00863947	-67.7842
TAG.50.0	rs50562		1		50563	1	0.253047	0.615706	0.210627	149	0.00173886	0.0151286	0.00863947	-67.7842
TAG.50.0	rs50582		1		50583	1	0.0174203	0.89518	0.0480897	149	0.000119706	0.0151286	0.00863947	-67.7842
TAG.50.0	rs50583		1		50584	1	0.0174203	0.89518	0.0480897	149	0.000119706	0.0151286	0.00863947	-67.7842
TAG.50.0	rs50697		1		50698	1	0.0371946	0.847341	0.0719417	149	0.000255589	0.0151286	0.00863947	-67.7842
TAG.50.0	rs50790		1		50791	1	1.01887	0.31448	0.502406	149	0.00700134	0.0151286	0.00863947	-67.7842
TAG.50.0	rs50821		1		50822	1	0.0456504	0.831115	0.080339	149	0.000313695	0.0151286	0.00863947	-67.7842
TAG.50.0	rs50886		1		50887	1	1.01887	0.31448	0.502406	149	0.00700134	0.0151286	0.00863947	-67.7842
TAG.50.0	rs50941		1		50942	1	0.735463	0.392543	0.406113	149	0.00505386	0.0151286	0.00863947	-67.7842
TAG.50.0	rs50953		1		50954	1	0.0456504	0.831115	0.080339	149	0.000313695	0.0151286	0.00863947	-67.7842
TAG.50.0	rs51249		1		51250	1	2.63092	0.106989	0.970663	149	0.0180788	0.0151286	0.00863947	-67.7842
TAG.50.0	rs51340		1		51341	1	3.60459	0.0596207	1.2246	149	0.0247696	0.0151286	0.00863947	-67.7842
TAG.50.0	rs51385		1		51386	1	1.10562	0.294798	0.530475	149	0.00759742	0.0151286	0.00863947	-67.7842
TAG.50.0	rs51411		1		51412	1	1.10562	0.294798	0.530475	149	0.00759742	0.0151286	0.00863947	-67.7842
TAG.50.0	rs51509		1		51510	1	1.21021	0.273126	0.563637	149	0.00831617	0.0151286	0.00863947	-67.7842
TAG.50.0	rs51521		1		51522	1	1.10562	0.294798	0.530475	149	0.00759742	0.0151286	0.00863947	-67.7842
TAG.50.0	rs51616		1		51617	1	1.10562	0.294798	0.530475	149	0.00759742	0.0151286	0.00863947	-67.7842
TAG.50.0	rs51674		1		51675	1	1.58975	0.209401	0.679022	149	0.0109243	0.0151286	0.00863947	-67.7842
TAG.50.0	rs51828		1		51829	1	2.28731	0.132627	0.877366	149	0.0157176	0.0151286	0.00863947	-67.7842
TAG.50.0	rs51861		1		51862	1	1.74086	0.189123	0.723255	149	0.0119626	0.0151286	0.00863947	-67.7842
TAG.50.0	rs51866		1		51867	1	0.152821	0.696432	0.157121	149	0.00105013	0.0151286	0.00863947	-67.7842
TAG.50.0	rs51906		1		51907	1	1.58975	0.209401	0.679022	149	0.0109243	0.0151286	0.00863947	-67.7842
TAG.50.0	rs51942		1		51943	1	1.58975	0.209401	0.679022	149	0.0109243	0.0151286	0.00863947	-67.7842
TAG.50.0	rs52070		1		52071	1	0.471494	0.493405	0.306797	149	0.00323995	0.0151286	0.00863947	-67.7842
TAG.50.0	rs52121		1		52122	1	1.78167	0.184208	0.734692	139	0.012784	0.0151286	0.00863947	-67.7842
TAG.50.0	rs52141		1		52142	1	3.00863	0.0851216	1.06996	139	0.0215878	0.0151286	0.00863947	-67.7842
TAG.50.0	rs52159		1		52160	1	2.14279	0.145565	0.836942	140	0.0153408	0.0151286	0.00863947	-67.7842
TAG.50.0	rs52354		1		52355	1	2.02255	0.157141	0.80371	149	0.0138983	0.0151286	0.00863947	-67.7842
TAG.50.0	rs52355		1		52356	1	2.02255	0.157141	0.80371	149	0.0138983	0.0151286	0.00863947	-67.7842
TAG.50.0	rs52356		1		52357	1	2.02255	0.157141	0.80371	149	0.0138983	0.0151286	0.00863947	-67.7842
TAG.50.0	rs52436		1		52437	1	3.77383	0.0542222	1.26582	135	0.0284958	0.0151286	0.00863947	-67.7842
TAG.50.0	rs52480		1		52481	1	1.80287	0.181603	0.740878	141	0.0129328	0.0151286	0.00863947	-67.7842
TAG.50.0	rs52569		1		52570	1	2.86047	0.0929439	1.03178	149	0.0196562	0.0151286	0.00863947	-67.7842
TAG.50.0	rs52622		1		52623	1	0.652232	0.420657	0.376072	148	0.00450606	0.0151286	0.00863947	-67.7842
TAG.50.0	rs52677		1		52678	1	0.0192659	0.889801	0.0507072	149	0.000132389	0.0151286	0.00863947	-67.7842
TAG.50.0	rs52783		1		52784	1	1.21021	0.273126	0.563637	149	0.00831617	0.0151286	0.00863947	-67.7842
TAG.50.0	rs52802		1		52803	1	0.0185068	0.89198	0.0496449	149	0.000127173	0.0151286	0.00863947	-67.7842
TAG.50.0	rs52804		1		52805	1	0.0185068	0.89198	0.0496449	149	0.000127173	0.0151286	0.00863947	-67.7842
TAG.50.0	rs53007		1		53008	1	0.172829	0.678229	0.168624	149	0.00118762	0.0151286	0.00863947	-67.7842
TAG.50.0	rs53015		1		53016	1	0.440005	0.508203	0.293963	146	0.0030775	0.0151286	0.00863947	-67.7842
TAG.50.0	rs53018		1		53019	1	0.513696	0.474737	0.323547	145	0.00365949	0.0151286	0.00863947	-67.7842
TAG.50.0	rs53040		1		53041	1	1.1703	0.281173	0.551026	147	0.00804492	0.0151286	0.00863947	-67.7842
TAG.50.0	rs53053		1		53054	1	0.129334	0.719651	0.142878	149	0.000888739	0.0151286	0.00863947	-67.7842
TAG.50.0	rs53069		1		53070	1	0.673376	0.413233	0.383805	149	0.00462722	0.0151286	0.00863947	-67.7842
TAG.50.0	rs53282		1		53283	1	1.28073	0.259644	0.585621	149	0.00880075	0.0151286	0.00863947	-67.7842
TAG.50.0	rs53316		1		53317	1	1.20945	0.273276	0.563399	149	0.00831096	0.0151286	0.00863947	-67.7842
TAG.50.0	rs53355		1		53356	1	1.21021	0.273126	0.563637	149	0.00831617	0.0151286	0.00863947	-67.7842
TAG.50.0	rs53357		1		53358	1	0.143447	0.705436	0.151542	149	0.000985718	0.0151286	0.00863947	-67.7842
TAG.50.0	rs53414		1		53415	1	1.58975	0.209401	0.679022	149	0.0109243	0.0151286	0.00863947	-67.7842
TAG.50.0	rs53478		1		53479	1	4.5956	0.0337454	1.47178	148	0.0321592	0.0151286	0.00863947	-67.7842
TAG.50.0	rs53484		1		53485	1	0.0570282	0.811596	0.0906603	149	0.000391879	0.0151286	0.00863947	-67.7842
TAG.50.0	rs53493		1		53494	1	0.260438	0.610617	0.214231	146	0.00180892	0.0151286	0.00863947	-67.7842
TAG.50.0	rs53496		1		53497	1	6.45628	0.0121704	1.91469	142	0.0455279	0.0151286	0.00863947	-67.7842
TAG.50.0	rs53505		1		53506	1	6.30495	0.0131937	1.87963	143	0.0442839	0.0151286	0.00863947	-67.7842
TAG.50.0	rs53515		1		53516	1	5.72968	0.0180352	1.74388	142	0.0402529	0.0151286	0.00863947	-67.7842
TAG.50.0	rs53517		1		53518	1	5.72968	0.0180352	1.74388	142	0.0402529	0.0151286	0.00863947	-67.7842
TAG.50.0	rs53541		1		53542	1	5.01298	0.0270487	1.56785	122	0.0390146	0.0151286	0.00863947	-67.7842
TAG.50.0	rs53548		1		53549	1	5.40593	0.0218381	1.66079	119	0.042208	0.0151286	0.00863947	-67.7842
TAG.50.0	rs53560		1		53561	1	6.73331	0.0107174	1.96991	118	0.0534206	0.0151286	0.00863947	-67.7842
TAG.50.0	rs53564		1		53565	1	6.64225	0.0112579	1.94854	117	0.0528492	0.0151286	0.00863947	-67.7842
TAG.50.0	rs53571		1		53572	1	7.45191	0.00735235	2.13357	118	0.0591219	0.0151286	0.00863947	-67.7842
TAG.50.0	rs53582		1		53583	1	5.50409	0.020612	1.68588	125	0.0419534	0.0151286	0.00863947	-67.7842
TAG.50.0	rs53589		1		53590	1	5.05443	0.0263887	1.57858	125	0.038526	0.0151286	0.00863947	-67.7842
TAG.50.0	rs53611		1		53612	1	5.122	0.0254218	1.59479	125	0.039041	0.0151286	0.00863947	-67.7842
TAG.50.0	rs53617		1		53618	1	4.57363	0.0344945	1.46225	125	0.0348613	0.0151286	0.00863947	-67.7842
TAG.50.0	rs53751		1		53752	1	3.44576	0.0654579	1.18404	149	0.0236781	0.0151286	0.00863947	-67.7842
TAG.50.0	rs53803		1		53804	1	1.01347	0.315762	0.50064	149	0.00696422	0.0151286	0.00863947	-67.7842
TAG.50.0	rs53866		1		53867	1	1.58975	0.209401	0.679022	149	0.0109243	0.0151286	0.00863947	-67.7842
TAG.50.0	rs53922		1		53923	1	0.657368	0.418829	0.377964	149	0.00451722	0.0151286	0.00863947	-67.7842
TAG.50.0	rs53988		1		53989	1	0.509308	0.477226	0.321276	98	0.00537108	0.0151286	0.00863947	-67.7842
TAG.50.0	rs54001		1		54002	1	0.412733	0.522056	0.282283	105	0.00411622	0.0151286	0.00863947	-67.7842
TAG.50.0	rs54002		1		54003	1	2.21286	0.140011	0.853837	105	0.022069	0.0151286	0.00863947	-67.7842
TAG.50.0	rs54055		1		54056	1	1.28444	0.260052	0.58494	96	0.0132413	0.0151286	0.00863947	-67.7842
TAG.50.0	rs54067		1		54068	1	0.134971	0.714176	0.146195	97	0.00134355	0.0151286	0.00863947	-67.7842
TAG.50.0	rs54154		1		54155	1	1.84218	0.176927	0.752206	142	0.0133197	0.0151286	0.00863947	-67.7842
TAG.50.0	rs54160		1		54161	1	1.30452	0.255367	0.592836	143	0.00982506	0.0151286	0.00863947	-67.7842
TAG.50.0	rs54236		1		54237	1	0.139033	0.709924	0.148788	121	0.00110854	0.0151286	0.00863947	-67.7842
TAG.50.0	rs54379		1		54380	1	4.17628	0.0434735	1.36178	111	0.0353976	0.0151286	0.00863947	-67.7842
TAG.50.0	rs54397		1		54398	1	1.93902	0.166717	0.778021	110	0.0164027	0.0151286	0.00863947	-67.7842
TAG.50.0	rs54422		1		54423	1	5.6847	0.0189438	1.72253	108	0.0534603	0.0151286	0.00863947	-67.7842
TAG.50.0	rs54426		1		54427	1	3.93493	0.0499543	1.30143	108	0.0370051	0.0151286	0.00863947	-67.7842
TAG.50.0	rs54474		1		54475	1	1.74996	0.18887	0.723838	106	0.0171421	0.0151286	0.00863947	-67.7842
TAG.50.0	rs54501		1		54502	1	1.37441	0.243957	0.612686	101	0.013988	0.0151286	0.00863947	-67.7842
TAG.50.0	rs54528		1		54529	1	1.2384	0.268618	0.570865	99	0.0127943	0.0151286	0.00863947	-67.7842
TAG.50.0	rs54530		1		54531	1	1.41964	0.236462	0.626238	99	0.0146668	0.0151286	0.00863947	-67.7842
TAG.50.0	rs54606		1		54607	1	0.0486377	0.825802	0.0831239	133	0.000384196	0.0151286	0.00863947	-67.7842
TAG.50.0	rs54659		1		54660	1	0.0833638	0.773233	0.11169	140	0.000612556	0.0151286	0.00863947	-67.7842
TAG.50.0	rs54745		1		54746	1	1.46526	0.228242	0.641605	138	0.0111563	0.0151286	0.00863947	-67.7842
TAG.50.0	rs54773		1		54774	1	0.13971	0.709143	0.149266	143	0.000994426	0.0151286	0.00863947	-67.7842
TAG.50.0	rs54781		1		54782	1	0.33413	0.564186	0.248577	142	0.00237865	0.0151286	0.00863947	-67.7842
TAG.50.0	rs54794		1		54795	1	0.0387621	0.844219	0.0735449	139	0.000280083	0.0151286	0.00863947	-67.7842
TAG.50.0	rs54804		1		54805	1	0.19373	0.660519	0.180115	143	0.00137892	0.0151286	0.00863947	-67.7842
TAG.50.0	rs54817		1		54818	1	0.00134158	0.970836	0.0128541	140	9.87546e-06	0.0151286	0.00863947	-67.7842
TAG.50.0	rs54840		1		54841	1	1.50306	0.222336	0.652991	140	0.0111652	0.0151286	0.00863947	-67.7842
TAG.50.0	rs54902		1		54903	1	0.0271648	0.869329	0.0608159	143	0.000193353	0.0151286	0.00863947	-67.7842
TAG.50.0	rs54978		1		54979	1	2.93052	0.0892678	1.0493	137	0.0222047	0.0151286	0.00863947	-67.7842
TAG.50.0	rs55025		1		55026	1	1.35113	0.247163	0.607017	138	0.0100098	0.0151286	0.00863947	-67.7842
TAG.50.0	rs55076		1		55077	1	2.77652	0.0980636	1.00849	135	0.0218204	0.0151286	0.00863947	-67.7842
TAG.50.0	rs55097		1		55098	1	1.85163	0.176023	0.75443	131	0.0158737	0.0151286	0.00863947	-67.7842
TAG.50.0	rs55104		1		55105	1	3.01014	0.0852299	1.06941	129	0.024606	0.0151286	0.00863947	-67.7842
TAG.50.0	rs55133		1		55134	1	0.0215309	0.883615	0.0537368	113	0.00019622	0.0151286	0.00863947	-67.7842
TAG.50.0	rs55135		1		55136	1	1.22657	0.270629	0.567625	109	0.0118748	0.0151286	0.00863947	-67.7842
TAG.50.0	rs55136		1		55137	1	3.08245	0.082003	1.08617	112	0.0283703	0.0151286	0.00863947	-67.7842
TAG.50.0	rs55165		1		55166	1	0.403856	0.526616	0.278506	101	0.00414858	0.0151286	0.00863947	-67.7842
TAG.50.0	rs55194		1		55195	1	0.502539	0.480123	0.318648	100	0.00507335	0.0151286	0.00863947	-67.7842
TAG.50.0	rs55205		1		55206	1	0.244412	0.622216	0.206059	97	0.00245322	0.0151286	0.00863947	-67.7842
TAG.50.0	rs55237		1		55238	1	1.68	0.197013	0.705506	148	0.0116257	0.0151286	0.00863947	-67.7842
TAG.50.0	rs55334		1		55335	1	2.9767	0.0866167	1.0624	149	0.0204549	0.0151286	0.00863947	-67.7842
TAG.50.0	rs55343		1		55344	1	1.60468	0.207286	0.683431	149	0.0110269	0.0151286	0.00863947	-67.7842
TAG.50.0	rs55457		1		55458	1	1.45074	0.230385	0.637546	149	0.00996901	0.0151286	0.00863947	-67.7842
TAG.50.0	rs55603		1		55604	1	0.0214487	0.883768	0.0536617	149	0.000147388	0.0151286	0.00863947	-67.7842
TAG.50.0	rs55751		1		55752	1	0.00400543	0.949625	0.0224481	149	2.7524e-05	0.0151286	0.00863947	-67.7842
TAG.50.0	rs55777		1		55778	1	0.0546759	0.81545	0.0886027	149	0.000375715	0.0151286	0.00863947	-67.7842
TAG.50.0	rs55835		1		55836	1	0.0332387	0.855592	0.0677332	149	0.000228405	0.0151286	0.00863947	-67.7842
TAG.50.0	rs56020		1		56021	1	0.0546759	0.81545	0.0886027	149	0.000375715	0.0151286	0.00863947	-67.7842
TAG.50.0	rs56191		1		56192	1	1.60468	0.207286	0.683431	149	0.0110269	0.0151286	0.00863947	-67.7842
TAG.50.0	rs56203		1		56204	1	0.0546759	0.81545	0.0886027	149	0.000375715	0.0151286	0.00863947	-67.7842
TAG.50.0	rs56293		1		56294	1	0.000349723	0.985106	0.00651721	149	2.40318e-06	0.0151286	0.00863947	-67.7842
TAG.50.0	rs56296		1		56297	1	0.000349723	0.985106	0.00651721	149	2.40318e-06	0.0151286	0.00863947	-67.7842
TAG.50.0	rs56300		1		56301	1	0.000349723	0.985106	0.00651721	149	2.40318e-06	0.0151286	0.00863947	-67.7842
TAG.50.0	rs56386		1		56387	1	1.60468	0.207286	0.683431	149	0.0110269	0.0151286	0.00863947	-67.7842
TAG.50.0	rs56401		1		56402	1	1.60468	0.207286	0.683431	149	0.0110269	0.0151286	0.00863947	-67.7842
TAG.50.0	rs56488		1		56489	1	1.60468	0.207286	0.683431	149	0.0110269	0.0151286	0.00863947	-67.7842
TAG.50.0	rs56533		1		56534	1	1.07802	0.300893	0.521588	148	0.0074477	0.0151286	0.00863947	-67.7842
TAG.50.0	rs56572		1		56573	1	1.60616	0.207078	0.683866	149	0.011037	0.0151286	0.00863947	-67.7842
TAG.50.0	rs56590		1		56591	1	1.25231	0.264975	0.576795	149	0.00860546	0.0151286	0.00863947	-67.7842
TAG.50.0	rs56682		1		56683	1	1.25231	0.264975	0.576795	149	0.00860546	0.0151286	0.00863947	-67.7842
TAG.50.0	rs56791		1		56792	1	2.9193	0.0896804	1.0473	149	0.0200605	0.0151286	0.00863947	-67.7842
TAG.50.0	rs56830		1		56831	1	0.060456	0.806127	0.0935967	149	0.000415434	0.0151286	0.00863947	-67.7842
TAG.50.0	rs56842		1		56843	1	5.17933	0.0243642	1.61325	146	0.0369	0.0151286	0.00863947	-67.7842
TAG.50.0	rs56844		1		56845	1	1.11051	0.293786	0.531969	145	0.0079589	0.0151286	0.00863947	-67.7842
TAG.50.0	rs56852		1		56853	1	0.782092	0.378008	0.422499	146	0.00557627	0.0151286	0.00863947	-67.7842
TAG.50.0	rs56856		1		56857	1	0.927491	0.337153	0.472173	147	0.00642202	0.0151286	0.00863947	-67.7842
TAG.50.0	rs56883		1		56884	1	0.0166884	0.897394	0.0470168	148	0.000114928	0.0151286	0.00863947	-67.7842
TAG.50.0	rs56885		1		56886	1	0.0166884	0.897394	0.0470168	148	0.000114928	0.0151286	0.00863947	-67.7842
TAG.50.0	rs56891		1		56892	1	0.00800767	0.928821	0.0320679	148	5.51466e-05	0.0151286	0.00863947	-67.7842
TAG.50.0	rs56967		1		56968	1	0.616127	0.43378	0.362731	149	0.00423382	0.0151286	0.00863947	-67.7842
TAG.50.0	rs56978		1		56979	1	5.09228	0.0255489	1.59263	148	0.0351809	0.0151286	0.00863947	-67.7842
TAG.50.0	rs57009		1		57010	1	0.562532	0.454787	0.342192	119	0.00438247	0.0151286	0.00863947	-67.7842
TAG.50.0	rs57027		1		57028	1	0.0243817	0.876201	0.0573962	116	0.000198685	0.0151286	0.00863947	-67.7842
TAG.50.0	rs57035		1		57036	1	0.593688	0.442353	0.354231	139	0.00429273	0.0151286	0.00863947	-67.7842
TAG.50.0	rs57042		1		57043	1	2.40237	0.123378	0.908764	147	0.0166565	0.0151286	0.00863947	-67.7842
TAG.50.0	rs57080		1		57081	1	0.482687	0.488327	0.311289	149	0.00331687	0.0151286	0.00863947	-67.7842
TAG.50.0	rs57089		1		57090	1	0.0326748	0.856809	0.0671161	149	0.000224531	0.0151286	0.00863947	-67.7842
TAG.50.0	rs57090		1		57091	1	0.0417907	0.838308	0.0765964	149	0.000287172	0.0151286	0.00863947	-67.7842
TAG.50.0	rs57171		1		57172	1	4.53973	0.0348157	1.45822	149	0.0311955	0.0151286	0.00863947	-67.7842
TAG.50.0	rs57186		1		57187	1	1.52199	0.219329	0.658904	149	0.0104586	0.0151286	0.00863947	-67.7842
TAG.50.0	rs57197		1		57198	1	5.44348	0.0210258	1.67725	149	0.0374058	0.0151286	0.00863947	-67.7842
TAG.50.0	rs57212		1		57213	1	0.0026692	0.958889	0.0182317	116	2.1362e-05	0.0151286	0.00863947	-67.7842
TAG.50.0	rs57229		1		57230	1	3.26132	0.073642	1.13287	116	0.0267507	0.0151286	0.00863947	-67.7842
TAG.50.0	rs57234		1		57235	1	2.22729	0.138216	0.859442	125	0.0169736	0.0151286	0.00863947	-67.7842
TAG.50.0	rs57235		1		57236	1	2.22729	0.138216	0.859442	125	0.0169736	0.0151286	0.00863947	-67.7842
TAG.50.0	rs57239		1		57240	1	0.830618	0.363794	0.439145	134	0.00612655	0.0151286	0.00863947	-67.7842
TAG.50.0	rs57240		1		57241	1	0.246027	0.620699	0.207119	139	0.00180415	0.0151286	0.00863947	-67.7842
TAG.50.0	rs57242		1		57243	1	0.566433	0.452971	0.343929	142	0.00407548	0.0151286	0.00863947	-67.7842
TAG.50.0	rs57281		1		57282	1	1.08995	0.298232	0.525446	149	0.00748978	0.0151286	0.00863947	-67.7842
TAG.50.0	rs57285		1		57286	1	1.00567	0.317624	0.498086	149	0.00691064	0.0151286	0.00863947	-67.7842
TAG.50.0	rs57369		1		57370	1	1.60468	0.207286	0.683431	149	0.0110269	0.0151286	0.00863947	-67.7842
TAG.50.0	rs57431		1		57432	1	0.205677	0.65086	0.186512	149	0.00141334	0.0151286	0.00863947	-67.7842
TAG.50.0	rs57483		1		57484	1	1.65805	0.199932	0.699117	149	0.0113936	0.0151286	0.00863947	-67.7842
TAG.50.0	rs57494		1		57495	1	0.294031	0.588487	0.230263	149	0.00202049	0.0151286	0.00863947	-67.7842
TAG.50.0	rs57525		1		57526	1	2.16631	0.143246	0.843916	149	0.0148862	0.0151286	0.00863947	-67.7842
TAG.50.0	rs57545		1		57546	1	2.10396	0.149093	0.826542	149	0.0144577	0.0151286	0.00863947	-67.7842
TAG.50.0	rs57640		1		57641	1	1.60468	0.207286	0.683431	149	0.0110269	0.0151286	0.00863947	-67.7842
TAG.50.0	rs57684		1		57685	1	1.58975	0.209401	0.679022	149	0.0109243	0.0151286	0.00863947	-67.7842
TAG.50.0	rs57696		1		57697	1	1.16658	0.28191	0.549889	149	0.00801637	0.0151286	0.00863947	-67.7842
TAG.50.0	rs57788		1		57789	1	1.60468	0.207286	0.683431	149	0.0110269	0.0151286	0.00863947	-67.7842
TAG.50.0	rs57814		1		57815	1	2.16411	0.143448	0.843305	149	0.0148711	0.0151286	0.00863947	-67.7842
TAG.50.0	rs57854		1		57855	1	1.60468	0.207286	0.683431	149	0.0110269	0.0151286	0.00863947	-67.7842
TAG.50.0	rs57885		1		57886	1	0.155392	0.694018	0.158629	149	0.0010678	0.0151286	0.00863947	-67.7842
TAG.50.0	rs57889		1		57890	1	0.342714	0.559183	0.252446	149	0.00235502	0.0151286	0.00863947	-67.7842
TAG.50.0	rs57890		1		57891	1	0.205041	0.651415	0.186142	139	0.00149893	0.0151286	0.00863947	-67.7842
TAG.50.0	rs57943		1		57944	1	1.78545	0.183589	0.736153	149	0.012269	0.0151286	0.00863947	-67.7842
TAG.50.0	rs57999		1		58000	1	0.205677	0.65086	0.186512	149	0.00141334	0.0151286	0.00863947	-67.7842
TAG.50.0	rs58045		1		58046	1	1.6355	0.203001	0.692501	149	0.0112386	0.0151286	0.00863947	-67.7842
TAG.50.0	rs58178		1		58179	1	0.0600613	0.806748	0.0932621	149	0.000412721	0.0151286	0.00863947	-67.7842
TAG.50.0	rs58275		1		58276	1	0.205677	0.65086	0.186512	149	0.00141334	0.0151286	0.00863947	-67.7842
TAG.50.0	rs58337		1		58338	1	1.12135	0.291401	0.535509	149	0.00770554	0.0151286	0.00863947	-67.7842
TAG.50.0	rs58350		1		58351	1	1.69988	0.194384	0.711339	149	0.011681	0.0151286	0.00863947	-67.7842
TAG.50.0	rs58359		1		58360	1	0.205677	0.65086	0.186512	149	0.00141334	0.0151286	0.00863947	-67.7842
TAG.50.0	rs58380		1		58381	1	1.63885	0.202571	0.693422	147	0.0113404	0.0151286	0.00863947	-67.7842
TAG.50.0	rs58399		1		58400	1	1.6487	0.201242	0.696281	146	0.0114102	0.0151286	0.00863947	-67.7842
TAG.50.0	rs58414		1		58415	1	1.6487	0.201242	0.696281	146	0.0114102	0.0151286	0.00863947	-67.7842
TAG.50.0	rs58416		1		58417	1	1.6487	0.201242	0.696281	146	0.0114102	0.0151286	0.00863947	-67.7842
TAG.50.0	rs58425		1		58426	1	1.63056	0.203724	0.690958	146	0.0112847	0.0151286	0.00863947	-67.7842
TAG.50.0	rs58506		1		58507	1	1.60468	0.207286	0.683431	149	0.0110269	0.0151286	0.00863947	-67.7842
TAG.50.0	rs58600		1		58601	1	1.28073	0.259644	0.585621	149	0.00880075	0.0151286	0.00863947	-67.7842
TAG.50.0	rs58617		1		58618	1	0.106831	0.744256	0.128277	149	0.000734105	0.0151286	0.00863947	-67.7842
TAG.50.0	rs58638		1		58639	1	0.758238	0.38533	0.414167	149	0.00521036	0.0151286	0.00863947	-67.7842
TAG.50.0	rs58694		1		58695	1	1.60468	0.207286	0.683431	149	0.0110269	0.0151286	0.00863947	-67.7842
TAG.50.0	rs58716		1		58717	1	1.60468	0.207286	0.683431	149	0.0110269	0.0151286	0.00863947	-67.7842
TAG.50.0	rs59009		1		59010	1	0.205677	0.65086	0.186512	149	0.00141334	0.0151286	0.00863947	-67.7842
TAG.50.0	rs59349		1		59350	1	2.38963	0.124338	0.905397	149	0.0164207	0.0151286	0.00863947	-67.7842
TAG.50.0	rs59467		1		59468	1	2.38963	0.124338	0.905397	149	0.0164207	0.0151286	0.00863947	-67.7842
TAG.50.0	rs59762		1		59763	1	0.0749291	0.784683	0.105306	149	0.000514888	0.0151286	0.00863947	-67.7842
TAG.50.0	rs59953		1		59954	1	2.38963	0.124338	0.905397	149	0.0164207	0.0151286	0.00863947	-67.7842
TAG.50.0	rs60151		1		60152	1	0.127036	0.722047	0.141434	149	0.000872948	0.0151286	0.00863947	-67.7842
TAG.50.0	rs60152		1		60153	1	0.127036	0.722047	0.141434	149	0.000872948	0.0151286	0.00863947	-67.7842
TAG.50.0	rs60153		1		60154	1	0.127036	0.722047	0.141434	149	0.000872948	0.0151286	0.00863947	-67.7842
TAG.50.0	rs60165		1		60166	1	2.97204	0.0868612	1.06117	149	0.0204229	0.0151286	0.00863947	-67.7842
TAG.50.0	rs60353		1		60354	1	2.38963	0.124338	0.905397	149	0.0164207	0.0151286	0.00863947	-67.7842
TAG.50.0	rs60988		1		60989	1	1.36997	0.243751	0.613053	149	0.00941395	0.0151286	0.00863947	-67.7842
TAG.50.0	rs60989		1		60990	1	2.34995	0.127481	0.894555	149	0.0161481	0.0151286	0.00863947	-67.7842
TAG.50.0	rs61152		1		61153	1	1.45074	0.230385	0.637546	149	0.00996901	0.0151286	0.00863947	-67.7842
TAG.50.0	rs61217		1		61218	1	0.092472	0.761497	0.118332	149	0.000635437	0.0151286	0.00863947	-67.7842
TAG.50.0	rs61221		1		61222	1	0.000129637	0.990931	0.00395642	149	8.90826e-07	0.0151286	0.00863947	-67.7842
TAG.50.0	rs61223		1		61224	1	0.000129637	0.990931	0.00395642	149	8.90826e-07	0.0151286	0.00863947	-67.7842
TAG.50.0	rs61323		1		61324	1	2.38963	0.124338	0.905397	149	0.0164207	0.0151286	0.00863947	-67.7842
TAG.50.0	rs61580		1		61581	1	2.38963	0.124338	0.905397	149	0.0164207	0.0151286	0.00863947	-67.7842
TAG.50.0	rs61614		1		61615	1	0.0742742	0.785603	0.104797	149	0.000510388	0.0151286	0.00863947	-67.7842
TAG.50.0	rs61748		1		61749	1	1.20688	0.273784	0.562591	149	0.00829328	0.0151286	0.00863947	-67.7842
TAG.50.0	rs61883		1		61884	1	2.38963	0.124338	0.905397	149	0.0164207	0.0151286	0.00863947	-67.7842
TAG.50.0	rs62043		1		62044	1	1.04154	0.309174	0.509796	149	0.00715714	0.0151286	0.00863947	-67.7842
TAG.50.0	rs62052		1		62053	1	0.0124426	0.911339	0.0403203	149	8.55011e-05	0.0151286	0.00863947	-67.7842
TAG.50.0	rs62055		1		62056	1	0.023956	0.877214	0.0568946	149	0.000164618	0.0151286	0.00863947	-67.7842
TAG.50.0	rs62070		1		62071	1	1.37282	0.243263	0.613924	149	0.00943356	0.0151286	0.00863947	-67.7842
TAG.50.0	rs62092		1		62093	1	1.13395	0.288717	0.539528	149	0.00779212	0.0151286	0.00863947	-67.7842
TAG.50.0	rs62096		1		62097	1	0.847391	0.358831	0.44511	149	0.00582299	0.0151286	0.00863947	-67.7842
TAG.50.0	rs62112		1		62113	1	1.22482	0.270263	0.568214	149	0.00841655	0.0151286	0.00863947	-67.7842
TAG.50.0	rs62123		1		62124	1	1.84458	0.17654	0.753158	149	0.0126753	0.0151286	0.00863947	-67.7842
TAG.50.0	rs62152		1		62153	1	1.37282	0.243263	0.613924	149	0.00943356	0.0151286	0.00863947	-67.7842
TAG.50.0	rs62239		1		62240	1	1.37282	0.243263	0.613924	149	0.00943356	0.0151286	0.00863947	-67.7842
TAG.50.0	rs62277		1		62278	1	1.37282	0.243263	0.613924	149	0.00943356	0.0151286	0.00863947	-67.7842
TAG.50.0	rs62308		1		62309	1	1.37282	0.243263	0.613924	149	0.00943356	0.0151286	0.00863947	-67.7842
TAG.50.0	rs62313		1		62314	1	0.0623999	0.803098	0.0952313	149	0.000428791	0.0151286	0.00863947	-67.7842
TAG.50.0	rs62320		1		62321	1	1.32249	0.252051	0.598511	149	0.00908773	0.0151286	0.00863947	-67.7842
TAG.50.0	rs62437		1		62438	1	2.79357	0.096815	1.01406	149	0.0191965	0.0151286	0.00863947	-67.7842
TAG.50.0	rs62461		1		62462	1	1.49323	0.223712	0.650311	149	0.010261	0.0151286	0.00863947	-67.7842
TAG.50.0	rs62557		1		62558	1	1.90653	0.169648	0.770452	139	0.0136883	0.0151286	0.00863947	-67.7842
TAG.50.0	rs62607		1		62608	1	1.81643	0.179855	0.745078	149	0.0124819	0.0151286	0.00863947	-67.7842
TAG.50.0	rs62626		1		62627	1	1.37282	0.243263	0.613924	149	0.00943356	0.0151286	0.00863947	-67.7842
TAG.50.0	rs62680		1		62681	1	1.32249	0.252051	0.598511	149	0.00908773	0.0151286	0.00863947	-67.7842
TAG.50.0	rs62715		1		62716	1	1.32249	0.252051	0.598511	149	0.00908773	0.0151286	0.00863947	-67.7842
TAG.50.0	rs62722		1		62723	1	1.32249	0.252051	0.598511	149	0.00908773	0.0151286	0.00863947	-67.7842
TAG.50.0	rs62736		1		62737	1	1.32249	0.252051	0.598511	149	0.00908773	0.0151286	0.00863947	-67.7842
TAG.50.0	rs62779		1		62780	1	0.00881507	0.925328	0.0337042	149	6.05743e-05	0.0151286	0.00863947	-67.7842
TAG.50.0	rs62787		1		62788	1	0.00109233	0.97368	0.0115837	149	7.50614e-06	0.0151286	0.00863947	-67.7842
TAG.50.0	rs62832		1		62833	1	1.37282	0.243263	0.613924	149	0.00943356	0.0151286	0.00863947	-67.7842
TAG.50.0	rs62857		1		62858	1	1.37282	0.243263	0.613924	149	0.00943356	0.0151286	0.00863947	-67.7842
TAG.50.0	rs62870		1		62871	1	0.715047	0.399176	0.398835	149	0.00491356	0.0151286	0.00863947	-67.7842
TAG.50.0	rs62891		1		62892	1	1.37282	0.243263	0.613924	149	0.00943356	0.0151286	0.00863947	-67.7842
TAG.50.0	rs62920		1		62921	1	1.37282	0.243263	0.613924	149	0.00943356	0.0151286	0.00863947	-67.7842
TAG.50.0	rs62934		1		62935	1	1.37282	0.243263	0.613924	149	0.00943356	0.0151286	0.00863947	-67.7842
TAG.50.0	rs63032		1		63033	1	1.37282	0.243263	0.613924	149	0.00943356	0.0151286	0.00863947	-67.7842
TAG.50.0	rs63041		1		63042	1	1.37282	0.243263	0.613924	149	0.00943356	0.0151286	0.00863947	-67.7842
TAG.50.0	rs63053		1		63054	1	1.37282	0.243263	0.613924	149	0.00943356	0.0151286	0.00863947	-67.7842
TAG.50.0	rs63098		1		63099	1	1.37282	0.243263	0.613924	149	0.00943356	0.0151286	0.00863947	-67.7842
TAG.50.0	rs63099		1		63100	1	2.38963	0.124338	0.905397	149	0.0164207	0.0151286	0.00863947	-67.7842
TAG.50.0	rs63185		1		63186	1	2.38247	0.12501	0.903054	142	0.0169493	0.0151286	0.00863947	-67.7842
TAG.50.0	rs63215		1		63216	1	2.01004	0.158421	0.800186	149	0.0138123	0.0151286	0.00863947	-67.7842
TAG.50.0	rs63218		1		63219	1	2.77366	0.0980008	1.00877	149	0.0190597	0.0151286	0.00863947	-67.7842
TAG.50.0	rs63289		1		63290	1	1.37282	0.243263	0.613924	149	0.00943356	0.0151286	0.00863947	-67.7842
TAG.50.0	rs63302		1		63303	1	1.37282	0.243263	0.613924	149	0.00943356	0.0151286	0.00863947	-67.7842
TAG.50.0	rs63321		1		63322	1	1.37289	0.243264	0.613923	148	0.00943408	0.0151286	0.00863947	-67.7842
TAG.50.0	rs63352		1		63353	1	0.0623999	0.803098	0.0952313	149	0.000428791	0.0151286	0.00863947	-67.7842
TAG.50.0	rs63452		1		63453	1	2.75756	0.0989718	1.00449	149	0.018949	0.0151286	0.00863947	-67.7842
TAG.50.0	rs63481		1		63482	1	1.67034	0.198283	0.702714	149	0.011478	0.0151286	0.00863947	-67.7842
TAG.50.0	rs63519		1		63520	1	0.45991	0.498754	0.302113	149	0.00316035	0.0151286	0.00863947	-67.7842
TAG.50.0	rs63530		1		63531	1	2.03571	0.155807	0.807413	149	0.0139887	0.0151286	0.00863947	-67.7842
TAG.50.0	rs63533		1		63534	1	2.03571	0.155807	0.807413	149	0.0139887	0.0151286	0.00863947	-67.7842
TAG.50.0	rs63542		1		63543	1	2.75756	0.0989718	1.00449	149	0.018949	0.0151286	0.00863947	-67.7842
TAG.50.0	rs63727		1		63728	1	0.0470987	0.828511	0.0817015	143	0.000329699	0.0151286	0.00863947	-67.7842
TAG.50.0	rs63741		1		63742	1	1.47156	0.227086	0.643809	149	0.0101121	0.0151286	0.00863947	-67.7842
TAG.50.0	rs63759		1		63760	1	0.0680261	0.794605	0.0998485	149	0.000467453	0.0151286	0.00863947	-67.7842
TAG.50.0	rs63791		1		63792	1	0.0680261	0.794605	0.0998485	149	0.000467453	0.0151286	0.00863947	-67.7842
TAG.50.0	rs63924		1		63925	1	0.814983	0.368169	0.433953	148	0.00563045	0.0151286	0.00863947	-67.7842
TAG.50.0	rs64004		1		64005	1	2.77366	0.0980008	1.00877	149	0.0190597	0.0151286	0.00863947	-67.7842
TAG.50.0	rs64053		1		64054	1	2.88608	0.0916178	1.03802	142	0.0204467	0.0151286	0.00863947	-67.7842
TAG.50.0	rs64056		1		64057	1	2.88608	0.0916178	1.03802	142	0.0204467	0.0151286	0.00863947	-67.7842
TAG.50.0	rs64073		1		64074	1	0.0778357	0.78067	0.107533	143	0.000546843	0.0151286	0.00863947	-67.7842
TAG.50.0	rs64103		1		64104	1	0.327743	0.567951	0.245689	139	0.00242532	0.0151286	0.00863947	-67.7842
TAG.50.0	rs64113		1		64114	1	0.0682817	0.794231	0.100053	148	0.00047436	0.0151286	0.00863947	-67.7842
TAG.50.0	rs64155		1		64156	1	1.77167	0.185279	0.732173	149	0.0121743	0.0151286	0.00863947	-67.7842
TAG.50.0	rs64215		1		64216	1	0.0307122	0.86113	0.0649312	149	0.000211044	0.0151286	0.00863947	-67.7842
TAG.50.0	rs64216		1		64217	1	0.00558439	0.940534	0.0266254	149	3.83741e-05	0.0151286	0.00863947	-67.7842
TAG.50.0	rs64234		1		64235	1	2.60719	0.108584	0.964233	148	0.0179656	0.0151286	0.00863947	-67.7842
TAG.50.0	rs64242		1		64243	1	1.22501	0.270237	0.568255	148	0.00844132	0.0151286	0.00863947	-67.7842
TAG.50.0	rs64245		1		64246	1	0.030306	0.862044	0.0644706	148	0.000208833	0.0151286	0.00863947	-67.7842
TAG.50.0	rs64273		1		64274	1	1.15984	0.2833	0.547753	149	0.00797002	0.0151286	0.00863947	-67.7842
TAG.50.0	rs64275		1		64276	1	1.15984	0.2833	0.547753	149	0.00797002	0.0151286	0.00863947	-67.7842
TAG.50.0	rs64351		1		64352	1	0.00570754	0.939883	0.0269261	149	3.92204e-05	0.0151286	0.00863947	-67.7842
TAG.50.0	rs64371		1		64372	1	0.0378	0.846119	0.0725684	149	0.000259749	0.0151286	0.00863947	-67.7842
TAG.50.0	rs64428		1		64429	1	0.0037444	0.951292	0.0216864	149	2.57303e-05	0.0151286	0.00863947	-67.7842
TAG.50.0	rs64484		1		64485	1	0.092472	0.761497	0.118332	149	0.000635437	0.0151286	0.00863947	-67.7842
TAG.50.0	rs64506		1		64507	1	3.75966	0.0544588	1.26393	149	0.0258351	0.0151286	0.00863947	-67.7842
TAG.50.0	rs64511		1		64512	1	1.20581	0.274009	0.562235	148	0.008309	0.0151286	0.00863947	-67.7842
TAG.50.0	rs64517		1		64518	1	0.00319739	0.954986	0.0200031	149	2.19714e-05	0.0151286	0.00863947	-67.7842
TAG.50.0	rs64673		1		64674	1	0.919038	0.339357	0.469343	147	0.00634288	0.0151286	0.00863947	-67.7842
TAG.50.0	rs64691		1		64692	1	1.74086	0.189123	0.723255	149	0.0119626	0.0151286	0.00863947	-67.7842
TAG.50.0	rs64789		1		64790	1	3.49106	0.0637327	1.19564	149	0.0239894	0.0151286	0.00863947	-67.7842
TAG.50.0	rs64873		1		64874	1	2.50985	0.115346	0.937999	148	0.017255	0.0151286	0.00863947	-67.7842
TAG.50.0	rs64897		1		64898	1	2.47483	0.117892	0.928515	148	0.0170978	0.0151286	0.00863947	-67.7842
TAG.50.0	rs64969		1		64970	1	0.727778	0.395021	0.40338	149	0.00500105	0.0151286	0.00863947	-67.7842
TAG.50.0	rs64979		1		64980	1	0.119869	0.729686	0.136864	148	0.000828133	0.0151286	0.00863947	-67.7842
TAG.50.0	rs65015		1		65016	1	0.0420868	0.837744	0.0768886	149	0.000289206	0.0151286	0.00863947	-67.7842
TAG.50.0	rs65025		1		65026	1	0.52837	0.468481	0.329308	148	0.00365634	0.0151286	0.00863947	-67.7842
TAG.50.0	rs65081		1		65082	1	2.7417	0.0999847	1.00007	146	0.0192124	0.0151286	0.00863947	-67.7842
TAG.50.0	rs65083		1		65084	1	0.0393291	0.843082	0.0741303	147	0.000275588	0.0151286	0.00863947	-67.7842
TAG.50.0	rs65149		1		65150	1	2.38963	0.124338	0.905397	149	0.0164207	0.0151286	0.00863947	-67.7842
TAG.50.0	rs65160		1		65161	1	2.49891	0.116134	0.93504	148	0.0171798	0.0151286	0.00863947	-67.7842
TAG.50.0	rs65244		1		65245	1	0.673376	0.413233	0.383805	149	0.00462722	0.0151286	0.00863947	-67.7842
TAG.50.0	rs65294		1		65295	1	0.0466218	0.829357	0.0812584	148	0.00032052	0.0151286	0.00863947	-67.7842
TAG.50.0	rs65373		1		65374	1	0.030456	0.861705	0.0646415	149	0.000209283	0.0151286	0.00863947	-67.7842
TAG.50.0	rs65384		1		65385	1	0.580102	0.447518	0.349189	149	0.00398627	0.0151286	0.00863947	-67.7842
TAG.50.0	rs65397		1		65398	1	1.1441	0.286577	0.542759	149	0.0078619	0.0151286	0.00863947	-67.7842
TAG.50.0	rs65403		1		65404	1	1.1441	0.286577	0.542759	149	0.0078619	0.0151286	0.00863947	-67.7842
TAG.50.0	rs65427		1		65428	1	0.673376	0.413233	0.383805	149	0.00462722	0.0151286	0.00863947	-67.7842
TAG.50.0	rs65507		1		65508	1	0.0271745	0.869296	0.0608325	149	0.000186734	0.0151286	0.00863947	-67.7842
TAG.50.0	rs65614		1		65615	1	0.219146	0.640399	0.193549	149	0.0015059	0.0151286	0.00863947	-67.7842
TAG.50.0	rs65703		1		65704	1	0.673376	0.413233	0.383805	149	0.00462722	0.0151286	0.00863947	-67.7842
TAG.50.0	rs65957		1		65958	1	0.233396	0.629751	0.200831	149	0.00160382	0.0151286	0.00863947	-67.7842
TAG.50.0	rs66009		1		66010	1	0.119122	0.730492	0.136384	149	0.000818568	0.0151286	0.00863947	-67.7842
TAG.50.0	rs66061		1		66062	1	0.311835	0.577671	0.238319	117	0.00254017	0.0151286	0.00863947	-67.7842
TAG.50.0	rs66062		1		66063	1	0.0627554	0.802652	0.0954729	117	0.0005112	0.0151286	0.00863947	-67.7842
TAG.50.0	rs66082		1		66083	1	1.53049	0.218627	0.660297	117	0.0130165	0.0151286	0.00863947	-67.7842
TAG.50.0	rs66092		1		66093	1	2.50545	0.116273	0.934522	117	0.0213083	0.0151286	0.00863947	-67.7842
TAG.50.0	rs66131		1		66132	1	0.159706	0.690195	0.161028	116	0.00139731	0.0151286	0.00863947	-67.7842
TAG.50.0	rs66141		1		66142	1	1.38149e-05	0.997041	0.00128695	116	1.2087e-07	0.0151286	0.00863947	-67.7842
TAG.50.0	rs66156		1		66157	1	0.0850987	0.771024	0.112932	121	0.000723997	0.0151286	0.00863947	-67.7842
TAG.50.0	rs66178		1		66179	1	0.455208	0.501226	0.299966	120	0.00389819	0.0151286	0.00863947	-67.7842
TAG.50.0	rs66219		1		66220	1	0.0662078	0.797389	0.09833	123	0.000543925	0.0151286	0.00863947	-67.7842
TAG.50.0	rs66250		1		66251	1	0.921911	0.338988	0.469815	120	0.00762826	0.0151286	0.00863947	-67.7842
TAG.50.0	rs66259		1		66260	1	0.0714748	0.789657	0.102562	126	0.000569515	0.0151286	0.00863947	-67.7842
TAG.50.0	rs66280		1		66281	1	1.59714	0.208351	0.681205	149	0.010975	0.0151286	0.00863947	-67.7842
TAG.50.0	rs66281		1		66282	1	1.59714	0.208351	0.681205	149	0.010975	0.0151286	0.00863947	-67.7842
TAG.50.0	rs66282		1		66283	1	1.59714	0.208351	0.681205	149	0.010975	0.0151286	0.00863947	-67.7842
TAG.50.0	rs66295		1		66296	1	0.552636	0.458462	0.338697	148	0.00382292	0.0151286	0.00863947	-67.7842
TAG.50.0	rs66399		1		66400	1	0.169009	0.681605	0.166467	149	0.00116137	0.0151286	0.00863947	-67.7842
TAG.50.0	rs66482		1		66483	1	0.152454	0.696778	0.156905	149	0.00104761	0.0151286	0.00863947	-67.7842
TAG.50.0	rs66596		1		66597	1	0.673376	0.413233	0.383805	149	0.00462722	0.0151286	0.00863947	-67.7842
TAG.50.0	rs66671		1		66672	1	0.00285097	0.957492	0.018865	149	1.95909e-05	0.0151286	0.00863947	-67.7842
TAG.50.0	rs66700		1		66701	1	2.11579	0.147963	0.829846	149	0.014539	0.0151286	0.00863947	-67.7842
TAG.50.0	rs66727		1		66728	1	0.151254	0.697915	0.156198	149	0.00103937	0.0151286	0.00863947	-67.7842
TAG.50.0	rs66773		1		66774	1	0.143678	0.70521	0.151681	149	0.000987307	0.0151286	0.00863947	-67.7842
TAG.50.0	rs66800		1		66801	1	0.0904114	0.764092	0.116855	148	0.000624623	0.0151286	0.00863947	-67.7842
TAG.50.0	rs66802		1		66803	1	0.0904114	0.764092	0.116855	148	0.000624623	0.0151286	0.00863947	-67.7842
TAG.50.0	rs66881		1		66882	1	0.143678	0.70521	0.151681	149	0.000987307	0.0151286	0.00863947	-67.7842
TAG.50.0	rs66899		1		66900	1	2.0719	0.152204	0.817573	149	0.0142374	0.0151286	0.00863947	-67.7842
TAG.50.0	rs66949		1		66950	1	0.00165889	0.967572	0.0143166	139	1.23505e-05	0.0151286	0.00863947	-67.7842
TAG.50.0	rs66958		1		66959	1	0.00355902	0.952513	0.0211291	146	2.46075e-05	0.0151286	0.00863947	-67.7842
TAG.50.0	rs66962		1		66963	1	0.501428	0.480026	0.318735	148	0.00346494	0.0151286	0.00863947	-67.7842
TAG.50.0	rs66972		1		66973	1	0.0636236	0.80122	0.0962483	148	0.000439648	0.0151286	0.00863947	-67.7842
TAG.50.0	rs67140		1		67141	1	0.000154468	0.990101	0.00432048	148	1.06717e-06	0.0151286	0.00863947	-67.7842
TAG.50.0	rs67195		1		67196	1	0.0286941	0.865725	0.06262	149	0.000197176	0.0151286	0.00863947	-67.7842
TAG.50.0	rs67232		1		67233	1	1.18915	0.277323	0.557014	149	0.00817141	0.0151286	0.00863947	-67.7842
TAG.50.0	rs67233		1		67234	1	0.00238803	0.961094	0.0172341	146	1.70546e-05	0.0151286	0.00863947	-67.7842
TAG.50.0	rs67234		1		67235	1	0.0180516	0.893312	0.0489967	146	0.000128919	0.0151286	0.00863947	-67.7842
TAG.50.0	rs67248		1		67249	1	0.19903	0.65619	0.182971	146	0.00138199	0.0151286	0.00863947	-67.7842
TAG.50.0	rs67262		1		67263	1	1.54511	0.216282	0.664979	125	0.0118828	0.0151286	0.00863947	-67.7842
TAG.50.0	rs67274		1		67275	1	0.744172	0.390034	0.408897	126	0.00569145	0.0151286	0.00863947	-67.7842
TAG.50.0	rs67289		1		67290	1	0.884933	0.34876	0.457473	124	0.00683636	0.0151286	0.00863947	-67.7842
TAG.50.0	rs67332		1		67333	1	0.169568	0.681237	0.166702	124	0.00146558	0.0151286	0.00863947	-67.7842
TAG.50.0	rs67356		1		67357	1	0.928914	0.337006	0.472362	130	0.00708372	0.0151286	0.00863947	-67.7842
TAG.50.0	rs67360		1		67361	1	0.505789	0.478303	0.320297	129	0.00385753	0.0151286	0.00863947	-67.7842
TAG.50.0	rs67378		1		67379	1	0.424835	0.515573	0.28771	149	0.00291933	0.0151286	0.00863947	-67.7842
TAG.50.0	rs67379		1		67380	1	1.12517	0.290584	0.536728	149	0.00773178	0.0151286	0.00863947	-67.7842
TAG.50.0	rs67399		1		67400	1	0.447737	0.504483	0.297154	149	0.0030767	0.0151286	0.00863947	-67.7842
TAG.50.0	rs67410		1		67411	1	0.400119	0.528031	0.277341	149	0.00274949	0.0151286	0.00863947	-67.7842
TAG.50.0	rs67418		1		67419	1	0.0247004	0.875338	0.0578244	148	0.000171935	0.0151286	0.00863947	-67.7842
TAG.50.0	rs67507		1		67508	1	0.0280983	0.867113	0.0619243	149	0.000193083	0.0151286	0.00863947	-67.7842
TAG.50.0	rs67510		1		67511	1	0.0280983	0.867113	0.0619243	149	0.000193083	0.0151286	0.00863947	-67.7842
TAG.50.0	rs67536		1		67537	1	1.84448	0.176551	0.753131	149	0.0126747	0.0151286	0.00863947	-67.7842
TAG.50.0	rs67546		1		67547	1	0.39108	0.532729	0.273494	148	0.00282683	0.0151286	0.00863947	-67.7842
TAG.50.0	rs67575		1		67576	1	1.93018	0.166913	0.77751	147	0.0134994	0.0151286	0.00863947	-67.7842
TAG.50.0	rs67601		1		67602	1	2.14445	0.145723	0.836471	124	0.0173749	0.0151286	0.00863947	-67.7842
TAG.50.0	rs67617		1		67618	1	2.09777	0.150122	0.823554	125	0.0169924	0.0151286	0.00863947	-67.7842
TAG.50.0	rs67636		1		67637	1	0.0097155	0.921622	0.0354472	146	6.78313e-05	0.0151286	0.00863947	-67.7842
TAG.50.0	rs67637		1		67638	1	0.0097155	0.921622	0.0354472	146	6.78313e-05	0.0151286	0.00863947	-67.7842
TAG.50.0	rs67654		1		67655	1	0.0675251	0.795346	0.0994438	149	0.00046401	0.0151286	0.00863947	-67.7842
TAG.50.0	rs67657		1		67658	1	0.0216415	0.883251	0.0539161	149	0.000148713	0.0151286	0.00863947	-67.7842
TAG.50.0	rs67660		1		67661	1	0.00188239	0.965454	0.0152686	149	1.29352e-05	0.0151286	0.00863947	-67.7842
TAG.50.0	rs67759		1		67760	1	0.0103905	0.918951	0.0367076	149	7.14001e-05	0.0151286	0.00863947	-67.7842
TAG.50.0	rs67811		1		67812	1	0.168116	0.682401	0.16596	149	0.00115523	0.0151286	0.00863947	-67.7842
TAG.50.0	rs67871		1		67872	1	0.0074823	0.93119	0.0309618	148	5.1983e-05	0.0151286	0.00863947	-67.7842
TAG.50.0	rs67877		1		67878	1	0.807291	0.370433	0.431291	148	0.00560863	0.0151286	0.00863947	-67.7842
TAG.50.0	rs67893		1		67894	1	1.61149	0.20633	0.685438	149	0.0110737	0.0151286	0.00863947	-67.7842
TAG.50.0	rs67938		1		67939	1	2.31875	0.130015	0.886005	149	0.0159337	0.0151286	0.00863947	-67.7842
TAG.50.0	rs67969		1		67970	1	1.12526	0.290564	0.536759	149	0.00773245	0.0151286	0.00863947	-67.7842
TAG.50.0	rs68007		1		68008	1	0.673376	0.413233	0.383805	149	0.00462722	0.0151286	0.00863947	-67.7842
TAG.50.0	rs68062		1		68063	1	0.343488	0.55874	0.25279	149	0.00236034	0.0151286	0.00863947	-67.7842
TAG.50.0	rs68066		1		68067	1	0.302462	0.583195	0.234186	149	0.00207842	0.0151286	0.00863947	-67.7842
TAG.50.0	rs68207		1		68208	1	0.207578	0.649359	0.187515	149	0.00142641	0.0151286	0.00863947	-67.7842
TAG.50.0	rs68477		1		68478	1	0.0203379	0.886797	0.052176	149	0.000139756	0.0151286	0.00863947	-67.7842
TAG.50.0	rs68519		1		68520	1	0.0244244	0.876029	0.0574817	149	0.000167837	0.0151286	0.00863947	-67.7842
TAG.50.0	rs68561		1		68562	1	0.0612592	0.804869	0.0942747	149	0.000420953	0.0151286	0.00863947	-67.7842
TAG.50.0	rs68569		1		68570	1	0.185038	0.667722	0.175404	149	0.00127152	0.0151286	0.00863947	-67.7842
TAG.50.0	rs68574		1		68575	1	0.154377	0.694968	0.158035	149	0.00106083	0.0151286	0.00863947	-67.7842
TAG.50.0	rs68576		1		68577	1	0.154377	0.694968	0.158035	149	0.00106083	0.0151286	0.00863947	-67.7842
TAG.50.0	rs68628		1		68629	1	0.554132	0.457847	0.339279	149	0.00380781	0.0151286	0.00863947	-67.7842
TAG.50.0	rs68657		1		68658	1	2.04695	0.154771	0.810309	143	0.0156839	0.0151286	0.00863947	-67.7842
TAG.50.0	rs68669		1		68670	1	0.222493	0.637963	0.195205	131	0.0017879	0.0151286	0.00863947	-67.7842
TAG.50.0	rs68670		1		68671	1	0.222493	0.637963	0.195205	131	0.0017879	0.0151286	0.00863947	-67.7842
TAG.50.0	rs68676		1		68677	1	0.371896	0.54299	0.265208	141	0.00285033	0.0151286	0.00863947	-67.7842
TAG.50.0	rs68681		1		68682	1	0.444112	0.506241	0.295642	145	0.00333348	0.0151286	0.00863947	-67.7842
TAG.50.0	rs68683		1		68684	1	0.162664	0.687322	0.162839	147	0.0011305	0.0151286	0.00863947	-67.7842
TAG.50.0	rs68706		1		68707	1	1.68641	0.196151	0.70741	149	0.0115884	0.0151286	0.00863947	-67.7842
TAG.50.0	rs68720		1		68721	1	0.637614	0.425919	0.370673	146	0.00453329	0.0151286	0.00863947	-67.7842
TAG.50.0	rs68794		1		68795	1	3.07706	0.0815311	1.08868	149	0.0211446	0.0151286	0.00863947	-67.7842
TAG.50.0	rs68857		1		68858	1	0.673376	0.413233	0.383805	149	0.00462722	0.0151286	0.00863947	-67.7842
TAG.50.0	rs69119		1		69120	1	0.0745221	0.785254	0.10499	149	0.000512092	0.0151286	0.00863947	-67.7842
TAG.50.0	rs69388		1		69389	1	0.357994	0.550569	0.259188	148	0.00246021	0.0151286	0.00863947	-67.7842
TAG.50.0	rs69393		1		69394	1	3.90775	0.0499873	1.30114	148	0.027149	0.0151286	0.00863947	-67.7842
TAG.50.0	rs69402		1		69403	1	0.0470208	0.82864	0.0816342	148	0.000326675	0.0151286	0.00863947	-67.7842
TAG.50.0	rs69408		1		69409	1	0.164813	0.685375	0.164072	147	0.001151	0.0151286	0.00863947	-67.7842
TAG.50.0	rs69423		1		69424	1	0.638167	0.425719	0.370877	146	0.00448426	0.0151286	0.00863947	-67.7842
TAG.50.0	rs69479		1		69480	1	0.7382	0.391697	0.40705	146	0.0052275	0.0151286	0.00863947	-67.7842
TAG.50.0	rs69484		1		69485	1	0.691016	0.407215	0.390177	147	0.00491987	0.0151286	0.00863947	-67.7842
TAG.50.0	rs69485		1		69486	1	0.294904	0.587947	0.230662	147	0.00209965	0.0151286	0.00863947	-67.7842
TAG.50.0	rs69495		1		69496	1	0.553439	0.458136	0.339005	148	0.0038524	0.0151286	0.00863947	-67.7842
TAG.50.0	rs69573		1		69574	1	1.04316	0.308801	0.510321	149	0.00716824	0.0151286	0.00863947	-67.7842
TAG.50.0	rs69631		1		69632	1	0.000469556	0.982742	0.00756057	149	3.22663e-06	0.0151286	0.00863947	-67.7842
TAG.50.0	rs69635		1		69636	1	0.64839	0.422017	0.37467	149	0.00445552	0.0151286	0.00863947	-67.7842
TAG.50.0	rs69769		1		69770	1	1.55287	0.214735	0.668097	149	0.0106708	0.0151286	0.00863947	-67.7842
TAG.50.0	rs69852		1		69853	1	2.32329	0.129644	0.887249	149	0.0159649	0.0151286	0.00863947	-67.7842
TAG.50.0	rs69900		1		69901	1	0.673376	0.413233	0.383805	149	0.00462722	0.0151286	0.00863947	-67.7842
TAG.50.0	rs70101		1		70102	1	0.64839	0.422017	0.37467	149	0.00445552	0.0151286	0.00863947	-67.7842
TAG.50.0	rs70180		1		70181	1	0.770137	0.381647	0.418339	148	0.0053505	0.0151286	0.00863947	-67.7842
TAG.50.0	rs70255		1		70256	1	1.08332	0.299726	0.523276	147	0.00746337	0.0151286	0.00863947	-67.7842
TAG.50.0	rs70337		1		70338	1	0.00180521	0.966169	0.0149468	148	1.24352e-05	0.0151286	0.00863947	-67.7842
TAG.50.0	rs70387		1		70388	1	0.0523099	0.819418	0.0864943	148	0.000363421	0.0151286	0.00863947	-67.7842
TAG.50.0	rs70416		1		70417	1	0.823997	0.365541	0.437063	148	0.00572469	0.0151286	0.00863947	-67.7842
TAG.50.0	rs70458		1		70459	1	0.652382	0.420673	0.376055	141	0.00481582	0.0151286	0.00863947	-67.7842
TAG.50.0	rs70490		1		70491	1	0.297399	0.586405	0.231803	142	0.00218833	0.0151286	0.00863947	-67.7842
TAG.50.0	rs70518		1		70519	1	0.945303	0.332696	0.477952	137	0.00769472	0.0151286	0.00863947	-67.7842
TAG.50.0	rs70519		1		70520	1	1.25891	0.263909	0.578546	136	0.0103389	0.0151286	0.00863947	-67.7842
TAG.50.0	rs70528		1		70529	1	0.166944	0.68352	0.165249	134	0.00140798	0.0151286	0.00863947	-67.7842
TAG.50.0	rs70555		1		70556	1	0.000845275	0.97685	0.0101719	135	7.39715e-06	0.0151286	0.00863947	-67.7842
TAG.50.0	rs70563		1		70564	1	0.117738	0.732008	0.135484	147	0.000879118	0.0151286	0.00863947	-67.7842
TAG.50.0	rs70604		1		70605	1	1.25399	0.264889	0.576936	133	0.0106857	0.0151286	0.00863947	-67.7842
TAG.50.0	rs70658		1		70659	1	0.298506	0.586235	0.231928	91	0.00383176	0.0151286	0.00863947	-67.7842
TAG.50.0	rs70699		1		70700	1	0.00207141	0.963808	0.0160095	88	2.82253e-05	0.0151286	0.00863947	-67.7842
TAG.50.0	rs70703		1		70704	1	0.758404	0.38634	0.41303	88	0.0103341	0.0151286	0.00863947	-67.7842
TAG.50.0	rs70740		1		70741	1	0.878241	0.351111	0.454555	98	0.00965225	0.0151286	0.00863947	-67.7842
TAG.50.0	rs70758		1		70759	1	1.3314	0.25097	0.600379	119	0.012537	0.0151286	0.00863947	-67.7842
TAG.50.0	rs70776		1		70777	1	0.498431	0.481494	0.317409	131	0.00401279	0.0151286	0.00863947	-67.7842
TAG.50.0	rs70829		1		70830	1	0.166811	0.683633	0.165177	135	0.00126278	0.0151286	0.00863947	-67.7842
TAG.50.0	rs70840		1		70841	1	0.0171207	0.89608	0.0476534	149	0.000117648	0.0151286	0.00863947	-67.7842
TAG.50.0	rs70857		1		70858	1	1.38057	0.24235	0.615557	124	0.0106443	0.0151286	0.00863947	-67.7842
TAG.50.0	rs70865		1		70866	1	0.00031778	0.985807	0.00620812	125	2.43939e-06	0.0151286	0.00863947	-67.7842
TAG.50.0	rs70881		1		70882	1	0.993159	0.320667	0.493946	147	0.00690754	0.0151286	0.00863947	-67.7842
TAG.50.0	rs71132		1		71133	1	0.64839	0.422017	0.37467	149	0.00445552	0.0151286	0.00863947	-67.7842
TAG.50.0	rs71244		1		71245	1	0.321943	0.571326	0.243116	149	0.00221229	0.0151286	0.00863947	-67.7842
TAG.50.0	rs71301		1		71302	1	1.66193	0.19941	0.700252	149	0.0114202	0.0151286	0.00863947	-67.7842
TAG.50.0	rs72211		1		72212	1	0.64839	0.422017	0.37467	149	0.00445552	0.0151286	0.00863947	-67.7842
TAG.50.0	rs72266		1		72267	1	0.0757632	0.783518	0.105951	149	0.00052062	0.0151286	0.00863947	-67.7842
TAG.50.0	rs72432		1		72433	1	3.77096	0.0541017	1.26679	149	0.0259128	0.0151286	0.00863947	-67.7842
TAG.50.0	rs72516		1		72517	1	0.321943	0.571326	0.243116	149	0.00221229	0.0151286	0.00863947	-67.7842
TAG.50.0	rs72553		1		72554	1	0.673376	0.413233	0.383805	149	0.00462722	0.0151286	0.00863947	-67.7842
TAG.50.0	rs72754		1		72755	1	0.673376	0.413233	0.383805	149	0.00462722	0.0151286	0.00863947	-67.7842
TAG.50.0	rs72902		1		72903	1	0.64839	0.422017	0.37467	149	0.00445552	0.0151286	0.00863947	-67.7842
TAG.50.0	rs73461		1		73462	1	0.64839	0.422017	0.37467	149	0.00445552	0.0151286	0.00863947	-67.7842
TAG.50.0	rs73993		1		73994	1	0.754433	0.386552	0.412792	146	0.00529044	0.0151286	0.00863947	-67.7842
TAG.50.0	rs73994		1		73995	1	0.754433	0.386552	0.412792	146	0.00529044	0.0151286	0.00863947	-67.7842
TAG.50.0	rs73995		1		73996	1	0.775095	0.380154	0.42004	145	0.00543782	0.0151286	0.00863947	-67.7842
TAG.50.0	rs73996		1		73997	1	0.733433	0.393196	0.405391	149	0.00503991	0.0151286	0.00863947	-67.7842
TAG.50.0	rs73997		1		73998	1	0.754433	0.386552	0.412792	146	0.00529044	0.0151286	0.00863947	-67.7842
TAG.50.0	rs74177		1		74178	1	4.11754	0.044296	1.35364	148	0.0283564	0.0151286	0.00863947	-67.7842
TAG.50.0	rs74480		1		74481	1	0.0636417	0.80119	0.0962647	149	0.000437325	0.0151286	0.00863947	-67.7842
TAG.50.0	rs74481		1		74482	1	1.61245	0.206211	0.685689	148	0.0111058	0.0151286	0.00863947	-67.7842
TAG.50.0	rs74489		1		74490	1	2.77667	0.0978207	1.00957	149	0.0190804	0.0151286	0.00863947	-67.7842
TAG.50.0	rs74520		1		74521	1	0.985928	0.322405	0.491598	149	0.00677497	0.0151286	0.00863947	-67.7842
TAG.50.0	rs74578		1		74579	1	1.09191	0.297799	0.526077	149	0.00750325	0.0151286	0.00863947	-67.7842
TAG.50.0	rs74628		1		74629	1	1.5907	0.209295	0.679242	147	0.0111761	0.0151286	0.00863947	-67.7842
TAG.50.0	rs74640		1		74641	1	0.985928	0.322405	0.491598	149	0.00677497	0.0151286	0.00863947	-67.7842
TAG.50.0	rs74670		1		74671	1	0.985928	0.322405	0.491598	149	0.00677497	0.0151286	0.00863947	-67.7842
TAG.50.0	rs74687		1		74688	1	0.792101	0.37495	0.426026	149	0.00544305	0.0151286	0.00863947	-67.7842
TAG.50.0	rs74833		1		74834	1	0.773454	0.380626	0.419501	148	0.00532972	0.0151286	0.00863947	-67.7842
TAG.50.0	rs74951		1		74952	1	0.673376	0.413233	0.383805	149	0.00462722	0.0151286	0.00863947	-67.7842
TAG.50.0	rs74955		1		74956	1	1.67692	0.197406	0.70464	149	0.0115233	0.0151286	0.00863947	-67.7842
TAG.50.0	rs74966		1		74967	1	0.985928	0.322405	0.491598	149	0.00677497	0.0151286	0.00863947	-67.7842
TAG.50.0	rs75015		1		75016	1	0.985928	0.322405	0.491598	149	0.00677497	0.0151286	0.00863947	-67.7842
TAG.50.0	rs75091		1		75092	1	0.985928	0.322405	0.491598	149	0.00677497	0.0151286	0.00863947	-67.7842
TAG.50.0	rs75122		1		75123	1	2.07286	0.152111	0.817839	149	0.014244	0.0151286	0.00863947	-67.7842
TAG.50.0	rs75152		1		75153	1	0.985928	0.322405	0.491598	149	0.00677497	0.0151286	0.00863947	-67.7842
TAG.50.0	rs75155		1		75156	1	0.985928	0.322405	0.491598	149	0.00677497	0.0151286	0.00863947	-67.7842
TAG.50.0	rs75163		1		75164	1	0.985928	0.322405	0.491598	149	0.00677497	0.0151286	0.00863947	-67.7842
TAG.50.0	rs75175		1		75176	1	0.985928	0.322405	0.491598	149	0.00677497	0.0151286	0.00863947	-67.7842
TAG.50.0	rs75206		1		75207	1	0.985928	0.322405	0.491598	149	0.00677497	0.0151286	0.00863947	-67.7842
TAG.50.0	rs75242		1		75243	1	0.985928	0.322405	0.491598	149	0.00677497	0.0151286	0.00863947	-67.7842
TAG.50.0	rs75273		1		75274	1	0.985928	0.322405	0.491598	149	0.00677497	0.0151286	0.00863947	-67.7842
TAG.50.0	rs75279		1		75280	1	0.985928	0.322405	0.491598	149	0.00677497	0.0151286	0.00863947	-67.7842
TAG.50.0	rs75292		1		75293	1	0.985928	0.322405	0.491598	149	0.00677497	0.0151286	0.00863947	-67.7842
TAG.50.0	rs75334		1		75335	1	0.985928	0.322405	0.491598	149	0.00677497	0.0151286	0.00863947	-67.7842
TAG.50.0	rs75338		1		75339	1	0.985928	0.322405	0.491598	149	0.00677497	0.0151286	0.00863947	-67.7842
TAG.50.0	rs75459		1		75460	1	0.985928	0.322405	0.491598	149	0.00677497	0.0151286	0.00863947	-67.7842
TAG.50.0	rs75476		1		75477	1	0.985928	0.322405	0.491598	149	0.00677497	0.0151286	0.00863947	-67.7842
TAG.50.0	rs75546		1		75547	1	0.378278	0.539497	0.268011	149	0.0025994	0.0151286	0.00863947	-67.7842
TAG.50.0	rs75725		1		75726	1	0.673376	0.413233	0.383805	149	0.00462722	0.0151286	0.00863947	-67.7842
TAG.50.0	rs75897		1		75898	1	0.589547	0.443878	0.352736	146	0.00412164	0.0151286	0.00863947	-67.7842
TAG.50.0	rs75921		1		75922	1	0.00821426	0.92791	0.0324939	149	5.64457e-05	0.0151286	0.00863947	-67.7842
TAG.50.0	rs76001		1		76002	1	0.335473	0.563359	0.249215	149	0.00230526	0.0151286	0.00863947	-67.7842
TAG.50.0	rs76163		1		76164	1	0.335473	0.563359	0.249215	149	0.00230526	0.0151286	0.00863947	-67.7842
TAG.50.0	rs76219		1		76220	1	0.416698	0.519624	0.284311	148	0.00289499	0.0151286	0.00863947	-67.7842
TAG.50.0	rs76400		1		76401	1	1.22957	0.269406	0.569593	144	0.00938807	0.0151286	0.00863947	-67.7842
TAG.50.0	rs76437		1		76438	1	0.146266	0.70271	0.153224	145	0.0011037	0.0151286	0.00863947	-67.7842
TAG.50.0	rs76522		1		76523	1	1.0375	0.310136	0.508447	147	0.00729796	0.0151286	0.00863947	-67.7842
TAG.50.0	rs76559		1		76560	1	0.896173	0.345407	0.461669	148	0.00627126	0.0151286	0.00863947	-67.7842
TAG.50.0	rs76634		1		76635	1	0.313091	0.576665	0.239077	148	0.00219096	0.0151286	0.00863947	-67.7842
TAG.50.0	rs76932		1		76933	1	2.67404	0.104181	0.982212	149	0.0183751	0.0151286	0.00863947	-67.7842
TAG.50.0	rs77038		1		77039	1	0.00458934	0.946088	0.0240686	142	3.58475e-05	0.0151286	0.00863947	-67.7842
TAG.50.0	rs77074		1		77075	1	0.0272624	0.869098	0.0609312	142	0.000212948	0.0151286	0.00863947	-67.7842
TAG.50.0	rs77155		1		77156	1	0.117198	0.732618	0.135122	142	0.000915438	0.0151286	0.00863947	-67.7842
TAG.50.0	rs77250		1		77251	1	2.42733	0.121446	0.915616	148	0.0167696	0.0151286	0.00863947	-67.7842
TAG.50.0	rs77262		1		77263	1	2.24892	0.135912	0.866742	148	0.0155371	0.0151286	0.00863947	-67.7842
TAG.50.0	rs77309		1		77310	1	0.1329	0.715979	0.1451	149	0.000913244	0.0151286	0.00863947	-67.7842
TAG.50.0	rs77343		1		77344	1	1.37334	0.243175	0.614081	149	0.00943711	0.0151286	0.00863947	-67.7842
TAG.50.0	rs77346		1		77347	1	1.37334	0.243175	0.614081	149	0.00943711	0.0151286	0.00863947	-67.7842
TAG.50.0	rs77360		1		77361	1	1.37334	0.243175	0.614081	149	0.00943711	0.0151286	0.00863947	-67.7842
TAG.50.0	rs77501		1		77502	1	0.000425297	0.983575	0.00719245	149	2.9225e-06	0.0151286	0.00863947	-67.7842
TAG.50.0	rs77558		1		77559	1	2.2771	0.133488	0.874557	149	0.0156475	0.0151286	0.00863947	-67.7842
TAG.50.0	rs77597		1		77598	1	2.2771	0.133488	0.874557	149	0.0156475	0.0151286	0.00863947	-67.7842
TAG.50.0	rs77694		1		77695	1	0.335473	0.563359	0.249215	149	0.00230526	0.0151286	0.00863947	-67.7842
TAG.50.0	rs77703		1		77704	1	2.2771	0.133488	0.874557	149	0.0156475	0.0151286	0.00863947	-67.7842
TAG.50.0	rs77748		1		77749	1	2.2771	0.133488	0.874557	149	0.0156475	0.0151286	0.00863947	-67.7842
TAG.50.0	rs77784		1		77785	1	2.2771	0.133488	0.874557	149	0.0156475	0.0151286	0.00863947	-67.7842
TAG.50.0	rs77928		1		77929	1	1.01519	0.315352	0.501204	149	0.00697606	0.0151286	0.00863947	-67.7842
TAG.50.0	rs78073		1		78074	1	0.335473	0.563359	0.249215	149	0.00230526	0.0151286	0.00863947	-67.7842
TAG.50.0	rs78426		1		78427	1	0.146358	0.702604	0.153289	149	0.00100573	0.0151286	0.00863947	-67.7842
TAG.50.0	rs78543		1		78544	1	2.15043	0.144711	0.8395	149	0.014777	0.0151286	0.00863947	-67.7842
TAG.50.0	rs78551		1		78552	1	0.0320814	0.858101	0.0664617	149	0.000220453	0.0151286	0.00863947	-67.7842
TAG.50.0	rs78692		1		78693	1	2.75993	0.0989063	1.00478	144	0.0196032	0.0151286	0.00863947	-67.7842
TAG.50.0	rs78761		1		78762	1	1.19854	0.275535	0.559824	142	0.00882699	0.0151286	0.00863947	-67.7842
TAG.50.0	rs78779		1		78780	1	2.711	0.101934	0.99168	143	0.0195768	0.0151286	0.00863947	-67.7842
TAG.50.0	rs78784		1		78785	1	0.350573	0.554758	0.255896	143	0.00253158	0.0151286	0.00863947	-67.7842
TAG.50.0	rs78788		1		78789	1	0.110167	0.740458	0.130499	143	0.000795541	0.0151286	0.00863947	-67.7842
TAG.50.0	rs78790		1		78791	1	0.566414	0.452969	0.343931	143	0.00409023	0.0151286	0.00863947	-67.7842
TAG.50.0	rs78795		1		78796	1	1.76241	0.186516	0.729285	143	0.0127268	0.0151286	0.00863947	-67.7842
TAG.50.0	rs78797		1		78798	1	0.677857	0.411746	0.385371	143	0.00489498	0.0151286	0.00863947	-67.7842
TAG.50.0	rs78850		1		78851	1	5.11591	0.0252938	1.59699	141	0.0372806	0.0151286	0.00863947	-67.7842
TAG.50.0	rs78964		1		78965	1	3.47026	0.0646231	1.18961	142	0.0252314	0.0151286	0.00863947	-67.7842
TAG.50.0	rs79204		1		79205	1	3.83527	0.0522313	1.28207	141	0.0279484	0.0151286	0.00863947	-67.7842
TAG.50.0	rs79336		1		79337	1	5.16866	0.024477	1.61124	149	0.0355173	0.0151286	0.00863947	-67.7842
TAG.50.0	rs79337		1		79338	1	5.16866	0.024477	1.61124	149	0.0355173	0.0151286	0.00863947	-67.7842
TAG.50.0	rs79339		1		79340	1	4.07935	0.0453749	1.34318	141	0.029727	0.0151286	0.00863947	-67.7842
TAG.50.0	rs79346		1		79347	1	4.07935	0.0453749	1.34318	141	0.029727	0.0151286	0.00863947	-67.7842
TAG.50.0	rs79371		1		79372	1	2.35555	0.127195	0.895528	139	0.0176847	0.0151286	0.00863947	-67.7842
TAG.50.0	rs79519		1		79520	1	0.557238	0.456664	0.340403	141	0.00409153	0.0151286	0.00863947	-67.7842
TAG.50.0	rs79685		1		79686	1	0.602598	0.438977	0.357558	137	0.00457259	0.0151286	0.00863947	-67.7842
TAG.50.1	rs594		1		595	1	0.000385324	0.984366	0.00684341	149	2.58685e-06	0.00224887	0.13265	124.158
TAG.50.1	rs1901		1		1902	1	0.442529	0.506969	0.295019	149	0.0029709	0.00224887	0.13265	124.158
TAG.50.1	rs2542		1		2543	1	0.311253	0.577779	0.238239	149	0.00208958	0.00224887	0.13265	124.158
TAG.50.1	rs2546		1		2547	1	0.00766078	0.930375	0.0313419	149	5.14303e-05	0.00224887	0.13265	124.158
TAG.50.1	rs2743		1		2744	1	0.311253	0.577779	0.238239	149	0.00208958	0.00224887	0.13265	124.158
TAG.50.1	rs2878	m11447	1	6691997	2879	1	0.0380773	0.845563	0.072854	149	0.00025563	0.00224887	0.13265	124.158
TAG.50.1	rs2934		1		2935	1	0.442529	0.506969	0.295019	149	0.0029709	0.00224887	0.13265	124.158
TAG.50.1	rs3198		1		3199	1	0.311253	0.577779	0.238239	149	0.00208958	0.00224887	0.13265	124.158
TAG.50.1	rs3223		1		3224	1	1.25114	0.265198	0.57643	149	0.00839945	0.00224887	0.13265	124.158
TAG.50.1	rs3257		1		3258	1	1.0927	0.297626	0.526329	149	0.00733576	0.00224887	0.13265	124.158
TAG.50.1	rs4055		1		4056	1	0.442529	0.506969	0.295019	149	0.0029709	0.00224887	0.13265	124.158
TAG.50.1	rs4321		1		4322	1	0.442529	0.506969	0.295019	149	0.0029709	0.00224887	0.13265	124.158
TAG.50.1	rs4640	m11450	1	6693756	4641	1	0.00781736	0.929669	0.0316716	149	5.24815e-05	0.00224887	0.13265	124.158
TAG.50.1	rs4923	m11451	1	6694039	4924	1	0.00781736	0.929669	0.0316716	149	5.24815e-05	0.00224887	0.13265	124.158
TAG.50.1	rs5375		1		5376	1	0.0523454	0.819356	0.0865275	149	0.000351419	0.00224887	0.13265	124.158
TAG.50.1	rs5471		1		5472	1	0.880504	0.349635	0.456385	149	0.00591122	0.00224887	0.13265	124.158
TAG.50.1	rs5949		1		5950	1	0.887166	0.347824	0.45864	149	0.00595594	0.00224887	0.13265	124.158
TAG.50.1	rs6001		1		6002	1	0.393908	0.53126	0.274692	147	0.00264757	0.00224887	0.13265	124.158
TAG.50.1	rs6008		1		6009	1	2.0255	0.156841	0.804541	149	0.0135981	0.00224887	0.13265	124.158
TAG.50.1	rs6010		1		6011	1	2.0255	0.156841	0.804541	149	0.0135981	0.00224887	0.13265	124.158
TAG.50.1	rs6371		1		6372	1	0.0560187	0.813239	0.0897817	149	0.000376079	0.00224887	0.13265	124.158
TAG.50.1	rs6396		1		6397	1	0.362269	0.548195	0.261065	149	0.00243208	0.00224887	0.13265	124.158
TAG.50.1	rs6712		1		6713	1	5.93862	0.0160323	1.795	149	0.0398686	0.00224887	0.13265	124.158
TAG.50.1	rs6895		1		6896	1	5.2097	0.0239575	1.62056	146	0.0350507	0.00224887	0.13265	124.158
TAG.50.1	rs6944		1		6945	1	1.38888	0.240538	0.618817	149	0.0093242	0.00224887	0.13265	124.158
TAG.50.1	rs7086		1		7087	1	1.18301	0.278573	0.555061	148	0.00796736	0.00224887	0.13265	124.158
TAG.50.1	rs7142		1		7143	1	3.21232	0.0751853	1.12387	149	0.0215658	0.00224887	0.13265	124.158
TAG.50.1	rs7240		1		7241	1	4.96637	0.0273946	1.56234	149	0.0333415	0.00224887	0.13265	124.158
TAG.50.1	rs7263		1		7264	1	3.6444	0.0582613	1.23462	148	0.0245443	0.00224887	0.13265	124.158
TAG.50.1	rs7509		1		7510	1	3.95341	0.0486721	1.31272	149	0.026541	0.00224887	0.13265	124.158
TAG.50.1	rs7543		1		7544	1	1.18301	0.278573	0.555061	148	0.00796736	0.00224887	0.13265	124.158
TAG.50.1	rs7600		1		7601	1	1.08498	0.299333	0.523846	149	0.00728394	0.00224887	0.13265	124.158
TAG.50.1	rs7861		1		7862	1	0.96849	0.326708	0.485841	149	0.00650191	0.00224887	0.13265	124.158
TAG.50.1	rs7922		1		7923	1	0.661411	0.417405	0.379442	149	0.00444035	0.00224887	0.13265	124.158
TAG.50.1	rs8213		1		8214	1	1.28379	0.259092	0.586545	148	0.00862901	0.00224887	0.13265	124.158
TAG.50.1	rs8216		1		8217	1	0.0548533	0.815156	0.0887591	149	0.000368255	0.00224887	0.13265	124.158
TAG.50.1	rs8249		1		8250	1	1.41168	0.236734	0.625739	149	0.00947722	0.00224887	0.13265	124.158
TAG.50.1	rs8293		1		8294	1	0.710099	0.400808	0.397063	149	0.00476722	0.00224887	0.13265	124.158
TAG.50.1	rs8314		1		8315	1	0.701719	0.403595	0.394054	149	0.00471096	0.00224887	0.13265	124.158
TAG.50.1	rs8423		1		8424	1	0.796301	0.373691	0.427488	149	0.00534593	0.00224887	0.13265	124.158
TAG.50.1	rs8485		1		8486	1	0.326756	0.568467	0.245295	149	0.00219366	0.00224887	0.13265	124.158
TAG.50.1	rs8513		1		8514	1	0.570448	0.451315	0.345521	149	0.00382967	0.00224887	0.13265	124.158
TAG.50.1	rs8573		1		8574	1	0.100104	0.752163	0.123688	149	0.000672042	0.00224887	0.13265	124.158
TAG.50.1	rs8726		1		8727	1	0.100104	0.752163	0.123688	149	0.000672042	0.00224887	0.13265	124.158
TAG.50.1	rs8803		1		8804	1	0.238077	0.62634	0.20319	149	0.00159832	0.00224887	0.13265	124.158
TAG.50.1	rs8857		1		8858	1	0.100104	0.752163	0.123688	149	0.000672042	0.00224887	0.13265	124.158
TAG.50.1	rs8935		1		8936	1	0.0296516	0.863525	0.0637252	149	0.000199065	0.00224887	0.13265	124.158
TAG.50.1	rs9057		1		9058	1	0.447119	0.504777	0.296901	149	0.00300171	0.00224887	0.13265	124.158
TAG.50.1	rs9275		1		9276	1	0.100104	0.752163	0.123688	149	0.000672042	0.00224887	0.13265	124.158
TAG.50.1	rs9456		1		9457	1	0.342243	0.559453	0.252236	149	0.00229763	0.00224887	0.13265	124.158
TAG.50.1	rs9466		1		9467	1	0.342243	0.559453	0.252236	149	0.00229763	0.00224887	0.13265	124.158
TAG.50.1	rs9469		1		9470	1	0.342243	0.559453	0.252236	149	0.00229763	0.00224887	0.13265	124.158
TAG.50.1	rs9568		1		9569	1	0.0063311	0.936691	0.0284036	149	4.25035e-05	0.00224887	0.13265	124.158
TAG.50.1	rs9608		1		9609	1	0.046786	0.829059	0.0814143	149	0.000314096	0.00224887	0.13265	124.158
TAG.50.1	rs9634		1		9635	1	0.0247707	0.875167	0.0579092	145	0.000167919	0.00224887	0.13265	124.158
TAG.50.1	rs9663		1		9664	1	0.0140478	0.905818	0.042959	149	9.43093e-05	0.00224887	0.13265	124.158
TAG.50.1	rs9707		1		9708	1	0.824068	0.36551	0.4371	149	0.00553234	0.00224887	0.13265	124.158
TAG.50.1	rs9743		1		9744	1	6.66611e-05	0.993497	0.00283343	148	4.49213e-07	0.00224887	0.13265	124.158
TAG.50.1	rs9744		1		9745	1	6.66611e-05	0.993497	0.00283343	148	4.49213e-07	0.00224887	0.13265	124.158
TAG.50.1	rs9768		1		9769	1	6.66611e-05	0.993497	0.00283343	148	4.49213e-07	0.00224887	0.13265	124.158
TAG.50.1	rs9800		1		9801	1	0.0141427	0.905504	0.0431095	147	9.59109e-05	0.00224887	0.13265	124.158
TAG.50.1	rs9809		1		9810	1	0.319634	0.572726	0.242053	146	0.00217481	0.00224887	0.13265	124.158
TAG.50.1	rs9818		1		9819	1	0.671708	0.413821	0.383188	148	0.00452647	0.00224887	0.13265	124.158
TAG.50.1	rs9841		1		9842	1	0.0163692	0.898384	0.0465381	141	0.000112522	0.00224887	0.13265	124.158
TAG.50.1	rs9848		1		9849	1	3.32043	0.0707766	1.15011	132	0.0233994	0.00224887	0.13265	124.158
TAG.50.1	rs9854		1		9855	1	0.702738	0.403392	0.394272	136	0.00480192	0.00224887	0.13265	124.158
TAG.50.1	rs9856		1		9857	1	0.948885	0.331772	0.479161	138	0.00649431	0.00224887	0.13265	124.158
TAG.50.1	rs10018		1		10019	1	2.36977	0.1259	0.899974	149	0.0159093	0.00224887	0.13265	124.158
TAG.50.1	rs10020		1		10021	1	0.0659694	0.797665	0.0981795	149	0.000442883	0.00224887	0.13265	124.158
TAG.50.1	rs10024		1		10025	1	0.00096197	0.9753	0.0108618	149	6.45814e-06	0.00224887	0.13265	124.158
TAG.50.1	rs10026		1		10027	1	0.00727364	0.932153	0.0305129	149	4.88312e-05	0.00224887	0.13265	124.158
TAG.50.1	rs10072		1		10073	1	0.000729279	0.978493	0.00944228	149	4.89598e-06	0.00224887	0.13265	124.158
TAG.50.1	rs10091		1		10092	1	0.00707521	0.933082	0.03008	149	4.74991e-05	0.00224887	0.13265	124.158
TAG.50.1	rs10110		1		10111	1	0.00727364	0.932153	0.0305129	149	4.88312e-05	0.00224887	0.13265	124.158
TAG.50.1	rs10119		1		10120	1	0.00727364	0.932153	0.0305129	149	4.88312e-05	0.00224887	0.13265	124.158
TAG.50.1	rs10164		1		10165	1	0.0903274	0.764195	0.116796	149	0.000606409	0.00224887	0.13265	124.158
TAG.50.1	rs10190		1		10191	1	0.0903274	0.764195	0.116796	149	0.000606409	0.00224887	0.13265	124.158
TAG.50.1	rs10209		1		10210	1	0.0903274	0.764195	0.116796	149	0.000606409	0.00224887	0.13265	124.158
TAG.50.1	rs10219		1		10220	1	0.585295	0.445496	0.351156	149	0.00392935	0.00224887	0.13265	124.158
TAG.50.1	rs10249		1		10250	1	0.0903274	0.764195	0.116796	149	0.000606409	0.00224887	0.13265	124.158
TAG.50.1	rs10265		1		10266	1	0.00727364	0.932153	0.0305129	149	4.88312e-05	0.00224887	0.13265	124.158
TAG.50.1	rs10307		1		10308	1	0.711547	0.40034	0.397571	148	0.00477694	0.00224887	0.13265	124.158
TAG.50.1	rs10336		1		10337	1	0.0871716	0.768229	0.114509	149	0.000585222	0.00224887	0.13265	124.158
TAG.50.1	rs10367		1		10368	1	0.326351	0.568787	0.24505	137	0.00222586	0.00224887	0.13265	124.158
TAG.50.1	rs10405		1		10406	1	0.453831	0.501682	0.299572	139	0.00308116	0.00224887	0.13265	124.158
TAG.50.1	rs10471		1		10472	1	0.0317144	0.858913	0.0660506	145	0.000212942	0.00224887	0.13265	124.158
TAG.50.1	rs10480		1		10481	1	0.0969746	0.755948	0.121508	147	0.00065105	0.00224887	0.13265	124.158
TAG.50.1	rs10495		1		10496	1	0.164613	0.685551	0.16396	148	0.00110515	0.00224887	0.13265	124.158
TAG.50.1	rs10496		1		10497	1	0.164613	0.685551	0.16396	148	0.00110515	0.00224887	0.13265	124.158
TAG.50.1	rs10512		1		10513	1	0.190999	0.662741	0.178656	149	0.00128227	0.00224887	0.13265	124.158
TAG.50.1	rs10563		1		10564	1	0.000729279	0.978493	0.00944228	149	4.89598e-06	0.00224887	0.13265	124.158
TAG.50.1	rs10580		1		10581	1	0.000729279	0.978493	0.00944228	149	4.89598e-06	0.00224887	0.13265	124.158
TAG.50.1	rs10610		1		10611	1	0.0017858	0.966351	0.0148649	148	1.20642e-05	0.00224887	0.13265	124.158
TAG.50.1	rs10626		1		10627	1	0.000353335	0.985029	0.00655103	149	2.3721e-06	0.00224887	0.13265	124.158
TAG.50.1	rs10640		1		10641	1	0.0508533	0.821905	0.0851785	149	0.000341401	0.00224887	0.13265	124.158
TAG.50.1	rs10653		1		10654	1	0.000353335	0.985029	0.00655103	149	2.3721e-06	0.00224887	0.13265	124.158
TAG.50.1	rs10675		1		10676	1	0.0639884	0.800665	0.0965489	147	0.000429759	0.00224887	0.13265	124.158
TAG.50.1	rs10726		1		10727	1	0.0916469	0.762534	0.117741	148	0.000615313	0.00224887	0.13265	124.158
TAG.50.1	rs10739		1		10740	1	1.59522	0.208638	0.680607	148	0.0107102	0.00224887	0.13265	124.158
TAG.50.1	rs10740		1		10741	1	2.18703	0.141377	0.849621	148	0.0146836	0.00224887	0.13265	124.158
TAG.50.1	rs10741		1		10742	1	2.27893	0.133349	0.87501	148	0.0153006	0.00224887	0.13265	124.158
TAG.50.1	rs10765		1		10766	1	2.98675	0.0861221	1.06489	147	0.0201287	0.00224887	0.13265	124.158
TAG.50.1	rs10957		1		10958	1	0.173078	0.67801	0.168764	149	0.00116195	0.00224887	0.13265	124.158
TAG.50.1	rs10990		1		10991	1	0.0434376	0.835198	0.0782106	149	0.000291616	0.00224887	0.13265	124.158
TAG.50.1	rs11251		1		11252	1	0.0903274	0.764195	0.116796	149	0.000606409	0.00224887	0.13265	124.158
TAG.50.1	rs11252		1		11253	1	0.0903274	0.764195	0.116796	149	0.000606409	0.00224887	0.13265	124.158
TAG.50.1	rs11300		1		11301	1	0.0172866	0.89558	0.0478955	149	0.000116053	0.00224887	0.13265	124.158
TAG.50.1	rs11336		1		11337	1	0.499242	0.480983	0.31787	148	0.00335184	0.00224887	0.13265	124.158
TAG.50.1	rs11376		1		11377	1	0.919294	0.339268	0.469458	149	0.00617163	0.00224887	0.13265	124.158
TAG.50.1	rs11377		1		11378	1	0.919294	0.339268	0.469458	149	0.00617163	0.00224887	0.13265	124.158
TAG.50.1	rs11378		1		11379	1	0.919294	0.339268	0.469458	149	0.00617163	0.00224887	0.13265	124.158
TAG.50.1	rs11379		1		11380	1	1.04408	0.308599	0.510605	148	0.00703967	0.00224887	0.13265	124.158
TAG.50.1	rs11473		1		11474	1	0.00271724	0.958501	0.0184076	147	1.83535e-05	0.00224887	0.13265	124.158
TAG.50.1	rs11582		1		11583	1	0.0133447	0.908194	0.0418212	149	8.95891e-05	0.00224887	0.13265	124.158
TAG.50.1	rs12127		1		12128	1	0.201186	0.65444	0.18413	149	0.00135065	0.00224887	0.13265	124.158
TAG.50.1	rs12149		1		12150	1	0.546834	0.460818	0.336471	149	0.00367115	0.00224887	0.13265	124.158
TAG.50.1	rs12156		1		12157	1	0.546834	0.460818	0.336471	149	0.00367115	0.00224887	0.13265	124.158
TAG.50.1	rs12229		1		12230	1	0.0826513	0.774282	0.111101	114	0.000602087	0.00224887	0.13265	124.158
TAG.50.1	rs12434		1		12435	1	0.41764	0.519146	0.284711	149	0.00280381	0.00224887	0.13265	124.158
TAG.50.1	rs12446		1		12447	1	0.41764	0.519146	0.284711	149	0.00280381	0.00224887	0.13265	124.158
TAG.50.1	rs12493		1		12494	1	0.36433	0.547061	0.261964	149	0.00244591	0.00224887	0.13265	124.158
TAG.50.1	rs12638		1		12639	1	0.541484	0.463015	0.334405	149	0.00363523	0.00224887	0.13265	124.158
TAG.50.1	rs12651		1		12652	1	0.00982914	0.921163	0.0356633	149	6.59874e-05	0.00224887	0.13265	124.158
TAG.50.1	rs12893		1		12894	1	0.453555	0.501731	0.299529	149	0.00304492	0.00224887	0.13265	124.158
TAG.50.1	rs12939		1		12940	1	0.41764	0.519146	0.284711	149	0.00280381	0.00224887	0.13265	124.158
TAG.50.1	rs12973		1		12974	1	0.0445319	0.833165	0.0792687	149	0.000298963	0.00224887	0.13265	124.158
TAG.50.1	rs12993		1		12994	1	0.0134447	0.907853	0.0419845	149	9.02601e-05	0.00224887	0.13265	124.158
TAG.50.1	rs13015		1		13016	1	0.0048856	0.944373	0.0248566	149	3.27993e-05	0.00224887	0.13265	124.158
TAG.50.1	rs13017		1		13018	1	0.0048856	0.944373	0.0248566	149	3.27993e-05	0.00224887	0.13265	124.158
TAG.50.1	rs13170		1		13171	1	0.279313	0.597966	0.223324	149	0.00187515	0.00224887	0.13265	124.158
TAG.50.1	rs13201		1		13202	1	0.0703377	0.791325	0.101645	119	0.000507597	0.00224887	0.13265	124.158
TAG.50.1	rs13218		1		13219	1	0.279313	0.597966	0.223324	149	0.00187515	0.00224887	0.13265	124.158
TAG.50.1	rs13314		1		13315	1	0.328099	0.567674	0.245901	149	0.00220268	0.00224887	0.13265	124.158
TAG.50.1	rs13370		1		13371	1	0.41764	0.519146	0.284711	149	0.00280381	0.00224887	0.13265	124.158
TAG.50.1	rs13385		1		13386	1	0.41764	0.519146	0.284711	149	0.00280381	0.00224887	0.13265	124.158
TAG.50.1	rs13398		1		13399	1	0.00134105	0.970838	0.012853	149	9.00306e-06	0.00224887	0.13265	124.158
TAG.50.1	rs13411		1		13412	1	0.41764	0.519146	0.284711	149	0.00280381	0.00224887	0.13265	124.158
TAG.50.1	rs13630		1		13631	1	0.41764	0.519146	0.284711	149	0.00280381	0.00224887	0.13265	124.158
TAG.50.1	rs13647		1		13648	1	0.41764	0.519146	0.284711	149	0.00280381	0.00224887	0.13265	124.158
TAG.50.1	rs13683		1		13684	1	0.106394	0.744761	0.127983	149	0.000714272	0.00224887	0.13265	124.158
TAG.50.1	rs13727		1		13728	1	0.41764	0.519146	0.284711	149	0.00280381	0.00224887	0.13265	124.158
TAG.50.1	rs14353		1		14354	1	0.00458896	0.946086	0.0240695	148	3.09057e-05	0.00224887	0.13265	124.158
TAG.50.1	rs14377		1		14378	1	0.0132848	0.9084	0.041723	149	8.91869e-05	0.00224887	0.13265	124.158
TAG.50.1	rs14379		1		14380	1	0.00618876	0.937405	0.0280726	149	4.1548e-05	0.00224887	0.13265	124.158
TAG.50.1	rs14495		1		14496	1	1.27168	0.261328	0.582814	149	0.00853733	0.00224887	0.13265	124.158
TAG.50.1	rs14496		1		14497	1	1.27168	0.261328	0.582814	149	0.00853733	0.00224887	0.13265	124.158
TAG.50.1	rs14562		1		14563	1	0.27505	0.600771	0.221291	149	0.00184653	0.00224887	0.13265	124.158
TAG.50.1	rs14570		1		14571	1	0.27505	0.600771	0.221291	149	0.00184653	0.00224887	0.13265	124.158
TAG.50.1	rs14682		1		14683	1	0.27505	0.600771	0.221291	149	0.00184653	0.00224887	0.13265	124.158
TAG.50.1	rs14698		1		14699	1	0.126624	0.722479	0.141175	149	0.000850084	0.00224887	0.13265	124.158
TAG.50.1	rs14704		1		14705	1	0.336757	0.562614	0.24979	149	0.0022608	0.00224887	0.13265	124.158
TAG.50.1	rs14708		1		14709	1	0.581112	0.447124	0.349572	149	0.00390127	0.00224887	0.13265	124.158
TAG.50.1	rs14718		1		14719	1	1.19366	0.276416	0.558437	149	0.00801361	0.00224887	0.13265	124.158
TAG.50.1	rs14768		1		14769	1	0.515764	0.473973	0.324246	132	0.00478862	0.00224887	0.13265	124.158
TAG.50.1	rs14804		1		14805	1	0.00330323	0.95426	0.0203335	130	2.38439e-05	0.00224887	0.13265	124.158
TAG.50.1	rs14836		1		14837	1	0.338104	0.561841	0.250387	148	0.00227706	0.00224887	0.13265	124.158
TAG.50.1	rs14865		1		14866	1	0.490498	0.484835	0.314406	149	0.00329294	0.00224887	0.13265	124.158
TAG.50.1	rs14904		1		14905	1	5.19816e-05	0.994257	0.00250116	149	3.48976e-07	0.00224887	0.13265	124.158
TAG.50.1	rs14955		1		14956	1	0.000835928	0.976983	0.010113	124	7.81827e-06	0.00224887	0.13265	124.158
TAG.50.1	rs14959		1		14960	1	0.00966628	0.921844	0.0353424	125	8.94677e-05	0.00224887	0.13265	124.158
TAG.50.1	rs14970		1		14971	1	0.0121503	0.912412	0.0398089	125	0.000112519	0.00224887	0.13265	124.158
TAG.50.1	rs14983		1		14984	1	0.0323043	0.857665	0.0666825	125	0.000298723	0.00224887	0.13265	124.158
TAG.50.1	rs14993		1		14994	1	0.22399	0.636884	0.19594	124	0.00207129	0.00224887	0.13265	124.158
TAG.50.1	rs15031		1		15032	1	0.0881165	0.767078	0.11516	130	0.000820909	0.00224887	0.13265	124.158
TAG.50.1	rs15053		1		15054	1	0.0481687	0.826639	0.0826841	130	0.000448519	0.00224887	0.13265	124.158
TAG.50.1	rs15062		1		15063	1	0.000430161	0.983487	0.00723151	127	4.02242e-06	0.00224887	0.13265	124.158
TAG.50.1	rs15095		1		15096	1	0.12884	0.720258	0.142512	127	0.00122022	0.00224887	0.13265	124.158
TAG.50.1	rs15133		1		15134	1	1.4643	0.228549	0.64102	129	0.0135098	0.00224887	0.13265	124.158
TAG.50.1	rs15142		1		15143	1	0.298925	0.585548	0.232438	128	0.00274105	0.00224887	0.13265	124.158
TAG.50.1	rs15146		1		15147	1	0.32669	0.568565	0.24522	140	0.00221824	0.00224887	0.13265	124.158
TAG.50.1	rs16439		1		16440	1	1.08514	0.299561	0.523515	130	0.00744125	0.00224887	0.13265	124.158
TAG.50.1	rs16446		1		16447	1	0.0320549	0.858199	0.0664118	129	0.000222854	0.00224887	0.13265	124.158
TAG.50.1	rs16516		1		16517	1	2.54135	0.113693	0.944266	118	0.0242151	0.00224887	0.13265	124.158
TAG.50.1	rs16525		1		16526	1	0.0717073	0.789351	0.10273	119	0.000677739	0.00224887	0.13265	124.158
TAG.50.1	rs16549		1		16550	1	1.70091	0.194686	0.710665	124	0.0162353	0.00224887	0.13265	124.158
TAG.50.1	rs18706		1		18707	1	0.0625865	0.802864	0.0953579	130	0.000580911	0.00224887	0.13265	124.158
TAG.50.1	rs19153		1		19154	1	0.00930727	0.923343	0.0346369	102	6.96115e-05	0.00224887	0.13265	124.158
TAG.50.1	rs19154		1		19155	1	0.297552	0.586674	0.231604	102	0.00219616	0.00224887	0.13265	124.158
TAG.50.1	rs19272		1		19273	1	1.2686	0.26212	0.5815	134	0.00865656	0.00224887	0.13265	124.158
TAG.50.1	rs19289		1		19290	1	0.286056	0.59374	0.226403	126	0.00196743	0.00224887	0.13265	124.158
TAG.50.1	rs19366		1		19367	1	0.206035	0.650644	0.186657	136	0.00139956	0.00224887	0.13265	124.158
TAG.50.1	rs19697		1		19698	1	2.32081	0.129942	0.88625	143	0.0157088	0.00224887	0.13265	124.158
TAG.50.1	rs19725		1		19726	1	0.0250865	0.874387	0.0582964	141	0.000169872	0.00224887	0.13265	124.158
TAG.50.1	rs19760		1		19761	1	0.541505	0.463135	0.334292	135	0.00369896	0.00224887	0.13265	124.158
TAG.50.1	rs19871		1		19872	1	0.216497	0.642488	0.192135	137	0.00146938	0.00224887	0.13265	124.158
TAG.50.1	rs20176		1		20177	1	0.0264297	0.871092	0.0599362	144	0.000179608	0.00224887	0.13265	124.158
TAG.50.1	rs20224		1		20225	1	0.24411	0.622051	0.206174	141	0.00166742	0.00224887	0.13265	124.158
TAG.50.1	rs20236		1		20237	1	0.474802	0.492053	0.307988	131	0.00440729	0.00224887	0.13265	124.158
TAG.50.1	rs20257		1		20258	1	0.0453291	0.831719	0.0800234	141	0.000308429	0.00224887	0.13265	124.158
TAG.50.1	rs20259		1		20260	1	0.070739	0.790667	0.102007	141	0.000481324	0.00224887	0.13265	124.158
TAG.50.1	rs20262		1		20263	1	0.0331988	0.855687	0.0676851	144	0.000224463	0.00224887	0.13265	124.158
TAG.50.1	rs20279		1		20280	1	0.469465	0.49435	0.305965	147	0.00315367	0.00224887	0.13265	124.158
TAG.50.1	rs20283		1		20284	1	1.00277	0.318345	0.497102	147	0.00675479	0.00224887	0.13265	124.158
TAG.50.1	rs20303		1		20304	1	0.709044	0.401177	0.396664	147	0.00477621	0.00224887	0.13265	124.158
TAG.50.1	rs20368	m11472	1	6709457	20369	1	0.317129	0.57422	0.240921	148	0.00212903	0.00224887	0.13265	124.158
TAG.50.1	rs20389		1		20390	1	0.0867894	0.768723	0.11423	149	0.000582657	0.00224887	0.13265	124.158
TAG.50.1	rs20419		1		20420	1	0.294694	0.588068	0.230573	149	0.00197841	0.00224887	0.13265	124.158
TAG.50.1	rs20486		1		20487	1	0.00771856	0.930114	0.0314639	149	5.18182e-05	0.00224887	0.13265	124.158
TAG.50.1	rs20492		1		20493	1	3.81442	0.0527522	1.27776	149	0.0256079	0.00224887	0.13265	124.158
TAG.50.1	rs20540		1		20541	1	3.83217	0.0527878	1.27747	116	0.0370246	0.00224887	0.13265	124.158
TAG.50.1	rs20553		1		20554	1	0.667625	0.415631	0.381292	116	0.00645026	0.00224887	0.13265	124.158
TAG.50.1	rs20557		1		20558	1	0.42357	0.516506	0.286925	116	0.00409232	0.00224887	0.13265	124.158
TAG.50.1	rs20560		1		20561	1	1.35627	0.246682	0.607863	116	0.0131036	0.00224887	0.13265	124.158
TAG.50.1	rs20567		1		20568	1	1.78804	0.183899	0.735421	116	0.0172751	0.00224887	0.13265	124.158
TAG.50.1	rs20568		1		20569	1	2.30189	0.132059	0.879231	116	0.0222397	0.00224887	0.13265	124.158
TAG.50.1	rs20576		1		20577	1	1.1238	0.291402	0.535507	116	0.0108576	0.00224887	0.13265	124.158
TAG.50.1	rs20588		1		20589	1	4.20612	0.0426766	1.36981	114	0.0408723	0.00224887	0.13265	124.158
TAG.50.1	rs20592		1		20593	1	0.0959187	0.757386	0.120683	112	0.00093258	0.00224887	0.13265	124.158
TAG.50.1	rs20611		1		20612	1	4.06604	0.0461466	1.33586	117	0.039186	0.00224887	0.13265	124.158
TAG.50.1	rs20717		1		20718	1	0.534452	0.465929	0.33168	149	0.00358802	0.00224887	0.13265	124.158
TAG.50.1	rs20746		1		20747	1	1.77915	0.184375	0.734299	148	0.0119822	0.00224887	0.13265	124.158
TAG.50.1	rs20750		1		20751	1	0.245495	0.621026	0.20689	148	0.00165336	0.00224887	0.13265	124.158
TAG.50.1	rs20863		1		20864	1	0.214357	0.644072	0.191065	149	0.00143908	0.00224887	0.13265	124.158
TAG.50.1	rs21147		1		21148	1	2.05397	0.153978	0.812542	149	0.0137892	0.00224887	0.13265	124.158
TAG.50.1	rs21171		1		21172	1	1.60897	0.206683	0.684694	149	0.0108017	0.00224887	0.13265	124.158
TAG.50.1	rs21192		1		21193	1	0.25486	0.614451	0.211513	148	0.00171145	0.00224887	0.13265	124.158
TAG.50.1	rs21193		1		21194	1	0.25486	0.614451	0.211513	148	0.00171145	0.00224887	0.13265	124.158
TAG.50.1	rs21195		1		21196	1	0.265016	0.607484	0.216465	149	0.00177917	0.00224887	0.13265	124.158
TAG.50.1	rs21196		1		21197	1	0.265016	0.607484	0.216465	149	0.00177917	0.00224887	0.13265	124.158
TAG.50.1	rs21257		1		21258	1	0.56089	0.455124	0.341871	149	0.00376551	0.00224887	0.13265	124.158
TAG.50.1	rs21306		1		21307	1	1.55009	0.215159	0.667241	148	0.0104395	0.00224887	0.13265	124.158
TAG.50.1	rs21357		1		21358	1	0.0928558	0.761084	0.118567	130	0.000852364	0.00224887	0.13265	124.158
TAG.50.1	rs21396		1		21397	1	0.166901	0.683609	0.165192	125	0.00157627	0.00224887	0.13265	124.158
TAG.50.1	rs21447		1		21448	1	2.40362	0.123756	0.907434	122	0.0243479	0.00224887	0.13265	124.158
TAG.50.1	rs21480		1		21481	1	0.316087	0.574992	0.240338	128	0.00293691	0.00224887	0.13265	124.158
TAG.50.1	rs21496		1		21497	1	0.995419	0.320364	0.494356	129	0.00918802	0.00224887	0.13265	124.158
TAG.50.1	rs21507		1		21508	1	0.378208	0.5397	0.267848	128	0.00349188	0.00224887	0.13265	124.158
TAG.50.1	rs21515		1		21516	1	0.248916	0.61876	0.208478	124	0.00230802	0.00224887	0.13265	124.158
TAG.50.1	rs21518		1		21519	1	0.568983	0.452153	0.344714	124	0.00527576	0.00224887	0.13265	124.158
TAG.50.1	rs21529		1		21530	1	0.451455	0.502981	0.298448	121	0.00448366	0.00224887	0.13265	124.158
TAG.50.1	rs21540		1		21541	1	0.174096	0.677275	0.169235	120	0.00175905	0.00224887	0.13265	124.158
TAG.50.1	rs21551		1		21552	1	0.0432512	0.835645	0.0779784	113	0.000784981	0.00224887	0.13265	124.158
TAG.50.1	rs21559		1		21560	1	7.23544	0.00837713	2.0769	105	0.0772137	0.00224887	0.13265	124.158
TAG.50.1	rs21592		1		21593	1	0.547777	0.46122	0.336092	92	0.0060665	0.00224887	0.13265	124.158
TAG.50.1	rs21593		1		21594	1	0.547777	0.46122	0.336092	92	0.0060665	0.00224887	0.13265	124.158
TAG.50.1	rs21594		1		21595	1	0.547777	0.46122	0.336092	92	0.0060665	0.00224887	0.13265	124.158
TAG.50.1	rs21595		1		21596	1	0.495073	0.483574	0.315537	91	0.00556641	0.00224887	0.13265	124.158
TAG.50.1	rs21596		1		21597	1	0.602137	0.439844	0.356701	93	0.00666851	0.00224887	0.13265	124.158
TAG.50.1	rs21597		1		21598	1	0.602137	0.439844	0.356701	93	0.00666851	0.00224887	0.13265	124.158
TAG.50.1	rs21598		1		21599	1	0.602137	0.439844	0.356701	93	0.00666851	0.00224887	0.13265	124.158
TAG.50.1	rs21599		1		21600	1	0.602137	0.439844	0.356701	93	0.00666851	0.00224887	0.13265	124.158
TAG.50.1	rs21600		1		21601	1	0.576477	0.449749	0.34703	92	0.00641336	0.00224887	0.13265	124.158
TAG.50.1	rs21601		1		21602	1	0.602137	0.439844	0.356701	93	0.00666851	0.00224887	0.13265	124.158
TAG.50.1	rs21602		1		21603	1	0.602137	0.439844	0.356701	93	0.00666851	0.00224887	0.13265	124.158
TAG.50.1	rs21603		1		21604	1	0.602137	0.439844	0.356701	93	0.00666851	0.00224887	0.13265	124.158
TAG.50.1	rs21604		1		21605	1	0.602137	0.439844	0.356701	93	0.00666851	0.00224887	0.13265	124.158
TAG.50.1	rs21605		1		21606	1	0.602137	0.439844	0.356701	93	0.00666851	0.00224887	0.13265	124.158
TAG.50.1	rs21606		1		21607	1	0.576477	0.449749	0.34703	92	0.00641336	0.00224887	0.13265	124.158
TAG.50.1	rs21607		1		21608	1	0.602137	0.439844	0.356701	93	0.00666851	0.00224887	0.13265	124.158
TAG.50.1	rs21608		1		21609	1	0.602137	0.439844	0.356701	93	0.00666851	0.00224887	0.13265	124.158
TAG.50.1	rs21609		1		21610	1	0.602137	0.439844	0.356701	93	0.00666851	0.00224887	0.13265	124.158
TAG.50.1	rs21610		1		21611	1	0.602137	0.439844	0.356701	93	0.00666851	0.00224887	0.13265	124.158
TAG.50.1	rs21611		1		21612	1	0.642269	0.425074	0.371536	92	0.00712717	0.00224887	0.13265	124.158
TAG.50.1	rs21612		1		21613	1	0.642269	0.425074	0.371536	92	0.00712717	0.00224887	0.13265	124.158
TAG.50.1	rs21613		1		21614	1	0.642269	0.425074	0.371536	92	0.00712717	0.00224887	0.13265	124.158
TAG.50.1	rs21614		1		21615	1	0.642269	0.425074	0.371536	92	0.00712717	0.00224887	0.13265	124.158
TAG.50.1	rs21615		1		21616	1	0.642269	0.425074	0.371536	92	0.00712717	0.00224887	0.13265	124.158
TAG.50.1	rs21616		1		21617	1	0.642269	0.425074	0.371536	92	0.00712717	0.00224887	0.13265	124.158
TAG.50.1	rs21617		1		21618	1	0.617092	0.434289	0.362221	91	0.0068785	0.00224887	0.13265	124.158
TAG.50.1	rs21618		1		21619	1	0.642269	0.425074	0.371536	92	0.00712717	0.00224887	0.13265	124.158
TAG.50.1	rs21619		1		21620	1	0.642269	0.425074	0.371536	92	0.00712717	0.00224887	0.13265	124.158
TAG.50.1	rs21620		1		21621	1	0.642269	0.425074	0.371536	92	0.00712717	0.00224887	0.13265	124.158
TAG.50.1	rs21621		1		21622	1	0.642269	0.425074	0.371536	92	0.00712717	0.00224887	0.13265	124.158
TAG.50.1	rs21622		1		21623	1	0.642269	0.425074	0.371536	92	0.00712717	0.00224887	0.13265	124.158
TAG.50.1	rs21623		1		21624	1	0.642269	0.425074	0.371536	92	0.00712717	0.00224887	0.13265	124.158
TAG.50.1	rs21624		1		21625	1	0.642269	0.425074	0.371536	92	0.00712717	0.00224887	0.13265	124.158
TAG.50.1	rs21625		1		21626	1	0.617092	0.434289	0.362221	91	0.0068785	0.00224887	0.13265	124.158
TAG.50.1	rs21626		1		21627	1	0.642269	0.425074	0.371536	92	0.00712717	0.00224887	0.13265	124.158
TAG.50.1	rs21627		1		21628	1	0.642269	0.425074	0.371536	92	0.00712717	0.00224887	0.13265	124.158
TAG.50.1	rs21628		1		21629	1	0.56333	0.45497	0.342017	91	0.00631584	0.00224887	0.13265	124.158
TAG.50.1	rs21629		1		21630	1	0.642269	0.425074	0.371536	92	0.00712717	0.00224887	0.13265	124.158
TAG.50.1	rs21630		1		21631	1	0.642269	0.425074	0.371536	92	0.00712717	0.00224887	0.13265	124.158
TAG.50.1	rs21631		1		21632	1	0.642269	0.425074	0.371536	92	0.00712717	0.00224887	0.13265	124.158
TAG.50.1	rs21632		1		21633	1	0.642269	0.425074	0.371536	92	0.00712717	0.00224887	0.13265	124.158
TAG.50.1	rs21633		1		21634	1	0.642269	0.425074	0.371536	92	0.00712717	0.00224887	0.13265	124.158
TAG.50.1	rs21634		1		21635	1	0.642269	0.425074	0.371536	92	0.00712717	0.00224887	0.13265	124.158
TAG.50.1	rs21635		1		21636	1	0.642269	0.425074	0.371536	92	0.00712717	0.00224887	0.13265	124.158
TAG.50.1	rs21636		1		21637	1	0.617092	0.434289	0.362221	91	0.0068785	0.00224887	0.13265	124.158
TAG.50.1	rs21637		1		21638	1	0.642269	0.425074	0.371536	92	0.00712717	0.00224887	0.13265	124.158
TAG.50.1	rs21638		1		21639	1	0.642269	0.425074	0.371536	92	0.00712717	0.00224887	0.13265	124.158
TAG.50.1	rs21639		1		21640	1	0.581262	0.447904	0.348815	91	0.00645021	0.00224887	0.13265	124.158
TAG.50.1	rs21640		1		21641	1	0.581262	0.447904	0.348815	91	0.00645021	0.00224887	0.13265	124.158
TAG.50.1	rs21641		1		21642	1	0.581262	0.447904	0.348815	91	0.00645021	0.00224887	0.13265	124.158
TAG.50.1	rs21642		1		21643	1	0.581262	0.447904	0.348815	91	0.00645021	0.00224887	0.13265	124.158
TAG.50.1	rs21643		1		21644	1	0.581262	0.447904	0.348815	91	0.00645021	0.00224887	0.13265	124.158
TAG.50.1	rs21644		1		21645	1	0.581262	0.447904	0.348815	91	0.00645021	0.00224887	0.13265	124.158
TAG.50.1	rs21645		1		21646	1	0.581262	0.447904	0.348815	91	0.00645021	0.00224887	0.13265	124.158
TAG.50.1	rs21646		1		21647	1	0.581262	0.447904	0.348815	91	0.00645021	0.00224887	0.13265	124.158
TAG.50.1	rs21647		1		21648	1	0.581262	0.447904	0.348815	91	0.00645021	0.00224887	0.13265	124.158
TAG.50.1	rs21648		1		21649	1	0.581262	0.447904	0.348815	91	0.00645021	0.00224887	0.13265	124.158
TAG.50.1	rs21649		1		21650	1	0.581262	0.447904	0.348815	91	0.00645021	0.00224887	0.13265	124.158
TAG.50.1	rs21650		1		21651	1	0.561908	0.455562	0.341452	90	0.0062634	0.00224887	0.13265	124.158
TAG.50.1	rs21651		1		21652	1	0.581262	0.447904	0.348815	91	0.00645021	0.00224887	0.13265	124.158
TAG.50.1	rs21652		1		21653	1	0.581262	0.447904	0.348815	91	0.00645021	0.00224887	0.13265	124.158
TAG.50.1	rs21653		1		21654	1	0.581262	0.447904	0.348815	91	0.00645021	0.00224887	0.13265	124.158
TAG.50.1	rs21654		1		21655	1	0.581262	0.447904	0.348815	91	0.00645021	0.00224887	0.13265	124.158
TAG.50.1	rs21655		1		21656	1	0.581262	0.447904	0.348815	91	0.00645021	0.00224887	0.13265	124.158
TAG.50.1	rs21656		1		21657	1	0.581262	0.447904	0.348815	91	0.00645021	0.00224887	0.13265	124.158
TAG.50.1	rs21657		1		21658	1	0.607087	0.438026	0.358501	91	0.00669374	0.00224887	0.13265	124.158
TAG.50.1	rs21661		1		21662	1	0.576096	0.449922	0.346863	91	0.00638826	0.00224887	0.13265	124.158
TAG.50.1	rs21672		1		21673	1	0.572242	0.451461	0.34538	90	0.00632872	0.00224887	0.13265	124.158
TAG.50.1	rs21694		1		21695	1	4.176	0.043684	1.35968	103	0.0450585	0.00224887	0.13265	124.158
TAG.50.1	rs21695		1		21696	1	0.641555	0.424974	0.371637	109	0.00666725	0.00224887	0.13265	124.158
TAG.50.1	rs21696		1		21697	1	0.641555	0.424974	0.371637	109	0.00666725	0.00224887	0.13265	124.158
TAG.50.1	rs21697		1		21698	1	0.641555	0.424974	0.371637	109	0.00666725	0.00224887	0.13265	124.158
TAG.50.1	rs21716		1		21717	1	0.313462	0.576692	0.239056	116	0.00317545	0.00224887	0.13265	124.158
TAG.50.1	rs21758		1		21759	1	0.113707	0.736583	0.132778	119	0.00108802	0.00224887	0.13265	124.158
TAG.50.1	rs21781		1		21782	1	2.65435	0.105669	0.976051	136	0.0184668	0.00224887	0.13265	124.158
TAG.50.1	rs21783		1		21784	1	0.193075	0.661038	0.179774	147	0.00129786	0.00224887	0.13265	124.158
TAG.50.1	rs21799		1		21800	1	1.36936	0.243869	0.612844	148	0.00919374	0.00224887	0.13265	124.158
TAG.50.1	rs21832		1		21833	1	1.3379	0.249346	0.603197	147	0.008996	0.00224887	0.13265	124.158
TAG.50.1	rs21842		1		21843	1	0.745172	0.389465	0.409532	147	0.0050105	0.00224887	0.13265	124.158
TAG.50.1	rs21844		1		21845	1	0.155852	0.693589	0.158898	149	0.0010463	0.00224887	0.13265	124.158
TAG.50.1	rs21933		1	6711005	21934	1	0.452876	0.502059	0.299246	148	0.00305003	0.00224887	0.13265	124.158
TAG.50.1	rs22410		1		22411	1	0.306454	0.580723	0.236031	149	0.00205736	0.00224887	0.13265	124.158
TAG.50.1	rs22468		1		22469	1	0.27505	0.600771	0.221291	149	0.00184653	0.00224887	0.13265	124.158
TAG.50.1	rs22527	m11475	1	6711601	22528	1	0.27505	0.600771	0.221291	149	0.00184653	0.00224887	0.13265	124.158
TAG.50.1	rs22591		1		22592	1	0.296829	0.58672	0.231569	149	0.00199274	0.00224887	0.13265	124.158
TAG.50.1	rs22666		1		22667	1	0.566255	0.452979	0.343922	149	0.00380152	0.00224887	0.13265	124.158
TAG.50.1	rs22715		1		22716	1	0.306454	0.580723	0.236031	149	0.00205736	0.00224887	0.13265	124.158
TAG.50.1	rs22807		1		22808	1	0.295698	0.587433	0.231042	149	0.00198516	0.00224887	0.13265	124.158
TAG.50.1	rs22889		1		22890	1	0.296829	0.58672	0.231569	149	0.00199274	0.00224887	0.13265	124.158
TAG.50.1	rs22905		1		22906	1	0.404212	0.525931	0.279071	149	0.00271366	0.00224887	0.13265	124.158
TAG.50.1	rs22906		1		22907	1	0.404212	0.525931	0.279071	149	0.00271366	0.00224887	0.13265	124.158
TAG.50.1	rs22908		1		22909	1	0.244146	0.62198	0.206223	149	0.00163907	0.00224887	0.13265	124.158
TAG.50.1	rs23461		1		23462	1	1.37228	0.243355	0.61376	149	0.00921275	0.00224887	0.13265	124.158
TAG.50.1	rs23667		1		23668	1	0.41764	0.519146	0.284711	149	0.00280381	0.00224887	0.13265	124.158
TAG.50.1	rs23778		1		23779	1	0.576188	0.449078	0.347679	146	0.00388369	0.00224887	0.13265	124.158
TAG.50.1	rs23820		1		23821	1	0.220052	0.63972	0.19401	147	0.00147848	0.00224887	0.13265	124.158
TAG.50.1	rs24472		1		24473	1	0.393172	0.53163	0.274391	149	0.00263954	0.00224887	0.13265	124.158
TAG.50.1	rs24541		1		24542	1	0.41764	0.519146	0.284711	149	0.00280381	0.00224887	0.13265	124.158
TAG.50.1	rs24582		1		24583	1	0.56057	0.455261	0.34174	148	0.00377532	0.00224887	0.13265	124.158
TAG.50.1	rs25132		1		25133	1	0.506831	0.477666	0.320876	149	0.00340258	0.00224887	0.13265	124.158
TAG.50.1	rs25172		1		25173	1	0.267037	0.606119	0.217442	149	0.00179274	0.00224887	0.13265	124.158
TAG.50.1	rs25173		1		25174	1	0.267037	0.606119	0.217442	149	0.00179274	0.00224887	0.13265	124.158
TAG.50.1	rs25204		1		25205	1	2.76547	0.0984934	1.00659	149	0.0185659	0.00224887	0.13265	124.158
TAG.50.1	rs25230		1		25231	1	0.150418	0.698709	0.155704	149	0.00100983	0.00224887	0.13265	124.158
TAG.50.1	rs25240		1		25241	1	0.401514	0.527321	0.277925	148	0.00270411	0.00224887	0.13265	124.158
TAG.50.1	rs25271		1		25272	1	0.404212	0.525931	0.279071	149	0.00271366	0.00224887	0.13265	124.158
TAG.50.1	rs25279		1		25280	1	0.371423	0.54319	0.265048	149	0.00249353	0.00224887	0.13265	124.158
TAG.50.1	rs25354		1		25355	1	0.635462	0.42668	0.369897	148	0.00427971	0.00224887	0.13265	124.158
TAG.50.1	rs25366		1		25367	1	0.635462	0.42668	0.369897	148	0.00427971	0.00224887	0.13265	124.158
TAG.50.1	rs25397		1		25398	1	0.453555	0.501731	0.299529	149	0.00304492	0.00224887	0.13265	124.158
TAG.50.1	rs25403		1		25404	1	0.453555	0.501731	0.299529	149	0.00304492	0.00224887	0.13265	124.158
TAG.50.1	rs25465		1		25466	1	0.635462	0.42668	0.369897	148	0.00427971	0.00224887	0.13265	124.158
TAG.50.1	rs25751		1		25752	1	0.453555	0.501731	0.299529	149	0.00304492	0.00224887	0.13265	124.158
TAG.50.1	rs25756		1		25757	1	0.298289	0.585802	0.232249	149	0.00200255	0.00224887	0.13265	124.158
TAG.50.1	rs25831		1		25832	1	0.00847302	0.926789	0.0330192	147	5.6888e-05	0.00224887	0.13265	124.158
TAG.50.1	rs25834		1		25835	1	0.296587	0.586897	0.231438	145	0.00199551	0.00224887	0.13265	124.158
TAG.50.1	rs25840		1		25841	1	0.0913728	0.762898	0.117534	142	0.000618245	0.00224887	0.13265	124.158
TAG.50.1	rs25910		1		25911	1	0.0324172	0.857398	0.0668177	134	0.000297249	0.00224887	0.13265	124.158
TAG.50.1	rs25965	m11481	1	6715028	25966	1	0.190232	0.663376	0.17824	149	0.00127712	0.00224887	0.13265	124.158
TAG.50.1	rs26001		1		26002	1	0.300623	0.584341	0.233333	149	0.00201822	0.00224887	0.13265	124.158
TAG.50.1	rs26033		1		26034	1	0.446743	0.504955	0.296747	149	0.00299919	0.00224887	0.13265	124.158
TAG.50.1	rs26061		1		26062	1	0.806195	0.370746	0.430923	149	0.00541235	0.00224887	0.13265	124.158
TAG.50.1	rs26063	m11482	1	6715126	26064	1	0.890767	0.34685	0.459858	149	0.00598012	0.00224887	0.13265	124.158
TAG.50.1	rs26071		1		26072	1	0.390354	0.53313	0.273167	145	0.00263787	0.00224887	0.13265	124.158
TAG.50.1	rs26091		1		26092	1	0.00359491	0.952285	0.021233	130	3.30255e-05	0.00224887	0.13265	124.158
TAG.50.1	rs26092		1		26093	1	0.184228	0.668492	0.174904	132	0.00168912	0.00224887	0.13265	124.158
TAG.50.1	rs26097		1		26098	1	0.211193	0.646557	0.189393	143	0.00189011	0.00224887	0.13265	124.158
TAG.50.1	rs26126		1		26127	1	0.0167845	0.897106	0.0471564	144	0.000152283	0.00224887	0.13265	124.158
TAG.50.1	rs26154		1		26155	1	1.86301	0.174635	0.757868	135	0.0270092	0.00224887	0.13265	124.158
TAG.50.1	rs26155		1		26156	1	0.0211024	0.88472	0.053194	138	0.000193497	0.00224887	0.13265	124.158
TAG.50.1	rs26156		1		26157	1	0.0364852	0.848806	0.0711915	139	0.000333514	0.00224887	0.13265	124.158
TAG.50.1	rs26157		1		26158	1	0.135016	0.713871	0.14638	138	0.00124054	0.00224887	0.13265	124.158
TAG.50.1	rs26325		1		26326	1	0.72888	0.395154	0.403234	112	0.00757548	0.00224887	0.13265	124.158
TAG.50.1	rs26389		1		26390	1	0.0894713	0.76549	0.11606	102	0.00096156	0.00224887	0.13265	124.158
TAG.50.1	rs26450		1		26451	1	0.000718905	0.978661	0.00936783	109	7.60829e-06	0.00224887	0.13265	124.158
TAG.50.1	rs26458		1		26459	1	0.651215	0.421503	0.3752	110	0.00679994	0.00224887	0.13265	124.158
TAG.50.1	rs26471		1		26472	1	2.09956	0.150239	0.823218	113	0.0217964	0.00224887	0.13265	124.158
TAG.50.1	rs26478		1		26479	1	1.64361	0.202478	0.693622	117	0.0168488	0.00224887	0.13265	124.158
TAG.50.1	rs26520		1		26521	1	0.341367	0.559955	0.251847	149	0.00229175	0.00224887	0.13265	124.158
TAG.50.1	rs26558		1		26559	1	0.405607	0.525219	0.27966	149	0.00272303	0.00224887	0.13265	124.158
TAG.50.1	rs26569		1		26570	1	0.466748	0.495585	0.304882	149	0.00313349	0.00224887	0.13265	124.158
TAG.50.1	rs26570		1		26571	1	0.466748	0.495585	0.304882	149	0.00313349	0.00224887	0.13265	124.158
TAG.50.1	rs26571		1		26572	1	0.460904	0.498291	0.302517	149	0.00309426	0.00224887	0.13265	124.158
TAG.50.1	rs26648	m11484	1	6715711	26649	1	1.17424	0.280343	0.552311	149	0.00788321	0.00224887	0.13265	124.158
TAG.50.1	rs26720		1		26721	1	0.306454	0.580723	0.236031	149	0.00205736	0.00224887	0.13265	124.158
TAG.50.1	rs26773	m11485	1	6715836	26774	1	0.196887	0.657911	0.181833	149	0.00132179	0.00224887	0.13265	124.158
TAG.50.1	rs27048		1		27049	1	0.782137	0.377963	0.422551	149	0.00525084	0.00224887	0.13265	124.158
TAG.50.1	rs27162		1		27163	1	0.782137	0.377963	0.422551	149	0.00525084	0.00224887	0.13265	124.158
TAG.50.1	rs27263		1		27264	1	0.182735	0.669672	0.174138	149	0.00122678	0.00224887	0.13265	124.158
TAG.50.1	rs27285		1		27286	1	0.733525	0.393166	0.405424	149	0.00492449	0.00224887	0.13265	124.158
TAG.50.1	rs27362		1		27363	1	0.182735	0.669672	0.174138	149	0.00122678	0.00224887	0.13265	124.158
TAG.50.1	rs27461	m11486	1	6716520	27462	1	0.000234334	0.987808	0.00532761	149	1.57319e-06	0.00224887	0.13265	124.158
TAG.50.1	rs27592		1		27593	1	0.782137	0.377963	0.422551	149	0.00525084	0.00224887	0.13265	124.158
TAG.50.1	rs27646		1		27647	1	2.34682	0.127733	0.893697	149	0.0157553	0.00224887	0.13265	124.158
TAG.50.1	rs27698		1		27699	1	0.293184	0.589024	0.229867	149	0.00196828	0.00224887	0.13265	124.158
TAG.50.1	rs27787		1		27788	1	0.448407	0.50418	0.297414	147	0.00302191	0.00224887	0.13265	124.158
TAG.50.1	rs27801		1		27802	1	0.926786	0.337313	0.471966	149	0.00622193	0.00224887	0.13265	124.158
TAG.50.1	rs28132		1		28133	1	0.419425	0.518256	0.285456	149	0.00281579	0.00224887	0.13265	124.158
TAG.50.1	rs28230		1		28231	1	2.17044	0.1429	0.844969	147	0.0146719	0.00224887	0.13265	124.158
TAG.50.1	rs28238		1		28239	1	0.773533	0.380602	0.419529	148	0.00521265	0.00224887	0.13265	124.158
TAG.50.1	rs28257		1		28258	1	1.24089	0.267169	0.573214	148	0.00836204	0.00224887	0.13265	124.158
TAG.50.1	rs28270		1		28271	1	1.10588	0.294777	0.530506	146	0.00746781	0.00224887	0.13265	124.158
TAG.50.1	rs28281		1		28282	1	2.24265	0.136502	0.864861	145	0.0151476	0.00224887	0.13265	124.158
TAG.50.1	rs28288		1		28289	1	0.0521407	0.819708	0.0863409	147	0.000351991	0.00224887	0.13265	124.158
TAG.50.1	rs28302		1		28303	1	1.97414	0.162193	0.789968	147	0.0132637	0.00224887	0.13265	124.158
TAG.50.1	rs28354		1		28355	1	0.0290743	0.864849	0.06306	148	0.00019581	0.00224887	0.13265	124.158
TAG.50.1	rs28357		1		28358	1	0.04128	0.839287	0.0760894	148	0.000278012	0.00224887	0.13265	124.158
TAG.50.1	rs28385		1		28386	1	0.0239129	0.877323	0.0568404	149	0.000160538	0.00224887	0.13265	124.158
TAG.50.1	rs28407		1		28408	1	0.0837046	0.772755	0.111958	149	0.000561947	0.00224887	0.13265	124.158
TAG.50.1	rs28461		1		28462	1	0.342945	0.559057	0.252544	148	0.00230381	0.00224887	0.13265	124.158
TAG.50.1	rs28527		1		28528	1	0.782137	0.377963	0.422551	149	0.00525084	0.00224887	0.13265	124.158
TAG.50.1	rs28670		1		28671	1	0.336886	0.562539	0.249847	149	0.00226167	0.00224887	0.13265	124.158
TAG.50.1	rs28742		1		28743	1	1.39545	0.239433	0.620815	149	0.00936832	0.00224887	0.13265	124.158
TAG.50.1	rs28933		1		28934	1	1.00617	0.317529	0.498217	147	0.00678315	0.00224887	0.13265	124.158
TAG.50.1	rs28952		1		28953	1	0.660023	0.417902	0.378925	148	0.00443537	0.00224887	0.13265	124.158
TAG.50.1	rs29004		1		29005	1	0.0122761	0.911931	0.040038	149	8.24151e-05	0.00224887	0.13265	124.158
TAG.50.1	rs29090		1		29091	1	0.307844	0.579879	0.236662	147	0.00208795	0.00224887	0.13265	124.158
TAG.50.1	rs29181		1		29182	1	1.06074	0.304785	0.516007	148	0.00719385	0.00224887	0.13265	124.158
TAG.50.1	rs29223		1		29224	1	0.19243	0.661569	0.179425	147	0.0013108	0.00224887	0.13265	124.158
TAG.50.1	rs29292		1		29293	1	0.256728	0.613157	0.212428	148	0.00174111	0.00224887	0.13265	124.158
TAG.50.1	rs29444		1		29445	1	0.0693705	0.792643	0.100922	145	0.000488757	0.00224887	0.13265	124.158
TAG.50.1	rs29637		1		29638	1	0.181912	0.670634	0.173515	107	0.00178317	0.00224887	0.13265	124.158
TAG.50.1	rs29922		1		29923	1	0.000354005	0.98503	0.0065504	95	3.65479e-06	0.00224887	0.13265	124.158
TAG.50.1	rs30012		1		30013	1	0.213175	0.645303	0.190236	104	0.00160656	0.00224887	0.13265	124.158
TAG.50.1	rs30416		1		30417	1	0.343508	0.559001	0.252587	116	0.00246928	0.00224887	0.13265	124.158
TAG.50.1	rs30707		1		30708	1	0.446609	0.505325	0.29643	117	0.00320371	0.00224887	0.13265	124.158
TAG.50.1	rs31000		1		31001	1	0.343508	0.559001	0.252587	116	0.00246928	0.00224887	0.13265	124.158
TAG.50.1	rs31098		1		31099	1	2.40904	0.123314	0.908986	123	0.0170361	0.00224887	0.13265	124.158
TAG.50.1	rs31812		1		31813	1	0.0595687	0.807592	0.0928078	126	0.000415407	0.00224887	0.13265	124.158
TAG.50.1	rs31892		1		31893	1	0.69177	0.407149	0.390247	130	0.00480896	0.00224887	0.13265	124.158
TAG.50.1	rs31932		1		31933	1	0.156716	0.692878	0.159343	129	0.00109165	0.00224887	0.13265	124.158
TAG.50.1	rs31936		1		31937	1	1.88347	0.172458	0.763317	127	0.0131511	0.00224887	0.13265	124.158
TAG.50.1	rs31958		1		31959	1	0.472323	0.493236	0.306945	126	0.00330175	0.00224887	0.13265	124.158
TAG.50.1	rs31968		1		31969	1	0.0138139	0.906633	0.0425685	126	9.65655e-05	0.00224887	0.13265	124.158
TAG.50.1	rs32039		1		32040	1	0.0213624	0.884037	0.0535295	127	0.000157074	0.00224887	0.13265	124.158
TAG.50.1	rs32106		1		32107	1	1.59722	0.208612	0.68066	132	0.0111809	0.00224887	0.13265	124.158
TAG.50.1	rs32107		1		32108	1	0.00199361	0.964454	0.0157183	136	1.37826e-05	0.00224887	0.13265	124.158
TAG.50.1	rs32108		1		32109	1	0.406191	0.525176	0.279695	120	0.00289922	0.00224887	0.13265	124.158
TAG.50.1	rs32114		1		32115	1	0.135654	0.713404	0.146665	107	0.00135076	0.00224887	0.13265	124.158
TAG.50.1	rs32118		1		32119	1	0.710585	0.401184	0.396656	109	0.00517502	0.00224887	0.13265	124.158
TAG.50.1	rs32120		1		32121	1	0.548266	0.460549	0.336724	119	0.00390902	0.00224887	0.13265	124.158
TAG.50.1	rs32369		1		32370	1	0.413388	0.52137	0.282854	137	0.00284367	0.00224887	0.13265	124.158
TAG.50.1	rs32809		1		32810	1	0.0507141	0.822163	0.0850419	141	0.000364304	0.00224887	0.13265	124.158
TAG.50.1	rs32870	m11491	1	6721922	32871	1	0.131192	0.717738	0.144034	147	0.000883359	0.00224887	0.13265	124.158
TAG.50.1	rs32926	m11492	1		32927	1	0.403546	0.526279	0.278784	148	0.00271745	0.00224887	0.13265	124.158
TAG.50.1	rs32939		1		32940	1	0.0286156	0.865923	0.0625208	140	0.000206697	0.00224887	0.13265	124.158
TAG.50.1	rs32951		1		32952	1	0.0300987	0.862521	0.0642305	143	0.000213068	0.00224887	0.13265	124.158
TAG.50.1	rs32953		1		32954	1	0.000555662	0.981228	0.00823021	143	3.93022e-06	0.00224887	0.13265	124.158
TAG.50.1	rs33086	m11493	1		33087	1	0.221384	0.63872	0.19469	145	0.00150108	0.00224887	0.13265	124.158
TAG.50.1	rs33193		1		33194	1	0.855479	0.356576	0.447848	147	0.00576024	0.00224887	0.13265	124.158
TAG.50.1	rs33238		1		33239	1	2.98491	0.086203	1.06448	148	0.0200984	0.00224887	0.13265	124.158
TAG.50.1	rs33338	m11494	1		33339	1	2.55293	0.112345	0.949447	145	0.0173243	0.00224887	0.13265	124.158
TAG.50.1	rs33513		1		33514	1	0.387394	0.534715	0.271878	141	0.00266668	0.00224887	0.13265	124.158
TAG.50.1	rs33515		1		33516	1	0.289117	0.591653	0.227933	143	0.00198223	0.00224887	0.13265	124.158
TAG.50.1	rs33520		1		33521	1	0.00176764	0.966523	0.0147879	148	1.19021e-05	0.00224887	0.13265	124.158
TAG.50.1	rs33575		1		33576	1	0.401309	0.527448	0.277821	145	0.00283439	0.00224887	0.13265	124.158
TAG.50.1	rs33639	m11495	1		33640	1	0.15797	0.691646	0.160116	143	0.00107818	0.00224887	0.13265	124.158
TAG.50.1	rs33755		1		33756	1	1.111	0.293694	0.532106	144	0.00786689	0.00224887	0.13265	124.158
TAG.50.1	rs33772		1		33773	1	0.820912	0.366438	0.436	148	0.00552749	0.00224887	0.13265	124.158
TAG.50.1	rs33773		1		33774	1	0.788307	0.376114	0.42468	147	0.00532462	0.00224887	0.13265	124.158
TAG.50.1	rs33775		1		33776	1	2.17913	0.142155	0.847236	144	0.0147411	0.00224887	0.13265	124.158
TAG.50.1	rs33946		1		33947	1	2.42718	0.12166	0.914852	136	0.0167322	0.00224887	0.13265	124.158
TAG.50.1	rs33972		1		33973	1	0.211155	0.64662	0.189351	137	0.00145529	0.00224887	0.13265	124.158
TAG.50.1	rs34057		1		34058	1	0.790568	0.375443	0.425456	146	0.00531287	0.00224887	0.13265	124.158
TAG.50.1	rs34058		1		34059	1	0.513532	0.474983	0.323322	127	0.00357576	0.00224887	0.13265	124.158
TAG.50.1	rs34062		1		34063	1	1.95582	0.164749	0.783177	116	0.0141185	0.00224887	0.13265	124.158
TAG.50.1	rs34097		1		34098	1	0.355498	0.552131	0.257958	126	0.00249386	0.00224887	0.13265	124.158
TAG.50.1	rs34112		1		34113	1	0.352171	0.554063	0.256441	119	0.00250096	0.00224887	0.13265	124.158
TAG.50.1	rs34139		1		34140	1	0.290364	0.591038	0.228385	119	0.00205355	0.00224887	0.13265	124.158
TAG.50.1	rs34140		1		34141	1	0.101598	0.750504	0.124647	119	0.00071853	0.00224887	0.13265	124.158
TAG.50.1	rs34235		1		34236	1	0.217868	0.641545	0.192773	121	0.00151947	0.00224887	0.13265	124.158
TAG.50.1	rs34253		1		34254	1	1.60741	0.207331	0.683335	124	0.0112474	0.00224887	0.13265	124.158
TAG.50.1	rs34263		1		34264	1	0.0251393	0.874289	0.0583448	124	0.000178069	0.00224887	0.13265	124.158
TAG.50.1	rs34450		1		34451	1	0.688051	0.408326	0.388993	137	0.00497997	0.00224887	0.13265	124.158
TAG.50.1	rs34451		1		34452	1	0.688051	0.408326	0.388993	137	0.00497997	0.00224887	0.13265	124.158
TAG.50.1	rs34474	m11496	1	6723525	34475	1	1.45436	0.229924	0.638415	141	0.0104473	0.00224887	0.13265	124.158
TAG.50.1	rs34526		1		34527	1	0.133752	0.715133	0.145613	143	0.000925754	0.00224887	0.13265	124.158
TAG.50.1	rs34581		1		34582	1	0.796681	0.373653	0.427532	142	0.00546207	0.00224887	0.13265	124.158
TAG.50.1	rs34633		1		34634	1	2.98491	0.086203	1.06448	148	0.0200984	0.00224887	0.13265	124.158
TAG.50.1	rs34815		1		34816	1	9.3509	0.00268092	2.57172	142	0.0641006	0.00224887	0.13265	124.158
TAG.50.1	rs34854	m11497	1	6723905	34855	1	2.06285	0.153174	0.814814	144	0.0147558	0.00224887	0.13265	124.158
TAG.50.1	rs34868	m11498	1	6723919	34869	1	3.18028	0.0767462	1.11494	142	0.021943	0.00224887	0.13265	124.158
TAG.50.1	rs34882		1		34883	1	2.99599	0.0856127	1.06746	149	0.0201135	0.00224887	0.13265	124.158
TAG.50.1	rs34883		1		34884	1	2.99599	0.0856127	1.06746	149	0.0201135	0.00224887	0.13265	124.158
TAG.50.1	rs34888		1		34889	1	2.14938	0.144823	0.839163	148	0.0144725	0.00224887	0.13265	124.158
TAG.50.1	rs34904	m11499	1	6723953	34905	1	2.12085	0.147645	0.830782	139	0.0154641	0.00224887	0.13265	124.158
TAG.50.1	rs34920		1		34921	1	2.26246	0.134796	0.870324	145	0.0160003	0.00224887	0.13265	124.158
TAG.50.1	rs34936		1		34937	1	1.57017	0.212382	0.672883	138	0.0114718	0.00224887	0.13265	124.158
TAG.50.1	rs34938		1		34939	1	1.73174	0.190452	0.720215	138	0.0126523	0.00224887	0.13265	124.158
TAG.50.1	rs35053		1		35054	1	3.07736	0.0815313	1.08868	148	0.020721	0.00224887	0.13265	124.158
TAG.50.1	rs35055		1		35056	1	0.149082	0.699988	0.154909	148	0.00100382	0.00224887	0.13265	124.158
TAG.50.1	rs35076		1		35077	1	0.936904	0.334733	0.475302	146	0.00630988	0.00224887	0.13265	124.158
TAG.50.1	rs35078		1		35079	1	0.936904	0.334733	0.475302	146	0.00630988	0.00224887	0.13265	124.158
TAG.50.1	rs35098		1		35099	1	0.157	0.692583	0.159528	135	0.00108544	0.00224887	0.13265	124.158
TAG.50.1	rs35472	m11500	1	6724521	35473	1	0.0195882	0.88889	0.0511519	148	0.000131923	0.00224887	0.13265	124.158
TAG.50.1	rs35495		1		35496	1	0.120759	0.72872	0.137439	149	0.000810709	0.00224887	0.13265	124.158
TAG.50.1	rs36447		1		36448	1	0.504575	0.478645	0.319986	149	0.00338744	0.00224887	0.13265	124.158
TAG.50.1	rs36779		1	6725860	36780	1	0.108773	0.742025	0.129582	149	0.000730241	0.00224887	0.13265	124.158
TAG.50.1	rs36814		1		36815	1	0.442621	0.506924	0.295057	149	0.00297152	0.00224887	0.13265	124.158
TAG.50.1	rs37040		1	6726185	37041	1	0.000378514	0.984505	0.0067822	149	2.54114e-06	0.00224887	0.13265	124.158
TAG.50.1	rs37141		1		37142	1	2.02194	0.157203	0.80354	149	0.0135742	0.00224887	0.13265	124.158
TAG.50.1	rs37450		1		37451	1	2.82524	0.0949608	1.02246	149	0.0189671	0.00224887	0.13265	124.158
TAG.50.1	rs37518		1	6726637	37519	1	0.108773	0.742025	0.129582	149	0.000730241	0.00224887	0.13265	124.158
TAG.50.1	rs37530		1	6726649	37531	1	0.108773	0.742025	0.129582	149	0.000730241	0.00224887	0.13265	124.158
TAG.50.1	rs37623		1	6726742	37624	1	0.0329118	0.856296	0.067376	149	0.000220952	0.00224887	0.13265	124.158
TAG.50.1	rs37648		1	6726767	37649	1	0.108773	0.742025	0.129582	149	0.000730241	0.00224887	0.13265	124.158
TAG.50.1	rs37761		1	6726880	37762	1	0.202005	0.653788	0.184563	148	0.00136046	0.00224887	0.13265	124.158
TAG.50.1	rs37966	m11501	1	6727015	37967	1	0.108773	0.742025	0.129582	149	0.000730241	0.00224887	0.13265	124.158
TAG.50.1	rs38051		1		38052	1	0.152093	0.69712	0.156693	149	0.00102107	0.00224887	0.13265	124.158
TAG.50.1	rs38240		1		38241	1	1.2519	0.265053	0.576668	149	0.00840457	0.00224887	0.13265	124.158
TAG.50.1	rs38245		1		38246	1	0.372055	0.542848	0.265322	149	0.00249777	0.00224887	0.13265	124.158
TAG.50.1	rs38263		1		38264	1	0.346424	0.557066	0.254093	149	0.0023257	0.00224887	0.13265	124.158
TAG.50.1	rs38265		1		38266	1	0.0693188	0.792708	0.100887	149	0.000465368	0.00224887	0.13265	124.158
TAG.50.1	rs38266		1		38267	1	0.0693188	0.792708	0.100887	149	0.000465368	0.00224887	0.13265	124.158
TAG.50.1	rs38281		1		38282	1	1.2519	0.265053	0.576668	149	0.00840457	0.00224887	0.13265	124.158
TAG.50.1	rs38496		1	6727545	38497	1	0.108773	0.742025	0.129582	149	0.000730241	0.00224887	0.13265	124.158
TAG.50.1	rs38866		1	6727914	38867	1	0.112354	0.737967	0.131963	149	0.000754286	0.00224887	0.13265	124.158
TAG.50.1	rs38889		1	6727938	38890	1	0.11781	0.731923	0.135535	149	0.000790909	0.00224887	0.13265	124.158
TAG.50.1	rs38934		1		38935	1	1.08851	0.29855	0.524982	149	0.00730764	0.00224887	0.13265	124.158
TAG.50.1	rs38935		1		38936	1	1.08851	0.29855	0.524982	149	0.00730764	0.00224887	0.13265	124.158
TAG.50.1	rs38957		1		38958	1	0.412258	0.521846	0.282457	149	0.00276767	0.00224887	0.13265	124.158
TAG.50.1	rs38958		1		38959	1	0.412258	0.521846	0.282457	149	0.00276767	0.00224887	0.13265	124.158
TAG.50.1	rs38959		1		38960	1	0.520778	0.47168	0.326352	149	0.00349622	0.00224887	0.13265	124.158
TAG.50.1	rs39234		1		39235	1	0.627358	0.429629	0.366907	149	0.00421174	0.00224887	0.13265	124.158
TAG.50.1	rs39295		1		39296	1	0.0535327	0.817357	0.0875881	148	0.000359618	0.00224887	0.13265	124.158
TAG.50.1	rs39437		1		39438	1	0.743164	0.390124	0.408798	145	0.00503616	0.00224887	0.13265	124.158
TAG.50.1	rs39451		1	6728500	39452	1	0.0803413	0.777251	0.109439	146	0.000544155	0.00224887	0.13265	124.158
TAG.50.1	rs39499		1	6728548	39500	1	0.00253867	0.959885	0.0177807	149	1.70433e-05	0.00224887	0.13265	124.158
TAG.50.1	rs39556	m11502	1	6728605	39557	1	1.11809	0.292152	0.534391	145	0.00752574	0.00224887	0.13265	124.158
TAG.50.1	rs39605		1		39606	1	0.374921	0.541532	0.266376	121	0.00377275	0.00224887	0.13265	124.158
TAG.50.1	rs39612		1		39613	1	0.00458519	0.946129	0.0240497	122	4.63042e-05	0.00224887	0.13265	124.158
TAG.50.1	rs39637		1		39638	1	0.143873	0.70516	0.151712	120	0.00145944	0.00224887	0.13265	124.158
TAG.50.1	rs39684		1		39685	1	0.765213	0.383233	0.416537	142	0.00516914	0.00224887	0.13265	124.158
TAG.50.1	rs39685		1		39686	1	0.775852	0.379955	0.420267	142	0.00523241	0.00224887	0.13265	124.158
TAG.50.1	rs39686		1		39687	1	0.822505	0.366018	0.436497	144	0.00553033	0.00224887	0.13265	124.158
TAG.50.1	rs39729		1		39730	1	0.699734	0.404259	0.39334	149	0.00469763	0.00224887	0.13265	124.158
TAG.50.1	rs39841		1		39842	1	0.529839	0.467857	0.329887	149	0.00355705	0.00224887	0.13265	124.158
TAG.50.1	rs40386	m11503	1	6729435	40387	1	0.0341949	0.853553	0.0687695	149	0.000229566	0.00224887	0.13265	124.158
TAG.50.1	rs40558		1		40559	1	1.14249	0.286916	0.542245	149	0.00767002	0.00224887	0.13265	124.158
TAG.50.1	rs40651		1		40652	1	1.14249	0.286916	0.542245	149	0.00767002	0.00224887	0.13265	124.158
TAG.50.1	rs40657		1		40658	1	1.14249	0.286916	0.542245	149	0.00767002	0.00224887	0.13265	124.158
TAG.50.1	rs40798		1		40799	1	1.14249	0.286916	0.542245	149	0.00767002	0.00224887	0.13265	124.158
TAG.50.1	rs40801		1		40802	1	1.14249	0.286916	0.542245	149	0.00767002	0.00224887	0.13265	124.158
TAG.50.1	rs40813		1		40814	1	1.14384	0.286633	0.542674	149	0.00767908	0.00224887	0.13265	124.158
TAG.50.1	rs40849		1		40850	1	1.34988	0.247221	0.606915	149	0.00906237	0.00224887	0.13265	124.158
TAG.50.1	rs40861		1		40862	1	1.14384	0.286633	0.542674	149	0.00767908	0.00224887	0.13265	124.158
TAG.50.1	rs40864		1		40865	1	1.14384	0.286633	0.542674	149	0.00767908	0.00224887	0.13265	124.158
TAG.50.1	rs40879		1		40880	1	1.34988	0.247221	0.606915	149	0.00906237	0.00224887	0.13265	124.158
TAG.50.1	rs40948		1		40949	1	1.14249	0.286916	0.542245	149	0.00767002	0.00224887	0.13265	124.158
TAG.50.1	rs41173		1		41174	1	1.98859	0.160645	0.794132	149	0.0133503	0.00224887	0.13265	124.158
TAG.50.1	rs41305		1		41306	1	1.14249	0.286916	0.542245	149	0.00767002	0.00224887	0.13265	124.158
TAG.50.1	rs41671		1		41672	1	0.194041	0.660235	0.180301	149	0.00130268	0.00224887	0.13265	124.158
TAG.50.1	rs41883	m11504	1	6730931	41884	1	0.438543	0.508885	0.29338	149	0.00294414	0.00224887	0.13265	124.158
TAG.50.1	rs42144	m11505	1	6731189	42145	1	0.235568	0.628168	0.201924	148	0.00158651	0.00224887	0.13265	124.158
TAG.50.1	rs42346		1		42347	1	0.000427471	0.983533	0.00721096	149	2.86981e-06	0.00224887	0.13265	124.158
TAG.50.1	rs43042	m11506	1	6732083	43043	1	0.00123579	0.972006	0.012331	148	8.32279e-06	0.00224887	0.13265	124.158
TAG.50.1	rs43206		1		43207	1	0.0187379	0.891312	0.0499704	149	0.000125796	0.00224887	0.13265	124.158
TAG.50.1	rs43227		1		43228	1	0.0187379	0.891312	0.0499704	149	0.000125796	0.00224887	0.13265	124.158
TAG.50.1	rs43583		1		43584	1	0.00421537	0.948324	0.0230434	148	2.83897e-05	0.00224887	0.13265	124.158
TAG.50.1	rs43663		1		43664	1	0.0360487	0.849684	0.0707424	148	0.000242781	0.00224887	0.13265	124.158
TAG.50.1	rs43787		1		43788	1	0.0187379	0.891312	0.0499704	149	0.000125796	0.00224887	0.13265	124.158
TAG.50.1	rs43824		1		43825	1	0.0279324	0.867502	0.0617293	149	0.000187523	0.00224887	0.13265	124.158
TAG.50.1	rs43986		1		43987	1	0.00608372	0.937938	0.027826	149	4.08428e-05	0.00224887	0.13265	124.158
TAG.50.1	rs44139		1		44140	1	0.876537	0.350719	0.45504	149	0.00588459	0.00224887	0.13265	124.158
TAG.50.1	rs44289		1		44290	1	2.16	0.143841	0.842117	148	0.0145037	0.00224887	0.13265	124.158
TAG.50.1	rs44299		1		44300	1	0.159856	0.68989	0.16122	147	0.00107443	0.00224887	0.13265	124.158
TAG.50.1	rs44300		1		44301	1	0.316601	0.574557	0.240667	145	0.00212988	0.00224887	0.13265	124.158
TAG.50.1	rs44310		1		44311	1	0.0233679	0.878741	0.056139	135	0.000211138	0.00224887	0.13265	124.158
TAG.50.1	rs44311		1		44312	1	0.0282865	0.866703	0.0621299	133	0.000257087	0.00224887	0.13265	124.158
TAG.50.1	rs44313		1		44314	1	0.0421671	0.837638	0.0769435	129	0.000386996	0.00224887	0.13265	124.158
TAG.50.1	rs44324		1		44325	1	0.0122396	0.91207	0.039972	142	0.000110294	0.00224887	0.13265	124.158
TAG.50.1	rs44328		1		44329	1	1.06962	0.302815	0.518823	145	0.00721221	0.00224887	0.13265	124.158
TAG.50.1	rs44329		1		44330	1	1.52043	0.219607	0.658355	146	0.010247	0.00224887	0.13265	124.158
TAG.50.1	rs44344		1		44345	1	8.46777	0.00418958	2.37783	149	0.056848	0.00224887	0.13265	124.158
TAG.50.1	rs44347		1		44348	1	2.7006	0.102492	0.989308	149	0.0181303	0.00224887	0.13265	124.158
TAG.50.1	rs44441		1		44442	1	0.710188	0.400789	0.397085	148	0.00476809	0.00224887	0.13265	124.158
TAG.50.1	rs44465		1		44466	1	0.000251407	0.987375	0.00551774	127	2.33054e-06	0.00224887	0.13265	124.158
TAG.50.1	rs44468		1		44469	1	0.0185456	0.891902	0.0496831	127	0.000171918	0.00224887	0.13265	124.158
TAG.50.1	rs44487		1		44488	1	0.110227	0.740372	0.13055	148	0.000742358	0.00224887	0.13265	124.158
TAG.50.1	rs44515		1		44516	1	0.0609051	0.805423	0.0939762	149	0.000408883	0.00224887	0.13265	124.158
TAG.50.1	rs44517		1		44518	1	0.847082	0.358918	0.445004	149	0.00568685	0.00224887	0.13265	124.158
TAG.50.1	rs44521		1		44522	1	1.20439	0.274278	0.561809	149	0.0080856	0.00224887	0.13265	124.158
TAG.50.1	rs44522		1		44523	1	1.20439	0.274278	0.561809	149	0.0080856	0.00224887	0.13265	124.158
TAG.50.1	rs44650		1		44651	1	2.00271	0.159177	0.79812	149	0.0134451	0.00224887	0.13265	124.158
TAG.50.1	rs44667		1		44668	1	0.00597	0.938519	0.0275568	149	4.00793e-05	0.00224887	0.13265	124.158
TAG.50.1	rs44693		1		44694	1	0.000622602	0.980128	0.00871718	148	4.1931e-06	0.00224887	0.13265	124.158
TAG.50.1	rs44788		1		44789	1	0.00532998	0.941902	0.0259942	149	3.57825e-05	0.00224887	0.13265	124.158
TAG.50.1	rs44805		1		44806	1	1.51875	0.219817	0.657939	149	0.0101961	0.00224887	0.13265	124.158
TAG.50.1	rs44834		1		44835	1	0.0482228	0.826498	0.082758	148	0.000324771	0.00224887	0.13265	124.158
TAG.50.1	rs44915		1		44916	1	0.0187379	0.891312	0.0499704	149	0.000125796	0.00224887	0.13265	124.158
TAG.50.1	rs44974		1		44975	1	0.000336863	0.985382	0.00639538	149	2.26152e-06	0.00224887	0.13265	124.158
TAG.50.1	rs44977		1		44978	1	0.0320701	0.858126	0.0664491	149	0.000215301	0.00224887	0.13265	124.158
TAG.50.1	rs44978		1		44979	1	0.0320701	0.858126	0.0664491	149	0.000215301	0.00224887	0.13265	124.158
TAG.50.1	rs44984		1		44985	1	0.00299864	0.956406	0.0193578	149	2.01312e-05	0.00224887	0.13265	124.158
TAG.50.1	rs45004		1		45005	1	0.00123579	0.972006	0.012331	148	8.32279e-06	0.00224887	0.13265	124.158
TAG.50.1	rs45054		1		45055	1	0.0279503	0.86746	0.0617504	149	0.000187643	0.00224887	0.13265	124.158
TAG.50.1	rs45326		1		45327	1	0.03053	0.861539	0.0647253	149	0.000204962	0.00224887	0.13265	124.158
TAG.50.1	rs45354		1		45355	1	0.00168928	0.967272	0.0144512	149	1.13409e-05	0.00224887	0.13265	124.158
TAG.50.1	rs45357		1		45358	1	0.0688947	0.793328	0.100547	149	0.000462521	0.00224887	0.13265	124.158
TAG.50.1	rs45358		1		45359	1	0.455683	0.500731	0.300395	149	0.0030592	0.00224887	0.13265	124.158
TAG.50.1	rs45392		1		45393	1	0.134351	0.714504	0.145995	148	0.000904829	0.00224887	0.13265	124.158
TAG.50.1	rs45613		1		45614	1	0.969115	0.326552	0.486047	149	0.0065061	0.00224887	0.13265	124.158
TAG.50.1	rs45617		1		45618	1	0.0710569	0.790185	0.102271	149	0.000477037	0.00224887	0.13265	124.158
TAG.50.1	rs45657		1		45658	1	0.0252786	0.873899	0.0585387	148	0.000170246	0.00224887	0.13265	124.158
TAG.50.1	rs45735		1		45736	1	1.16526	0.282181	0.549472	149	0.00782294	0.00224887	0.13265	124.158
TAG.50.1	rs45780		1		45781	1	0.575691	0.449247	0.347515	149	0.00386487	0.00224887	0.13265	124.158
TAG.50.1	rs45903		1		45904	1	0.0387733	0.844176	0.073567	149	0.000260303	0.00224887	0.13265	124.158
TAG.50.1	rs45904		1		45905	1	0.0931906	0.7606	0.118844	149	0.000625631	0.00224887	0.13265	124.158
TAG.50.1	rs45911		1		45912	1	0.00414426	0.94876	0.0228436	149	2.78223e-05	0.00224887	0.13265	124.158
TAG.50.1	rs45922		1		45923	1	1.79811	0.182053	0.739802	149	0.0120715	0.00224887	0.13265	124.158
TAG.50.1	rs45935		1		45936	1	1.79811	0.182053	0.739802	149	0.0120715	0.00224887	0.13265	124.158
TAG.50.1	rs45952		1		45953	1	0.00138124	0.970405	0.013047	149	9.27287e-06	0.00224887	0.13265	124.158
TAG.50.1	rs45981		1		45982	1	2.27847	0.133403	0.874833	147	0.0153647	0.00224887	0.13265	124.158
TAG.50.1	rs45995		1		45996	1	1.52139	0.219432	0.6587	148	0.0102138	0.00224887	0.13265	124.158
TAG.50.1	rs46010		1		46011	1	0.0798619	0.77789	0.109082	149	0.000536149	0.00224887	0.13265	124.158
TAG.50.1	rs46019		1		46020	1	1.39141	0.240112	0.619586	149	0.00934118	0.00224887	0.13265	124.158
TAG.50.1	rs46020		1		46021	1	0.928706	0.336815	0.472609	149	0.00623482	0.00224887	0.13265	124.158
TAG.50.1	rs46022		1		46023	1	0.606955	0.437215	0.359305	149	0.00407476	0.00224887	0.13265	124.158
TAG.50.1	rs46023		1		46024	1	0.31136	0.577853	0.238183	129	0.00215501	0.00224887	0.13265	124.158
TAG.50.1	rs46035		1		46036	1	0.835314	0.362279	0.440957	148	0.00562567	0.00224887	0.13265	124.158
TAG.50.1	rs46175		1		46176	1	0.0160469	0.899373	0.04606	149	0.00010773	0.00224887	0.13265	124.158
TAG.50.1	rs46439		1		46440	1	0.965136	0.327567	0.4847	147	0.00651229	0.00224887	0.13265	124.158
TAG.50.1	rs46493		1		46494	1	1.74576	0.188521	0.724641	148	0.0117201	0.00224887	0.13265	124.158
TAG.50.1	rs46502		1		46503	1	1.74576	0.188521	0.724641	148	0.0117201	0.00224887	0.13265	124.158
TAG.50.1	rs46668		1		46669	1	1.12811	0.289981	0.53763	147	0.00758744	0.00224887	0.13265	124.158
TAG.50.1	rs46770		1		46771	1	0.010798	0.917387	0.0374476	145	7.35468e-05	0.00224887	0.13265	124.158
TAG.50.1	rs46841		1		46842	1	0.309982	0.578703	0.237544	128	0.00232256	0.00224887	0.13265	124.158
TAG.50.1	rs46856		1		46857	1	0.231524	0.631458	0.199656	104	0.00253849	0.00224887	0.13265	124.158
TAG.50.1	rs46879		1		46880	1	0.398339	0.529403	0.276214	104	0.00439053	0.00224887	0.13265	124.158
TAG.50.1	rs46883		1		46884	1	0.119952	0.729814	0.136788	105	0.00131418	0.00224887	0.13265	124.158
TAG.50.1	rs46911		1		46912	1	1.18394	0.279001	0.554395	112	0.0124765	0.00224887	0.13265	124.158
TAG.50.1	rs46935		1		46936	1	3.33204	0.0707061	1.15054	113	0.0352732	0.00224887	0.13265	124.158
TAG.50.1	rs46946		1		46947	1	0.803792	0.37192	0.429551	115	0.00837646	0.00224887	0.13265	124.158
TAG.50.1	rs47175		1		47176	1	1.11869	0.292651	0.53365	109	0.0115355	0.00224887	0.13265	124.158
TAG.50.1	rs47471		1		47472	1	0.744605	0.39012	0.408802	112	0.00774133	0.00224887	0.13265	124.158
TAG.50.1	rs47703		1		47704	1	0.720953	0.397745	0.400395	111	0.00760512	0.00224887	0.13265	124.158
TAG.50.1	rs47993		1		47994	1	0.368308	0.545214	0.263433	112	0.00385682	0.00224887	0.13265	124.158
TAG.50.1	rs48065		1		48066	1	0.953621	0.33128	0.479805	100	0.0103372	0.00224887	0.13265	124.158
TAG.50.1	rs48186		1		48187	1	0.0171054	0.896223	0.047584	99	0.0002031	0.00224887	0.13265	124.158
TAG.50.1	rs48309		1		48310	1	0.319417	0.573141	0.241738	112	0.00332886	0.00224887	0.13265	124.158
TAG.50.1	rs48310		1		48311	1	0.00431763	0.947732	0.0233143	112	4.49969e-05	0.00224887	0.13265	124.158
TAG.50.1	rs48327		1		48328	1	1.40597e-05	0.997016	0.00129807	107	1.50643e-07	0.00224887	0.13265	124.158
TAG.50.1	rs48369		1		48370	1	2.68173	0.103768	0.983939	144	0.0181272	0.00224887	0.13265	124.158
TAG.50.1	rs48376		1		48377	1	0.30003	0.58473	0.233045	146	0.00201893	0.00224887	0.13265	124.158
TAG.50.1	rs48425		1		48426	1	1.24575	0.266305	0.574621	143	0.00844344	0.00224887	0.13265	124.158
TAG.50.1	rs48448		1		48449	1	0.020755	0.885679	0.0527238	131	0.000143686	0.00224887	0.13265	124.158
TAG.50.1	rs48461		1		48462	1	4.90353	0.0288453	1.53992	116	0.0479054	0.00224887	0.13265	124.158
TAG.50.1	rs48506		1		48507	1	0.0522324	0.819644	0.0863748	116	0.00051409	0.00224887	0.13265	124.158
TAG.50.1	rs48509		1		48510	1	2.25914	0.135668	0.867524	116	0.0222353	0.00224887	0.13265	124.158
TAG.50.1	rs48531		1		48532	1	3.57614	0.0613198	1.2124	112	0.035361	0.00224887	0.13265	124.158
TAG.50.1	rs48555		1		48556	1	0.0722772	0.788549	0.103172	116	0.000706796	0.00224887	0.13265	124.158
TAG.50.1	rs48564		1		48565	1	0.341717	0.560026	0.251792	116	0.00334163	0.00224887	0.13265	124.158
TAG.50.1	rs48578		1		48579	1	0.198139	0.657102	0.182367	115	0.00193935	0.00224887	0.13265	124.158
TAG.50.1	rs48586		1		48587	1	0.417878	0.519242	0.28463	124	0.00392979	0.00224887	0.13265	124.158
TAG.50.1	rs48599		1		48600	1	0.0218474	0.882708	0.054183	144	0.00019633	0.00224887	0.13265	124.158
TAG.50.1	rs48602		1		48603	1	2.08714	0.150762	0.821707	146	0.0140916	0.00224887	0.13265	124.158
TAG.50.1	rs48604		1		48605	1	1.6533	0.200604	0.697661	147	0.0111486	0.00224887	0.13265	124.158
TAG.50.1	rs48617		1		48618	1	0.455118	0.500996	0.300166	149	0.00305541	0.00224887	0.13265	124.158
TAG.50.1	rs48618		1		48619	1	0.491262	0.484496	0.31471	149	0.00329807	0.00224887	0.13265	124.158
TAG.50.1	rs48620		1		48621	1	0.266564	0.606438	0.217213	149	0.00178956	0.00224887	0.13265	124.158
TAG.50.1	rs48705		1		48706	1	0.0376121	0.846497	0.0723743	149	0.000252507	0.00224887	0.13265	124.158
TAG.50.1	rs48926		1		48927	1	1.56898	0.212386	0.672874	149	0.0105332	0.00224887	0.13265	124.158
TAG.50.1	rs48986		1		48987	1	0.205334	0.651132	0.186331	149	0.0013785	0.00224887	0.13265	124.158
TAG.50.1	rs49023		1		49024	1	0.762833	0.383898	0.415785	149	0.00512124	0.00224887	0.13265	124.158
TAG.50.1	rs49117		1		49118	1	0.325277	0.569342	0.244627	149	0.00218373	0.00224887	0.13265	124.158
TAG.50.1	rs49122		1		49123	1	1.09738	0.296596	0.527834	149	0.00736722	0.00224887	0.13265	124.158
TAG.50.1	rs49123		1		49124	1	1.09738	0.296596	0.527834	149	0.00736722	0.00224887	0.13265	124.158
TAG.50.1	rs49138		1		49139	1	1.35538	0.24632	0.6085	145	0.00913721	0.00224887	0.13265	124.158
TAG.50.1	rs49144		1		49145	1	0.862605	0.354656	0.450193	141	0.00584635	0.00224887	0.13265	124.158
TAG.50.1	rs49150		1		49151	1	0.314048	0.576142	0.23947	139	0.00282466	0.00224887	0.13265	124.158
TAG.50.1	rs49172		1		49173	1	0.525773	0.469574	0.328296	148	0.00354513	0.00224887	0.13265	124.158
TAG.50.1	rs49400		1		49401	1	0.306865	0.580469	0.236221	149	0.00206013	0.00224887	0.13265	124.158
TAG.50.1	rs49617		1		49618	1	0.344915	0.557938	0.253414	147	0.00234042	0.00224887	0.13265	124.158
TAG.50.1	rs49655		1		49656	1	0.723441	0.396449	0.401812	147	0.0049089	0.00224887	0.13265	124.158
TAG.50.1	rs49827		1		49828	1	0.202214	0.653615	0.184678	149	0.00135756	0.00224887	0.13265	124.158
TAG.50.1	rs49965		1		49966	1	0.33853	0.561589	0.250582	149	0.00227271	0.00224887	0.13265	124.158
TAG.50.1	rs49968		1		49969	1	0.354829	0.552327	0.257804	149	0.00238213	0.00224887	0.13265	124.158
TAG.50.1	rs50158		1		50159	1	0.186239	0.666711	0.176062	149	0.00125031	0.00224887	0.13265	124.158
TAG.50.1	rs50197		1		50198	1	1.03977	0.309586	0.509219	149	0.00698043	0.00224887	0.13265	124.158
TAG.50.1	rs50438		1		50439	1	0.00458911	0.946084	0.0240702	149	3.08088e-05	0.00224887	0.13265	124.158
TAG.50.1	rs50441		1		50442	1	0.00795721	0.929044	0.0319635	149	5.34204e-05	0.00224887	0.13265	124.158
TAG.50.1	rs50459		1		50460	1	0.104964	0.746436	0.127007	145	0.000938433	0.00224887	0.13265	124.158
TAG.50.1	rs50547		1		50548	1	0.00473721	0.945222	0.024466	149	3.18031e-05	0.00224887	0.13265	124.158
TAG.50.1	rs50562		1		50563	1	0.295579	0.587508	0.230986	149	0.00198435	0.00224887	0.13265	124.158
TAG.50.1	rs50582		1		50583	1	0.170381	0.680388	0.167244	149	0.00114384	0.00224887	0.13265	124.158
TAG.50.1	rs50583		1		50584	1	0.170381	0.680388	0.167244	149	0.00114384	0.00224887	0.13265	124.158
TAG.50.1	rs50697		1		50698	1	0.0425456	0.836875	0.0773396	149	0.000285628	0.00224887	0.13265	124.158
TAG.50.1	rs50790		1		50791	1	0.99763	0.31956	0.495447	149	0.00669754	0.00224887	0.13265	124.158
TAG.50.1	rs50821		1		50822	1	0.305021	0.581608	0.23537	149	0.00204775	0.00224887	0.13265	124.158
TAG.50.1	rs50886		1		50887	1	0.99763	0.31956	0.495447	149	0.00669754	0.00224887	0.13265	124.158
TAG.50.1	rs50941		1		50942	1	0.0377697	0.84618	0.0725372	149	0.000253565	0.00224887	0.13265	124.158
TAG.50.1	rs50953		1		50954	1	0.305021	0.581608	0.23537	149	0.00204775	0.00224887	0.13265	124.158
TAG.50.1	rs51249		1		51250	1	2.12885	0.146727	0.833491	149	0.014292	0.00224887	0.13265	124.158
TAG.50.1	rs51340		1		51341	1	3.05906	0.0824186	1.08397	149	0.0205369	0.00224887	0.13265	124.158
TAG.50.1	rs51385		1		51386	1	1.542	0.216339	0.664865	149	0.0103521	0.00224887	0.13265	124.158
TAG.50.1	rs51411		1		51412	1	1.542	0.216339	0.664865	149	0.0103521	0.00224887	0.13265	124.158
TAG.50.1	rs51509		1		51510	1	0.188235	0.665039	0.177153	149	0.00126371	0.00224887	0.13265	124.158
TAG.50.1	rs51521		1		51522	1	1.542	0.216339	0.664865	149	0.0103521	0.00224887	0.13265	124.158
TAG.50.1	rs51616		1		51617	1	1.542	0.216339	0.664865	149	0.0103521	0.00224887	0.13265	124.158
TAG.50.1	rs51674		1		51675	1	0.306865	0.580469	0.236221	149	0.00206013	0.00224887	0.13265	124.158
TAG.50.1	rs51828		1		51829	1	0.482609	0.488362	0.311258	149	0.00323997	0.00224887	0.13265	124.158
TAG.50.1	rs51861		1		51862	1	0.812221	0.368969	0.43301	149	0.0054528	0.00224887	0.13265	124.158
TAG.50.1	rs51866		1		51867	1	0.692044	0.406847	0.390569	149	0.00464601	0.00224887	0.13265	124.158
TAG.50.1	rs51906		1		51907	1	0.306865	0.580469	0.236221	149	0.00206013	0.00224887	0.13265	124.158
TAG.50.1	rs51942		1		51943	1	0.306865	0.580469	0.236221	149	0.00206013	0.00224887	0.13265	124.158
TAG.50.1	rs52070		1		52071	1	0.0365743	0.848604	0.071295	149	0.00024554	0.00224887	0.13265	124.158
TAG.50.1	rs52121		1		52122	1	0.677075	0.412058	0.385042	139	0.00466362	0.00224887	0.13265	124.158
TAG.50.1	rs52141		1		52142	1	0.948329	0.3319	0.478993	139	0.006532	0.00224887	0.13265	124.158
TAG.50.1	rs52159		1		52160	1	1.07902	0.300773	0.521761	140	0.00742728	0.00224887	0.13265	124.158
TAG.50.1	rs52354		1		52355	1	0.146502	0.702465	0.153375	149	0.000983536	0.00224887	0.13265	124.158
TAG.50.1	rs52355		1		52356	1	0.146502	0.702465	0.153375	149	0.000983536	0.00224887	0.13265	124.158
TAG.50.1	rs52356		1		52357	1	0.146502	0.702465	0.153375	149	0.000983536	0.00224887	0.13265	124.158
TAG.50.1	rs52436		1		52437	1	0.865855	0.35383	0.451205	135	0.00606427	0.00224887	0.13265	124.158
TAG.50.1	rs52480		1		52481	1	2.06995	0.152524	0.816661	141	0.0142698	0.00224887	0.13265	124.158
TAG.50.1	rs52569		1		52570	1	0.520753	0.471691	0.326343	149	0.00349605	0.00224887	0.13265	124.158
TAG.50.1	rs52622		1		52623	1	0.655549	0.419481	0.377288	148	0.00441499	0.00224887	0.13265	124.158
TAG.50.1	rs52677		1		52678	1	0.375857	0.540796	0.266966	149	0.0025233	0.00224887	0.13265	124.158
TAG.50.1	rs52783		1		52784	1	0.188235	0.665039	0.177153	149	0.00126371	0.00224887	0.13265	124.158
TAG.50.1	rs52802		1		52803	1	0.469856	0.494155	0.306137	149	0.00315436	0.00224887	0.13265	124.158
TAG.50.1	rs52804		1		52805	1	0.469856	0.494155	0.306137	149	0.00315436	0.00224887	0.13265	124.158
TAG.50.1	rs53007		1		53008	1	0.81424	0.368376	0.433708	149	0.00546636	0.00224887	0.13265	124.158
TAG.50.1	rs53015		1		53016	1	2.74444	0.0998167	1.0008	146	0.0185651	0.00224887	0.13265	124.158
TAG.50.1	rs53018		1		53019	1	0.280381	0.59729	0.223814	145	0.00191697	0.00224887	0.13265	124.158
TAG.50.1	rs53040		1		53041	1	0.00028768	0.986491	0.00590668	147	1.93539e-06	0.00224887	0.13265	124.158
TAG.50.1	rs53053		1		53054	1	0.00920942	0.923681	0.0344779	149	6.1827e-05	0.00224887	0.13265	124.158
TAG.50.1	rs53069		1		53070	1	0.876537	0.350719	0.45504	149	0.00588459	0.00224887	0.13265	124.158
TAG.50.1	rs53282		1		53283	1	1.05371	0.306375	0.513746	149	0.00707403	0.00224887	0.13265	124.158
TAG.50.1	rs53316		1		53317	1	0.0418485	0.838198	0.0766535	149	0.000280948	0.00224887	0.13265	124.158
TAG.50.1	rs53355		1		53356	1	0.188235	0.665039	0.177153	149	0.00126371	0.00224887	0.13265	124.158
TAG.50.1	rs53357		1		53358	1	0.103159	0.748537	0.125787	149	0.000692554	0.00224887	0.13265	124.158
TAG.50.1	rs53414		1		53415	1	0.306865	0.580469	0.236221	149	0.00206013	0.00224887	0.13265	124.158
TAG.50.1	rs53478		1		53479	1	0.867068	0.353338	0.45181	148	0.00584703	0.00224887	0.13265	124.158
TAG.50.1	rs53484		1		53485	1	0.0552757	0.814459	0.0891307	149	0.000371091	0.00224887	0.13265	124.158
TAG.50.1	rs53493		1		53494	1	0.0208893	0.885287	0.0529158	146	0.000142104	0.00224887	0.13265	124.158
TAG.50.1	rs53496		1		53497	1	1.20103	0.275038	0.560608	142	0.00817638	0.00224887	0.13265	124.158
TAG.50.1	rs53505		1		53506	1	1.10364	0.295304	0.52973	143	0.00752135	0.00224887	0.13265	124.158
TAG.50.1	rs53515		1		53516	1	1.61266	0.20627	0.685563	142	0.0110091	0.00224887	0.13265	124.158
TAG.50.1	rs53517		1		53518	1	1.61266	0.20627	0.685563	142	0.0110091	0.00224887	0.13265	124.158
TAG.50.1	rs53541		1		53542	1	1.59203	0.209547	0.67872	122	0.0150147	0.00224887	0.13265	124.158
TAG.50.1	rs53548		1		53549	1	1.86373	0.174883	0.757251	119	0.0176928	0.00224887	0.13265	124.158
TAG.50.1	rs53560		1		53561	1	1.75338	0.188124	0.725555	118	0.0168829	0.00224887	0.13265	124.158
TAG.50.1	rs53564		1		53565	1	1.90918	0.169804	0.770052	117	0.018399	0.00224887	0.13265	124.158
TAG.50.1	rs53571		1		53572	1	2.12994	0.14722	0.832032	118	0.0205087	0.00224887	0.13265	124.158
TAG.50.1	rs53582		1		53583	1	2.19213	0.141338	0.849741	125	0.0203675	0.00224887	0.13265	124.158
TAG.50.1	rs53589		1		53590	1	1.54005	0.217031	0.663479	125	0.0143089	0.00224887	0.13265	124.158
TAG.50.1	rs53611		1		53612	1	2.90291	0.0910083	1.04092	125	0.0269715	0.00224887	0.13265	124.158
TAG.50.1	rs53617		1		53618	1	2.12897	0.147151	0.832237	125	0.0197807	0.00224887	0.13265	124.158
TAG.50.1	rs53751		1		53752	1	2.51217	0.115164	0.938683	149	0.0168653	0.00224887	0.13265	124.158
TAG.50.1	rs53803		1		53804	1	0.760333	0.384676	0.414905	149	0.00510446	0.00224887	0.13265	124.158
TAG.50.1	rs53866		1		53867	1	0.306865	0.580469	0.236221	149	0.00206013	0.00224887	0.13265	124.158
TAG.50.1	rs53922		1		53923	1	0.521084	0.47155	0.326472	149	0.00349827	0.00224887	0.13265	124.158
TAG.50.1	rs53988		1		53989	1	0.347719	0.556837	0.254272	98	0.00380609	0.00224887	0.13265	124.158
TAG.50.1	rs54001		1		54002	1	1.14608	0.286948	0.542196	105	0.0123202	0.00224887	0.13265	124.158
TAG.50.1	rs54002		1		54003	1	1.87163	0.174354	0.758567	105	0.0201198	0.00224887	0.13265	124.158
TAG.50.1	rs54055		1		54056	1	1.54831	0.21658	0.664382	96	0.0170973	0.00224887	0.13265	124.158
TAG.50.1	rs54067		1		54068	1	0.286428	0.59381	0.226353	97	0.00312682	0.00224887	0.13265	124.158
TAG.50.1	rs54154		1		54155	1	0.292292	0.589633	0.229418	142	0.00207285	0.00224887	0.13265	124.158
TAG.50.1	rs54160		1		54161	1	0.847787	0.358786	0.445165	143	0.00603151	0.00224887	0.13265	124.158
TAG.50.1	rs54236		1		54237	1	0.342856	0.559323	0.252337	121	0.00255152	0.00224887	0.13265	124.158
TAG.50.1	rs54379		1		54380	1	0.84777	0.359275	0.444573	111	0.0087873	0.00224887	0.13265	124.158
TAG.50.1	rs54397		1		54398	1	0.0570594	0.811671	0.0906199	110	0.000593477	0.00224887	0.13265	124.158
TAG.50.1	rs54422		1		54423	1	0.73409	0.39355	0.405	108	0.00785983	0.00224887	0.13265	124.158
TAG.50.1	rs54426		1		54427	1	0.419935	0.518411	0.285325	108	0.00449621	0.00224887	0.13265	124.158
TAG.50.1	rs54474		1		54475	1	0.76456	0.38398	0.415692	106	0.00825525	0.00224887	0.13265	124.158
TAG.50.1	rs54501		1		54502	1	5.81949	0.0177494	1.75082	101	0.063625	0.00224887	0.13265	124.158
TAG.50.1	rs54528		1		54529	1	1.08564	0.300113	0.522716	99	0.0119516	0.00224887	0.13265	124.158
TAG.50.1	rs54530		1		54531	1	5.78453	0.0181263	1.74169	99	0.063681	0.00224887	0.13265	124.158
TAG.50.1	rs54606		1		54607	1	0.544131	0.462076	0.335287	133	0.00400599	0.00224887	0.13265	124.158
TAG.50.1	rs54659		1		54660	1	0.26075	0.610439	0.214358	140	0.00186765	0.00224887	0.13265	124.158
TAG.50.1	rs54745		1		54746	1	2.89692	0.0910853	1.04055	138	0.0208015	0.00224887	0.13265	124.158
TAG.50.1	rs54773		1		54774	1	0.33796	0.561958	0.250296	143	0.00240246	0.00224887	0.13265	124.158
TAG.50.1	rs54781		1		54782	1	0.0983887	0.754249	0.122485	142	0.000699418	0.00224887	0.13265	124.158
TAG.50.1	rs54794		1		54795	1	0.178049	0.673731	0.171513	139	0.00128611	0.00224887	0.13265	124.158
TAG.50.1	rs54804		1		54805	1	0.379119	0.539089	0.268339	143	0.00269506	0.00224887	0.13265	124.158
TAG.50.1	rs54817		1		54818	1	0.213675	0.644646	0.190679	140	0.00153386	0.00224887	0.13265	124.158
TAG.50.1	rs54840		1		54841	1	0.416302	0.519883	0.284094	140	0.00299556	0.00224887	0.13265	124.158
TAG.50.1	rs54902		1		54903	1	0.21481	0.643753	0.19128	143	0.00152702	0.00224887	0.13265	124.158
TAG.50.1	rs54978		1		54979	1	2.54067	0.113339	0.94562	137	0.0182663	0.00224887	0.13265	124.158
TAG.50.1	rs55025		1		55026	1	0.369136	0.544512	0.263993	138	0.00264821	0.00224887	0.13265	124.158
TAG.50.1	rs55076		1		55077	1	0.782566	0.377991	0.422519	135	0.00573697	0.00224887	0.13265	124.158
TAG.50.1	rs55097		1		55098	1	1.33516	0.250075	0.601929	131	0.0099529	0.00224887	0.13265	124.158
TAG.50.1	rs55104		1		55105	1	0.218991	0.640631	0.193392	129	0.00162412	0.00224887	0.13265	124.158
TAG.50.1	rs55133		1		55134	1	2.48465	0.117886	0.928536	113	0.0189618	0.00224887	0.13265	124.158
TAG.50.1	rs55135		1		55136	1	0.238311	0.626456	0.203109	109	0.00183979	0.00224887	0.13265	124.158
TAG.50.1	rs55136		1		55137	1	1.86461	0.174958	0.757067	112	0.0142991	0.00224887	0.13265	124.158
TAG.50.1	rs55165		1		55166	1	0.366988	0.54608	0.262744	101	0.00400129	0.00224887	0.13265	124.158
TAG.50.1	rs55194		1		55195	1	2.07506	0.153011	0.815276	100	0.023043	0.00224887	0.13265	124.158
TAG.50.1	rs55205		1		55206	1	0.0666863	0.796801	0.0986502	97	0.000771153	0.00224887	0.13265	124.158
TAG.50.1	rs55237		1		55238	1	0.319599	0.572735	0.242047	148	0.00284197	0.00224887	0.13265	124.158
TAG.50.1	rs55334		1		55335	1	2.11659	0.147887	0.830071	149	0.0142096	0.00224887	0.13265	124.158
TAG.50.1	rs55343		1		55344	1	0.37117	0.543327	0.264938	149	0.00249183	0.00224887	0.13265	124.158
[truncated: 68,357 more rows]

## Sheet: 3D
Supplemental Data. Luzarowska et al. (2023). Plant Cell.
Supplemental Dataset 5. GWAS result using complete sequenced information from 162 Arabidopsis ecotypes. GWAS results for HD and 3D using complete sequence information (80 kb around KCS4 genomic region) from 162 Arabidopsis ecotypes. SNPs super-passing Bonferroni-corrected p-values (LOD > 4.38) are marked in bold. Markers ID (Tassel) are referenced to positions of the alignment (Supplemental File …
Trait	MarkerID (Tassel)	MarkerID (Supp. Dataset 2)	Chr	Position TAIR10	Position alignment (Supp. File 1)	df	F	p	LOD	errordf	MarkerR2	Genetic Var	Residual Var	-2LnLikelihood
TAG.50.1	SUNKNOWN_594	rs594		1		595	1	1.08278	0.300023	0.522845	134	0.0082018	0.0973142	0.333905	282.771
TAG.50.1	SUNKNOWN_1901	rs1901		1		1902	1	1.44543	0.231465	0.635514	134	0.0109488	0.0973142	0.333905	282.771
TAG.50.1	SUNKNOWN_2542	rs2542		1		2543	1	0.211239	0.646572	0.189383	134	0.00160009	0.0973142	0.333905	282.771
TAG.50.1	SUNKNOWN_2546	rs2546		1		2547	1	0.892927	0.346452	0.460357	134	0.00676373	0.0973142	0.333905	282.771
TAG.50.1	SUNKNOWN_2743	rs2743		1		2744	1	0.211239	0.646572	0.189383	134	0.00160009	0.0973142	0.333905	282.771
TAG.50.1	SUNKNOWN_2878	rs2878	m11447	1	6691997	2879	1	0.631752	0.428173	0.36838	134	0.00478538	0.0973142	0.333905	282.771
TAG.50.1	SUNKNOWN_2934	rs2934		1		2935	1	1.44543	0.231465	0.635514	134	0.0109488	0.0973142	0.333905	282.771
TAG.50.1	SUNKNOWN_3198	rs3198		1		3199	1	0.211239	0.646572	0.189383	134	0.00160009	0.0973142	0.333905	282.771
TAG.50.1	SUNKNOWN_3223	rs3223		1		3224	1	0.211377	0.646464	0.189455	134	0.00160113	0.0973142	0.333905	282.771
TAG.50.1	SUNKNOWN_3257	rs3257		1		3258	1	0.571942	0.450867	0.345951	134	0.00433233	0.0973142	0.333905	282.771
TAG.50.1	SUNKNOWN_4055	rs4055		1		4056	1	1.44543	0.231465	0.635514	134	0.0109488	0.0973142	0.333905	282.771
TAG.50.1	SUNKNOWN_4321	rs4321		1		4322	1	1.44543	0.231465	0.635514	134	0.0109488	0.0973142	0.333905	282.771
TAG.50.1	SUNKNOWN_4640	rs4640	m11450	1	6693756	4641	1	1.71994	0.19203	0.716631	134	0.0130282	0.0973142	0.333905	282.771
TAG.50.1	SUNKNOWN_4923	rs4923	m11451	1	6694039	4924	1	1.71994	0.19203	0.716631	134	0.0130282	0.0973142	0.333905	282.771
TAG.50.1	SUNKNOWN_5375	rs5375		1		5376	1	8.43969	0.00432125	2.36439	134	0.0639288	0.0973142	0.333905	282.771
TAG.50.1	SUNKNOWN_5471	rs5471		1		5472	1	0.052027	0.819934	0.086221	134	0.000394	0.0973142	0.333905	282.771
TAG.50.1	SUNKNOWN_5949	rs5949		1		5950	1	5.9036	0.0164863	1.78288	134	0.0447184	0.0973142	0.333905	282.771
TAG.50.1	SUNKNOWN_6001	rs6001		1		6002	1	0.185955	0.667036	0.175851	132	0.00141133	0.0973142	0.333905	282.771
TAG.50.1	SUNKNOWN_6008	rs6008		1		6009	1	0.34513	0.55791	0.253436	134	0.00261428	0.0973142	0.333905	282.771
TAG.50.1	SUNKNOWN_6010	rs6010		1		6011	1	0.34513	0.55791	0.253436	134	0.00261428	0.0973142	0.333905	282.771
TAG.50.1	SUNKNOWN_6371	rs6371		1		6372	1	6.44155	0.0123378	1.90876	134	0.0487933	0.0973142	0.333905	282.771
TAG.50.1	SUNKNOWN_6396	rs6396		1		6397	1	0.00712007	0.932885	0.030172	134	5.39e-05	0.0973142	0.333905	282.771
TAG.50.1	SUNKNOWN_6712	rs6712		1		6713	1	0.0103219	0.919235	0.0365736	134	7.82e-05	0.0973142	0.333905	282.771
TAG.50.1	SUNKNOWN_6895	rs6895		1		6896	1	0.0276474	0.868207	0.0613767	131	0.00021	0.0973142	0.333905	282.771
TAG.50.1	SUNKNOWN_6944	rs6944		1		6945	1	7.56545	0.00680547	2.16714	134	0.0573066	0.0973142	0.333905	282.771
TAG.50.1	SUNKNOWN_7086	rs7086		1		7087	1	6.13055	0.0145925	1.83587	133	0.046452	0.0973142	0.333905	282.771
TAG.50.1	SUNKNOWN_7142	rs7142		1		7143	1	0.325373	0.569389	0.244591	134	0.00246462	0.0973142	0.333905	282.771
TAG.50.1	SUNKNOWN_7240	rs7240		1		7241	1	0.102899	0.748898	0.125578	134	0.000779	0.0973142	0.333905	282.771
TAG.50.1	SUNKNOWN_7263	rs7263		1		7264	1	0.00847761	0.926783	0.0330218	133	6.42e-05	0.0973142	0.333905	282.771
TAG.50.1	SUNKNOWN_7509	rs7509		1		7510	1	0.0499158	0.823563	0.0843031	134	0.000378	0.0973142	0.333905	282.771
TAG.50.1	SUNKNOWN_7543	rs7543		1		7544	1	6.13055	0.0145925	1.83587	133	0.046452	0.0973142	0.333905	282.771
TAG.50.1	SUNKNOWN_7600	rs7600		1		7601	1	0.192288	0.661753	0.179304	134	0.00145654	0.0973142	0.333905	282.771
TAG.50.1	SUNKNOWN_7861	rs7861		1		7862	1	1.93623	0.166474	0.778655	134	0.0146665	0.0973142	0.333905	282.771
TAG.50.1	SUNKNOWN_7922	rs7922		1		7923	1	0.0753171	0.784186	0.105581	134	0.000571	0.0973142	0.333905	282.771
TAG.50.1	SUNKNOWN_8213	rs8213		1		8214	1	0.0945126	0.759017	0.119749	133	0.000716	0.0973142	0.333905	282.771
TAG.50.1	SUNKNOWN_8216	rs8216		1		8217	1	1.8069	0.18124	0.741745	134	0.0136868	0.0973142	0.333905	282.771
TAG.50.1	SUNKNOWN_8249	rs8249		1		8250	1	0.169592	0.681158	0.166752	134	0.00128462	0.0973142	0.333905	282.771
TAG.50.1	SUNKNOWN_8293	rs8293		1		8294	1	2.21329	0.139267	0.856152	134	0.0167652	0.0973142	0.333905	282.771
TAG.50.1	SUNKNOWN_8314	rs8314		1		8315	1	5.37478	0.0220032	1.65751	134	0.0407128	0.0973142	0.333905	282.771
TAG.50.1	SUNKNOWN_8423	rs8423		1		8424	1	2.51571	0.115165	0.938679	134	0.0190559	0.0973142	0.333905	282.771
TAG.50.1	SUNKNOWN_8485	rs8485		1		8486	1	3.69642	0.0567337	1.24616	134	0.0279996	0.0973142	0.333905	282.771
TAG.50.1	SUNKNOWN_8513	rs8513		1		8514	1	4.09024	0.0451991	1.34487	134	0.0309826	0.0973142	0.333905	282.771
TAG.50.1	SUNKNOWN_8573	rs8573		1		8574	1	0.00864278	0.926074	0.0333541	134	6.55e-05	0.0973142	0.333905	282.771
TAG.50.1	SUNKNOWN_8726	rs8726		1		8727	1	0.00864278	0.926074	0.0333541	134	6.55e-05	0.0973142	0.333905	282.771
TAG.50.1	SUNKNOWN_8803	rs8803		1		8804	1	0.137625	0.711262	0.14797	134	0.00104248	0.0973142	0.333905	282.771
TAG.50.1	SUNKNOWN_8857	rs8857		1		8858	1	0.00864278	0.926074	0.0333541	134	6.55e-05	0.0973142	0.333905	282.771
TAG.50.1	SUNKNOWN_8935	rs8935		1		8936	1	0.16533	0.68497	0.164328	134	0.00125234	0.0973142	0.333905	282.771
TAG.50.1	SUNKNOWN_9057	rs9057		1		9058	1	4.48998	0.0360111	1.44356	134	0.0340106	0.0973142	0.333905	282.771
TAG.50.1	SUNKNOWN_9275	rs9275		1		9276	1	0.00864278	0.926074	0.0333541	134	6.55e-05	0.0973142	0.333905	282.771
TAG.50.1	SUNKNOWN_9456	rs9456		1		9457	1	0.261588	0.609906	0.214737	134	0.00198147	0.0973142	0.333905	282.771
TAG.50.1	SUNKNOWN_9466	rs9466		1		9467	1	0.261588	0.609906	0.214737	134	0.00198147	0.0973142	0.333905	282.771
TAG.50.1	SUNKNOWN_9469	rs9469		1		9470	1	0.261588	0.609906	0.214737	134	0.00198147	0.0973142	0.333905	282.771
TAG.50.1	SUNKNOWN_9568	rs9568		1		9569	1	0.136454	0.712438	0.147253	134	0.00103361	0.0973142	0.333905	282.771
TAG.50.1	SUNKNOWN_9608	rs9608		1		9609	1	0.0222947	0.881539	0.0547585	134	0.000169	0.0973142	0.333905	282.771
TAG.50.1	SUNKNOWN_9634	rs9634		1		9635	1	1.30267	0.255908	0.591916	130	0.0098885	0.0973142	0.333905	282.771
TAG.50.1	SUNKNOWN_9663	rs9663		1		9664	1	0.111899	0.738535	0.131629	134	0.000848	0.0973142	0.333905	282.771
TAG.50.1	SUNKNOWN_9707	rs9707		1		9708	1	3.61651	0.0594386	1.22593	134	0.0273943	0.0973142	0.333905	282.771
TAG.50.1	SUNKNOWN_9743	rs9743		1		9744	1	0.0357917	0.850246	0.0704554	133	0.000271	0.0973142	0.333905	282.771
TAG.50.1	SUNKNOWN_9744	rs9744		1		9745	1	0.0357917	0.850246	0.0704554	133	0.000271	0.0973142	0.333905	282.771
TAG.50.1	SUNKNOWN_9768	rs9768		1		9769	1	0.0357917	0.850246	0.0704554	133	0.000271	0.0973142	0.333905	282.771
TAG.50.1	SUNKNOWN_9800	rs9800		1		9801	1	0.0536225	0.817248	0.087646	132	0.000408	0.0973142	0.333905	282.771
TAG.50.1	SUNKNOWN_9809	rs9809		1		9810	1	6.56404	0.0115834	1.93616	131	0.0499183	0.0973142	0.333905	282.771
TAG.50.1	SUNKNOWN_9818	rs9818		1		9819	1	0.00357742	0.952399	0.0211811	133	2.71e-05	0.0973142	0.333905	282.771
TAG.50.1	SUNKNOWN_9841	rs9841		1		9842	1	0.115233	0.734847	0.133803	127	0.000877	0.0973142	0.333905	282.771
TAG.50.1	SUNKNOWN_9848	rs9848		1		9849	1	1.09024	0.298628	0.524869	119	0.00831967	0.0973142	0.333905	282.771
TAG.50.1	SUNKNOWN_9854	rs9854		1		9855	1	3.97871	0.0484238	1.31494	121	0.0304787	0.0973142	0.333905	282.771
TAG.50.1	SUNKNOWN_9856	rs9856		1		9857	1	0.0435427	0.835066	0.0782789	123	0.000333	0.0973142	0.333905	282.771
TAG.50.1	SUNKNOWN_10018	rs10018		1		10019	1	0.00123009	0.972076	0.0122998	134	9.32e-06	0.0973142	0.333905	282.771
TAG.50.1	SUNKNOWN_10020	rs10020		1		10021	1	0.0808626	0.776588	0.109809	134	0.000613	0.0973142	0.333905	282.771
TAG.50.1	SUNKNOWN_10024	rs10024		1		10025	1	0.0501238	0.823202	0.0844935	134	0.00038	0.0973142	0.333905	282.771
TAG.50.1	SUNKNOWN_10026	rs10026		1		10027	1	0.08626	0.769459	0.113815	134	0.000653	0.0973142	0.333905	282.771
TAG.50.1	SUNKNOWN_10072	rs10072		1		10073	1	0.0319368	0.858447	0.0662866	134	0.000242	0.0973142	0.333905	282.771
TAG.50.1	SUNKNOWN_10091	rs10091		1		10092	1	0.163364	0.686747	0.163203	134	0.00123745	0.0973142	0.333905	282.771
TAG.50.1	SUNKNOWN_10110	rs10110		1		10111	1	0.08626	0.769459	0.113815	134	0.000653	0.0973142	0.333905	282.771
TAG.50.1	SUNKNOWN_10119	rs10119		1		10120	1	0.08626	0.769459	0.113815	134	0.000653	0.0973142	0.333905	282.771
TAG.50.1	SUNKNOWN_10164	rs10164		1		10165	1	0.122545	0.726862	0.138548	134	0.000928	0.0973142	0.333905	282.771
TAG.50.1	SUNKNOWN_10190	rs10190		1		10191	1	0.122545	0.726862	0.138548	134	0.000928	0.0973142	0.333905	282.771
TAG.50.1	SUNKNOWN_10209	rs10209		1		10210	1	0.122545	0.726862	0.138548	134	0.000928	0.0973142	0.333905	282.771
TAG.50.1	SUNKNOWN_10219	rs10219		1		10220	1	1.44033	0.232286	0.633977	134	0.0109101	0.0973142	0.333905	282.771
TAG.50.1	SUNKNOWN_10249	rs10249		1		10250	1	0.122545	0.726862	0.138548	134	0.000928	0.0973142	0.333905	282.771
TAG.50.1	SUNKNOWN_10265	rs10265		1		10266	1	0.08626	0.769459	0.113815	134	0.000653	0.0973142	0.333905	282.771
TAG.50.1	SUNKNOWN_10307	rs10307		1		10308	1	0.10167	0.750355	0.124733	133	0.00077	0.0973142	0.333905	282.771
TAG.50.1	SUNKNOWN_10336	rs10336		1		10337	1	0.0424914	0.837011	0.0772689	134	0.000322	0.0973142	0.333905	282.771
TAG.50.1	SUNKNOWN_10367	rs10367		1		10368	1	1.92928	0.167476	0.776048	122	0.0147288	0.0973142	0.333905	282.771
TAG.50.1	SUNKNOWN_10405	rs10405		1		10406	1	0.403811	0.526348	0.278727	124	0.00307868	0.0973142	0.333905	282.771
TAG.50.1	SUNKNOWN_10471	rs10471		1		10472	1	1.16742	0.282011	0.549733	130	0.00886956	0.0973142	0.333905	282.771
TAG.50.1	SUNKNOWN_10480	rs10480		1		10481	1	0.0225721	0.880814	0.055116	132	0.000171	0.0973142	0.333905	282.771
TAG.50.1	SUNKNOWN_10495	rs10495		1		10496	1	0.0194191	0.889391	0.0509074	133	0.000147	0.0973142	0.333905	282.771
TAG.50.1	SUNKNOWN_10496	rs10496		1		10497	1	0.0194191	0.889391	0.0509074	133	0.000147	0.0973142	0.333905	282.771
TAG.50.1	SUNKNOWN_10512	rs10512		1		10513	1	0.0971273	0.755808	0.121589	134	0.000736	0.0973142	0.333905	282.771
TAG.50.1	SUNKNOWN_10563	rs10563		1		10564	1	0.0319368	0.858447	0.0662866	134	0.000242	0.0973142	0.333905	282.771
TAG.50.1	SUNKNOWN_10580	rs10580		1		10581	1	0.0319368	0.858447	0.0662866	134	0.000242	0.0973142	0.333905	282.771
TAG.50.1	SUNKNOWN_10610	rs10610		1		10611	1	0.0277206	0.86803	0.0614652	133	0.000211	0.0973142	0.333905	282.771
TAG.50.1	SUNKNOWN_10626	rs10626		1		10627	1	0.0613521	0.804765	0.0943308	134	0.000465	0.0973142	0.333905	282.771
TAG.50.1	SUNKNOWN_10640	rs10640		1		10641	1	0.125664	0.72355	0.140532	134	0.000952	0.0973142	0.333905	282.771
TAG.50.1	SUNKNOWN_10653	rs10653		1		10654	1	0.0613521	0.804765	0.0943308	134	0.000465	0.0973142	0.333905	282.771
TAG.50.1	SUNKNOWN_10675	rs10675		1		10676	1	0.100778	0.751419	0.124118	132	0.000764	0.0973142	0.333905	282.771
TAG.50.1	SUNKNOWN_10726	rs10726		1		10727	1	0.108807	0.742045	0.12957	133	0.000824	0.0973142	0.333905	282.771
TAG.50.1	SUNKNOWN_10739	rs10739		1		10740	1	0.065203	0.798864	0.0975274	133	0.000494	0.0973142	0.333905	282.771
TAG.50.1	SUNKNOWN_10740	rs10740		1		10741	1	0.0494459	0.824385	0.0838701	133	0.000375	0.0973142	0.333905	282.771
TAG.50.1	SUNKNOWN_10741	rs10741		1		10742	1	0.0494459	0.824385	0.0838701	133	0.000375	0.0973142	0.333905	282.771
TAG.50.1	SUNKNOWN_10765	rs10765		1		10766	1	0.0300807	0.862583	0.0641989	132	0.000228	0.0973142	0.333905	282.771
TAG.50.1	SUNKNOWN_10957	rs10957		1		10958	1	0.122545	0.726862	0.138548	134	0.000928	0.0973142	0.333905	282.771
TAG.50.1	SUNKNOWN_10990	rs10990		1		10991	1	0.08626	0.769459	0.113815	134	0.000653	0.0973142	0.333905	282.771
TAG.50.1	SUNKNOWN_11251	rs11251		1		11252	1	0.122545	0.726862	0.138548	134	0.000928	0.0973142	0.333905	282.771
TAG.50.1	SUNKNOWN_11252	rs11252		1		11253	1	0.122545	0.726862	0.138548	134	0.000928	0.0973142	0.333905	282.771
TAG.50.1	SUNKNOWN_11300	rs11300		1		11301	1	0.124668	0.724602	0.1399	134	0.000944	0.0973142	0.333905	282.771
TAG.50.1	SUNKNOWN_11336	rs11336		1		11337	1	0.0190229	0.890518	0.0503575	133	0.000144	0.0973142	0.333905	282.771
TAG.50.1	SUNKNOWN_11376	rs11376		1		11377	1	0.15275	0.696565	0.157038	134	0.00115705	0.0973142	0.333905	282.771
TAG.50.1	SUNKNOWN_11377	rs11377		1		11378	1	0.15275	0.696565	0.157038	134	0.00115705	0.0973142	0.333905	282.771
TAG.50.1	SUNKNOWN_11378	rs11378		1		11379	1	0.15275	0.696565	0.157038	134	0.00115705	0.0973142	0.333905	282.771
TAG.50.1	SUNKNOWN_11379	rs11379		1		11380	1	0.157624	0.692015	0.159884	133	0.00119428	0.0973142	0.333905	282.771
TAG.50.1	SUNKNOWN_11473	rs11473		1		11474	1	0.193337	0.660901	0.179863	132	0.00146494	0.0973142	0.333905	282.771
TAG.50.1	SUNKNOWN_11582	rs11582		1		11583	1	1.6621	0.199626	0.699782	134	0.0125901	0.0973142	0.333905	282.771
TAG.50.1	SUNKNOWN_12127	rs12127		1		12128	1	1.11676	0.292592	0.533738	134	0.00845922	0.0973142	0.333905	282.771
TAG.50.1	SUNKNOWN_12149	rs12149		1		12150	1	4.56325	0.0345537	1.46151	134	0.0345656	0.0973142	0.333905	282.771
TAG.50.1	SUNKNOWN_12156	rs12156		1		12157	1	4.56325	0.0345537	1.46151	134	0.0345656	0.0973142	0.333905	282.771
TAG.50.1	SUNKNOWN_12229	rs12229		1		12230	1	3.64952	0.0589502	1.22952	105	0.0288588	0.0973142	0.333905	282.771
TAG.50.1	SUNKNOWN_12434	rs12434		1		12435	1	3.82878	0.0525397	1.27951	134	0.0290022	0.0973142	0.333905	282.771
TAG.50.1	SUNKNOWN_12446	rs12446		1		12447	1	3.82878	0.0525397	1.27951	134	0.0290022	0.0973142	0.333905	282.771
TAG.50.1	SUNKNOWN_12493	rs12493		1		12494	1	0.416616	0.519777	0.284183	134	0.00315577	0.0973142	0.333905	282.771
TAG.50.1	SUNKNOWN_12638	rs12638		1		12639	1	4.31357	0.0397938	1.40018	134	0.0326744	0.0973142	0.333905	282.771
TAG.50.1	SUNKNOWN_12651	rs12651		1		12652	1	1.86751	0.174138	0.759107	134	0.014146	0.0973142	0.333905	282.771
TAG.50.1	SUNKNOWN_12893	rs12893		1		12894	1	3.58861	0.0604154	1.21885	134	0.027183	0.0973142	0.333905	282.771
TAG.50.1	SUNKNOWN_12939	rs12939		1		12940	1	3.82878	0.0525397	1.27951	134	0.0290022	0.0973142	0.333905	282.771
TAG.50.1	SUNKNOWN_12973	rs12973		1		12974	1	2.63237	0.107147	0.97002	134	0.0199396	0.0973142	0.333905	282.771
TAG.50.1	SUNKNOWN_12993	rs12993		1		12994	1	2.44718	0.120186	0.920146	134	0.0185368	0.0973142	0.333905	282.771
TAG.50.1	SUNKNOWN_13015	rs13015		1		13016	1	2.23049	0.137752	0.860901	134	0.0168955	0.0973142	0.333905	282.771
TAG.50.1	SUNKNOWN_13017	rs13017		1		13018	1	2.23049	0.137752	0.860901	134	0.0168955	0.0973142	0.333905	282.771
TAG.50.1	SUNKNOWN_13170	rs13170		1		13171	1	0.100063	0.752266	0.123629	134	0.000758	0.0973142	0.333905	282.771
TAG.50.1	SUNKNOWN_13201	rs13201		1		13202	1	3.99463	0.04823	1.31668	110	0.0314568	0.0973142	0.333905	282.771
TAG.50.1	SUNKNOWN_13218	rs13218		1		13219	1	0.100063	0.752266	0.123629	134	0.000758	0.0973142	0.333905	282.771
TAG.50.1	SUNKNOWN_13314	rs13314		1		13315	1	0.0788501	0.779312	0.108289	134	0.000597	0.0973142	0.333905	282.771
TAG.50.1	SUNKNOWN_13370	rs13370		1		13371	1	3.82878	0.0525397	1.27951	134	0.0290022	0.0973142	0.333905	282.771
TAG.50.1	SUNKNOWN_13385	rs13385		1		13386	1	3.82878	0.0525397	1.27951	134	0.0290022	0.0973142	0.333905	282.771
TAG.50.1	SUNKNOWN_13398	rs13398		1		13399	1	2.33294	0.12911	0.889039	134	0.0176715	0.0973142	0.333905	282.771
TAG.50.1	SUNKNOWN_13411	rs13411		1		13412	1	3.82878	0.0525397	1.27951	134	0.0290022	0.0973142	0.333905	282.771
TAG.50.1	SUNKNOWN_13630	rs13630		1		13631	1	3.82878	0.0525397	1.27951	134	0.0290022	0.0973142	0.333905	282.771
TAG.50.1	SUNKNOWN_13647	rs13647		1		13648	1	3.82878	0.0525397	1.27951	134	0.0290022	0.0973142	0.333905	282.771
TAG.50.1	SUNKNOWN_13683	rs13683		1		13684	1	0.201217	0.654493	0.184095	134	0.00152418	0.0973142	0.333905	282.771
TAG.50.1	SUNKNOWN_13727	rs13727		1		13728	1	3.82878	0.0525397	1.27951	134	0.0290022	0.0973142	0.333905	282.771
TAG.50.1	SUNKNOWN_14353	rs14353		1		14354	1	0.679716	0.411218	0.385928	133	0.0051503	0.0973142	0.333905	282.771
TAG.50.1	SUNKNOWN_14377	rs14377		1		14378	1	0.0947251	0.75875	0.119901	134	0.000718	0.0973142	0.333905	282.771
TAG.50.1	SUNKNOWN_14379	rs14379		1		14380	1	0.117901	0.731881	0.13556	134	0.000893	0.0973142	0.333905	282.771
TAG.50.1	SUNKNOWN_14495	rs14495		1		14496	1	1.83264	0.178183	0.749133	134	0.0138818	0.0973142	0.333905	282.771
TAG.50.1	SUNKNOWN_14496	rs14496		1		14497	1	1.83264	0.178183	0.749133	134	0.0138818	0.0973142	0.333905	282.771
TAG.50.1	SUNKNOWN_14562	rs14562		1		14563	1	2.43343	0.121222	0.916417	134	0.0184327	0.0973142	0.333905	282.771
TAG.50.1	SUNKNOWN_14570	rs14570		1		14571	1	2.43343	0.121222	0.916417	134	0.0184327	0.0973142	0.333905	282.771
TAG.50.1	SUNKNOWN_14682	rs14682		1		14683	1	2.43343	0.121222	0.916417	134	0.0184327	0.0973142	0.333905	282.771
TAG.50.1	SUNKNOWN_14698	rs14698		1		14699	1	0.800968	0.372471	0.428908	134	0.00606715	0.0973142	0.333905	282.771
TAG.50.1	SUNKNOWN_14704	rs14704		1		14705	1	0.625447	0.430482	0.366045	134	0.00473762	0.0973142	0.333905	282.771
TAG.50.1	SUNKNOWN_14708	rs14708		1		14709	1	2.42928	0.121538	0.915289	134	0.0184013	0.0973142	0.333905	282.771
TAG.50.1	SUNKNOWN_14718	rs14718		1		14719	1	0.0870227	0.768471	0.114372	134	0.000659	0.0973142	0.333905	282.771
TAG.50.1	SUNKNOWN_14768	rs14768		1		14769	1	0.0278821	0.867685	0.061638	118	0.000213	0.0973142	0.333905	282.771
TAG.50.1	SUNKNOWN_14804	rs14804		1		14805	1	0.400268	0.528252	0.277159	116	0.00486603	0.0973142	0.333905	282.771
TAG.50.1	SUNKNOWN_14836	rs14836		1		14837	1	3.22574	0.0748477	1.12582	133	0.0244419	0.0973142	0.333905	282.771
TAG.50.1	SUNKNOWN_14865	rs14865		1		14866	1	2.49874	0.116386	0.934099	134	0.0189274	0.0973142	0.333905	282.771
TAG.50.1	SUNKNOWN_14904	rs14904		1		14905	1	0.0759393	0.783319	0.106062	134	0.000575	0.0973142	0.333905	282.771
TAG.50.1	SUNKNOWN_14955	rs14955		1		14956	1	0.0663583	0.797214	0.0984249	111	0.000805	0.0973142	0.333905	282.771
TAG.50.1	SUNKNOWN_14959	rs14959		1		14960	1	0.0569224	0.811893	0.0905012	110	0.000691	0.0973142	0.333905	282.771
TAG.50.1	SUNKNOWN_14970	rs14970		1		14971	1	0.0496546	0.824098	0.084021	110	0.000604	0.0973142	0.333905	282.771
TAG.50.1	SUNKNOWN_14983	rs14983		1		14984	1	0.0182953	0.892665	0.0493114	110	0.000223	0.0973142	0.333905	282.771
TAG.50.1	SUNKNOWN_14993	rs14993		1		14994	1	0.0464842	0.82972	0.0810683	109	0.000567	0.0973142	0.333905	282.771
TAG.50.1	SUNKNOWN_15031	rs15031		1		15032	1	0.434735	0.51104	0.291545	116	0.00335203	0.0973142	0.333905	282.771
TAG.50.1	SUNKNOWN_15053	rs15053		1		15054	1	0.105598	0.745825	0.127363	116	0.000813	0.0973142	0.333905	282.771
TAG.50.1	SUNKNOWN_15062	rs15062		1		15063	1	0.259656	0.611396	0.213677	113	0.00200119	0.0973142	0.333905	282.771
TAG.50.1	SUNKNOWN_15095	rs15095		1		15096	1	0.397538	0.529683	0.275984	114	0.00482893	0.0973142	0.333905	282.771
TAG.50.1	SUNKNOWN_15133	rs15133		1		15134	1	0.194143	0.660348	0.180227	116	0.00148749	0.0973142	0.333905	282.771
TAG.50.1	SUNKNOWN_15142	rs15142		1		15143	1	1.22831	0.270154	0.568389	115	0.00942487	0.0973142	0.333905	282.771
TAG.50.1	SUNKNOWN_15146	rs15146		1		15147	1	0.574394	0.449992	0.346795	126	0.00437976	0.0973142	0.333905	282.771
TAG.50.1	SUNKNOWN_16439	rs16439		1		16440	1	0.00112775	0.973271	0.0117663	116	1.38e-05	0.0973142	0.333905	282.771
TAG.50.1	SUNKNOWN_16446	rs16446		1		16447	1	0.0190897	0.890362	0.0504332	115	0.000232	0.0973142	0.333905	282.771
TAG.50.1	SUNKNOWN_16516	rs16516		1		16517	1	0.0547751	0.815432	0.0886124	105	0.000675	0.0973142	0.333905	282.771
TAG.50.1	SUNKNOWN_16525	rs16525		1		16526	1	0.140173	0.708894	0.149419	106	0.00173013	0.0973142	0.333905	282.771
TAG.50.1	SUNKNOWN_16549	rs16549		1		16550	1	0.160692	0.689327	0.161574	111	0.00196173	0.0973142	0.333905	282.771
TAG.50.1	SUNKNOWN_18706	rs18706		1		18707	1	0.0107868	0.917468	0.037409	116	0.000131	0.0973142	0.333905	282.771
TAG.50.1	SUNKNOWN_19153	rs19153		1		19154	1	0.00916371	0.92395	0.0343515	95	0.000114	0.0973142	0.333905	282.771
TAG.50.1	SUNKNOWN_19154	rs19154		1		19155	1	0.0350686	0.851873	0.0696249	95	0.000438	0.0973142	0.333905	282.771
TAG.50.1	SUNKNOWN_19272	rs19272		1		19273	1	0.0686191	0.793827	0.100274	120	0.000829	0.0973142	0.333905	282.771
TAG.50.1	SUNKNOWN_19289	rs19289		1		19290	1	1.46e-05	0.996962	0.0013213	114	1.77e-07	0.0973142	0.333905	282.771
TAG.50.1	SUNKNOWN_19366	rs19366		1		19367	1	0.0517098	0.820511	0.0859155	122	0.000624	0.0973142	0.333905	282.771
TAG.50.1	SUNKNOWN_19697	rs19697		1		19698	1	0.0268452	0.870122	0.0604198	128	0.000204	0.0973142	0.333905	282.771
TAG.50.1	SUNKNOWN_19725	rs19725		1		19726	1	0.460468	0.498701	0.30216	126	0.00350478	0.0973142	0.333905	282.771
TAG.50.1	SUNKNOWN_19760	rs19760		1		19761	1	1.18098	0.279429	0.553729	120	0.00900052	0.0973142	0.333905	282.771
TAG.50.1	SUNKNOWN_19871	rs19871		1		19872	1	0.219391	0.640376	0.193565	122	0.00264713	0.0973142	0.333905	282.771
TAG.50.1	SUNKNOWN_20176	rs20176		1		20177	1	0.0136081	0.907323	0.042238	129	0.000163	0.0973142	0.333905	282.771
TAG.50.1	SUNKNOWN_20224	rs20224		1		20225	1	0.032105	0.858095	0.0664649	127	0.000386	0.0973142	0.333905	282.771
TAG.50.1	SUNKNOWN_20236	rs20236		1		20237	1	0.0836415	0.772956	0.111845	117	0.00101153	0.0973142	0.333905	282.771
TAG.50.1	SUNKNOWN_20257	rs20257		1		20258	1	0.217778	0.641577	0.192751	126	0.00263856	0.0973142	0.333905	282.771
TAG.50.1	SUNKNOWN_20259	rs20259		1		20260	1	0.385923	0.535619	0.271144	126	0.00467577	0.0973142	0.333905	282.771
TAG.50.1	SUNKNOWN_20262	rs20262		1		20263	1	1.01606	0.315418	0.501114	129	0.0122431	0.0973142	0.333905	282.771
TAG.50.1	SUNKNOWN_20279	rs20279		1		20280	1	0.0155845	0.900849	0.0453479	132	0.000118	0.0973142	0.333905	282.771
TAG.50.1	SUNKNOWN_20283	rs20283		1		20284	1	0.169411	0.681329	0.166643	132	0.00128426	0.0973142	0.333905	282.771
TAG.50.1	SUNKNOWN_20303	rs20303		1		20304	1	2.57608	0.110974	0.954779	132	0.0195286	0.0973142	0.333905	282.771
TAG.50.1	SUNKNOWN_20368	rs20368	m11472	1	6709457	20369	1	2.23467	0.137407	0.861991	133	0.0169335	0.0973142	0.333905	282.771
TAG.50.1	SUNKNOWN_20389	rs20389		1		20390	1	0.34173	0.559853	0.251926	134	0.00258853	0.0973142	0.333905	282.771
TAG.50.1	SUNKNOWN_20419	rs20419		1		20420	1	3.35321	0.0693816	1.15876	134	0.0253998	0.0973142	0.333905	282.771
TAG.50.1	SUNKNOWN_20486	rs20486		1		20487	1	0.171662	0.679327	0.167921	134	0.0013003	0.0973142	0.333905	282.771
TAG.50.1	SUNKNOWN_20492	rs20492		1		20493	1	0.0403445	0.841125	0.0751395	134	0.000306	0.0973142	0.333905	282.771
TAG.50.1	SUNKNOWN_20540	rs20540		1		20541	1	0.00164297	0.96775	0.0142367	103	2.03e-05	0.0973142	0.333905	282.771
TAG.50.1	SUNKNOWN_20553	rs20553		1		20554	1	0.00115271	0.972985	0.0118939	103	1.42e-05	0.0973142	0.333905	282.771
TAG.50.1	SUNKNOWN_20557	rs20557		1		20558	1	0.149433	0.699916	0.154954	103	0.00184328	0.0973142	0.333905	282.771
TAG.50.1	SUNKNOWN_20560	rs20560		1		20561	1	0.194408	0.660244	0.180295	103	0.00239806	0.0973142	0.333905	282.771
TAG.50.1	SUNKNOWN_20567	rs20567		1		20568	1	0.275646	0.600755	0.221302	103	0.00340014	0.0973142	0.333905	282.771
TAG.50.1	SUNKNOWN_20568	rs20568		1		20569	1	0.275646	0.600755	0.221302	103	0.00340014	0.0973142	0.333905	282.771
TAG.50.1	SUNKNOWN_20576	rs20576		1		20577	1	0.509679	0.476975	0.321505	103	0.00628699	0.0973142	0.333905	282.771
TAG.50.1	SUNKNOWN_20588	rs20588		1		20589	1	0.00117967	0.972672	0.0120335	101	1.46e-05	0.0973142	0.333905	282.771
TAG.50.1	SUNKNOWN_20592	rs20592		1		20593	1	3.45612	0.0661134	1.17971	100	0.0429704	0.0973142	0.333905	282.771
TAG.50.1	SUNKNOWN_20611	rs20611		1		20612	1	0.146216	0.702998	0.153046	104	0.00180932	0.0973142	0.333905	282.771
TAG.50.1	SUNKNOWN_20717	rs20717		1		20718	1	0.137414	0.711473	0.147841	134	0.00104088	0.0973142	0.333905	282.771
TAG.50.1	SUNKNOWN_20746	rs20746		1		20747	1	4.58506	0.0341468	1.46665	133	0.0347416	0.0973142	0.333905	282.771
TAG.50.1	SUNKNOWN_20750	rs20750		1		20751	1	3.06869	0.0822089	1.08508	133	0.0232519	0.0973142	0.333905	282.771
TAG.50.1	SUNKNOWN_20863	rs20863		1		20864	1	1.60849	0.206989	0.684053	134	0.0121839	0.0973142	0.333905	282.771
TAG.50.1	SUNKNOWN_21147	rs21147		1		21148	1	0.00138908	0.970327	0.0130819	134	1.05e-05	0.0973142	0.333905	282.771
TAG.50.1	SUNKNOWN_21171	rs21171		1		21172	1	0.000186	0.989129	0.00474707	134	1.41e-06	0.0973142	0.333905	282.771
TAG.50.1	SUNKNOWN_21192	rs21192		1		21193	1	0.961629	0.328627	0.483297	133	0.00728975	0.0973142	0.333905	282.771
TAG.50.1	SUNKNOWN_21193	rs21193		1		21194	1	0.961629	0.328627	0.483297	133	0.00728975	0.0973142	0.333905	282.771
TAG.50.1	SUNKNOWN_21195	rs21195		1		21196	1	1.06265	0.30454	0.516356	134	0.00804936	0.0973142	0.333905	282.771
TAG.50.1	SUNKNOWN_21196	rs21196		1		21197	1	1.06265	0.30454	0.516356	134	0.00804936	0.0973142	0.333905	282.771
TAG.50.1	SUNKNOWN_21257	rs21257		1		21258	1	2.31988	0.130177	0.885464	134	0.0175726	0.0973142	0.333905	282.771
TAG.50.1	SUNKNOWN_21306	rs21306		1		21307	1	3.86135	0.0515764	1.28755	133	0.0292579	0.0973142	0.333905	282.771
TAG.50.1	SUNKNOWN_21357	rs21357		1		21358	1	5.38718	0.0221116	1.65538	116	0.041214	0.0973142	0.333905	282.771
TAG.50.1	SUNKNOWN_21396	rs21396		1		21397	1	0.544857	0.462042	0.335318	112	0.00660723	0.0973142	0.333905	282.771
TAG.50.1	SUNKNOWN_21447	rs21447		1		21448	1	3.92157	0.0503118	1.29833	109	0.0301047	0.0973142	0.333905	282.771
TAG.50.1	SUNKNOWN_21480	rs21480		1		21481	1	0.520941	0.471986	0.326071	114	0.00400224	0.0973142	0.333905	282.771
TAG.50.1	SUNKNOWN_21496	rs21496		1		21497	1	0.278587	0.598692	0.222796	115	0.00213448	0.0973142	0.333905	282.771
TAG.50.1	SUNKNOWN_21507	rs21507		1		21508	1	2.40635	0.123743	0.907481	114	0.018455	0.0973142	0.333905	282.771
TAG.50.1	SUNKNOWN_21515	rs21515		1		21516	1	2.72673	0.101669	0.992811	110	0.0209547	0.0973142	0.333905	282.771
TAG.50.1	SUNKNOWN_21518	rs21518		1		21519	1	0.0701717	0.791606	0.101491	110	0.000539	0.0973142	0.333905	282.771
TAG.50.1	SUNKNOWN_21529	rs21529		1		21530	1	12.1351	0.00073	3.13644	107	0.0935237	0.0973142	0.333905	282.771
TAG.50.1	SUNKNOWN_21540	rs21540		1		21541	1	5.85162	0.0173519	1.76065	106	0.04502	0.0973142	0.333905	282.771
TAG.50.1	SUNKNOWN_21551	rs21551		1		21552	1	7.78844	0.0063321	2.19845	102	0.0602482	0.0973142	0.333905	282.771
TAG.50.1	SUNKNOWN_21559	rs21559		1		21560	1	6.98575	0.00970804	2.01287	94	0.0558973	0.0973142	0.333905	282.771
TAG.50.1	SUNKNOWN_21592	rs21592		1		21593	1	0.161412	0.688958	0.161807	83	0.00210993	0.0973142	0.333905	282.771
TAG.50.1	SUNKNOWN_21593	rs21593		1		21594	1	0.161412	0.688958	0.161807	83	0.00210993	0.0973142	0.333905	282.771
TAG.50.1	SUNKNOWN_21594	rs21594		1		21595	1	0.161412	0.688958	0.161807	83	0.00210993	0.0973142	0.333905	282.771
TAG.50.1	SUNKNOWN_21595	rs21595		1		21596	1	0.20066	0.655447	0.183463	82	0.00263631	0.0973142	0.333905	282.771
TAG.50.1	SUNKNOWN_21596	rs21596		1		21597	1	0.147648	0.701825	0.153771	84	0.00192941	0.0973142	0.333905	282.771
TAG.50.1	SUNKNOWN_21597	rs21597		1		21598	1	0.147648	0.701825	0.153771	84	0.00192941	0.0973142	0.333905	282.771
TAG.50.1	SUNKNOWN_21598	rs21598		1		21599	1	0.147648	0.701825	0.153771	84	0.00192941	0.0973142	0.333905	282.771
TAG.50.1	SUNKNOWN_21599	rs21599		1		21600	1	0.147648	0.701825	0.153771	84	0.00192941	0.0973142	0.333905	282.771
TAG.50.1	SUNKNOWN_21600	rs21600		1		21601	1	0.152305	0.697406	0.156514	83	0.00199044	0.0973142	0.333905	282.771
TAG.50.1	SUNKNOWN_21601	rs21601		1		21602	1	0.147648	0.701825	0.153771	84	0.00192941	0.0973142	0.333905	282.771
TAG.50.1	SUNKNOWN_21602	rs21602		1		21603	1	0.147648	0.701825	0.153771	84	0.00192941	0.0973142	0.333905	282.771
TAG.50.1	SUNKNOWN_21603	rs21603		1		21604	1	0.147648	0.701825	0.153771	84	0.00192941	0.0973142	0.333905	282.771
TAG.50.1	SUNKNOWN_21604	rs21604		1		21605	1	0.147648	0.701825	0.153771	84	0.00192941	0.0973142	0.333905	282.771
TAG.50.1	SUNKNOWN_21605	rs21605		1		21606	1	0.147648	0.701825	0.153771	84	0.00192941	0.0973142	0.333905	282.771
TAG.50.1	SUNKNOWN_21606	rs21606		1		21607	1	0.152305	0.697406	0.156514	83	0.00199044	0.0973142	0.333905	282.771
TAG.50.1	SUNKNOWN_21607	rs21607		1		21608	1	0.147648	0.701825	0.153771	84	0.00192941	0.0973142	0.333905	282.771
TAG.50.1	SUNKNOWN_21608	rs21608		1		21609	1	0.147648	0.701825	0.153771	84	0.00192941	0.0973142	0.333905	282.771
TAG.50.1	SUNKNOWN_21609	rs21609		1		21610	1	0.147648	0.701825	0.153771	84	0.00192941	0.0973142	0.333905	282.771
TAG.50.1	SUNKNOWN_21610	rs21610		1		21611	1	0.147648	0.701825	0.153771	84	0.00192941	0.0973142	0.333905	282.771
TAG.50.1	SUNKNOWN_21611	rs21611		1		21612	1	0.139521	0.709771	0.148882	83	0.00182348	0.0973142	0.333905	282.771
TAG.50.1	SUNKNOWN_21612	rs21612		1		21613	1	0.139521	0.709771	0.148882	83	0.00182348	0.0973142	0.333905	282.771
TAG.50.1	SUNKNOWN_21613	rs21613		1		21614	1	0.139521	0.709771	0.148882	83	0.00182348	0.0973142	0.333905	282.771
TAG.50.1	SUNKNOWN_21614	rs21614		1		21615	1	0.139521	0.709771	0.148882	83	0.00182348	0.0973142	0.333905	282.771
TAG.50.1	SUNKNOWN_21615	rs21615		1		21616	1	0.139521	0.709771	0.148882	83	0.00182348	0.0973142	0.333905	282.771
TAG.50.1	SUNKNOWN_21616	rs21616		1		21617	1	0.139521	0.709771	0.148882	83	0.00182348	0.0973142	0.333905	282.771
TAG.50.1	SUNKNOWN_21617	rs21617		1		21618	1	0.14381	0.705566	0.151463	82	0.0018797	0.0973142	0.333905	282.771
TAG.50.1	SUNKNOWN_21618	rs21618		1		21619	1	0.139521	0.709771	0.148882	83	0.00182348	0.0973142	0.333905	282.771
TAG.50.1	SUNKNOWN_21619	rs21619		1		21620	1	0.139521	0.709771	0.148882	83	0.00182348	0.0973142	0.333905	282.771
TAG.50.1	SUNKNOWN_21620	rs21620		1		21621	1	0.139521	0.709771	0.148882	83	0.00182348	0.0973142	0.333905	282.771
TAG.50.1	SUNKNOWN_21621	rs21621		1		21622	1	0.139521	0.709771	0.148882	83	0.00182348	0.0973142	0.333905	282.771
TAG.50.1	SUNKNOWN_21622	rs21622		1		21623	1	0.139521	0.709771	0.148882	83	0.00182348	0.0973142	0.333905	282.771
TAG.50.1	SUNKNOWN_21623	rs21623		1		21624	1	0.139521	0.709771	0.148882	83	0.00182348	0.0973142	0.333905	282.771
TAG.50.1	SUNKNOWN_21624	rs21624		1		21625	1	0.139521	0.709771	0.148882	83	0.00182348	0.0973142	0.333905	282.771
TAG.50.1	SUNKNOWN_21625	rs21625		1		21626	1	0.14381	0.705566	0.151463	82	0.0018797	0.0973142	0.333905	282.771
TAG.50.1	SUNKNOWN_21626	rs21626		1		21627	1	0.139521	0.709771	0.148882	83	0.00182348	0.0973142	0.333905	282.771
TAG.50.1	SUNKNOWN_21627	rs21627		1		21628	1	0.139521	0.709771	0.148882	83	0.00182348	0.0973142	0.333905	282.771
TAG.50.1	SUNKNOWN_21628	rs21628		1		21629	1	0.183368	0.66969	0.174126	82	0.00240909	0.0973142	0.333905	282.771
TAG.50.1	SUNKNOWN_21629	rs21629		1		21630	1	0.139521	0.709771	0.148882	83	0.00182348	0.0973142	0.333905	282.771
TAG.50.1	SUNKNOWN_21630	rs21630		1		21631	1	0.139521	0.709771	0.148882	83	0.00182348	0.0973142	0.333905	282.771
TAG.50.1	SUNKNOWN_21631	rs21631		1		21632	1	0.139521	0.709771	0.148882	83	0.00182348	0.0973142	0.333905	282.771
TAG.50.1	SUNKNOWN_21632	rs21632		1		21633	1	0.139521	0.709771	0.148882	83	0.00182348	0.0973142	0.333905	282.771
TAG.50.1	SUNKNOWN_21633	rs21633		1		21634	1	0.139521	0.709771	0.148882	83	0.00182348	0.0973142	0.333905	282.771
TAG.50.1	SUNKNOWN_21634	rs21634		1		21635	1	0.139521	0.709771	0.148882	83	0.00182348	0.0973142	0.333905	282.771
TAG.50.1	SUNKNOWN_21635	rs21635		1		21636	1	0.139521	0.709771	0.148882	83	0.00182348	0.0973142	0.333905	282.771
TAG.50.1	SUNKNOWN_21636	rs21636		1		21637	1	0.14381	0.705566	0.151463	82	0.0018797	0.0973142	0.333905	282.771
TAG.50.1	SUNKNOWN_21637	rs21637		1		21638	1	0.139521	0.709771	0.148882	83	0.00182348	0.0973142	0.333905	282.771
TAG.50.1	SUNKNOWN_21638	rs21638		1		21639	1	0.139521	0.709771	0.148882	83	0.00182348	0.0973142	0.333905	282.771
TAG.50.1	SUNKNOWN_21639	rs21639		1		21640	1	0.154199	0.695639	0.157616	82	0.00201594	0.0973142	0.333905	282.771
TAG.50.1	SUNKNOWN_21640	rs21640		1		21641	1	0.154199	0.695639	0.157616	82	0.00201594	0.0973142	0.333905	282.771
TAG.50.1	SUNKNOWN_21641	rs21641		1		21642	1	0.146141	0.70329	0.152865	83	0.00190937	0.0973142	0.333905	282.771
TAG.50.1	SUNKNOWN_21642	rs21642		1		21643	1	0.146141	0.70329	0.152865	83	0.00190937	0.0973142	0.333905	282.771
TAG.50.1	SUNKNOWN_21643	rs21643		1		21644	1	0.146141	0.70329	0.152865	83	0.00190937	0.0973142	0.333905	282.771
TAG.50.1	SUNKNOWN_21644	rs21644		1		21645	1	0.146141	0.70329	0.152865	83	0.00190937	0.0973142	0.333905	282.771
TAG.50.1	SUNKNOWN_21645	rs21645		1		21646	1	0.146141	0.70329	0.152865	83	0.00190937	0.0973142	0.333905	282.771
TAG.50.1	SUNKNOWN_21646	rs21646		1		21647	1	0.146141	0.70329	0.152865	83	0.00190937	0.0973142	0.333905	282.771
TAG.50.1	SUNKNOWN_21647	rs21647		1		21648	1	0.146141	0.70329	0.152865	83	0.00190937	0.0973142	0.333905	282.771
TAG.50.1	SUNKNOWN_21648	rs21648		1		21649	1	0.146141	0.70329	0.152865	83	0.00190937	0.0973142	0.333905	282.771
TAG.50.1	SUNKNOWN_21649	rs21649		1		21650	1	0.146141	0.70329	0.152865	83	0.00190937	0.0973142	0.333905	282.771
TAG.50.1	SUNKNOWN_21650	rs21650		1		21651	1	0.148689	0.700855	0.154372	82	0.00194282	0.0973142	0.333905	282.771
TAG.50.1	SUNKNOWN_21651	rs21651		1		21652	1	0.146141	0.70329	0.152865	83	0.00190937	0.0973142	0.333905	282.771
TAG.50.1	SUNKNOWN_21652	rs21652		1		21653	1	0.146141	0.70329	0.152865	83	0.00190937	0.0973142	0.333905	282.771
TAG.50.1	SUNKNOWN_21653	rs21653		1		21654	1	0.146141	0.70329	0.152865	83	0.00190937	0.0973142	0.333905	282.771
TAG.50.1	SUNKNOWN_21654	rs21654		1		21655	1	0.146141	0.70329	0.152865	83	0.00190937	0.0973142	0.333905	282.771
TAG.50.1	SUNKNOWN_21655	rs21655		1		21656	1	0.146141	0.70329	0.152865	83	0.00190937	0.0973142	0.333905	282.771
TAG.50.1	SUNKNOWN_21656	rs21656		1		21657	1	0.146141	0.70329	0.152865	83	0.00190937	0.0973142	0.333905	282.771
TAG.50.1	SUNKNOWN_21657	rs21657		1		21658	1	0.171561	0.679865	0.167577	83	0.00225238	0.0973142	0.333905	282.771
TAG.50.1	SUNKNOWN_21661	rs21661		1		21662	1	0.165548	0.685243	0.164155	81	0.00218106	0.0973142	0.333905	282.771
TAG.50.1	SUNKNOWN_21672	rs21672		1		21673	1	0.174383	0.677423	0.16914	81	0.00229966	0.0973142	0.333905	282.771
TAG.50.1	SUNKNOWN_21694	rs21694		1		21695	1	0.17508	0.676667	0.169625	92	0.00227657	0.0973142	0.333905	282.771
TAG.50.1	SUNKNOWN_21695	rs21695		1		21696	1	0.210609	0.647373	0.188845	97	0.0026247	0.0973142	0.333905	282.771
TAG.50.1	SUNKNOWN_21696	rs21696		1		21697	1	0.210609	0.647373	0.188845	97	0.0026247	0.0973142	0.333905	282.771
TAG.50.1	SUNKNOWN_21697	rs21697		1		21698	1	0.210609	0.647373	0.188845	97	0.0026247	0.0973142	0.333905	282.771
TAG.50.1	SUNKNOWN_21716	rs21716		1		21717	1	0.116457	0.733633	0.134521	104	0.000904	0.0973142	0.333905	282.771
TAG.50.1	SUNKNOWN_21758	rs21758		1		21759	1	0.396025	0.530584	0.275246	105	0.00481359	0.0973142	0.333905	282.771
TAG.50.1	SUNKNOWN_21781	rs21781		1		21782	1	0.140959	0.708009	0.149961	122	0.00170541	0.0973142	0.333905	282.771
TAG.50.1	SUNKNOWN_21783	rs21783		1		21784	1	0.872661	0.351992	0.453467	132	0.00661485	0.0973142	0.333905	282.771
TAG.50.1	SUNKNOWN_21799	rs21799		1		21800	1	1.51274	0.220977	0.655654	133	0.0114591	0.0973142	0.333905	282.771
TAG.50.1	SUNKNOWN_21832	rs21832		1		21833	1	5.85576	0.0169309	1.77132	133	0.0444502	0.0973142	0.333905	282.771
TAG.50.1	SUNKNOWN_21842	rs21842		1		21843	1	4.48234	0.0361818	1.44151	133	0.0340247	0.0973142	0.333905	282.771
TAG.50.1	SUNKNOWN_21844	rs21844		1		21845	1	3.01261	0.0850068	1.07055	134	0.0228199	0.0973142	0.333905	282.771
TAG.50.1	SUNKNOWN_21933	rs21933		1	6711005	21934	1	2.37508	0.125754	0.900478	133	0.0179963	0.0973142	0.333905	282.771
TAG.50.1	SUNKNOWN_22410	rs22410		1		22411	1	2.28231	0.133303	0.875161	134	0.017288	0.0973142	0.333905	282.771
TAG.50.1	SUNKNOWN_22468	rs22468		1		22469	1	2.43343	0.121222	0.916417	134	0.0184327	0.0973142	0.333905	282.771
TAG.50.1	SUNKNOWN_22527	rs22527	m11475	1	6711601	22528	1	2.43343	0.121222	0.916417	134	0.0184327	0.0973142	0.333905	282.771
TAG.50.1	SUNKNOWN_22591	rs22591		1		22592	1	1.88882	0.171718	0.765184	134	0.0143074	0.0973142	0.333905	282.771
TAG.50.1	SUNKNOWN_22666	rs22666		1		22667	1	0.111666	0.738798	0.131474	134	0.000846	0.0973142	0.333905	282.771
TAG.50.1	SUNKNOWN_22715	rs22715		1		22716	1	2.28231	0.133303	0.875161	134	0.017288	0.0973142	0.333905	282.771
TAG.50.1	SUNKNOWN_22807	rs22807		1		22808	1	5.40243	0.0216715	1.66411	134	0.0409222	0.0973142	0.333905	282.771
TAG.50.1	SUNKNOWN_22889	rs22889		1		22890	1	1.88882	0.171718	0.765184	134	0.0143074	0.0973142	0.333905	282.771
TAG.50.1	SUNKNOWN_22905	rs22905		1		22906	1	1.07718	0.30127	0.521043	134	0.00815941	0.0973142	0.333905	282.771
TAG.50.1	SUNKNOWN_22906	rs22906		1		22907	1	1.07718	0.30127	0.521043	134	0.00815941	0.0973142	0.333905	282.771
TAG.50.1	SUNKNOWN_22908	rs22908		1		22909	1	0.430874	0.51273	0.290112	134	0.00326377	0.0973142	0.333905	282.771
TAG.50.1	SUNKNOWN_23461	rs23461		1		23462	1	1.41129	0.237025	0.625206	134	0.0106902	0.0973142	0.333905	282.771
TAG.50.1	SUNKNOWN_23667	rs23667		1		23668	1	3.82878	0.0525397	1.27951	134	0.0290022	0.0973142	0.333905	282.771
TAG.50.1	SUNKNOWN_23778	rs23778		1		23779	1	3.83523	0.0523956	1.28071	131	0.0290987	0.0973142	0.333905	282.771
TAG.50.1	SUNKNOWN_23820	rs23820		1		23821	1	2.62502	0.107672	0.967899	132	0.0199103	0.0973142	0.333905	282.771
TAG.50.1	SUNKNOWN_24472	rs24472		1		24473	1	2.70835	0.102258	0.990301	134	0.0205152	0.0973142	0.333905	282.771
TAG.50.1	SUNKNOWN_24541	rs24541		1		24542	1	3.82878	0.0525397	1.27951	134	0.0290022	0.0973142	0.333905	282.771
TAG.50.1	SUNKNOWN_24582	rs24582		1		24583	1	2.81558	0.0957932	1.01867	133	0.021334	0.0973142	0.333905	282.771
TAG.50.1	SUNKNOWN_25132	rs25132		1		25133	1	3.75305	0.0548968	1.26045	134	0.0284285	0.0973142	0.333905	282.771
TAG.50.1	SUNKNOWN_25172	rs25172		1		25173	1	0.789223	0.375989	0.424825	134	0.00597818	0.0973142	0.333905	282.771
TAG.50.1	SUNKNOWN_25173	rs25173		1		25174	1	0.789223	0.375989	0.424825	134	0.00597818	0.0973142	0.333905	282.771
TAG.50.1	SUNKNOWN_25204	rs25204		1		25205	1	0.035263	0.851341	0.0698967	134	0.000267	0.0973142	0.333905	282.771
TAG.50.1	SUNKNOWN_25230	rs25230		1		25231	1	2.81661	0.0957144	1.01902	134	0.0213352	0.0973142	0.333905	282.771
TAG.50.1	SUNKNOWN_25240	rs25240		1		25241	1	4.57045	0.0344287	1.46308	133	0.0346309	0.0973142	0.333905	282.771
TAG.50.1	SUNKNOWN_25271	rs25271		1		25272	1	1.07718	0.30127	0.521043	134	0.00815941	0.0973142	0.333905	282.771
TAG.50.1	SUNKNOWN_25279	rs25279		1		25280	1	1.01312	0.316041	0.500257	134	0.00767417	0.0973142	0.333905	282.771
TAG.50.1	SUNKNOWN_25354	rs25354		1		25355	1	3.72749	0.0557352	1.25387	133	0.0282436	0.0973142	0.333905	282.771
TAG.50.1	SUNKNOWN_25366	rs25366		1		25367	1	3.72749	0.0557352	1.25387	133	0.0282436	0.0973142	0.333905	282.771
TAG.50.1	SUNKNOWN_25397	rs25397		1		25398	1	3.58861	0.0604154	1.21885	134	0.027183	0.0973142	0.333905	282.771
TAG.50.1	SUNKNOWN_25403	rs25403		1		25404	1	3.58861	0.0604154	1.21885	134	0.027183	0.0973142	0.333905	282.771
TAG.50.1	SUNKNOWN_25465	rs25465		1		25466	1	3.72749	0.0557352	1.25387	133	0.0282436	0.0973142	0.333905	282.771
TAG.50.1	SUNKNOWN_25751	rs25751		1		25752	1	3.58861	0.0604154	1.21885	134	0.027183	0.0973142	0.333905	282.771
TAG.50.1	SUNKNOWN_25756	rs25756		1		25757	1	1.10558	0.295011	0.530162	134	0.0083745	0.0973142	0.333905	282.771
TAG.50.1	SUNKNOWN_25831	rs25831		1		25832	1	0.441256	0.507721	0.294375	132	0.00334648	0.0973142	0.333905	282.771
TAG.50.1	SUNKNOWN_25834	rs25834		1		25835	1	0.489989	0.485233	0.31405	130	0.0037169	0.0973142	0.333905	282.771
TAG.50.1	SUNKNOWN_25840	rs25840		1		25841	1	0.328627	0.567515	0.246022	128	0.00249719	0.0973142	0.333905	282.771
TAG.50.1	SUNKNOWN_25910	rs25910		1		25911	1	0.666837	0.415845	0.381069	120	0.00508974	0.0973142	0.333905	282.771
TAG.50.1	SUNKNOWN_25965	rs25965	m11481	1	6715028	25966	1	3.36863	0.0687523	1.16271	134	0.0255166	0.0973142	0.333905	282.771
TAG.50.1	SUNKNOWN_26001	rs26001		1		26002	1	0.0329525	0.856238	0.0674056	134	0.00025	0.0973142	0.333905	282.771
TAG.50.1	SUNKNOWN_26033	rs26033		1		26034	1	3.76442	0.0545358	1.26332	134	0.0285147	0.0973142	0.333905	282.771
TAG.50.1	SUNKNOWN_26061	rs26061		1		26062	1	4.46162	0.0365924	1.43661	134	0.0337958	0.0973142	0.333905	282.771
TAG.50.1	SUNKNOWN_26063	rs26063	m11482	1	6715126	26064	1	1.71469	0.192706	0.715105	134	0.0129884	0.0973142	0.333905	282.771
TAG.50.1	SUNKNOWN_26071	rs26071		1		26072	1	0.979575	0.324216	0.489166	130	0.00745587	0.0973142	0.333905	282.771
TAG.50.1	SUNKNOWN_26091	rs26091		1		26092	1	0.00290872	0.957086	0.0190491	116	3.52e-05	0.0973142	0.333905	282.771
TAG.50.1	SUNKNOWN_26092	rs26092		1		26093	1	0.218098	0.641392	0.192876	118	0.00263565	0.0973142	0.333905	282.771
TAG.50.1	SUNKNOWN_26097	rs26097		1		26098	1	0.0480843	0.826794	0.0826025	128	0.000578	0.0973142	0.333905	282.771
TAG.50.1	SUNKNOWN_26126	rs26126		1		26127	1	1.49491	0.223775	0.650189	129	0.011393	0.0973142	0.333905	282.771
TAG.50.1	SUNKNOWN_26154	rs26154		1		26155	1	0.038149	0.845486	0.0728936	121	0.000293	0.0973142	0.333905	282.771
TAG.50.1	SUNKNOWN_26155	rs26155		1		26156	1	0.258705	0.611961	0.213276	123	0.00198048	0.0973142	0.333905	282.771
TAG.50.1	SUNKNOWN_26156	rs26156		1		26157	1	4.69826	0.0321848	1.49235	124	0.035961	0.0973142	0.333905	282.771
TAG.50.1	SUNKNOWN_26157	rs26157		1		26158	1	4.71536	0.0318956	1.49627	123	0.0361286	0.0973142	0.333905	282.771
TAG.50.1	SUNKNOWN_26325	rs26325		1		26326	1	0.00474343	0.945237	0.0244591	99	5.9e-05	0.0973142	0.333905	282.771
TAG.50.1	SUNKNOWN_26389	rs26389		1		26390	1	0.622056	0.432479	0.364035	90	0.00777492	0.0973142	0.333905	282.771
TAG.50.1	SUNKNOWN_26450	rs26450		1		26451	1	0.278544	0.598914	0.222636	98	0.00345725	0.0973142	0.333905	282.771
TAG.50.1	SUNKNOWN_26458	rs26458		1		26459	1	0.000291	0.986424	0.00593653	99	3.6e-06	0.0973142	0.333905	282.771
TAG.50.1	SUNKNOWN_26471	rs26471		1		26472	1	0.0103488	0.919184	0.0365976	101	0.000128	0.0973142	0.333905	282.771
TAG.50.1	SUNKNOWN_26478	rs26478		1		26479	1	0.0480429	0.826951	0.0825201	105	0.000589	0.0973142	0.333905	282.771
TAG.50.1	SUNKNOWN_26520	rs26520		1		26521	1	5.3239	0.0226277	1.64536	134	0.0403274	0.0973142	0.333905	282.771
TAG.50.1	SUNKNOWN_26558	rs26558		1		26559	1	0.907042	0.342681	0.465109	134	0.00687064	0.0973142	0.333905	282.771
TAG.50.1	SUNKNOWN_26569	rs26569		1		26570	1	0.857978	0.356035	0.448508	134	0.00649899	0.0973142	0.333905	282.771
TAG.50.1	SUNKNOWN_26570	rs26570		1		26571	1	0.857978	0.356035	0.448508	134	0.00649899	0.0973142	0.333905	282.771
TAG.50.1	SUNKNOWN_26571	rs26571		1		26572	1	1.04158	0.309364	0.50953	134	0.00788975	0.0973142	0.333905	282.771
TAG.50.1	SUNKNOWN_26648	rs26648	m11484	1	6715711	26649	1	0.90823	0.342367	0.465508	134	0.00687964	0.0973142	0.333905	282.771
TAG.50.1	SUNKNOWN_26720	rs26720		1		26721	1	2.28231	0.133303	0.875161	134	0.017288	0.0973142	0.333905	282.771
TAG.50.1	SUNKNOWN_26773	rs26773	m11485	1	6715836	26774	1	2.32674	0.129616	0.887341	134	0.0176245	0.0973142	0.333905	282.771
TAG.50.1	SUNKNOWN_27048	rs27048		1		27049	1	8.23e-07	0.999278	0.000313805	134	6.23e-09	0.0973142	0.333905	282.771
TAG.50.1	SUNKNOWN_27162	rs27162		1		27163	1	8.23e-07	0.999278	0.000313805	134	6.23e-09	0.0973142	0.333905	282.771
TAG.50.1	SUNKNOWN_27263	rs27263		1		27264	1	4.91348	0.0284	1.54668	134	0.0372185	0.0973142	0.333905	282.771
TAG.50.1	SUNKNOWN_27285	rs27285		1		27286	1	0.0381817	0.845386	0.0729448	134	0.000289	0.0973142	0.333905	282.771
TAG.50.1	SUNKNOWN_27362	rs27362		1		27363	1	4.91348	0.0284	1.54668	134	0.0372185	0.0973142	0.333905	282.771
TAG.50.1	SUNKNOWN_27461	rs27461	m11486	1	6716520	27462	1	1.02562	0.313085	0.504338	134	0.00776885	0.0973142	0.333905	282.771
TAG.50.1	SUNKNOWN_27592	rs27592		1		27593	1	8.23e-07	0.999278	0.000313805	134	6.23e-09	0.0973142	0.333905	282.771
TAG.50.1	SUNKNOWN_27646	rs27646		1		27647	1	0.0110374	0.916492	0.0378712	134	8.36e-05	0.0973142	0.333905	282.771
TAG.50.1	SUNKNOWN_27698	rs27698		1		27699	1	5.67649	0.0186532	1.72925	134	0.0429982	0.0973142	0.333905	282.771
TAG.50.1	SUNKNOWN_27787	rs27787		1		27788	1	1.44156	0.232122	0.634284	132	0.010927	0.0973142	0.333905	282.771
TAG.50.1	SUNKNOWN_27801	rs27801		1		27802	1	1.80215	0.18181	0.740381	134	0.0136509	0.0973142	0.333905	282.771
TAG.50.1	SUNKNOWN_28132	rs28132		1		28133	1	1.23096	0.269285	0.569787	134	0.00932421	0.0973142	0.333905	282.771
TAG.50.1	SUNKNOWN_28230	rs28230		1		28231	1	0.419142	0.518534	0.285223	132	0.00317985	0.0973142	0.333905	282.771
TAG.50.1	SUNKNOWN_28238	rs28238		1		28239	1	1.1858	0.278224	0.555606	133	0.00898752	0.0973142	0.333905	282.771
TAG.50.1	SUNKNOWN_28257	rs28257		1		28258	1	1.21639	0.272141	0.565207	133	0.00921931	0.0973142	0.333905	282.771
TAG.50.1	SUNKNOWN_28270	rs28270		1		28271	1	4.59281	0.0340286	1.46816	131	0.0348394	0.0973142	0.333905	282.771
TAG.50.1	SUNKNOWN_28281	rs28281		1		28282	1	0.146787	0.702276	0.153492	130	0.00111488	0.0973142	0.333905	282.771
TAG.50.1	SUNKNOWN_28288	rs28288		1		28289	1	2.27723	0.13377	0.873642	132	0.0172604	0.0973142	0.333905	282.771
TAG.50.1	SUNKNOWN_28302	rs28302		1		28303	1	7.35366	0.00761997	2.11805	132	0.0557376	0.0973142	0.333905	282.771
TAG.50.1	SUNKNOWN_28354	rs28354		1		28355	1	1.06588	0.303824	0.517378	133	0.00807633	0.0973142	0.333905	282.771
TAG.50.1	SUNKNOWN_28357	rs28357		1		28358	1	1.15949	0.283597	0.547299	133	0.00878561	0.0973142	0.333905	282.771
TAG.50.1	SUNKNOWN_28385	rs28385		1		28386	1	1.07161	0.302518	0.519249	134	0.00811723	0.0973142	0.333905	282.771
TAG.50.1	SUNKNOWN_28407	rs28407		1		28408	1	5.90074	0.0165119	1.7822	134	0.0446968	0.0973142	0.333905	282.771
TAG.50.1	SUNKNOWN_28461	rs28461		1		28462	1	0.305876	0.581187	0.235684	133	0.00231783	0.0973142	0.333905	282.771
TAG.50.1	SUNKNOWN_28527	rs28527		1		28528	1	8.23e-07	0.999278	0.000313805	134	6.23e-09	0.0973142	0.333905	282.771
TAG.50.1	SUNKNOWN_28670	rs28670		1		28671	1	0.161537	0.688411	0.162152	134	0.0012236	0.0973142	0.333905	282.771
TAG.50.1	SUNKNOWN_28742	rs28742		1		28743	1	1.31155	0.254234	0.594766	134	0.0099347	0.0973142	0.333905	282.771
TAG.50.1	SUNKNOWN_28933	rs28933		1		28934	1	4.11562	0.0445799	1.35086	132	0.0312024	0.0973142	0.333905	282.771
TAG.50.1	SUNKNOWN_28952	rs28952		1		28953	1	0.397721	0.529393	0.276222	133	0.00301436	0.0973142	0.333905	282.771
TAG.50.1	SUNKNOWN_29004	rs29004		1		29005	1	7.46192	0.00718489	2.14358	134	0.0565224	0.0973142	0.333905	282.771
TAG.50.1	SUNKNOWN_29090	rs29090		1		29091	1	0.884025	0.348887	0.457316	132	0.00669999	0.0973142	0.333905	282.771
TAG.50.1	SUNKNOWN_29181	rs29181		1		29182	1	2.10065	0.149682	0.82483	133	0.0159158	0.0973142	0.333905	282.771
TAG.50.1	SUNKNOWN_29223	rs29223		1		29224	1	0.0549201	0.81509	0.0887943	132	0.000416	0.0973142	0.333905	282.771
TAG.50.1	SUNKNOWN_29292	rs29292		1		29293	1	0.269061	0.604858	0.218346	133	0.00203857	0.0973142	0.333905	282.771
TAG.50.1	SUNKNOWN_29444	rs29444		1		29445	1	1.55108	0.215305	0.666945	130	0.0117972	0.0973142	0.333905	282.771
TAG.50.1	SUNKNOWN_29637	rs29637		1		29638	1	0.133881	0.71531	0.145506	94	0.00166313	0.0973142	0.333905	282.771
TAG.50.1	SUNKNOWN_29922	rs29922		1		29923	1	0.0785731	0.779946	0.107935	87	0.000989	0.0973142	0.333905	282.771
TAG.50.1	SUNKNOWN_30012	rs30012		1		30013	1	0.240297	0.625198	0.203982	94	0.00311426	0.0973142	0.333905	282.771
TAG.50.1	SUNKNOWN_30416	rs30416		1		30417	1	5.8783	0.017161	1.76546	103	0.0465033	0.0973142	0.333905	282.771
TAG.50.1	SUNKNOWN_30707	rs30707		1		30708	1	5.25062	0.0240579	1.61874	104	0.0414534	0.0973142	0.333905	282.771
TAG.50.1	SUNKNOWN_31000	rs31000		1		31001	1	5.8783	0.017161	1.76546	103	0.0465033	0.0973142	0.333905	282.771
TAG.50.1	SUNKNOWN_31098	rs31098		1		31099	1	0.228607	0.633572	0.198204	108	0.00176775	0.0973142	0.333905	282.771
TAG.50.1	SUNKNOWN_31812	rs31812		1		31813	1	6.68259	0.011069	1.95589	113	0.0524132	0.0973142	0.333905	282.771
TAG.50.1	SUNKNOWN_31892	rs31892		1		31893	1	0.600648	0.439964	0.356583	117	0.00469217	0.0973142	0.333905	282.771
TAG.50.1	SUNKNOWN_31932	rs31932		1		31933	1	0.0279366	0.867562	0.0616994	116	0.000218	0.0973142	0.333905	282.771
TAG.50.1	SUNKNOWN_31936	rs31936		1		31937	1	0.00852675	0.926597	0.0331091	114	6.66e-05	0.0973142	0.333905	282.771
TAG.50.1	SUNKNOWN_31958	rs31958		1		31959	1	0.102431	0.74955	0.125199	113	0.000801	0.0973142	0.333905	282.771
TAG.50.1	SUNKNOWN_31968	rs31968		1		31969	1	0.310265	0.57867	0.237569	113	0.0024272	0.0973142	0.333905	282.771
TAG.50.1	SUNKNOWN_32039	rs32039		1		32040	1	0.868881	0.353325	0.451825	114	0.00678677	0.0973142	0.333905	282.771
TAG.50.1	SUNKNOWN_32106	rs32106		1		32107	1	0.240478	0.624803	0.204257	119	0.00187343	0.0973142	0.333905	282.771
TAG.50.1	SUNKNOWN_32107	rs32107		1		32108	1	0.622737	0.431615	0.364904	123	0.00484897	0.0973142	0.333905	282.771
TAG.50.1	SUNKNOWN_32108	rs32108		1		32109	1	1.02679	0.313311	0.504024	107	0.00808846	0.0973142	0.333905	282.771
TAG.50.1	SUNKNOWN_32114	rs32114		1		32115	1	1.24475	0.267496	0.572683	96	0.00971405	0.0973142	0.333905	282.771
TAG.50.1	SUNKNOWN_32118	rs32118		1		32119	1	1.35305	0.247786	0.605923	96	0.0107551	0.0973142	0.333905	282.771
TAG.50.1	SUNKNOWN_32120	rs32120		1		32121	1	2.012	0.159138	0.798226	106	0.0158804	0.0973142	0.333905	282.771
TAG.50.1	SUNKNOWN_32369	rs32369		1		32370	1	0.0132061	0.908703	0.0415783	125	0.000166	0.0973142	0.333905	282.771
TAG.50.1	SUNKNOWN_32809	rs32809		1		32810	1	0.0538927	0.816812	0.0878779	127	0.000651	0.0973142	0.333905	282.771
TAG.50.1	SUNKNOWN_32870	rs32870	m11491	1	6721922	32871	1	4.61498	0.033592	1.47376	132	0.0349907	0.0973142	0.333905	282.771
TAG.50.1	SUNKNOWN_32926	rs32926	m11492	1		32927	1	0.181598	0.670719	0.173459	133	0.00137755	0.0973142	0.333905	282.771
TAG.50.1	SUNKNOWN_32939	rs32939		1		32940	1	0.217493	0.641788	0.192608	127	0.00263502	0.0973142	0.333905	282.771
TAG.50.1	SUNKNOWN_32951	rs32951		1		32952	1	0.00456331	0.946251	0.0239937	129	5.48e-05	0.0973142	0.333905	282.771
TAG.50.1	SUNKNOWN_32953	rs32953		1		32954	1	0.0330831	0.85597	0.0675413	128	0.000397	0.0973142	0.333905	282.771
TAG.50.1	SUNKNOWN_33086	rs33086	m11493	1		33087	1	4.1918	0.0426985	1.36959	131	0.0318494	0.0973142	0.333905	282.771
TAG.50.1	SUNKNOWN_33193	rs33193		1		33194	1	3.69755	0.0567312	1.24618	132	0.0280348	0.0973142	0.333905	282.771
TAG.50.1	SUNKNOWN_33238	rs33238		1		33239	1	0.00351279	0.95283	0.0209844	133	2.66e-05	0.0973142	0.333905	282.771
TAG.50.1	SUNKNOWN_33338	rs33338	m11494	1		33339	1	0.000569	0.981007	0.00832786	130	4.33e-06	0.0973142	0.333905	282.771
TAG.50.1	SUNKNOWN_33513	rs33513		1		33514	1	0.00563686	0.940274	0.0267457	128	4.31e-05	0.0973142	0.333905	282.771
TAG.50.1	SUNKNOWN_33515	rs33515		1		33516	1	0.0158721	0.899948	0.0457825	129	0.000121	0.0973142	0.333905	282.771
TAG.50.1	SUNKNOWN_33520	rs33520		1		33521	1	0.00635711	0.936575	0.0284573	133	4.82e-05	0.0973142	0.333905	282.771
TAG.50.1	SUNKNOWN_33575	rs33575		1		33576	1	0.0522504	0.819566	0.086416	130	0.000396	0.0973142	0.333905	282.771
TAG.50.1	SUNKNOWN_33639	rs33639	m11495	1		33640	1	3.59778	0.060183	1.22053	129	0.0273004	0.0973142	0.333905	282.771
TAG.50.1	SUNKNOWN_33755	rs33755		1		33756	1	10.6707	0.00140793	2.85142	129	0.0811386	0.0973142	0.333905	282.771
TAG.50.1	SUNKNOWN_33772	rs33772		1		33773	1	0.00534621	0.941827	0.0260291	133	4.05e-05	0.0973142	0.333905	282.771
TAG.50.1	SUNKNOWN_33773	rs33773		1		33774	1	0.00484938	0.944592	0.0247559	132	3.68e-05	0.0973142	0.333905	282.771
TAG.50.1	SUNKNOWN_33775	rs33775		1		33776	1	0.00807436	0.928544	0.0321974	130	6.14e-05	0.0973142	0.333905	282.771
TAG.50.1	SUNKNOWN_33946	rs33946		1		33947	1	0.338215	0.561971	0.250286	123	0.00409209	0.0973142	0.333905	282.771
TAG.50.1	SUNKNOWN_33972	rs33972		1		33973	1	1.54165	0.216814	0.663912	124	0.0117546	0.0973142	0.333905	282.771
TAG.50.1	SUNKNOWN_34057	rs34057		1		34058	1	0.282155	0.596228	0.224588	131	0.00214317	0.0973142	0.333905	282.771
TAG.50.1	SUNKNOWN_34058	rs34058		1		34059	1	0.0460781	0.830435	0.0806944	114	0.000561	0.0973142	0.333905	282.771
TAG.50.1	SUNKNOWN_34062	rs34062		1		34063	1	0.173912	0.677561	0.169051	104	0.00215495	0.0973142	0.333905	282.771
TAG.50.1	SUNKNOWN_34097	rs34097		1		34098	1	0.696535	0.405793	0.391696	113	0.00848721	0.0973142	0.333905	282.771
TAG.50.1	SUNKNOWN_34112	rs34112		1		34113	1	1.70685	0.194304	0.711518	108	0.0208165	0.0973142	0.333905	282.771
TAG.50.1	SUNKNOWN_34139	rs34139		1		34140	1	0.375387	0.541446	0.266445	107	0.00458739	0.0973142	0.333905	282.771
TAG.50.1	SUNKNOWN_34140	rs34140		1		34141	1	0.303818	0.582704	0.234552	107	0.00371279	0.0973142	0.333905	282.771
TAG.50.1	SUNKNOWN_34235	rs34235		1		34236	1	0.613967	0.435096	0.361415	108	0.00749423	0.0973142	0.333905	282.771
TAG.50.1	SUNKNOWN_34253	rs34253		1		34254	1	0.809813	0.370215	0.431546	111	0.00992044	0.0973142	0.333905	282.771
TAG.50.1	SUNKNOWN_34263	rs34263		1		34264	1	0.39558	0.530721	0.275133	112	0.00484032	0.0973142	0.333905	282.771
TAG.50.1	SUNKNOWN_34450	rs34450		1		34451	1	0.00704281	0.933259	0.0299979	125	8.52e-05	0.0973142	0.333905	282.771
TAG.50.1	SUNKNOWN_34451	rs34451		1		34452	1	0.00704281	0.933259	0.0299979	125	8.52e-05	0.0973142	0.333905	282.771
TAG.50.1	SUNKNOWN_34474	rs34474	m11496	1	6723525	34475	1	0.00915149	0.923944	0.0343545	128	0.00011	0.0973142	0.333905	282.771
TAG.50.1	SUNKNOWN_34526	rs34526		1		34527	1	0.0525261	0.819102	0.0866619	129	0.0004	0.0973142	0.333905	282.771
TAG.50.1	SUNKNOWN_34581	rs34581		1		34582	1	0.358061	0.550685	0.259096	128	0.0042969	0.0973142	0.333905	282.771
TAG.50.1	SUNKNOWN_34633	rs34633		1		34634	1	0.00351279	0.95283	0.0209844	133	2.66e-05	0.0973142	0.333905	282.771
TAG.50.1	SUNKNOWN_34815	rs34815		1		34816	1	1.81285	0.180642	0.74318	128	0.013769	0.0973142	0.333905	282.771
TAG.50.1	SUNKNOWN_34854	rs34854	m11497	1	6723905	34855	1	0.465121	0.496512	0.30407	129	0.00352904	0.0973142	0.333905	282.771
TAG.50.1	SUNKNOWN_34868	rs34868	m11498	1	6723919	34869	1	0.0221367	0.88197	0.0545463	127	0.000267	0.0973142	0.333905	282.771
TAG.50.1	SUNKNOWN_34882	rs34882		1		34883	1	0.666966	0.415617	0.381307	134	0.00505212	0.0973142	0.333905	282.771
TAG.50.1	SUNKNOWN_34883	rs34883		1		34884	1	0.666966	0.415617	0.381307	134	0.00505212	0.0973142	0.333905	282.771
TAG.50.1	SUNKNOWN_34888	rs34888		1		34889	1	0.282103	0.596247	0.224574	133	0.00213807	0.0973142	0.333905	282.771
TAG.50.1	SUNKNOWN_34904	rs34904	m11499	1	6723953	34905	1	0.0142482	0.905185	0.0432627	125	0.000173	0.0973142	0.333905	282.771
TAG.50.1	SUNKNOWN_34920	rs34920		1		34921	1	0.0976583	0.755179	0.12195	130	0.00117132	0.0973142	0.333905	282.771
TAG.50.1	SUNKNOWN_34936	rs34936		1		34937	1	0.0157871	0.900222	0.0456505	125	0.000191	0.0973142	0.333905	282.771
TAG.50.1	SUNKNOWN_34938	rs34938		1		34939	1	0.0143821	0.904743	0.0434749	125	0.000174	0.0973142	0.333905	282.771
TAG.50.1	SUNKNOWN_35053	rs35053		1		35054	1	1.50516	0.222131	0.653391	133	0.0114077	0.0973142	0.333905	282.771
TAG.50.1	SUNKNOWN_35055	rs35055		1		35056	1	7.00927	0.00912806	2.03962	133	0.0531236	0.0973142	0.333905	282.771
TAG.50.1	SUNKNOWN_35076	rs35076		1		35077	1	2.37557	0.125755	0.900476	131	0.0180203	0.0973142	0.333905	282.771
TAG.50.1	SUNKNOWN_35078	rs35078		1		35079	1	2.37557	0.125755	0.900476	131	0.0180203	0.0973142	0.333905	282.771
TAG.50.1	SUNKNOWN_35098	rs35098		1		35099	1	0.57775	0.448738	0.348007	121	0.00440678	0.0973142	0.333905	282.771
TAG.50.1	SUNKNOWN_35472	rs35472	m11500	1	6724521	35473	1	1.4387	0.232565	0.633455	133	0.0109012	0.0973142	0.333905	282.771
TAG.50.1	SUNKNOWN_35495	rs35495		1		35496	1	0.810122	0.369761	0.432078	134	0.00613649	0.0973142	0.333905	282.771
TAG.50.1	SUNKNOWN_36447	rs36447		1		36448	1	0.19936	0.655987	0.183105	134	0.00151011	0.0973142	0.333905	282.771
TAG.50.1	SUNKNOWN_36779	rs36779		1	6725860	36780	1	2.77646	0.0980859	1.00839	134	0.021031	0.0973142	0.333905	282.771
TAG.50.1	SUNKNOWN_36814	rs36814		1		36815	1	2.09595	0.150116	0.823574	134	0.0158764	0.0973142	0.333905	282.771
TAG.50.1	SUNKNOWN_37040	rs37040		1	6726185	37041	1	3.3776	0.0683889	1.16501	134	0.0255846	0.0973142	0.333905	282.771
TAG.50.1	SUNKNOWN_37141	rs37141		1		37142	1	0.0266865	0.870491	0.0602359	134	0.000202	0.0973142	0.333905	282.771
TAG.50.1	SUNKNOWN_37450	rs37450		1		37451	1	0.00047	0.982732	0.00756497	134	3.56e-06	0.0973142	0.333905	282.771
TAG.50.1	SUNKNOWN_37518	rs37518		1	6726637	37519	1	2.77646	0.0980859	1.00839	134	0.021031	0.0973142	0.333905	282.771
TAG.50.1	SUNKNOWN_37530	rs37530		1	6726649	37531	1	2.77646	0.0980859	1.00839	134	0.021031	0.0973142	0.333905	282.771
TAG.50.1	SUNKNOWN_37623	rs37623		1	6726742	37624	1	2.63013	0.107295	0.969421	134	0.0199226	0.0973142	0.333905	282.771
TAG.50.1	SUNKNOWN_37648	rs37648		1	6726767	37649	1	2.77646	0.0980859	1.00839	134	0.021031	0.0973142	0.333905	282.771
TAG.50.1	SUNKNOWN_37761	rs37761		1	6726880	37762	1	4.01187	0.0472933	1.3252	133	0.0303985	0.0973142	0.333905	282.771
TAG.50.1	SUNKNOWN_37966	rs37966	m11501	1	6727015	37967	1	2.77646	0.0980859	1.00839	134	0.021031	0.0973142	0.333905	282.771
TAG.50.1	SUNKNOWN_38051	rs38051		1		38052	1	2.70491	0.102474	0.989385	134	0.0204891	0.0973142	0.333905	282.771
TAG.50.1	SUNKNOWN_38240	rs38240		1		38241	1	0.345087	0.557934	0.253417	134	0.00261396	0.0973142	0.333905	282.771
TAG.50.1	SUNKNOWN_38245	rs38245		1		38246	1	0.191077	0.662753	0.178648	134	0.00144736	0.0973142	0.333905	282.771
TAG.50.1	SUNKNOWN_38263	rs38263		1		38264	1	1.03822	0.310143	0.508438	134	0.00786429	0.0973142	0.333905	282.771
TAG.50.1	SUNKNOWN_38265	rs38265		1		38266	1	3.32015	0.0707521	1.15026	134	0.0251494	0.0973142	0.333905	282.771
TAG.50.1	SUNKNOWN_38266	rs38266		1		38267	1	3.32015	0.0707521	1.15026	134	0.0251494	0.0973142	0.333905	282.771
TAG.50.1	SUNKNOWN_38281	rs38281		1		38282	1	0.345087	0.557934	0.253417	134	0.00261396	0.0973142	0.333905	282.771
TAG.50.1	SUNKNOWN_38496	rs38496		1	6727545	38497	1	2.77646	0.0980859	1.00839	134	0.021031	0.0973142	0.333905	282.771
TAG.50.1	SUNKNOWN_38866	rs38866		1	6727914	38867	1	0.341236	0.560137	0.251706	134	0.00258479	0.0973142	0.333905	282.771
TAG.50.1	SUNKNOWN_38889	rs38889		1	6727938	38890	1	3.3184	0.0708252	1.14981	134	0.0251362	0.0973142	0.333905	282.771
TAG.50.1	SUNKNOWN_38934	rs38934		1		38935	1	1.09128	0.29814	0.525579	134	0.00826623	0.0973142	0.333905	282.771
TAG.50.1	SUNKNOWN_38935	rs38935		1		38936	1	1.09128	0.29814	0.525579	134	0.00826623	0.0973142	0.333905	282.771
TAG.50.1	SUNKNOWN_38957	rs38957		1		38958	1	0.688044	0.408363	0.388954	134	0.00521178	0.0973142	0.333905	282.771
TAG.50.1	SUNKNOWN_38958	rs38958		1		38959	1	0.688044	0.408363	0.388954	134	0.00521178	0.0973142	0.333905	282.771
TAG.50.1	SUNKNOWN_38959	rs38959		1		38960	1	0.787595	0.37648	0.424258	134	0.00596586	0.0973142	0.333905	282.771
TAG.50.1	SUNKNOWN_39234	rs39234		1		39235	1	0.315982	0.575008	0.240326	134	0.00239349	0.0973142	0.333905	282.771
TAG.50.1	SUNKNOWN_39295	rs39295		1		39296	1	0.805685	0.371084	0.430527	133	0.00610523	0.0973142	0.333905	282.771
TAG.50.1	SUNKNOWN_39437	rs39437		1		39438	1	0.0841638	0.772213	0.112263	130	0.000642	0.0973142	0.333905	282.771
TAG.50.1	SUNKNOWN_39451	rs39451		1	6728500	39452	1	2.93419	0.0891815	1.04973	131	0.0223322	0.0973142	0.333905	282.771
TAG.50.1	SUNKNOWN_39499	rs39499		1	6728548	39500	1	2.90214	0.09087	1.04158	134	0.021983	0.0973142	0.333905	282.771
TAG.50.1	SUNKNOWN_39556	rs39556	m11502	1	6728605	39557	1	4.59396	0.0340219	1.46824	130	0.0348867	0.0973142	0.333905	282.771
TAG.50.1	SUNKNOWN_39605	rs39605		1		39606	1	0.000792	0.977609	0.00983489	107	6.08e-06	0.0973142	0.333905	282.771
TAG.50.1	SUNKNOWN_39612	rs39612		1		39613	1	4.16688	0.0437785	1.35874	108	0.031972	0.0973142	0.333905	282.771
TAG.50.1	SUNKNOWN_39637	rs39637		1		39638	1	1.31531	0.254146	0.594917	106	0.0101065	0.0973142	0.333905	282.771
TAG.50.1	SUNKNOWN_39684	rs39684		1		39685	1	0.344949	0.558072	0.25331	127	0.00262205	0.0973142	0.333905	282.771
TAG.50.1	SUNKNOWN_39685	rs39685		1		39686	1	0.265965	0.606985	0.216822	127	0.0020217	0.0973142	0.333905	282.771
TAG.50.1	SUNKNOWN_39686	rs39686		1		39687	1	0.248886	0.618745	0.208489	129	0.00188987	0.0973142	0.333905	282.771
TAG.50.1	SUNKNOWN_39729	rs39729		1		39730	1	0.17604	0.675497	0.170377	134	0.00133347	0.0973142	0.333905	282.771
TAG.50.1	SUNKNOWN_39841	rs39841		1		39842	1	0.216549	0.642467	0.192149	134	0.00164031	0.0973142	0.333905	282.771
TAG.50.1	SUNKNOWN_40386	rs40386	m11503	1	6729435	40387	1	4.31973	0.0396549	1.4017	134	0.032721	0.0973142	0.333905	282.771
TAG.50.1	SUNKNOWN_40558	rs40558		1		40559	1	0.0907106	0.763761	0.117043	134	0.000687	0.0973142	0.333905	282.771
TAG.50.1	SUNKNOWN_40651	rs40651		1		40652	1	0.0907106	0.763761	0.117043	134	0.000687	0.0973142	0.333905	282.771
TAG.50.1	SUNKNOWN_40657	rs40657		1		40658	1	0.0907106	0.763761	0.117043	134	0.000687	0.0973142	0.333905	282.771
TAG.50.1	SUNKNOWN_40798	rs40798		1		40799	1	0.0907106	0.763761	0.117043	134	0.000687	0.0973142	0.333905	282.771
TAG.50.1	SUNKNOWN_40801	rs40801		1		40802	1	0.0907106	0.763761	0.117043	134	0.000687	0.0973142	0.333905	282.771
TAG.50.1	SUNKNOWN_40813	rs40813		1		40814	1	0.177203	0.674488	0.171026	134	0.00134228	0.0973142	0.333905	282.771
TAG.50.1	SUNKNOWN_40849	rs40849		1		40850	1	0.177203	0.674488	0.171026	134	0.00134228	0.0973142	0.333905	282.771
TAG.50.1	SUNKNOWN_40861	rs40861		1		40862	1	0.177203	0.674488	0.171026	134	0.00134228	0.0973142	0.333905	282.771
TAG.50.1	SUNKNOWN_40864	rs40864		1		40865	1	0.177203	0.674488	0.171026	134	0.00134228	0.0973142	0.333905	282.771
TAG.50.1	SUNKNOWN_40879	rs40879		1		40880	1	0.177203	0.674488	0.171026	134	0.00134228	0.0973142	0.333905	282.771
TAG.50.1	SUNKNOWN_40948	rs40948		1		40949	1	0.0907106	0.763761	0.117043	134	0.000687	0.0973142	0.333905	282.771
TAG.50.1	SUNKNOWN_41173	rs41173		1		41174	1	0.493543	0.483617	0.315498	134	0.00373847	0.0973142	0.333905	282.771
TAG.50.1	SUNKNOWN_41305	rs41305		1		41306	1	0.0907106	0.763761	0.117043	134	0.000687	0.0973142	0.333905	282.771
TAG.50.1	SUNKNOWN_41671	rs41671		1		41672	1	1.3568	0.246242	0.608638	134	0.0102775	0.0973142	0.333905	282.771
TAG.50.1	SUNKNOWN_41883	rs41883	m11504	1	6730931	41884	1	3.79814	0.0534802	1.27181	134	0.02877	0.0973142	0.333905	282.771
TAG.50.1	SUNKNOWN_42144	rs42144	m11505	1	6731189	42145	1	2.9348	0.0891106	1.05007	133	0.0222373	0.0973142	0.333905	282.771
TAG.50.1	SUNKNOWN_42346	rs42346		1		42347	1	3.27809	0.072538	1.13943	134	0.0248308	0.0973142	0.333905	282.771
TAG.50.1	SUNKNOWN_43042	rs43042	m11506	1	6732083	43043	1	3.29327	0.0719061	1.14323	133	0.0249535	0.0973142	0.333905	282.771
TAG.50.1	SUNKNOWN_43206	rs43206		1		43207	1	3.1877	0.0765441	1.11609	134	0.0241461	0.0973142	0.333905	282.771
TAG.50.1	SUNKNOWN_43227	rs43227		1		43228	1	3.1877	0.0765441	1.11609	134	0.0241461	0.0973142	0.333905	282.771
TAG.50.1	SUNKNOWN_43583	rs43583		1		43584	1	3.57612	0.0608761	1.21555	133	0.0270967	0.0973142	0.333905	282.771
TAG.50.1	SUNKNOWN_43663	rs43663		1		43664	1	3.09977	0.0806915	1.09317	133	0.0234874	0.0973142	0.333905	282.771
TAG.50.1	SUNKNOWN_43787	rs43787		1		43788	1	3.1877	0.0765441	1.11609	134	0.0241461	0.0973142	0.333905	282.771
TAG.50.1	SUNKNOWN_43824	rs43824		1		43825	1	3.46219	0.0650637	1.18666	134	0.0262253	0.0973142	0.333905	282.771
TAG.50.1	SUNKNOWN_43986	rs43986		1		43987	1	3.11512	0.0799352	1.09726	134	0.0235963	0.0973142	0.333905	282.771
TAG.50.1	SUNKNOWN_44139	rs44139		1		44140	1	0.134801	0.714107	0.146237	134	0.00102109	0.0973142	0.333905	282.771
TAG.50.1	SUNKNOWN_44289	rs44289		1		44290	1	4.30581	0.0399854	1.3981	133	0.0326297	0.0973142	0.333905	282.771
TAG.50.1	SUNKNOWN_44299	rs44299		1		44300	1	1.53917	0.217028	0.663484	132	0.0116708	0.0973142	0.333905	282.771
TAG.50.1	SUNKNOWN_44300	rs44300		1		44301	1	1.74303	0.189148	0.723198	131	0.0132206	0.0973142	0.333905	282.771
TAG.50.1	SUNKNOWN_44310	rs44310		1		44311	1	0.00840132	0.927126	0.0328613	122	6.41e-05	0.0973142	0.333905	282.771
TAG.50.1	SUNKNOWN_44311	rs44311		1		44312	1	0.00971879	0.92164	0.0354386	120	7.41e-05	0.0973142	0.333905	282.771
TAG.50.1	SUNKNOWN_44313	rs44313		1		44314	1	0.0131202	0.909014	0.0414295	116	0.0001	0.0973142	0.333905	282.771
TAG.50.1	SUNKNOWN_44324	rs44324		1		44325	1	0.00317166	0.95518	0.0199147	128	2.41e-05	0.0973142	0.333905	282.771
TAG.50.1	SUNKNOWN_44328	rs44328		1		44329	1	0.166239	0.684168	0.164837	131	0.0012605	0.0973142	0.333905	282.771
TAG.50.1	SUNKNOWN_44329	rs44329		1		44330	1	0.236795	0.627376	0.202472	131	0.00179548	0.0973142	0.333905	282.771
TAG.50.1	SUNKNOWN_44344	rs44344		1		44345	1	0.92514	0.337928	0.471175	134	0.00700773	0.0973142	0.333905	282.771
TAG.50.1	SUNKNOWN_44347	rs44347		1		44348	1	4.50837	0.0356393	1.44807	134	0.0341499	0.0973142	0.333905	282.771
TAG.50.1	SUNKNOWN_44441	rs44441		1		44442	1	2.13616	0.146312	0.834719	133	0.0161941	0.0973142	0.333905	282.771
TAG.50.1	SUNKNOWN_44465	rs44465		1		44466	1	2.26972	0.134816	0.870258	114	0.0173648	0.0973142	0.333905	282.771
TAG.50.1	SUNKNOWN_44468	rs44468		1		44469	1	1.78335	0.184521	0.733954	114	0.0136437	0.0973142	0.333905	282.771
TAG.50.1	SUNKNOWN_44487	rs44487		1		44488	1	0.154565	0.694864	0.1581	133	0.00117116	0.0973142	0.333905	282.771
TAG.50.1	SUNKNOWN_44515	rs44515		1		44516	1	0.368017	0.545154	0.263481	134	0.00278764	0.0973142	0.333905	282.771
TAG.50.1	SUNKNOWN_44517	rs44517		1		44518	1	0.473384	0.49267	0.307444	134	0.00358578	0.0973142	0.333905	282.771
TAG.50.1	SUNKNOWN_44521	rs44521		1		44522	1	1.85404	0.175687	0.75526	134	0.014044	0.0973142	0.333905	282.771
TAG.50.1	SUNKNOWN_44522	rs44522		1		44523	1	1.85404	0.175687	0.75526	134	0.014044	0.0973142	0.333905	282.771
TAG.50.1	SUNKNOWN_44650	rs44650		1		44651	1	1.3225	0.252271	0.598133	134	0.0100177	0.0973142	0.333905	282.771
TAG.50.1	SUNKNOWN_44667	rs44667		1		44668	1	3.41768	0.0667911	1.17528	134	0.0258882	0.0973142	0.333905	282.771
TAG.50.1	SUNKNOWN_44693	rs44693		1		44694	1	3.52951	0.0625602	1.2037	133	0.0267435	0.0973142	0.333905	282.771
TAG.50.1	SUNKNOWN_44788	rs44788		1		44789	1	0.478839	0.490192	0.309634	134	0.0036271	0.0973142	0.333905	282.771
TAG.50.1	SUNKNOWN_44805	rs44805		1		44806	1	0.357928	0.550708	0.259079	134	0.00271123	0.0973142	0.333905	282.771
TAG.50.1	SUNKNOWN_44834	rs44834		1		44835	1	4.80019	0.0302671	1.51903	133	0.0363717	0.0973142	0.333905	282.771
TAG.50.1	SUNKNOWN_44915	rs44915		1		44916	1	3.1877	0.0765441	1.11609	134	0.0241461	0.0973142	0.333905	282.771
TAG.50.1	SUNKNOWN_44974	rs44974		1		44975	1	0.427888	0.514192	0.288875	134	0.00324116	0.0973142	0.333905	282.771
TAG.50.1	SUNKNOWN_44977	rs44977		1		44978	1	1.43979	0.232372	0.633815	134	0.0109061	0.0973142	0.333905	282.771
TAG.50.1	SUNKNOWN_44978	rs44978		1		44979	1	1.43979	0.232372	0.633815	134	0.0109061	0.0973142	0.333905	282.771
TAG.50.1	SUNKNOWN_44984	rs44984		1		44985	1	0.805118	0.371239	0.430346	134	0.00609859	0.0973142	0.333905	282.771
TAG.50.1	SUNKNOWN_45004	rs45004		1		45005	1	3.29327	0.0719061	1.14323	133	0.0249535	0.0973142	0.333905	282.771
TAG.50.1	SUNKNOWN_45054	rs45054		1		45055	1	3.07144	0.0820547	1.0859	134	0.0232655	0.0973142	0.333905	282.771
TAG.50.1	SUNKNOWN_45326	rs45326		1		45327	1	0.674284	0.413077	0.383969	134	0.00510755	0.0973142	0.333905	282.771
TAG.50.1	SUNKNOWN_45354	rs45354		1		45355	1	0.64654	0.422832	0.373833	134	0.0048974	0.0973142	0.333905	282.771
TAG.50.1	SUNKNOWN_45357	rs45357		1		45358	1	0.811057	0.369486	0.432402	134	0.00614358	0.0973142	0.333905	282.771
TAG.50.1	SUNKNOWN_45358	rs45358		1		45359	1	1.51359	0.220831	0.65594	134	0.0114651	0.0973142	0.333905	282.771
TAG.50.1	SUNKNOWN_45392	rs45392		1		45393	1	4.77961	0.0306173	1.51403	133	0.0362157	0.0973142	0.333905	282.771
TAG.50.1	SUNKNOWN_45613	rs45613		1		45614	1	0.365505	0.546527	0.262389	134	0.00276862	0.0973142	0.333905	282.771
TAG.50.1	SUNKNOWN_45617	rs45617		1		45618	1	0.989878	0.321635	0.492637	134	0.0074981	0.0973142	0.333905	282.771
TAG.50.1	SUNKNOWN_45657	rs45657		1		45658	1	4.42477	0.037378	1.42738	133	0.0335271	0.0973142	0.333905	282.771
TAG.50.1	SUNKNOWN_45735	rs45735		1		45736	1	0.0453055	0.831779	0.0799919	134	0.000343	0.0973142	0.333905	282.771
TAG.50.1	SUNKNOWN_45780	rs45780		1		45781	1	1.7832	0.184108	0.734927	134	0.0135074	0.0973142	0.333905	282.771
TAG.50.1	SUNKNOWN_45903	rs45903		1		45904	1	0.395921	0.530316	0.275465	134	0.00299901	0.0973142	0.333905	282.771
TAG.50.1	SUNKNOWN_45904	rs45904		1		45905	1	0.0522664	0.819527	0.0864365	134	0.000396	0.0973142	0.333905	282.771
TAG.50.1	SUNKNOWN_45911	rs45911		1		45912	1	0.00883163	0.925273	0.0337299	134	6.69e-05	0.0973142	0.333905	282.771
TAG.50.1	SUNKNOWN_45922	rs45922		1		45923	1	0.00538485	0.941616	0.0261261	134	4.08e-05	0.0973142	0.333905	282.771
TAG.50.1	SUNKNOWN_45935	rs45935		1		45936	1	0.00538485	0.941616	0.0261261	134	4.08e-05	0.0973142	0.333905	282.771
TAG.50.1	SUNKNOWN_45952	rs45952		1		45953	1	1.63043	0.203937	0.690503	134	0.0123501	0.0973142	0.333905	282.771
TAG.50.1	SUNKNOWN_45981	rs45981		1		45982	1	0.00874472	0.925643	0.0335564	132	6.63e-05	0.0973142	0.333905	282.771
TAG.50.1	SUNKNOWN_45995	rs45995		1		45996	1	1.95196	0.164793	0.783062	133	0.0147913	0.0973142	0.333905	282.771
TAG.50.1	SUNKNOWN_46010	rs46010		1		46011	1	0.329179	0.567142	0.246308	134	0.00249346	0.0973142	0.333905	282.771
TAG.50.1	SUNKNOWN_46019	rs46019		1		46020	1	0.636216	0.42655	0.37003	134	0.0048192	0.0973142	0.333905	282.771
TAG.50.1	SUNKNOWN_46020	rs46020		1		46021	1	0.401721	0.527324	0.277922	134	0.00304294	0.0973142	0.333905	282.771
TAG.50.1	SUNKNOWN_46022	rs46022		1		46023	1	1.528	0.21866	0.660231	134	0.0115742	0.0973142	0.333905	282.771
TAG.50.1	SUNKNOWN_46023	rs46023		1		46024	1	1.50064	0.223213	0.65128	114	0.0115545	0.0973142	0.333905	282.771
TAG.50.1	SUNKNOWN_46035	rs46035		1		46036	1	2.34097	0.128478	0.89117	133	0.0177379	0.0973142	0.333905	282.771
TAG.50.1	SUNKNOWN_46175	rs46175		1		46176	1	2.54734	0.112927	0.947202	134	0.0192955	0.0973142	0.333905	282.771
TAG.50.1	SUNKNOWN_46439	rs46439		1		46440	1	1.69885	0.194796	0.71042	132	0.0128897	0.0973142	0.333905	282.771
TAG.50.1	SUNKNOWN_46493	rs46493		1		46494	1	2.05136	0.154508	0.811049	133	0.0155386	0.0973142	0.333905	282.771
TAG.50.1	SUNKNOWN_46502	rs46502		1		46503	1	2.05136	0.154508	0.811049	133	0.0155386	0.0973142	0.333905	282.771
TAG.50.1	SUNKNOWN_46668	rs46668		1		46669	1	1.25599	0.264527	0.577531	132	0.00952688	0.0973142	0.333905	282.771
TAG.50.1	SUNKNOWN_46770	rs46770		1		46771	1	0.169687	0.68109	0.166795	131	0.00129003	0.0973142	0.333905	282.771
TAG.50.1	SUNKNOWN_46841	rs46841		1		46842	1	0.129093	0.720069	0.142626	114	0.00156664	0.0973142	0.333905	282.771
TAG.50.1	SUNKNOWN_46856	rs46856		1		46857	1	0.0188094	0.891228	0.0500114	93	0.000233	0.0973142	0.333905	282.771
TAG.50.1	SUNKNOWN_46879	rs46879		1		46880	1	0.0406134	0.840741	0.0753379	95	0.000502	0.0973142	0.333905	282.771
TAG.50.1	SUNKNOWN_46883	rs46883		1		46884	1	0.00816542	0.9282	0.0323585	95	0.000101	0.0973142	0.333905	282.771
TAG.50.1	SUNKNOWN_46911	rs46911		1		46912	1	1.10771	0.295222	0.529852	101	0.00861875	0.0973142	0.333905	282.771
TAG.50.1	SUNKNOWN_46935	rs46935		1		46936	1	0.0153332	0.901711	0.0449327	101	0.000119	0.0973142	0.333905	282.771
TAG.50.1	SUNKNOWN_46946	rs46946		1		46947	1	0.000751	0.978199	0.00957271	102	5.84e-06	0.0973142	0.333905	282.771
TAG.50.1	SUNKNOWN_47175	rs47175		1		47176	1	0.697508	0.405763	0.391728	98	0.00891582	0.0973142	0.333905	282.771
TAG.50.1	SUNKNOWN_47471	rs47471		1		47472	1	0.0249568	0.87481	0.0580863	100	0.00032	0.0973142	0.333905	282.771
TAG.50.1	SUNKNOWN_47703	rs47703		1		47704	1	0.169541	0.681458	0.166561	99	0.00208746	0.0973142	0.333905	282.771
TAG.50.1	SUNKNOWN_47993	rs47993		1		47994	1	0.00347664	0.953107	0.0208585	99	4.28e-05	0.0973142	0.333905	282.771
TAG.50.1	SUNKNOWN_48065	rs48065		1		48066	1	0.28324	0.59599	0.224761	89	0.00351613	0.0973142	0.333905	282.771
TAG.50.1	SUNKNOWN_48186	rs48186		1		48187	1	0.164282	0.686275	0.163502	89	0.00203808	0.0973142	0.333905	282.771
TAG.50.1	SUNKNOWN_48309	rs48309		1		48310	1	0.113673	0.736744	0.132683	100	0.00140808	0.0973142	0.333905	282.771
TAG.50.1	SUNKNOWN_48310	rs48310		1		48311	1	0.00104953	0.974224	0.0113412	100	1.3e-05	0.0973142	0.333905	282.771
TAG.50.1	SUNKNOWN_48327	rs48327		1		48328	1	0.0296567	0.863658	0.0636582	95	0.000368	0.0973142	0.333905	282.771
TAG.50.1	SUNKNOWN_48369	rs48369		1		48370	1	0.011231	0.915772	0.0382126	129	8.55e-05	0.0973142	0.333905	282.771
TAG.50.1	SUNKNOWN_48376	rs48376		1		48377	1	0.991927	0.321181	0.493251	131	0.00753988	0.0973142	0.333905	282.771
TAG.50.1	SUNKNOWN_48425	rs48425		1		48426	1	1.67964	0.197399	0.704654	128	0.0203055	0.0973142	0.333905	282.771
TAG.50.1	SUNKNOWN_48448	rs48448		1		48449	1	11.6866	0.000881	3.05492	116	0.0898024	0.0973142	0.333905	282.771
TAG.50.1	SUNKNOWN_48461	rs48461		1		48462	1	0.0557251	0.813883	0.0894383	102	0.000433	0.0973142	0.333905	282.771
TAG.50.1	SUNKNOWN_48506	rs48506		1		48507	1	0.107346	0.743899	0.128486	101	0.00083	0.0973142	0.333905	282.771
TAG.50.1	SUNKNOWN_48509	rs48509		1		48510	1	0.0658426	0.798038	0.0979764	101	0.000509	0.0973142	0.333905	282.771
TAG.50.1	SUNKNOWN_48531	rs48531		1		48532	1	0.0239218	0.877423	0.056791	97	0.000295	0.0973142	0.333905	282.771
TAG.50.1	SUNKNOWN_48555	rs48555		1		48556	1	0.254252	0.61524	0.210955	102	0.00196656	0.0973142	0.333905	282.771
TAG.50.1	SUNKNOWN_48564	rs48564		1		48565	1	0.178707	0.673422	0.171713	102	0.00138224	0.0973142	0.333905	282.771
TAG.50.1	SUNKNOWN_48578	rs48578		1		48579	1	2.11894	0.14875	0.827544	101	0.016394	0.0973142	0.333905	282.771
TAG.50.1	SUNKNOWN_48586	rs48586		1		48587	1	0.982554	0.323848	0.489659	110	0.00755887	0.0973142	0.333905	282.771
TAG.50.1	SUNKNOWN_48599	rs48599		1		48600	1	1.20011	0.275424	0.559999	129	0.00911803	0.0973142	0.333905	282.771
TAG.50.1	SUNKNOWN_48602	rs48602		1		48603	1	0.112731	0.737614	0.132171	131	0.000855	0.0973142	0.333905	282.771
TAG.50.1	SUNKNOWN_48604	rs48604		1		48605	1	0.202029	0.653854	0.184519	132	0.00153181	0.0973142	0.333905	282.771
TAG.50.1	SUNKNOWN_48617	rs48617		1		48618	1	1.07304	0.302197	0.519709	134	0.00812805	0.0973142	0.333905	282.771
TAG.50.1	SUNKNOWN_48618	rs48618		1		48619	1	1.08389	0.299776	0.523204	134	0.00821024	0.0973142	0.333905	282.771
TAG.50.1	SUNKNOWN_48620	rs48620		1		48621	1	1.19736	0.27589	0.559264	134	0.0090697	0.0973142	0.333905	282.771
TAG.50.1	SUNKNOWN_48705	rs48705		1		48706	1	0.389647	0.533587	0.272794	134	0.00295149	0.0973142	0.333905	282.771
TAG.50.1	SUNKNOWN_48926	rs48926		1		48927	1	1.78258	0.184185	0.734746	134	0.0135026	0.0973142	0.333905	282.771
TAG.50.1	SUNKNOWN_48986	rs48986		1		48987	1	1.04131	0.309427	0.509441	134	0.00788768	0.0973142	0.333905	282.771
TAG.50.1	SUNKNOWN_49023	rs49023		1		49024	1	1.9727	0.162565	0.788974	134	0.0149428	0.0973142	0.333905	282.771
TAG.50.1	SUNKNOWN_49117	rs49117		1		49118	1	0.169505	0.681235	0.166703	134	0.00128396	0.0973142	0.333905	282.771
TAG.50.1	SUNKNOWN_49122	rs49122		1		49123	1	1.28857	0.258416	0.58768	134	0.00976063	0.0973142	0.333905	282.771
TAG.50.1	SUNKNOWN_49123	rs49123		1		49124	1	1.28857	0.258416	0.58768	134	0.00976063	0.0973142	0.333905	282.771
TAG.50.1	SUNKNOWN_49138	rs49138		1		49139	1	0.665398	0.416212	0.380685	130	0.00505064	0.0973142	0.333905	282.771
TAG.50.1	SUNKNOWN_49144	rs49144		1		49145	1	2.56028	0.112187	0.950059	126	0.0194319	0.0973142	0.333905	282.771
TAG.50.1	SUNKNOWN_49150	rs49150		1		49151	1	0.139603	0.709341	0.149145	124	0.00106093	0.0973142	0.333905	282.771
TAG.50.1	SUNKNOWN_49172	rs49172		1		49173	1	0.048911	0.825322	0.0833768	133	0.000371	0.0973142	0.333905	282.771
TAG.50.1	SUNKNOWN_49400	rs49400		1		49401	1	0.0578009	0.810388	0.0913071	134	0.000438	0.0973142	0.333905	282.771
TAG.50.1	SUNKNOWN_49617	rs49617		1		49618	1	7.14247	0.00851573	2.06978	132	0.0542865	0.0973142	0.333905	282.771
TAG.50.1	SUNKNOWN_49655	rs49655		1		49656	1	4.08971	0.0452454	1.34443	132	0.031084	0.0973142	0.333905	282.771
TAG.50.1	SUNKNOWN_49827	rs49827		1		49828	1	1.25492	0.264697	0.577251	134	0.00950572	0.0973142	0.333905	282.771
TAG.50.1	SUNKNOWN_49965	rs49965		1		49966	1	1.04941	0.307559	0.512071	134	0.00794907	0.0973142	0.333905	282.771
TAG.50.1	SUNKNOWN_49968	rs49968		1		49969	1	1.08733	0.299014	0.524309	134	0.00823628	0.0973142	0.333905	282.771
TAG.50.1	SUNKNOWN_50158	rs50158		1		50159	1	1.0482	0.307838	0.511677	134	0.00793987	0.0973142	0.333905	282.771
TAG.50.1	SUNKNOWN_50197	rs50197		1		50198	1	0.97881	0.324345	0.488993	134	0.00741427	0.0973142	0.333905	282.771
TAG.50.1	SUNKNOWN_50438	rs50438		1		50439	1	3.09543	0.080883	1.09214	134	0.0234472	0.0973142	0.333905	282.771
TAG.50.1	SUNKNOWN_50441	rs50441		1		50442	1	2.70214	0.102649	0.988646	134	0.0204681	0.0973142	0.333905	282.771
TAG.50.1	SUNKNOWN_50459	rs50459		1		50460	1	0.137237	0.711671	0.147721	130	0.00104249	0.0973142	0.333905	282.771
TAG.50.1	SUNKNOWN_50547	rs50547		1		50548	1	0.165076	0.685199	0.164184	134	0.00125042	0.0973142	0.333905	282.771
TAG.50.1	SUNKNOWN_50562	rs50562		1		50563	1	1.59197	0.209322	0.679185	134	0.0120588	0.0973142	0.333905	282.771
TAG.50.1	SUNKNOWN_50582	rs50582		1		50583	1	1.14201	0.287225	0.541778	134	0.00865044	0.0973142	0.333905	282.771
TAG.50.1	SUNKNOWN_50583	rs50583		1		50584	1	1.14201	0.287225	0.541778	134	0.00865044	0.0973142	0.333905	282.771
TAG.50.1	SUNKNOWN_50697	rs50697		1		50698	1	1.04643	0.308246	0.511102	134	0.00792644	0.0973142	0.333905	282.771
TAG.50.1	SUNKNOWN_50790	rs50790		1		50791	1	1.08923	0.298593	0.52492	134	0.0082507	0.0973142	0.333905	282.771
TAG.50.1	SUNKNOWN_50821	rs50821		1		50822	1	1.12858	0.290063	0.537507	134	0.00854873	0.0973142	0.333905	282.771
TAG.50.1	SUNKNOWN_50886	rs50886		1		50887	1	1.08923	0.298593	0.52492	134	0.0082507	0.0973142	0.333905	282.771
TAG.50.1	SUNKNOWN_50941	rs50941		1		50942	1	0.361274	0.548854	0.260543	134	0.00273657	0.0973142	0.333905	282.771
TAG.50.1	SUNKNOWN_50953	rs50953		1		50954	1	1.12858	0.290063	0.537507	134	0.00854873	0.0973142	0.333905	282.771
TAG.50.1	SUNKNOWN_51249	rs51249		1		51250	1	0.790443	0.375621	0.42525	134	0.00598743	0.0973142	0.333905	282.771
TAG.50.1	SUNKNOWN_51340	rs51340		1		51341	1	1.15374	0.284774	0.5455	134	0.00873929	0.0973142	0.333905	282.771
TAG.50.1	SUNKNOWN_51385	rs51385		1		51386	1	1.15907	0.283668	0.547189	134	0.00877968	0.0973142	0.333905	282.771
TAG.50.1	SUNKNOWN_51411	rs51411		1		51412	1	1.15907	0.283668	0.547189	134	0.00877968	0.0973142	0.333905	282.771
TAG.50.1	SUNKNOWN_51509	rs51509		1		51510	1	0.0485043	0.826035	0.0830017	134	0.000367	0.0973142	0.333905	282.771
TAG.50.1	SUNKNOWN_51521	rs51521		1		51522	1	1.15907	0.283668	0.547189	134	0.00877968	0.0973142	0.333905	282.771
TAG.50.1	SUNKNOWN_51616	rs51616		1		51617	1	1.15907	0.283668	0.547189	134	0.00877968	0.0973142	0.333905	282.771
TAG.50.1	SUNKNOWN_51674	rs51674		1		51675	1	0.0578009	0.810388	0.0913071	134	0.000438	0.0973142	0.333905	282.771
TAG.50.1	SUNKNOWN_51828	rs51828		1		51829	1	0.00537739	0.941657	0.0261075	134	4.07e-05	0.0973142	0.333905	282.771
TAG.50.1	SUNKNOWN_51861	rs51861		1		51862	1	0.0154558	0.901255	0.0451525	134	0.000117	0.0973142	0.333905	282.771
TAG.50.1	SUNKNOWN_51866	rs51866		1		51867	1	0.33142	0.565827	0.247316	134	0.00251043	0.0973142	0.333905	282.771
TAG.50.1	SUNKNOWN_51906	rs51906		1		51907	1	0.0578009	0.810388	0.0913071	134	0.000438	0.0973142	0.333905	282.771
TAG.50.1	SUNKNOWN_51942	rs51942		1		51943	1	0.0578009	0.810388	0.0913071	134	0.000438	0.0973142	0.333905	282.771
TAG.50.1	SUNKNOWN_52070	rs52070		1		52071	1	0.249419	0.618335	0.208776	134	0.00188929	0.0973142	0.333905	282.771
TAG.50.1	SUNKNOWN_52121	rs52121		1		52122	1	0.00625414	0.937098	0.0282149	125	4.76e-05	0.0973142	0.333905	282.771
TAG.50.1	SUNKNOWN_52141	rs52141		1		52142	1	0.00625414	0.937098	0.0282149	125	4.76e-05	0.0973142	0.333905	282.771
TAG.50.1	SUNKNOWN_52159	rs52159		1		52160	1	0.0549411	0.815074	0.0888028	126	0.000418	0.0973142	0.333905	282.771
TAG.50.1	SUNKNOWN_52354	rs52354		1		52355	1	1.16185	0.283093	0.548071	134	0.00880077	0.0973142	0.333905	282.771
TAG.50.1	SUNKNOWN_52355	rs52355		1		52356	1	1.16185	0.283093	0.548071	134	0.00880077	0.0973142	0.333905	282.771
TAG.50.1	SUNKNOWN_52356	rs52356		1		52357	1	1.16185	0.283093	0.548071	134	0.00880077	0.0973142	0.333905	282.771
TAG.50.1	SUNKNOWN_52436	rs52436		1		52437	1	3.61655	0.0596666	1.22427	122	0.0276041	0.0973142	0.333905	282.771
TAG.50.1	SUNKNOWN_52480	rs52480		1		52481	1	5.68029	0.0186996	1.72817	127	0.0432044	0.0973142	0.333905	282.771
TAG.50.1	SUNKNOWN_52569	rs52569		1		52570	1	0.0634122	0.801583	0.0960517	134	0.00048	0.0973142	0.333905	282.771
TAG.50.1	SUNKNOWN_52622	rs52622		1		52623	1	1.87328	0.173497	0.760707	133	0.0141941	0.0973142	0.333905	282.771
TAG.50.1	SUNKNOWN_52677	rs52677		1		52678	1	2.28935	0.132711	0.877095	134	0.0173413	0.0973142	0.333905	282.771
TAG.50.1	SUNKNOWN_52783	rs52783		1		52784	1	0.0485043	0.826035	0.0830017	134	0.000367	0.0973142	0.333905	282.771
TAG.50.1	SUNKNOWN_52802	rs52802		1		52803	1	2.29283	0.132419	0.87805	134	0.0173677	0.0973142	0.333905	282.771
TAG.50.1	SUNKNOWN_52804	rs52804		1		52805	1	2.29283	0.132419	0.87805	134	0.0173677	0.0973142	0.333905	282.771
TAG.50.1	SUNKNOWN_53007	rs53007		1		53008	1	4.67704	0.0324129	1.48928	134	0.0354275	0.0973142	0.333905	282.771
TAG.50.1	SUNKNOWN_53015	rs53015		1		53016	1	2.12891	0.147032	0.832589	131	0.0161488	0.0973142	0.333905	282.771
TAG.50.1	SUNKNOWN_53018	rs53018		1		53019	1	5.16719	0.0247242	1.60688	130	0.0391993	0.0973142	0.333905	282.771
TAG.50.1	SUNKNOWN_53040	rs53040		1		53041	1	0.0184008	0.892313	0.0494827	132	0.00014	0.0973142	0.333905	282.771
TAG.50.1	SUNKNOWN_53053	rs53053		1		53054	1	3.4971	0.063743	1.19557	134	0.0264897	0.0973142	0.333905	282.771
TAG.50.1	SUNKNOWN_53069	rs53069		1		53070	1	0.134801	0.714107	0.146237	134	0.00102109	0.0973142	0.333905	282.771
TAG.50.1	SUNKNOWN_53282	rs53282		1		53283	1	1.96477	0.163406	0.786733	134	0.0148827	0.0973142	0.333905	282.771
TAG.50.1	SUNKNOWN_53316	rs53316		1		53317	1	0.873722	0.351673	0.45386	134	0.00661825	0.0973142	0.333905	282.771
TAG.50.1	SUNKNOWN_53355	rs53355		1		53356	1	0.0485043	0.826035	0.0830017	134	0.000367	0.0973142	0.333905	282.771
TAG.50.1	SUNKNOWN_53357	rs53357		1		53358	1	2.03411	0.15622	0.806265	134	0.0154079	0.0973142	0.333905	282.771
TAG.50.1	SUNKNOWN_53414	rs53414		1		53415	1	0.0578009	0.810388	0.0913071	134	0.000438	0.0973142	0.333905	282.771
TAG.50.1	SUNKNOWN_53478	rs53478		1		53479	1	0.144336	0.704637	0.152034	133	0.00109367	0.0973142	0.333905	282.771
TAG.50.1	SUNKNOWN_53484	rs53484		1		53485	1	0.0630255	0.802176	0.0957304	134	0.000477	0.0973142	0.333905	282.771
TAG.50.1	SUNKNOWN_53493	rs53493		1		53494	1	0.128699	0.720385	0.142435	131	0.000976	0.0973142	0.333905	282.771
TAG.50.1	SUNKNOWN_53496	rs53496		1		53497	1	0.120121	0.729495	0.136978	128	0.000913	0.0973142	0.333905	282.771
TAG.50.1	SUNKNOWN_53505	rs53505		1		53506	1	2.22628	0.13822	0.85943	129	0.0169047	0.0973142	0.333905	282.771
TAG.50.1	SUNKNOWN_53515	rs53515		1		53516	1	2.59927	0.109476	0.96068	128	0.0197377	0.0973142	0.333905	282.771
TAG.50.1	SUNKNOWN_53517	rs53517		1		53518	1	2.32151	0.130163	0.885512	128	0.0176285	0.0973142	0.333905	282.771
TAG.50.1	SUNKNOWN_53541	rs53541		1		53542	1	0.988252	0.322477	0.491501	109	0.00760627	0.0973142	0.333905	282.771
TAG.50.1	SUNKNOWN_53548	rs53548		1		53549	1	0.632865	0.428172	0.368382	106	0.00488613	0.0973142	0.333905	282.771
TAG.50.1	SUNKNOWN_53560	rs53560		1		53561	1	1.03314	0.311875	0.50602	105	0.00797696	0.0973142	0.333905	282.771
TAG.50.1	SUNKNOWN_53564	rs53564		1		53565	1	0.82609	0.365613	0.436978	104	0.00638021	0.0973142	0.333905	282.771
TAG.50.1	SUNKNOWN_53571	rs53571		1		53572	1	0.569482	0.452238	0.344633	105	0.00439701	0.0973142	0.333905	282.771
TAG.50.1	SUNKNOWN_53582	rs53582		1		53583	1	0.328363	0.567838	0.245775	111	0.00252433	0.0973142	0.333905	282.771
TAG.50.1	SUNKNOWN_53589	rs53589		1		53590	1	0.378512	0.539719	0.267832	111	0.00290986	0.0973142	0.333905	282.771
TAG.50.1	SUNKNOWN_53611	rs53611		1		53612	1	0.920859	0.339433	0.469246	111	0.00707923	0.0973142	0.333905	282.771
TAG.50.1	SUNKNOWN_53617	rs53617		1		53618	1	1.20241	0.275326	0.560153	111	0.00924368	0.0973142	0.333905	282.771
TAG.50.1	SUNKNOWN_53751	rs53751		1		53752	1	0.616275	0.433874	0.362636	134	0.00466815	0.0973142	0.333905	282.771
TAG.50.1	SUNKNOWN_53803	rs53803		1		53804	1	1.9549	0.164459	0.783941	134	0.0148079	0.0973142	0.333905	282.771
TAG.50.1	SUNKNOWN_53866	rs53866		1		53867	1	0.0578009	0.810388	0.0913071	134	0.000438	0.0973142	0.333905	282.771
TAG.50.1	SUNKNOWN_53922	rs53922		1		53923	1	2.71567	0.101801	0.992249	134	0.0205706	0.0973142	0.333905	282.771
TAG.50.1	SUNKNOWN_53988	rs53988		1		53989	1	0.0396711	0.842618	0.0743692	87	0.000497	0.0973142	0.333905	282.771
TAG.50.1	SUNKNOWN_54001	rs54001		1		54002	1	0.0260226	0.872211	0.0593785	94	0.000323	0.0973142	0.333905	282.771
TAG.50.1	SUNKNOWN_54002	rs54002		1		54003	1	0.137307	0.711854	0.147609	94	0.00170624	0.0973142	0.333905	282.771
TAG.50.1	SUNKNOWN_54055	rs54055		1		54056	1	0.00804144	0.928768	0.0320929	86	0.000104	0.0973142	0.333905	282.771
TAG.50.1	SUNKNOWN_54067	rs54067		1		54068	1	0.0629264	0.802564	0.0955201	86	0.000816	0.0973142	0.333905	282.771
TAG.50.1	SUNKNOWN_54154	rs54154		1		54155	1	0.713999	0.399773	0.398186	127	0.00543885	0.0973142	0.333905	282.771
TAG.50.1	SUNKNOWN_54160	rs54160		1		54161	1	0.0733452	0.786977	0.104038	129	0.000558	0.0973142	0.333905	282.771
TAG.50.1	SUNKNOWN_54236	rs54236		1		54237	1	6.53916	0.0120098	1.92047	108	0.0503079	0.0973142	0.333905	282.771
TAG.50.1	SUNKNOWN_54379	rs54379		1		54380	1	8.99072	0.00348077	2.45832	98	0.0704169	0.0973142	0.333905	282.771
TAG.50.1	SUNKNOWN_54397	rs54397		1		54398	1	6.5768	0.011951	1.9226	97	0.0515319	0.0973142	0.333905	282.771
TAG.50.1	SUNKNOWN_54422	rs54422		1		54423	1	0.35531	0.552586	0.2576	97	0.00440649	0.0973142	0.333905	282.771
TAG.50.1	SUNKNOWN_54426	rs54426		1		54427	1	0.395213	0.531147	0.274786	96	0.00490678	0.0973142	0.333905	282.771
TAG.50.1	SUNKNOWN_54474	rs54474		1		54475	1	0.222455	0.638304	0.194972	96	0.00276248	0.0973142	0.333905	282.771
TAG.50.1	SUNKNOWN_54501	rs54501		1		54502	1	0.00238873	0.961133	0.0172167	91	2.98e-05	0.0973142	0.333905	282.771
TAG.50.1	SUNKNOWN_54528	rs54528		1		54529	1	0.239885	0.625581	0.203717	88	0.00311868	0.0973142	0.333905	282.771
TAG.50.1	SUNKNOWN_54530	rs54530		1		54531	1	0.00647982	0.936036	0.0287077	88	8.42e-05	0.0973142	0.333905	282.771
TAG.50.1	SUNKNOWN_54606	rs54606		1		54607	1	0.201638	0.65424	0.184263	121	0.00157945	0.0973142	0.333905	282.771
TAG.50.1	SUNKNOWN_54659	rs54659		1		54660	1	2.45654	0.119669	0.922017	125	0.0188025	0.0973142	0.333905	282.771
TAG.50.1	SUNKNOWN_54745	rs54745		1		54746	1	1.9661	0.163466	0.786573	124	0.0150268	0.0973142	0.333905	282.771
TAG.50.1	SUNKNOWN_54773	rs54773		1		54774	1	0.0677449	0.795084	0.0995869	128	0.000516	0.0973142	0.333905	282.771
TAG.50.1	SUNKNOWN_54781	rs54781		1		54782	1	0.0994985	0.752971	0.123222	127	0.000759	0.0973142	0.333905	282.771
TAG.50.1	SUNKNOWN_54794	rs54794		1		54795	1	0.371665	0.543251	0.264999	125	0.00283522	0.0973142	0.333905	282.771
TAG.50.1	SUNKNOWN_54804	rs54804		1		54805	1	0.0155871	0.900847	0.0453488	128	0.000119	0.0973142	0.333905	282.771
TAG.50.1	SUNKNOWN_54817	rs54817		1		54818	1	0.052898	0.818483	0.0869901	126	0.000404	0.0973142	0.333905	282.771
TAG.50.1	SUNKNOWN_54840	rs54840		1		54841	1	2.69971	0.102984	0.987228	125	0.0206688	0.0973142	0.333905	282.771
TAG.50.1	SUNKNOWN_54902	rs54902		1		54903	1	1.94222	0.165941	0.780047	128	0.0148066	0.0973142	0.333905	282.771
TAG.50.1	SUNKNOWN_54978	rs54978		1		54979	1	8.09128	0.00525191	2.27968	122	0.0620399	0.0973142	0.333905	282.771
TAG.50.1	SUNKNOWN_55025	rs55025		1		55026	1	0.355156	0.55235	0.257785	123	0.00271995	0.0973142	0.333905	282.771
TAG.50.1	SUNKNOWN_55076	rs55076		1		55077	1	1.74383	0.189277	0.722903	120	0.0133869	0.0973142	0.333905	282.771
TAG.50.1	SUNKNOWN_55097	rs55097		1		55098	1	3.3717	0.068954	1.16144	118	0.0259156	0.0973142	0.333905	282.771
TAG.50.1	SUNKNOWN_55104	rs55104		1		55105	1	1.7428	0.189476	0.722445	117	0.0133976	0.0973142	0.333905	282.771
TAG.50.1	SUNKNOWN_55133	rs55133		1		55134	1	0.313965	0.576549	0.239164	102	0.00401538	0.0973142	0.333905	282.771
TAG.50.1	SUNKNOWN_55135	rs55135		1		55136	1	0.170639	0.680496	0.167175	98	0.00232081	0.0973142	0.333905	282.771
TAG.50.1	SUNKNOWN_55136	rs55136		1		55137	1	0.0794254	0.778684	0.108639	101	0.00101644	0.0973142	0.333905	282.771
TAG.50.1	SUNKNOWN_55165	rs55165		1		55166	1	0.00119483	0.972507	0.0121074	90	9.56e-06	0.0973142	0.333905	282.771
TAG.50.1	SUNKNOWN_55194	rs55194		1		55195	1	0.579945	0.448467	0.34827	89	0.00455624	0.0973142	0.333905	282.771
TAG.50.1	SUNKNOWN_55205	rs55205		1		55206	1	0.032307	0.857799	0.0666145	87	0.000404	0.0973142	0.333905	282.771
TAG.50.1	SUNKNOWN_55237	rs55237		1		55238	1	0.111534	0.73895	0.131385	133	0.000846	0.0973142	0.333905	282.771
TAG.50.1	SUNKNOWN_55334	rs55334		1		55335	1	0.188719	0.664711	0.177367	134	0.0014295	0.0973142	0.333905	282.771
TAG.50.1	SUNKNOWN_55343	rs55343		1		55344	1	0.0264327	0.871102	0.0599308	134	0.0002	0.0973142	0.333905	282.771
TAG.50.1	SUNKNOWN_55457	rs55457		1		55458	1	1.31543	0.253536	0.59596	134	0.00996412	0.0973142	0.333905	282.771
TAG.50.1	SUNKNOWN_55603	rs55603		1		55604	1	2.68427	0.103781	0.983883	134	0.0203327	0.0973142	0.333905	282.771
TAG.50.1	SUNKNOWN_55751	rs55751		1		55752	1	2.54293	0.113236	0.946014	134	0.0192621	0.0973142	0.333905	282.771
TAG.50.1	SUNKNOWN_55777	rs55777		1		55778	1	2.40127	0.123687	0.907676	134	0.0181891	0.0973142	0.333905	282.771
TAG.50.1	SUNKNOWN_55835	rs55835		1		55836	1	2.55739	0.112226	0.949905	134	0.0193716	0.0973142	0.333905	282.771
TAG.50.1	SUNKNOWN_56020	rs56020		1		56021	1	2.40127	0.123687	0.907676	134	0.0181891	0.0973142	0.333905	282.771
TAG.50.1	SUNKNOWN_56191	rs56191		1		56192	1	0.0264327	0.871102	0.0599308	134	0.0002	0.0973142	0.333905	282.771
TAG.50.1	SUNKNOWN_56203	rs56203		1		56204	1	2.40127	0.123687	0.907676	134	0.0181891	0.0973142	0.333905	282.771
TAG.50.1	SUNKNOWN_56293	rs56293		1		56294	1	0.270173	0.604106	0.218887	134	0.0020465	0.0973142	0.333905	282.771
TAG.50.1	SUNKNOWN_56296	rs56296		1		56297	1	0.270173	0.604106	0.218887	134	0.0020465	0.0973142	0.333905	282.771
TAG.50.1	SUNKNOWN_56300	rs56300		1		56301	1	0.270173	0.604106	0.218887	134	0.0020465	0.0973142	0.333905	282.771
TAG.50.1	SUNKNOWN_56386	rs56386		1		56387	1	0.0264327	0.871102	0.0599308	134	0.0002	0.0973142	0.333905	282.771
TAG.50.1	SUNKNOWN_56401	rs56401		1		56402	1	0.0264327	0.871102	0.0599308	134	0.0002	0.0973142	0.333905	282.771
TAG.50.1	SUNKNOWN_56488	rs56488		1		56489	1	0.0264327	0.871102	0.0599308	134	0.0002	0.0973142	0.333905	282.771
TAG.50.1	SUNKNOWN_56533	rs56533		1		56534	1	2.10298	0.149459	0.825479	133	0.0159345	0.0973142	0.333905	282.771
TAG.50.1	SUNKNOWN_56572	rs56572		1		56573	1	2.19026	0.141324	0.849784	134	0.0165907	0.0973142	0.333905	282.771
TAG.50.1	SUNKNOWN_56590	rs56590		1		56591	1	2.13042	0.146832	0.833179	134	0.0161375	0.0973142	0.333905	282.771
TAG.50.1	SUNKNOWN_56682	rs56682		1		56683	1	2.13042	0.146832	0.833179	134	0.0161375	0.0973142	0.333905	282.771
TAG.50.1	SUNKNOWN_56791	rs56791		1		56792	1	2.5398	0.113456	0.945172	134	0.0192384	0.0973142	0.333905	282.771
TAG.50.1	SUNKNOWN_56830	rs56830		1		56831	1	0.395045	0.530771	0.275093	134	0.00299237	0.0973142	0.333905	282.771
TAG.50.1	SUNKNOWN_56842	rs56842		1		56843	1	4.31313	0.0398514	1.39956	131	0.0327242	0.0973142	0.333905	282.771
TAG.50.1	SUNKNOWN_56844	rs56844		1		56845	1	1.13898	0.287924	0.540722	130	0.00864508	0.0973142	0.333905	282.771
TAG.50.1	SUNKNOWN_56852	rs56852		1		56853	1	0.0502931	0.822917	0.0846438	131	0.000382	0.0973142	0.333905	282.771
TAG.50.1	SUNKNOWN_56856	rs56856		1		56857	1	0.252685	0.616061	0.210376	132	0.00191508	0.0973142	0.333905	282.771
TAG.50.1	SUNKNOWN_56883	rs56883		1		56884	1	0.729888	0.394516	0.403936	133	0.00553674	0.0973142	0.333905	282.771
TAG.50.1	SUNKNOWN_56885	rs56885		1		56886	1	0.729888	0.394516	0.403936	133	0.00553674	0.0973142	0.333905	282.771
TAG.50.1	SUNKNOWN_56891	rs56891		1		56892	1	1.30478	0.255473	0.592654	133	0.00989774	0.0973142	0.333905	282.771
TAG.50.1	SUNKNOWN_56967	rs56967		1		56968	1	0.23455	0.628991	0.201355	134	0.00177667	0.0973142	0.333905	282.771
TAG.50.1	SUNKNOWN_56978	rs56978		1		56979	1	3.9778	0.0482283	1.3167	133	0.0301403	0.0973142	0.333905	282.771
TAG.50.1	SUNKNOWN_57009	rs57009		1		57010	1	0.183077	0.669653	0.17415	106	0.00141171	0.0973142	0.333905	282.771
TAG.50.1	SUNKNOWN_57027	rs57027		1		57028	1	0.344399	0.55865	0.25286	103	0.00266394	0.0973142	0.333905	282.771
TAG.50.1	SUNKNOWN_57035	rs57035		1		57036	1	0.0346971	0.852546	0.069282	125	0.000264	0.0973142	0.333905	282.771
TAG.50.1	SUNKNOWN_57042	rs57042		1		57043	1	4.23626	0.0415985	1.38092	133	0.032094	0.0973142	0.333905	282.771
TAG.50.1	SUNKNOWN_57080	rs57080		1		57081	1	0.278281	0.598736	0.222764	134	0.00210792	0.0973142	0.333905	282.771
TAG.50.1	SUNKNOWN_57089	rs57089		1		57090	1	0.322411	0.571149	0.243251	134	0.00244219	0.0973142	0.333905	282.771
TAG.50.1	SUNKNOWN_57090	rs57090		1		57091	1	0.274636	0.601138	0.221026	134	0.00208031	0.0973142	0.333905	282.771
TAG.50.1	SUNKNOWN_57171	rs57171		1		57172	1	1.34442	0.248397	0.604854	134	0.0101837	0.0973142	0.333905	282.771
TAG.50.1	SUNKNOWN_57186	rs57186		1		57187	1	4.92873	0.0281599	1.55037	134	0.037334	0.0973142	0.333905	282.771
TAG.50.1	SUNKNOWN_57197	rs57197		1		57198	1	0.15823	0.691449	0.16024	134	0.00119856	0.0973142	0.333905	282.771
TAG.50.1	SUNKNOWN_57212	rs57212		1		57213	1	0.385242	0.536252	0.270631	103	0.00296602	0.0973142	0.333905	282.771
TAG.50.1	SUNKNOWN_57229	rs57229		1		57230	1	0.000312	0.985938	0.00615031	102	2.41e-06	0.0973142	0.333905	282.771
TAG.50.1	SUNKNOWN_57234	rs57234		1		57235	1	0.161802	0.688313	0.162214	111	0.00124048	0.0973142	0.333905	282.771
TAG.50.1	SUNKNOWN_57235	rs57235		1		57236	1	0.161802	0.688313	0.162214	111	0.00124048	0.0973142	0.333905	282.771
TAG.50.1	SUNKNOWN_57239	rs57239		1		57240	1	0.00412966	0.948874	0.0227915	119	3.15e-05	0.0973142	0.333905	282.771
TAG.50.1	SUNKNOWN_57240	rs57240		1		57241	1	0.222877	0.637721	0.195369	124	0.001698	0.0973142	0.333905	282.771
TAG.50.1	SUNKNOWN_57242	rs57242		1		57243	1	0.486348	0.486888	0.312571	127	0.00370312	0.0973142	0.333905	282.771
TAG.50.1	SUNKNOWN_57281	rs57281		1		57282	1	0.71233	0.400234	0.397686	134	0.00539574	0.0973142	0.333905	282.771
TAG.50.1	SUNKNOWN_57285	rs57285		1		57286	1	0.714212	0.399614	0.398359	134	0.00540999	0.0973142	0.333905	282.771
TAG.50.1	SUNKNOWN_57369	rs57369		1		57370	1	0.0264327	0.871102	0.0599308	134	0.0002	0.0973142	0.333905	282.771
TAG.50.1	SUNKNOWN_57431	rs57431		1		57432	1	3.31135	0.0711217	1.148	134	0.0250827	0.0973142	0.333905	282.771
TAG.50.1	SUNKNOWN_57483	rs57483		1		57484	1	0.0134428	0.907878	0.0419726	134	0.000102	0.0973142	0.333905	282.771
TAG.50.1	SUNKNOWN_57494	rs57494		1		57495	1	2.60477	0.108986	0.962628	134	0.0197305	0.0973142	0.333905	282.771
TAG.50.1	SUNKNOWN_57525	rs57525		1		57526	1	0.00980933	0.921259	0.0356184	134	7.43e-05	0.0973142	0.333905	282.771
TAG.50.1	SUNKNOWN_57545	rs57545		1		57546	1	0.0471779	0.828392	0.0817642	134	0.000357	0.0973142	0.333905	282.771
TAG.50.1	SUNKNOWN_57640	rs57640		1		57641	1	0.0264327	0.871102	0.0599308	134	0.0002	0.0973142	0.333905	282.771
TAG.50.1	SUNKNOWN_57684	rs57684		1		57685	1	0.0578009	0.810388	0.0913071	134	0.000438	0.0973142	0.333905	282.771
TAG.50.1	SUNKNOWN_57696	rs57696		1		57697	1	0.000209	0.988491	0.00502717	134	1.58e-06	0.0973142	0.333905	282.771
TAG.50.1	SUNKNOWN_57788	rs57788		1		57789	1	0.0264327	0.871102	0.0599308	134	0.0002	0.0973142	0.333905	282.771
TAG.50.1	SUNKNOWN_57814	rs57814		1		57815	1	0.0235628	0.878242	0.0563856	134	0.000178	0.0973142	0.333905	282.771
TAG.50.1	SUNKNOWN_57854	rs57854		1		57855	1	0.0264327	0.871102	0.0599308	134	0.0002	0.0973142	0.333905	282.771
TAG.50.1	SUNKNOWN_57885	rs57885		1		57886	1	0.26335	0.608706	0.215592	134	0.00199482	0.0973142	0.333905	282.771
TAG.50.1	SUNKNOWN_57889	rs57889		1		57890	1	0.63644	0.426469	0.370113	134	0.00482089	0.0973142	0.333905	282.771
TAG.50.1	SUNKNOWN_57890	rs57890		1		57891	1	1.61408	0.206377	0.685338	125	0.019451	0.0973142	0.333905	282.771
TAG.50.1	SUNKNOWN_57943	rs57943		1		57944	1	2.08048	0.151617	0.819253	134	0.0157592	0.0973142	0.333905	282.771
TAG.50.1	SUNKNOWN_57999	rs57999		1		58000	1	3.31135	0.0711217	1.148	134	0.0250827	0.0973142	0.333905	282.771
TAG.50.1	SUNKNOWN_58045	rs58045		1		58046	1	0.0655353	0.79836	0.0978014	134	0.000496	0.0973142	0.333905	282.771
TAG.50.1	SUNKNOWN_58178	rs58178		1		58179	1	2.19588	0.140819	0.851339	134	0.0166333	0.0973142	0.333905	282.771
TAG.50.1	SUNKNOWN_58275	rs58275		1		58276	1	3.31135	0.0711217	1.148	134	0.0250827	0.0973142	0.333905	282.771
TAG.50.1	SUNKNOWN_58337	rs58337		1		58338	1	0.052433	0.819245	0.0865862	134	0.000397	0.0973142	0.333905	282.771
TAG.50.1	SUNKNOWN_58350	rs58350		1		58351	1	0.000619	0.980196	0.00868689	134	4.69e-06	0.0973142	0.333905	282.771
TAG.50.1	SUNKNOWN_58359	rs58359		1		58360	1	3.31135	0.0711217	1.148	134	0.0250827	0.0973142	0.333905	282.771
TAG.50.1	SUNKNOWN_58380	rs58380		1		58381	1	0.0336861	0.854669	0.0682021	132	0.000256	0.0973142	0.333905	282.771
TAG.50.1	SUNKNOWN_58399	rs58399		1		58400	1	0.0748877	0.784797	0.105243	131	0.00057	0.0973142	0.333905	282.771
TAG.50.1	SUNKNOWN_58414	rs58414		1		58415	1	0.0748877	0.784797	0.105243	131	0.00057	0.0973142	0.333905	282.771
TAG.50.1	SUNKNOWN_58416	rs58416		1		58417	1	0.0748877	0.784797	0.105243	131	0.00057	0.0973142	0.333905	282.771
TAG.50.1	SUNKNOWN_58425	rs58425		1		58426	1	0.0298413	0.863128	0.0639248	131	0.000227	0.0973142	0.333905	282.771
TAG.50.1	SUNKNOWN_58506	rs58506		1		58507	1	0.0264327	0.871102	0.0599308	134	0.0002	0.0973142	0.333905	282.771
TAG.50.1	SUNKNOWN_58600	rs58600		1		58601	1	1.96477	0.163406	0.786733	134	0.0148827	0.0973142	0.333905	282.771
TAG.50.1	SUNKNOWN_58617	rs58617		1		58618	1	0.560262	0.455517	0.341495	134	0.00424386	0.0973142	0.333905	282.771
TAG.50.1	SUNKNOWN_58638	rs58638		1		58639	1	0.181734	0.670598	0.173538	134	0.00137659	0.0973142	0.333905	282.771
TAG.50.1	SUNKNOWN_58694	rs58694		1		58695	1	0.0264327	0.871102	0.0599308	134	0.0002	0.0973142	0.333905	282.771
TAG.50.1	SUNKNOWN_58716	rs58716		1		58717	1	0.0264327	0.871102	0.0599308	134	0.0002	0.0973142	0.333905	282.771
TAG.50.1	SUNKNOWN_59009	rs59009		1		59010	1	3.31135	0.0711217	1.148	134	0.0250827	0.0973142	0.333905	282.771
TAG.50.1	SUNKNOWN_59349	rs59349		1		59350	1	0.0187989	0.891158	0.0500452	134	0.000142	0.0973142	0.333905	282.771
TAG.50.1	SUNKNOWN_59467	rs59467		1		59468	1	0.0187989	0.891158	0.0500452	134	0.000142	0.0973142	0.333905	282.771
TAG.50.1	SUNKNOWN_59762	rs59762		1		59763	1	3.20816	0.0756169	1.12138	134	0.0243011	0.0973142	0.333905	282.771
TAG.50.1	SUNKNOWN_59953	rs59953		1		59954	1	0.0187989	0.891158	0.0500452	134	0.000142	0.0973142	0.333905	282.771
TAG.50.1	SUNKNOWN_60151	rs60151		1		60152	1	0.0394844	0.842805	0.0742729	134	0.000299	0.0973142	0.333905	282.771
TAG.50.1	SUNKNOWN_60152	rs60152		1		60153	1	0.0394844	0.842805	0.0742729	134	0.000299	0.0973142	0.333905	282.771
TAG.50.1	SUNKNOWN_60153	rs60153		1		60154	1	0.0394844	0.842805	0.0742729	134	0.000299	0.0973142	0.333905	282.771
TAG.50.1	SUNKNOWN_60165	rs60165		1		60166	1	0.117172	0.732679	0.135086	134	0.000888	0.0973142	0.333905	282.771
TAG.50.1	SUNKNOWN_60353	rs60353		1		60354	1	0.0187989	0.891158	0.0500452	134	0.000142	0.0973142	0.333905	282.771
TAG.50.1	SUNKNOWN_60988	rs60988		1		60989	1	2.00059	0.159647	0.796838	134	0.015154	0.0973142	0.333905	282.771
TAG.50.1	SUNKNOWN_60989	rs60989		1		60990	1	0.0470807	0.828566	0.0816729	134	0.000357	0.0973142	0.333905	282.771
TAG.50.1	SUNKNOWN_61152	rs61152		1		61153	1	1.31543	0.253536	0.59596	134	0.00996412	0.0973142	0.333905	282.771
TAG.50.1	SUNKNOWN_61217	rs61217		1		61218	1	0.25706	0.613013	0.21253	134	0.00194717	0.0973142	0.333905	282.771
TAG.50.1	SUNKNOWN_61221	rs61221		1		61222	1	0.838477	0.361541	0.441842	134	0.00635128	0.0973142	0.333905	282.771
TAG.50.1	SUNKNOWN_61223	rs61223		1		61224	1	0.838477	0.361541	0.441842	134	0.00635128	0.0973142	0.333905	282.771
TAG.50.1	SUNKNOWN_61323	rs61323		1		61324	1	0.0187989	0.891158	0.0500452	134	0.000142	0.0973142	0.333905	282.771
TAG.50.1	SUNKNOWN_61580	rs61580		1		61581	1	0.0187989	0.891158	0.0500452	134	0.000142	0.0973142	0.333905	282.771
TAG.50.1	SUNKNOWN_61614	rs61614		1		61615	1	0.718266	0.398283	0.399808	134	0.0054407	0.0973142	0.333905	282.771
TAG.50.1	SUNKNOWN_61748	rs61748		1		61749	1	2.16744	0.143396	0.843462	134	0.0164179	0.0973142	0.333905	282.771
TAG.50.1	SUNKNOWN_61883	rs61883		1		61884	1	0.0187989	0.891158	0.0500452	134	0.000142	0.0973142	0.333905	282.771
TAG.50.1	SUNKNOWN_62043	rs62043		1		62044	1	0.0366072	0.848568	0.0713134	134	0.000277	0.0973142	0.333905	282.771
TAG.50.1	SUNKNOWN_62052	rs62052		1		62053	1	0.517279	0.473306	0.324858	134	0.00391827	0.0973142	0.333905	282.771
TAG.50.1	SUNKNOWN_62055	rs62055		1		62056	1	0.517279	0.473306	0.324858	134	0.00391827	0.0973142	0.333905	282.771
TAG.50.1	SUNKNOWN_62070	rs62070		1		62071	1	0.241099	0.624248	0.204643	134	0.00182627	0.0973142	0.333905	282.771
TAG.50.1	SUNKNOWN_62092	rs62092		1		62093	1	1.1167	0.292605	0.533719	134	0.00845876	0.0973142	0.333905	282.771
TAG.50.1	SUNKNOWN_62096	rs62096		1		62097	1	0.0449129	0.832499	0.0796164	134	0.00034	0.0973142	0.333905	282.771
TAG.50.1	SUNKNOWN_62112	rs62112		1		62113	1	0.056275	0.81286	0.0899844	134	0.000426	0.0973142	0.333905	282.771
TAG.50.1	SUNKNOWN_62123	rs62123		1		62124	1	0.237748	0.626665	0.202964	134	0.00180089	0.0973142	0.333905	282.771
TAG.50.1	SUNKNOWN_62152	rs62152		1		62153	1	0.241099	0.624248	0.204643	134	0.00182627	0.0973142	0.333905	282.771
TAG.50.1	SUNKNOWN_62239	rs62239		1		62240	1	0.241099	0.624248	0.204643	134	0.00182627	0.0973142	0.333905	282.771
TAG.50.1	SUNKNOWN_62277	rs62277		1		62278	1	0.241099	0.624248	0.204643	134	0.00182627	0.0973142	0.333905	282.771
TAG.50.1	SUNKNOWN_62308	rs62308		1		62309	1	0.241099	0.624248	0.204643	134	0.00182627	0.0973142	0.333905	282.771
TAG.50.1	SUNKNOWN_62313	rs62313		1		62314	1	3.35282	0.0693974	1.15866	134	0.0253969	0.0973142	0.333905	282.771
TAG.50.1	SUNKNOWN_62320	rs62320		1		62321	1	0.166109	0.684269	0.164773	134	0.00125823	0.0973142	0.333905	282.771
TAG.50.1	SUNKNOWN_62437	rs62437		1		62438	1	0.0655497	0.798338	0.0978132	134	0.000497	0.0973142	0.333905	282.771
TAG.50.1	SUNKNOWN_62461	rs62461		1		62462	1	0.0201233	0.887415	0.0518734	134	0.000152	0.0973142	0.333905	282.771
TAG.50.1	SUNKNOWN_62557	rs62557		1		62558	1	3.12319	0.0797274	1.09839	125	0.0238662	0.0973142	0.333905	282.771
TAG.50.1	SUNKNOWN_62607	rs62607		1		62608	1	0.0105967	0.91817	0.0370768	134	8.03e-05	0.0973142	0.333905	282.771
TAG.50.1	SUNKNOWN_62626	rs62626		1		62627	1	0.241099	0.624248	0.204643	134	0.00182627	0.0973142	0.333905	282.771
TAG.50.1	SUNKNOWN_62680	rs62680		1		62681	1	0.166109	0.684269	0.164773	134	0.00125823	0.0973142	0.333905	282.771
TAG.50.1	SUNKNOWN_62715	rs62715		1		62716	1	0.166109	0.684269	0.164773	134	0.00125823	0.0973142	0.333905	282.771
TAG.50.1	SUNKNOWN_62722	rs62722		1		62723	1	0.166109	0.684269	0.164773	134	0.00125823	0.0973142	0.333905	282.771
TAG.50.1	SUNKNOWN_62736	rs62736		1		62737	1	0.166109	0.684269	0.164773	134	0.00125823	0.0973142	0.333905	282.771
TAG.50.1	SUNKNOWN_62779	rs62779		1		62780	1	0.600824	0.439682	0.356861	134	0.00455111	0.0973142	0.333905	282.771
TAG.50.1	SUNKNOWN_62787	rs62787		1		62788	1	0.728	0.395114	0.403278	134	0.00551443	0.0973142	0.333905	282.771
TAG.50.1	SUNKNOWN_62832	rs62832		1		62833	1	0.241099	0.624248	0.204643	134	0.00182627	0.0973142	0.333905	282.771
TAG.50.1	SUNKNOWN_62857	rs62857		1		62858	1	0.241099	0.624248	0.204643	134	0.00182627	0.0973142	0.333905	282.771
TAG.50.1	SUNKNOWN_62870	rs62870		1		62871	1	1.62951	0.204064	0.690234	134	0.0123432	0.0973142	0.333905	282.771
TAG.50.1	SUNKNOWN_62891	rs62891		1		62892	1	0.241099	0.624248	0.204643	134	0.00182627	0.0973142	0.333905	282.771
TAG.50.1	SUNKNOWN_62920	rs62920		1		62921	1	0.241099	0.624248	0.204643	134	0.00182627	0.0973142	0.333905	282.771
TAG.50.1	SUNKNOWN_62934	rs62934		1		62935	1	0.241099	0.624248	0.204643	134	0.00182627	0.0973142	0.333905	282.771
TAG.50.1	SUNKNOWN_63032	rs63032		1		63033	1	0.241099	0.624248	0.204643	134	0.00182627	0.0973142	0.333905	282.771
TAG.50.1	SUNKNOWN_63041	rs63041		1		63042	1	0.241099	0.624248	0.204643	134	0.00182627	0.0973142	0.333905	282.771
TAG.50.1	SUNKNOWN_63053	rs63053		1		63054	1	0.241099	0.624248	0.204643	134	0.00182627	0.0973142	0.333905	282.771
TAG.50.1	SUNKNOWN_63098	rs63098		1		63099	1	0.241099	0.624248	0.204643	134	0.00182627	0.0973142	0.333905	282.771
TAG.50.1	SUNKNOWN_63099	rs63099		1		63100	1	0.0187989	0.891158	0.0500452	134	0.000142	0.0973142	0.333905	282.771
TAG.50.1	SUNKNOWN_63185	rs63185		1		63186	1	1.49306	0.224079	0.649598	128	0.0113603	0.0973142	0.333905	282.771
TAG.50.1	SUNKNOWN_63215	rs63215		1		63216	1	0.050183	0.8231	0.0845476	134	0.00038	0.0973142	0.333905	282.771
TAG.50.1	SUNKNOWN_63218	rs63218		1		63219	1	0.061029	0.80527	0.0940587	134	0.000462	0.0973142	0.333905	282.771
TAG.50.1	SUNKNOWN_63289	rs63289		1		63290	1	0.241099	0.624248	0.204643	134	0.00182627	0.0973142	0.333905	282.771
TAG.50.1	SUNKNOWN_63302	rs63302		1		63303	1	0.241099	0.624248	0.204643	134	0.00182627	0.0973142	0.333905	282.771
TAG.50.1	SUNKNOWN_63321	rs63321		1		63322	1	0.266398	0.606649	0.217063	133	0.00201905	0.0973142	0.333905	282.771
TAG.50.1	SUNKNOWN_63352	rs63352		1		63353	1	3.35282	0.0693974	1.15866	134	0.0253969	0.0973142	0.333905	282.771
TAG.50.1	SUNKNOWN_63452	rs63452		1		63453	1	0.0152796	0.901816	0.0448821	134	0.000116	0.0973142	0.333905	282.771
TAG.50.1	SUNKNOWN_63481	rs63481		1		63482	1	0.0473349	0.828111	0.0819114	134	0.000359	0.0973142	0.333905	282.771
TAG.50.1	SUNKNOWN_63519	rs63519		1		63520	1	0.264697	0.607792	0.216245	134	0.00200502	0.0973142	0.333905	282.771
TAG.50.1	SUNKNOWN_63530	rs63530		1		63531	1	0.00420034	0.948426	0.0229967	134	3.18e-05	0.0973142	0.333905	282.771
TAG.50.1	SUNKNOWN_63533	rs63533		1		63534	1	0.00420034	0.948426	0.0229967	134	3.18e-05	0.0973142	0.333905	282.771
TAG.50.1	SUNKNOWN_63542	rs63542		1		63543	1	0.0152796	0.901816	0.0448821	134	0.000116	0.0973142	0.333905	282.771
TAG.50.1	SUNKNOWN_63727	rs63727		1		63728	1	2.91355	0.090341	1.04412	129	0.0221863	0.0973142	0.333905	282.771
TAG.50.1	SUNKNOWN_63741	rs63741		1		63742	1	0.0753	0.78421	0.105568	134	0.00057	0.0973142	0.333905	282.771
TAG.50.1	SUNKNOWN_63759	rs63759		1		63760	1	3.0857	0.081356	1.08961	134	0.0233735	0.0973142	0.333905	282.771
TAG.50.1	SUNKNOWN_63791	rs63791		1		63792	1	3.0857	0.081356	1.08961	134	0.0233735	0.0973142	0.333905	282.771
TAG.50.1	SUNKNOWN_63924	rs63924		1		63925	1	2.18091	0.142188	0.847138	133	0.0165251	0.0973142	0.333905	282.771
TAG.50.1	SUNKNOWN_64004	rs64004		1		64005	1	0.061029	0.80527	0.0940587	134	0.000462	0.0973142	0.333905	282.771
TAG.50.1	SUNKNOWN_64053	rs64053		1		64054	1	0.0146342	0.903911	0.0438744	128	0.000111	0.0973142	0.333905	282.771
TAG.50.1	SUNKNOWN_64056	rs64056		1		64057	1	0.0146342	0.903911	0.0438744	128	0.000111	0.0973142	0.333905	282.771
TAG.50.1	SUNKNOWN_64073	rs64073		1		64074	1	2.27716	0.133836	0.873426	129	0.0173064	0.0973142	0.333905	282.771
TAG.50.1	SUNKNOWN_64103	rs64103		1		64104	1	2.22901	0.138022	0.860052	127	0.0169782	0.0973142	0.333905	282.771
TAG.50.1	SUNKNOWN_64113	rs64113		1		64114	1	2.36184	0.126804	0.896868	133	0.0178948	0.0973142	0.333905	282.771
TAG.50.1	SUNKNOWN_64155	rs64155		1		64156	1	2.73442	0.100639	0.997235	134	0.0207126	0.0973142	0.333905	282.771
TAG.50.1	SUNKNOWN_64215	rs64215		1		64216	1	0.121033	0.728484	0.13758	134	0.000917	0.0973142	0.333905	282.771
TAG.50.1	SUNKNOWN_64216	rs64216		1		64217	1	0.266367	0.606663	0.217053	134	0.00201767	0.0973142	0.333905	282.771
TAG.50.1	SUNKNOWN_64234	rs64234		1		64235	1	0.0423397	0.837301	0.0771186	133	0.000321	0.0973142	0.333905	282.771
TAG.50.1	SUNKNOWN_64242	rs64242		1		64243	1	0.00623926	0.937165	0.0281841	133	4.73e-05	0.0973142	0.333905	282.771
TAG.50.1	SUNKNOWN_64245	rs64245		1		64246	1	2.36804	0.126311	0.898559	133	0.0179443	0.0973142	0.333905	282.771
TAG.50.1	SUNKNOWN_64273	rs64273		1		64274	1	0.00215421	0.963053	0.01635	134	1.63e-05	0.0973142	0.333905	282.771
TAG.50.1	SUNKNOWN_64275	rs64275		1		64276	1	0.00215421	0.963053	0.01635	134	1.63e-05	0.0973142	0.333905	282.771
TAG.50.1	SUNKNOWN_64351	rs64351		1		64352	1	2.1176	0.148044	0.829609	134	0.0160403	0.0973142	0.333905	282.771
TAG.50.1	SUNKNOWN_64371	rs64371		1		64372	1	2.12918	0.146948	0.832835	134	0.0161281	0.0973142	0.333905	282.771
TAG.50.1	SUNKNOWN_64428	rs64428		1		64429	1	2.33009	0.129343	0.888258	134	0.0176499	0.0973142	0.333905	282.771
TAG.50.1	SUNKNOWN_64484	rs64484		1		64485	1	0.25706	0.613013	0.21253	134	0.00194717	0.0973142	0.333905	282.771
TAG.50.1	SUNKNOWN_64506	rs64506		1		64507	1	0.0112764	0.915596	0.0382959	134	8.54e-05	0.0973142	0.333905	282.771
TAG.50.1	SUNKNOWN_64511	rs64511		1		64512	1	2.24168	0.136797	0.863924	133	0.0169868	0.0973142	0.333905	282.771
TAG.50.1	SUNKNOWN_64517	rs64517		1		64518	1	2.31669	0.13044	0.88459	134	0.0175484	0.0973142	0.333905	282.771
TAG.50.1	SUNKNOWN_64673	rs64673		1		64674	1	2.46166	0.119144	0.923929	132	0.0186868	0.0973142	0.333905	282.771
TAG.50.1	SUNKNOWN_64691	rs64691		1		64692	1	0.0154558	0.901255	0.0451525	134	0.000117	0.0973142	0.333905	282.771
TAG.50.1	SUNKNOWN_64789	rs64789		1		64790	1	1.85962	0.175043	0.756855	134	0.0140862	0.0973142	0.333905	282.771
TAG.50.1	SUNKNOWN_64873	rs64873		1		64874	1	2.39155	0.124461	0.904965	133	0.0181261	0.0973142	0.333905	282.771
TAG.50.1	SUNKNOWN_64897	rs64897		1		64898	1	2.58925	0.110055	0.958391	133	0.0196191	0.0973142	0.333905	282.771
TAG.50.1	SUNKNOWN_64969	rs64969		1		64970	1	1.96926	0.162929	0.788001	134	0.0149167	0.0973142	0.333905	282.771
TAG.50.1	SUNKNOWN_64979	rs64979		1		64980	1	2.41857	0.122373	0.912314	133	0.0183258	0.0973142	0.333905	282.771
TAG.50.1	SUNKNOWN_65015	rs65015		1		65016	1	0.381835	0.537712	0.26945	134	0.00289231	0.0973142	0.333905	282.771
TAG.50.1	SUNKNOWN_65025	rs65025		1		65026	1	0.235676	0.628176	0.201918	133	0.0017871	0.0973142	0.333905	282.771
TAG.50.1	SUNKNOWN_65081	rs65081		1		65082	1	0.367027	0.545719	0.263031	131	0.0027866	0.0973142	0.333905	282.771
TAG.50.1	SUNKNOWN_65083	rs65083		1		65084	1	0.728782	0.394886	0.403529	132	0.00552348	0.0973142	0.333905	282.771
TAG.50.1	SUNKNOWN_65149	rs65149		1		65150	1	0.0187989	0.891158	0.0500452	134	0.000142	0.0973142	0.333905	282.771
TAG.50.1	SUNKNOWN_65160	rs65160		1		65161	1	0.0231427	0.879326	0.05585	133	0.000175	0.0973142	0.333905	282.771
TAG.50.1	SUNKNOWN_65244	rs65244		1		65245	1	0.134801	0.714107	0.146237	134	0.00102109	0.0973142	0.333905	282.771
TAG.50.1	SUNKNOWN_65294	rs65294		1		65295	1	4.12862	0.0442332	1.35425	133	0.0312917	0.0973142	0.333905	282.771
TAG.50.1	SUNKNOWN_65373	rs65373		1		65374	1	2.49697	0.116515	0.933619	134	0.018914	0.0973142	0.333905	282.771
TAG.50.1	SUNKNOWN_65384	rs65384		1		65385	1	3.085	0.08139	1.08943	134	0.0233682	0.0973142	0.333905	282.771
TAG.50.1	SUNKNOWN_65397	rs65397		1		65398	1	3.32252	0.0706526	1.15087	134	0.0251674	0.0973142	0.333905	282.771
TAG.50.1	SUNKNOWN_65403	rs65403		1		65404	1	3.32252	0.0706526	1.15087	134	0.0251674	0.0973142	0.333905	282.771
TAG.50.1	SUNKNOWN_65427	rs65427		1		65428	1	0.134801	0.714107	0.146237	134	0.00102109	0.0973142	0.333905	282.771
TAG.50.1	SUNKNOWN_65507	rs65507		1		65508	1	0.00836256	0.927279	0.0327895	134	6.33e-05	0.0973142	0.333905	282.771
TAG.50.1	SUNKNOWN_65614	rs65614		1		65615	1	0.172226	0.67883	0.168239	134	0.00130457	0.0973142	0.333905	282.771
TAG.50.1	SUNKNOWN_65703	rs65703		1		65704	1	0.134801	0.714107	0.146237	134	0.00102109	0.0973142	0.333905	282.771
TAG.50.1	SUNKNOWN_65957	rs65957		1		65958	1	1.7212	0.191868	0.716997	134	0.0130377	0.0973142	0.333905	282.771
TAG.50.1	SUNKNOWN_66009	rs66009		1		66010	1	0.550051	0.459645	0.337577	134	0.00416651	0.0973142	0.333905	282.771
TAG.50.1	SUNKNOWN_66061	rs66061		1		66062	1	0.893757	0.346763	0.459968	104	0.00690787	0.0973142	0.333905	282.771
TAG.50.1	SUNKNOWN_66062	rs66062		1		66063	1	1.72852	0.191637	0.71752	104	0.0133598	0.0973142	0.333905	282.771
TAG.50.1	SUNKNOWN_66082	rs66082		1		66083	1	2.09087	0.15134	0.820046	104	0.0161447	0.0973142	0.333905	282.771
TAG.50.1	SUNKNOWN_66092	rs66092		1		66093	1	0.798227	0.373791	0.427371	104	0.00616353	0.0973142	0.333905	282.771
TAG.50.1	SUNKNOWN_66131	rs66131		1		66132	1	0.678005	0.412295	0.384792	102	0.00526138	0.0973142	0.333905	282.771
TAG.50.1	SUNKNOWN_66141	rs66141		1		66142	1	0.385849	0.535946	0.270879	102	0.00299423	0.0973142	0.333905	282.771
TAG.50.1	SUNKNOWN_66156	rs66156		1		66157	1	0.156282	0.693428	0.158999	107	0.00120848	0.0973142	0.333905	282.771
TAG.50.1	SUNKNOWN_66178	rs66178		1		66179	1	2.51022	0.116206	0.934772	107	0.0193991	0.0973142	0.333905	282.771
TAG.50.1	SUNKNOWN_66219	rs66219		1		66220	1	0.143667	0.705427	0.151548	110	0.00110626	0.0973142	0.333905	282.771
TAG.50.1	SUNKNOWN_66250	rs66250		1		66251	1	2.36275	0.127359	0.89497	107	0.0182202	0.0973142	0.333905	282.771
TAG.50.1	SUNKNOWN_66259	rs66259		1		66260	1	1.39719	0.239815	0.620124	112	0.0107163	0.0973142	0.333905	282.771
TAG.50.1	SUNKNOWN_66280	rs66280		1		66281	1	0.540076	0.463735	0.33373	134	0.00409096	0.0973142	0.333905	282.771
TAG.50.1	SUNKNOWN_66281	rs66281		1		66282	1	0.540076	0.463735	0.33373	134	0.00409096	0.0973142	0.333905	282.771
TAG.50.1	SUNKNOWN_66282	rs66282		1		66283	1	0.540076	0.463735	0.33373	134	0.00409096	0.0973142	0.333905	282.771
TAG.50.1	SUNKNOWN_66295	rs66295		1		66296	1	1.57168	0.212248	0.673157	133	0.0119052	0.0973142	0.333905	282.771
TAG.50.1	SUNKNOWN_66399	rs66399		1		66400	1	1.69375	0.195426	0.709017	134	0.0128298	0.0973142	0.333905	282.771
TAG.50.1	SUNKNOWN_66482	rs66482		1		66483	1	1.56872	0.212659	0.672316	134	0.0118827	0.0973142	0.333905	282.771
TAG.50.1	SUNKNOWN_66596	rs66596		1		66597	1	0.134801	0.714107	0.146237	134	0.00102109	0.0973142	0.333905	282.771
TAG.50.1	SUNKNOWN_66671	rs66671		1		66672	1	4.95083	0.0278156	1.55571	134	0.0375015	0.0973142	0.333905	282.771
TAG.50.1	SUNKNOWN_66700	rs66700		1		66701	1	0.4937	0.483547	0.315561	134	0.00373967	0.0973142	0.333905	282.771
TAG.50.1	SUNKNOWN_66727	rs66727		1		66728	1	2.64896	0.106058	0.974458	134	0.0200653	0.0973142	0.333905	282.771
TAG.50.1	SUNKNOWN_66773	rs66773		1		66774	1	2.89087	0.0914923	1.03862	134	0.0218977	0.0973142	0.333905	282.771
TAG.50.1	SUNKNOWN_66800	rs66800		1		66801	1	2.71936	0.10159	0.993148	133	0.0206049	0.0973142	0.333905	282.771
TAG.50.1	SUNKNOWN_66802	rs66802		1		66803	1	2.71936	0.10159	0.993148	133	0.0206049	0.0973142	0.333905	282.771
TAG.50.1	SUNKNOWN_66881	rs66881		1		66882	1	2.89087	0.0914923	1.03862	134	0.0218977	0.0973142	0.333905	282.771
TAG.50.1	SUNKNOWN_66899	rs66899		1		66900	1	0.755674	0.3863	0.413075	134	0.00572406	0.0973142	0.333905	282.771
TAG.50.1	SUNKNOWN_66949	rs66949		1		66950	1	0.203282	0.652905	0.18515	124	0.00154615	0.0973142	0.333905	282.771
TAG.50.1	SUNKNOWN_66958	rs66958		1		66959	1	0.495707	0.482692	0.31633	131	0.00375946	0.0973142	0.333905	282.771
TAG.50.1	SUNKNOWN_66962	rs66962		1		66963	1	4.02032	0.0470644	1.32731	133	0.0304648	0.0973142	0.333905	282.771
TAG.50.1	SUNKNOWN_66972	rs66972		1		66973	1	2.57272	0.111185	0.953953	133	0.0194953	0.0973142	0.333905	282.771
TAG.50.1	SUNKNOWN_67140	rs67140		1		67141	1	2.73145	0.100841	0.996365	133	0.0206966	0.0973142	0.333905	282.771
TAG.50.1	SUNKNOWN_67195	rs67195		1		67196	1	3.07135	0.0820592	1.08587	134	0.0232648	0.0973142	0.333905	282.771
TAG.50.1	SUNKNOWN_67232	rs67232		1		67233	1	0.0734048	0.786875	0.104094	134	0.000556	0.0973142	0.333905	282.771
TAG.50.1	SUNKNOWN_67233	rs67233		1		67234	1	3.75403	0.0549179	1.26029	131	0.0285294	0.0973142	0.333905	282.771
TAG.50.1	SUNKNOWN_67234	rs67234		1		67235	1	3.8912	0.0507294	1.29474	131	0.0295718	0.0973142	0.333905	282.771
TAG.50.1	SUNKNOWN_67248	rs67248		1		67249	1	7.08817	0.00877144	2.05693	131	0.0537546	0.0973142	0.333905	282.771
TAG.50.1	SUNKNOWN_67262	rs67262		1		67263	1	0.979059	0.324685	0.488538	111	0.00752098	0.0973142	0.333905	282.771
TAG.50.1	SUNKNOWN_67274	rs67274		1		67275	1	1.27421	0.261504	0.582522	112	0.00978397	0.0973142	0.333905	282.771
TAG.50.1	SUNKNOWN_67289	rs67289		1		67290	1	1.68052	0.197697	0.703999	110	0.0129098	0.0973142	0.333905	282.771
TAG.50.1	SUNKNOWN_67332	rs67332		1		67333	1	0.3223	0.571452	0.24302	109	0.0024756	0.0973142	0.333905	282.771
TAG.50.1	SUNKNOWN_67356	rs67356		1		67357	1	0.286254	0.593711	0.226425	115	0.00218484	0.0973142	0.333905	282.771
TAG.50.1	SUNKNOWN_67360	rs67360		1		67361	1	0.578186	0.448666	0.348077	114	0.00441777	0.0973142	0.333905	282.771
TAG.50.1	SUNKNOWN_67378	rs67378		1		67379	1	0.54845	0.460298	0.336961	134	0.00415439	0.0973142	0.333905	282.771
TAG.50.1	SUNKNOWN_67379	rs67379		1		67380	1	0.501707	0.480029	0.318732	134	0.00380032	0.0973142	0.333905	282.771
TAG.50.1	SUNKNOWN_67399	rs67399		1		67400	1	0.285761	0.59387	0.226309	134	0.00216458	0.0973142	0.333905	282.771
TAG.50.1	SUNKNOWN_67410	rs67410		1		67411	1	0.182524	0.669925	0.173974	134	0.00138258	0.0973142	0.333905	282.771
TAG.50.1	SUNKNOWN_67418	rs67418		1		67419	1	3.00976	0.0851715	1.06971	133	0.0228296	0.0973142	0.333905	282.771
TAG.50.1	SUNKNOWN_67507	rs67507		1		67508	1	2.30036	0.131791	0.880115	134	0.0174247	0.0973142	0.333905	282.771
TAG.50.1	SUNKNOWN_67510	rs67510		1		67511	1	2.30036	0.131791	0.880115	134	0.0174247	0.0973142	0.333905	282.771
TAG.50.1	SUNKNOWN_67536	rs67536		1		67537	1	0.312661	0.577021	0.238808	134	0.00236834	0.0973142	0.333905	282.771
TAG.50.1	SUNKNOWN_67546	rs67546		1		67547	1	0.291592	0.590133	0.22905	134	0.00220874	0.0973142	0.333905	282.771
TAG.50.1	SUNKNOWN_67575	rs67575		1		67576	1	1.53995	0.216913	0.663714	132	0.0116844	0.0973142	0.333905	282.771
TAG.50.1	SUNKNOWN_67601	rs67601		1		67602	1	1.03529	0.311257	0.506881	110	0.00795091	0.0973142	0.333905	282.771
TAG.50.1	SUNKNOWN_67617	rs67617		1		67618	1	1.03154	0.31211	0.505693	111	0.00792145	0.0973142	0.333905	282.771
TAG.50.1	SUNKNOWN_67636	rs67636		1		67637	1	3.51008	0.0633132	1.19851	131	0.0266373	0.0973142	0.333905	282.771
TAG.50.1	SUNKNOWN_67637	rs67637		1		67638	1	3.51008	0.0633132	1.19851	131	0.0266373	0.0973142	0.333905	282.771
TAG.50.1	SUNKNOWN_67654	rs67654		1		67655	1	0.644219	0.423664	0.372979	134	0.00487981	0.0973142	0.333905	282.771
TAG.50.1	SUNKNOWN_67657	rs67657		1		67658	1	0.312555	0.577086	0.238759	134	0.00236753	0.0973142	0.333905	282.771
TAG.50.1	SUNKNOWN_67660	rs67660		1		67661	1	0.387713	0.534603	0.271968	134	0.00293684	0.0973142	0.333905	282.771
TAG.50.1	SUNKNOWN_67759	rs67759		1		67760	1	2.35455	0.127367	0.894943	134	0.0178352	0.0973142	0.333905	282.771
TAG.50.1	SUNKNOWN_67811	rs67811		1		67812	1	0.326822	0.568531	0.245246	134	0.00247561	0.0973142	0.333905	282.771
TAG.50.1	SUNKNOWN_67871	rs67871		1		67872	1	2.38716	0.124804	0.90377	133	0.0180929	0.0973142	0.333905	282.771
TAG.50.1	SUNKNOWN_67877	rs67877		1		67878	1	0.126489	0.722686	0.141051	133	0.000959	0.0973142	0.333905	282.771
TAG.50.1	SUNKNOWN_67893	rs67893		1		67894	1	0.352314	0.553846	0.256611	134	0.0026687	0.0973142	0.333905	282.771
TAG.50.1	SUNKNOWN_67938	rs67938		1		67939	1	0.507341	0.477578	0.320955	134	0.003843	0.0973142	0.333905	282.771
TAG.50.1	SUNKNOWN_67969	rs67969		1		67970	1	0.396806	0.529857	0.275841	134	0.00300572	0.0973142	0.333905	282.771
TAG.50.1	SUNKNOWN_68007	rs68007		1		68008	1	0.134801	0.714107	0.146237	134	0.00102109	0.0973142	0.333905	282.771
TAG.50.1	SUNKNOWN_68062	rs68062		1		68063	1	2.70054	0.10275	0.98822	134	0.020456	0.0973142	0.333905	282.771
TAG.50.1	SUNKNOWN_68066	rs68066		1		68067	1	2.46804	0.118633	0.925796	134	0.0186948	0.0973142	0.333905	282.771
TAG.50.1	SUNKNOWN_68207	rs68207		1		68208	1	2.58703	0.110187	0.95787	134	0.0195962	0.0973142	0.333905	282.771
TAG.50.1	SUNKNOWN_68477	rs68477		1		68478	1	3.19608	0.0761626	1.11826	134	0.0242096	0.0973142	0.333905	282.771
TAG.50.1	SUNKNOWN_68519	rs68519		1		68520	1	3.29136	0.0719694	1.14285	134	0.0249313	0.0973142	0.333905	282.771
TAG.50.1	SUNKNOWN_68561	rs68561		1		68562	1	3.70797	0.0563539	1.24908	134	0.028087	0.0973142	0.333905	282.771
TAG.50.1	SUNKNOWN_68569	rs68569		1		68570	1	0.359665	0.549744	0.259839	134	0.00272439	0.0973142	0.333905	282.771
TAG.50.1	SUNKNOWN_68574	rs68574		1		68575	1	0.279817	0.59773	0.223495	134	0.00211955	0.0973142	0.333905	282.771
TAG.50.1	SUNKNOWN_68576	rs68576		1		68577	1	0.279817	0.59773	0.223495	134	0.00211955	0.0973142	0.333905	282.771
TAG.50.1	SUNKNOWN_68628	rs68628		1		68629	1	0.594874	0.441951	0.354626	134	0.00450604	0.0973142	0.333905	282.771
TAG.50.1	SUNKNOWN_68657	rs68657		1		68658	1	1.57234	0.212245	0.673162	128	0.0119626	0.0973142	0.333905	282.771
TAG.50.1	SUNKNOWN_68669	rs68669		1		68670	1	0.111221	0.739381	0.131132	117	0.000854	0.0973142	0.333905	282.771
TAG.50.1	SUNKNOWN_68670	rs68670		1		68671	1	0.111221	0.739381	0.131132	117	0.000854	0.0973142	0.333905	282.771
TAG.50.1	SUNKNOWN_68676	rs68676		1		68677	1	0.131267	0.717754	0.144024	126	0.0010001	0.0973142	0.333905	282.771
TAG.50.1	SUNKNOWN_68681	rs68681		1		68682	1	0.0632162	0.801896	0.095882	130	0.00048	0.0973142	0.333905	282.771
TAG.50.1	SUNKNOWN_68683	rs68683		1		68684	1	0.302443	0.583321	0.234092	132	0.00229282	0.0973142	0.333905	282.771
TAG.50.1	SUNKNOWN_68706	rs68706		1		68707	1	0.585945	0.44539	0.35126	134	0.00443841	0.0973142	0.333905	282.771
TAG.50.1	SUNKNOWN_68720	rs68720		1		68721	1	1.23958	0.267672	0.572397	131	0.00941828	0.0973142	0.333905	282.771
TAG.50.1	SUNKNOWN_68794	rs68794		1		68795	1	0.31996	0.572614	0.242138	134	0.00242362	0.0973142	0.333905	282.771
TAG.50.1	SUNKNOWN_68857	rs68857		1		68858	1	0.134801	0.714107	0.146237	134	0.00102109	0.0973142	0.333905	282.771
TAG.50.1	SUNKNOWN_69119	rs69119		1		69120	1	3.63106	0.0589361	1.22962	134	0.0275044	0.0973142	0.333905	282.771
TAG.50.1	SUNKNOWN_69388	rs69388		1		69389	1	3.07899	0.0817025	1.08776	133	0.0233722	0.0973142	0.333905	282.771
TAG.50.1	SUNKNOWN_69393	rs69393		1		69394	1	0.0707693	0.790648	0.102017	133	0.000536	0.0973142	0.333905	282.771
TAG.50.1	SUNKNOWN_69402	rs69402		1		69403	1	3.49484	0.0638453	1.19487	133	0.0264883	0.0973142	0.333905	282.771
TAG.50.1	SUNKNOWN_69408	rs69408		1		69409	1	3.42591	0.0665042	1.17715	132	0.0259739	0.0973142	0.333905	282.771
TAG.50.1	SUNKNOWN_69423	rs69423		1		69424	1	0.213978	0.644465	0.190801	131	0.00162258	0.0973142	0.333905	282.771
TAG.50.1	SUNKNOWN_69479	rs69479		1		69480	1	0.125308	0.723939	0.140298	131	0.000951	0.0973142	0.333905	282.771
TAG.50.1	SUNKNOWN_69484	rs69484		1		69485	1	0.13014	0.718887	0.14334	132	0.000989	0.0973142	0.333905	282.771
TAG.50.1	SUNKNOWN_69485	rs69485		1		69486	1	2.6034	0.109117	0.962107	132	0.0197842	0.0973142	0.333905	282.771
TAG.50.1	SUNKNOWN_69495	rs69495		1		69496	1	2.63242	0.107162	0.969958	133	0.0199674	0.0973142	0.333905	282.771
TAG.50.1	SUNKNOWN_69573	rs69573		1		69574	1	1.19278	0.276805	0.557827	134	0.00903506	0.0973142	0.333905	282.771
TAG.50.1	SUNKNOWN_69631	rs69631		1		69632	1	2.39979	0.123801	0.907275	134	0.0181779	0.0973142	0.333905	282.771
TAG.50.1	SUNKNOWN_69635	rs69635		1		69636	1	0.0596298	0.80747	0.0928736	134	0.000452	0.0973142	0.333905	282.771
TAG.50.1	SUNKNOWN_69769	rs69769		1		69770	1	0.297374	0.586475	0.23175	134	0.00225254	0.0973142	0.333905	282.771
TAG.50.1	SUNKNOWN_69852	rs69852		1		69853	1	0.297374	0.586475	0.23175	134	0.00225254	0.0973142	0.333905	282.771
TAG.50.1	SUNKNOWN_69900	rs69900		1		69901	1	0.134801	0.714107	0.146237	134	0.00102109	0.0973142	0.333905	282.771
TAG.50.1	SUNKNOWN_70101	rs70101		1		70102	1	0.0596298	0.80747	0.0928736	134	0.000452	0.0973142	0.333905	282.771
TAG.50.1	SUNKNOWN_70180	rs70180		1		70181	1	0.0543874	0.81597	0.0883258	133	0.000412	0.0973142	0.333905	282.771
TAG.50.1	SUNKNOWN_70255	rs70255		1		70256	1	0.0194193	0.889392	0.0509069	132	0.000147	0.0973142	0.333905	282.771
TAG.50.1	SUNKNOWN_70337	rs70337		1		70338	1	0.321593	0.571645	0.242874	133	0.00243599	0.0973142	0.333905	282.771
TAG.50.1	SUNKNOWN_70387	rs70387		1		70388	1	3.20613	0.0757263	1.12075	133	0.0243001	0.0973142	0.333905	282.771
TAG.50.1	SUNKNOWN_70416	rs70416		1		70417	1	0.382459	0.537389	0.269711	133	0.00289876	0.0973142	0.333905	282.771
TAG.50.1	SUNKNOWN_70458	rs70458		1		70459	1	1.9598	0.164073	0.784964	127	0.0235905	0.0973142	0.333905	282.771
TAG.50.1	SUNKNOWN_70490	rs70490		1		70491	1	1.20758	0.273959	0.562315	128	0.0145269	0.0973142	0.333905	282.771
TAG.50.1	SUNKNOWN_70518	rs70518		1		70519	1	0.0834829	0.773148	0.111738	121	0.00064	0.0973142	0.333905	282.771
TAG.50.1	SUNKNOWN_70519	rs70519		1		70520	1	0.228134	0.633817	0.198036	120	0.00175038	0.0973142	0.333905	282.771
TAG.50.1	SUNKNOWN_70528	rs70528		1		70529	1	0.27647	0.600055	0.221809	118	0.00213277	0.0973142	0.333905	282.771
TAG.50.1	SUNKNOWN_70555	rs70555		1		70556	1	0.0662413	0.797354	0.0983487	119	0.000512	0.0973142	0.333905	282.771
TAG.50.1	SUNKNOWN_70563	rs70563		1		70564	1	0.879229	0.350193	0.455693	132	0.00667569	0.0973142	0.333905	282.771
TAG.50.1	SUNKNOWN_70604	rs70604		1		70605	1	1.30607	0.25546	0.592677	121	0.0100113	0.0973142	0.333905	282.771
TAG.50.1	SUNKNOWN_70658	rs70658		1		70659	1	0.225669	0.636116	0.196464	81	0.00295439	0.0973142	0.333905	282.771
TAG.50.1	SUNKNOWN_70699	rs70699		1		70700	1	0.164018	0.686668	0.163253	78	0.00214284	0.0973142	0.333905	282.771
TAG.50.1	SUNKNOWN_70703	rs70703		1		70704	1	0.231183	0.632086	0.199224	78	0.00302032	0.0973142	0.333905	282.771
TAG.50.1	SUNKNOWN_70740	rs70740		1		70741	1	0.106424	0.745094	0.127789	86	0.000837	0.0973142	0.333905	282.771
TAG.50.1	SUNKNOWN_70758	rs70758		1		70759	1	0.364474	0.547372	0.261717	107	0.00281247	0.0973142	0.333905	282.771
TAG.50.1	SUNKNOWN_70776	rs70776		1		70777	1	1.35452	0.246942	0.607406	118	0.0103571	0.0973142	0.333905	282.771
TAG.50.1	SUNKNOWN_70829	rs70829		1		70830	1	0.490758	0.485004	0.314254	120	0.00374506	0.0973142	0.333905	282.771
TAG.50.1	SUNKNOWN_70840	rs70840		1		70841	1	0.0774141	0.781278	0.107194	134	0.000586	0.0973142	0.333905	282.771
TAG.50.1	SUNKNOWN_70857	rs70857		1		70858	1	0.0265903	0.87078	0.0600913	110	0.000205	0.0973142	0.333905	282.771
TAG.50.1	SUNKNOWN_70865	rs70865		1		70866	1	0.0596363	0.807544	0.0928339	111	0.000458	0.0973142	0.333905	282.771
TAG.50.1	SUNKNOWN_70881	rs70881		1		70882	1	5.09293	0.0257324	1.58952	132	0.0386257	0.0973142	0.333905	282.771
TAG.50.1	SUNKNOWN_71132	rs71132		1		71133	1	0.0546232	0.815579	0.0885341	133	0.000414	0.0973142	0.333905	282.771
TAG.50.1	SUNKNOWN_71244	rs71244		1		71245	1	4.26579	0.0408896	1.38839	134	0.0323124	0.0973142	0.333905	282.771
TAG.50.1	SUNKNOWN_71301	rs71301		1		71302	1	0.40332	0.526504	0.278598	134	0.00305506	0.0973142	0.333905	282.771
TAG.50.1	SUNKNOWN_72211	rs72211		1		72212	1	0.0596298	0.80747	0.0928736	134	0.000452	0.0973142	0.333905	282.771
TAG.50.1	SUNKNOWN_72266	rs72266		1		72267	1	0.102016	0.74994	0.124973	134	0.000773	0.0973142	0.333905	282.771
TAG.50.1	SUNKNOWN_72432	rs72432		1		72433	1	0.0486458	0.825785	0.0831328	134	0.000368	0.0973142	0.333905	282.771
TAG.50.1	SUNKNOWN_72516	rs72516		1		72517	1	4.26579	0.0408896	1.38839	134	0.0323124	0.0973142	0.333905	282.771
TAG.50.1	SUNKNOWN_72553	rs72553		1		72554	1	0.134801	0.714107	0.146237	134	0.00102109	0.0973142	0.333905	282.771
TAG.50.1	SUNKNOWN_72754	rs72754		1		72755	1	0.134801	0.714107	0.146237	134	0.00102109	0.0973142	0.333905	282.771
TAG.50.1	SUNKNOWN_72902	rs72902		1		72903	1	0.0596298	0.80747	0.0928736	134	0.000452	0.0973142	0.333905	282.771
TAG.50.1	SUNKNOWN_73461	rs73461		1		73462	1	0.0596298	0.80747	0.0928736	134	0.000452	0.0973142	0.333905	282.771
TAG.50.1	SUNKNOWN_73993	rs73993		1		73994	1	1.63639	0.203173	0.692135	131	0.012412	0.0973142	0.333905	282.771
TAG.50.1	SUNKNOWN_73994	rs73994		1		73995	1	1.63639	0.203173	0.692135	131	0.012412	0.0973142	0.333905	282.771
TAG.50.1	SUNKNOWN_73995	rs73995		1		73996	1	1.62766	0.204392	0.689535	130	0.0123483	0.0973142	0.333905	282.771
TAG.50.1	SUNKNOWN_73996	rs73996		1		73997	1	1.69972	0.194646	0.710755	134	0.012875	0.0973142	0.333905	282.771
TAG.50.1	SUNKNOWN_73997	rs73997		1		73998	1	1.63639	0.203173	0.692135	131	0.012412	0.0973142	0.333905	282.771
TAG.50.1	SUNKNOWN_74177	rs74177		1		74178	1	0.0709042	0.790453	0.102124	133	0.000538	0.0973142	0.333905	282.771
TAG.50.1	SUNKNOWN_74480	rs74480		1		74481	1	0.615605	0.434124	0.362387	134	0.00466307	0.0973142	0.333905	282.771
TAG.50.1	SUNKNOWN_74481	rs74481		1		74482	1	0.518012	0.473003	0.325136	133	0.00392408	0.0973142	0.333905	282.771
TAG.50.1	SUNKNOWN_74489	rs74489		1		74490	1	1.69492	0.195274	0.709356	134	0.0128386	0.0973142	0.333905	282.771
TAG.50.1	SUNKNOWN_74520	rs74520		1		74521	1	0.437051	0.509728	0.292661	134	0.00331057	0.0973142	0.333905	282.771
TAG.50.1	SUNKNOWN_74578	rs74578		1		74579	1	0.00874093	0.925657	0.0335499	134	6.62e-05	0.0973142	0.333905	282.771
TAG.50.1	SUNKNOWN_74628	rs74628		1		74629	1	0.533842	0.466342	0.331296	132	0.00404534	0.0973142	0.333905	282.771
TAG.50.1	SUNKNOWN_74640	rs74640		1		74641	1	0.437051	0.509728	0.292661	134	0.00331057	0.0973142	0.333905	282.771
TAG.50.1	SUNKNOWN_74670	rs74670		1		74671	1	0.437051	0.509728	0.292661	134	0.00331057	0.0973142	0.333905	282.771
TAG.50.1	SUNKNOWN_74687	rs74687		1		74688	1	5.97888	0.0158274	1.80059	134	0.0452887	0.0973142	0.333905	282.771
TAG.50.1	SUNKNOWN_74833	rs74833		1		74834	1	0.404598	0.52586	0.27913	133	0.00306592	0.0973142	0.333905	282.771
TAG.50.1	SUNKNOWN_74951	rs74951		1		74952	1	0.134801	0.714107	0.146237	134	0.00102109	0.0973142	0.333905	282.771
TAG.50.1	SUNKNOWN_74955	rs74955		1		74956	1	0.52192	0.471332	0.326673	134	0.00395342	0.0973142	0.333905	282.771
TAG.50.1	SUNKNOWN_74966	rs74966		1		74967	1	0.437051	0.509728	0.292661	134	0.00331057	0.0973142	0.333905	282.771
TAG.50.1	SUNKNOWN_75015	rs75015		1		75016	1	0.437051	0.509728	0.292661	134	0.00331057	0.0973142	0.333905	282.771
TAG.50.1	SUNKNOWN_75091	rs75091		1		75092	1	0.437051	0.509728	0.292661	134	0.00331057	0.0973142	0.333905	282.771
TAG.50.1	SUNKNOWN_75122	rs75122		1		75123	1	0.56689	0.452869	0.344027	134	0.00429407	0.0973142	0.333905	282.771
TAG.50.1	SUNKNOWN_75152	rs75152		1		75153	1	0.437051	0.509728	0.292661	134	0.00331057	0.0973142	0.333905	282.771
TAG.50.1	SUNKNOWN_75155	rs75155		1		75156	1	0.437051	0.509728	0.292661	134	0.00331057	0.0973142	0.333905	282.771
TAG.50.1	SUNKNOWN_75163	rs75163		1		75164	1	0.437051	0.509728	0.292661	134	0.00331057	0.0973142	0.333905	282.771
TAG.50.1	SUNKNOWN_75175	rs75175		1		75176	1	0.437051	0.509728	0.292661	134	0.00331057	0.0973142	0.333905	282.771
TAG.50.1	SUNKNOWN_75206	rs75206		1		75207	1	0.437051	0.509728	0.292661	134	0.00331057	0.0973142	0.333905	282.771
TAG.50.1	SUNKNOWN_75242	rs75242		1		75243	1	0.437051	0.509728	0.292661	134	0.00331057	0.0973142	0.333905	282.771
TAG.50.1	SUNKNOWN_75273	rs75273		1		75274	1	0.437051	0.509728	0.292661	134	0.00331057	0.0973142	0.333905	282.771
TAG.50.1	SUNKNOWN_75279	rs75279		1		75280	1	0.437051	0.509728	0.292661	134	0.00331057	0.0973142	0.333905	282.771
TAG.50.1	SUNKNOWN_75292	rs75292		1		75293	1	0.437051	0.509728	0.292661	134	0.00331057	0.0973142	0.333905	282.771
TAG.50.1	SUNKNOWN_75334	rs75334		1		75335	1	0.437051	0.509728	0.292661	134	0.00331057	0.0973142	0.333905	282.771
TAG.50.1	SUNKNOWN_75338	rs75338		1		75339	1	0.437051	0.509728	0.292661	134	0.00331057	0.0973142	0.333905	282.771
TAG.50.1	SUNKNOWN_75459	rs75459		1		75460	1	0.437051	0.509728	0.292661	134	0.00331057	0.0973142	0.333905	282.771
TAG.50.1	SUNKNOWN_75476	rs75476		1		75477	1	0.437051	0.509728	0.292661	134	0.00331057	0.0973142	0.333905	282.771
TAG.50.1	SUNKNOWN_75546	rs75546		1		75547	1	0.683863	0.409787	0.387442	134	0.00518011	0.0973142	0.333905	282.771
TAG.50.1	SUNKNOWN_75725	rs75725		1		75726	1	0.134801	0.714107	0.146237	134	0.00102109	0.0973142	0.333905	282.771
TAG.50.1	SUNKNOWN_75897	rs75897		1		75898	1	1.19326	0.27674	0.557927	132	0.00905622	0.0973142	0.333905	282.771
TAG.50.1	SUNKNOWN_75921	rs75921		1		75922	1	0.862598	0.354747	0.450081	134	0.00653398	0.0973142	0.333905	282.771
TAG.50.1	SUNKNOWN_76001	rs76001		1		76002	1	0.205728	0.650899	0.186487	134	0.00155834	0.0973142	0.333905	282.771
TAG.50.1	SUNKNOWN_76163	rs76163		1		76164	1	0.205728	0.650899	0.186487	134	0.00155834	0.0973142	0.333905	282.771
TAG.50.1	SUNKNOWN_76219	rs76219		1		76220	1	0.19601	0.658708	0.181307	133	0.00148562	0.0973142	0.333905	282.771
TAG.50.1	SUNKNOWN_76400	rs76400		1		76401	1	0.882615	0.349313	0.456785	129	0.00671312	0.0973142	0.333905	282.771
TAG.50.1	SUNKNOWN_76437	rs76437		1		76438	1	1.45799	0.229529	0.639162	130	0.0110829	0.0973142	0.333905	282.771
TAG.50.1	SUNKNOWN_76522	rs76522		1		76523	1	0.0143054	0.904985	0.0433586	132	0.000108	0.0973142	0.333905	282.771
TAG.50.1	SUNKNOWN_76559	rs76559		1		76560	1	0.85548	0.356747	0.447639	133	0.00648218	0.0973142	0.333905	282.771
TAG.50.1	SUNKNOWN_76634	rs76634		1		76635	1	0.201334	0.654405	0.184153	133	0.00152556	0.0973142	0.333905	282.771
TAG.50.1	SUNKNOWN_76932	rs76932		1		76933	1	0.00251061	0.960115	0.0176765	134	1.9e-05	0.0973142	0.333905	282.771
TAG.50.1	SUNKNOWN_77038	rs77038		1		77039	1	6.55571	0.0116745	1.93276	127	0.0498825	0.0973142	0.333905	282.771
TAG.50.1	SUNKNOWN_77074	rs77074		1		77075	1	0.0222363	0.881706	0.054676	127	0.000169	0.0973142	0.333905	282.771
TAG.50.1	SUNKNOWN_77155	rs77155		1		77156	1	0.0972743	0.755658	0.121675	127	0.00074	0.0973142	0.333905	282.771
TAG.50.1	SUNKNOWN_77250	rs77250		1		77251	1	0.0169879	0.896504	0.0474478	133	0.000129	0.0973142	0.333905	282.771
TAG.50.1	SUNKNOWN_77262	rs77262		1		77263	1	0.000672	0.979365	0.00905543	133	5.09e-06	0.0973142	0.333905	282.771
TAG.50.1	SUNKNOWN_77309	rs77309		1		77310	1	1.52902	0.218507	0.660535	134	0.011582	0.0973142	0.333905	282.771
TAG.50.1	SUNKNOWN_77343	rs77343		1		77344	1	0.0203859	0.886687	0.0522295	134	0.000154	0.0973142	0.333905	282.771
TAG.50.1	SUNKNOWN_77346	rs77346		1		77347	1	0.0203859	0.886687	0.0522295	134	0.000154	0.0973142	0.333905	282.771
TAG.50.1	SUNKNOWN_77360	rs77360		1		77361	1	0.0203859	0.886687	0.0522295	134	0.000154	0.0973142	0.333905	282.771
TAG.50.1	SUNKNOWN_77501	rs77501		1		77502	1	0.0246409	0.875511	0.0577385	134	0.000187	0.0973142	0.333905	282.771
TAG.50.1	SUNKNOWN_77558	rs77558		1		77559	1	0.000781	0.977746	0.00977404	134	5.92e-06	0.0973142	0.333905	282.771
TAG.50.1	SUNKNOWN_77597	rs77597		1		77598	1	0.000781	0.977746	0.00977404	134	5.92e-06	0.0973142	0.333905	282.771
TAG.50.1	SUNKNOWN_77694	rs77694		1		77695	1	0.205728	0.650899	0.186487	134	0.00155834	0.0973142	0.333905	282.771
TAG.50.1	SUNKNOWN_77703	rs77703		1		77704	1	0.000781	0.977746	0.00977404	134	5.92e-06	0.0973142	0.333905	282.771
TAG.50.1	SUNKNOWN_77748	rs77748		1		77749	1	0.000781	0.977746	0.00977404	134	5.92e-06	0.0973142	0.333905	282.771
TAG.50.1	SUNKNOWN_77784	rs77784		1		77785	1	0.000781	0.977746	0.00977404	134	5.92e-06	0.0973142	0.333905	282.771
TAG.50.1	SUNKNOWN_77928	rs77928		1		77929	1	0.957016	0.329771	0.481788	134	0.00724918	0.0973142	0.333905	282.771
TAG.50.1	SUNKNOWN_78073	rs78073		1		78074	1	0.205728	0.650899	0.186487	134	0.00155834	0.0973142	0.333905	282.771
TAG.50.1	SUNKNOWN_78426	rs78426		1		78427	1	2.72708	0.101092	0.995285	134	0.020657	0.0973142	0.333905	282.771
TAG.50.1	SUNKNOWN_78543	rs78543		1		78544	1	0.865779	0.353865	0.451163	134	0.00655808	0.0973142	0.333905	282.771
TAG.50.1	SUNKNOWN_78551	rs78551		1		78552	1	2.4663	0.118761	0.925325	134	0.0186817	0.0973142	0.333905	282.771
TAG.50.1	SUNKNOWN_78692	rs78692		1		78693	1	0.442199	0.507288	0.294745	130	0.00335829	0.0973142	0.333905	282.771
TAG.50.1	SUNKNOWN_78761	rs78761		1		78762	1	0.761841	0.38444	0.415171	129	0.00579328	0.0973142	0.333905	282.771
TAG.50.1	SUNKNOWN_78779	rs78779		1		78780	1	0.302417	0.583352	0.234069	130	0.0022989	0.0973142	0.333905	282.771
TAG.50.1	SUNKNOWN_78784	rs78784		1		78785	1	2.47608	0.118117	0.927686	130	0.0188226	0.0973142	0.333905	282.771
TAG.50.1	SUNKNOWN_78788	rs78788		1		78789	1	0.335076	0.563727	0.248931	130	0.00254717	0.0973142	0.333905	282.771
TAG.50.1	SUNKNOWN_78790	rs78790		1		78791	1	0.190517	0.66324	0.178329	130	0.00144826	0.0973142	0.333905	282.771
TAG.50.1	SUNKNOWN_78795	rs78795		1		78796	1	0.390661	0.533092	0.273198	130	0.00296971	0.0973142	0.333905	282.771
TAG.50.1	SUNKNOWN_78797	rs78797		1		78798	1	0.414744	0.520751	0.28337	130	0.00315278	0.0973142	0.333905	282.771
TAG.50.1	SUNKNOWN_78850	rs78850		1		78851	1	0.728211	0.395123	0.403268	128	0.00565611	0.0973142	0.333905	282.771
TAG.50.1	SUNKNOWN_78964	rs78964		1		78965	1	0.423716	0.516293	0.287104	129	0.00328962	0.0973142	0.333905	282.771
TAG.50.1	SUNKNOWN_79204	rs79204		1		79205	1	0.443314	0.506774	0.295186	128	0.00344328	0.0973142	0.333905	282.771
TAG.50.1	SUNKNOWN_79336	rs79336		1		79337	1	0.494679	0.483115	0.31595	134	0.00374708	0.0973142	0.333905	282.771
TAG.50.1	SUNKNOWN_79337	rs79337		1		79338	1	0.494679	0.483115	0.31595	134	0.00374708	0.0973142	0.333905	282.771
TAG.50.1	SUNKNOWN_79339	rs79339		1		79340	1	0.197847	0.657246	0.182272	128	0.0015367	0.0973142	0.333905	282.771
TAG.50.1	SUNKNOWN_79346	rs79346		1		79347	1	0.197847	0.657246	0.182272	128	0.0015367	0.0973142	0.333905	282.771
TAG.50.1	SUNKNOWN_79371	rs79371		1		79372	1	4.90136	0.0287096	1.54197	126	0.0381542	0.0973142	0.333905	282.771
TAG.50.1	SUNKNOWN_79519	rs79519		1		79520	1	0.0265562	0.870817	0.0600732	128	0.000206	0.0973142	0.333905	282.771
TAG.50.1	SUNKNOWN_79685	rs79685		1		79686	1	0.821376	0.36661	0.435796	124	0.00639236	0.0973142	0.333905	282.771
TAG.50.2	SUNKNOWN_594	rs594		1		595	1	0.202036	0.653837	0.18453	134	0.0014966	0.283732	0.451613	365.986
TAG.50.2	SUNKNOWN_1901	rs1901		1		1902	1	0.0557111	0.813782	0.0894918	134	0.000413	0.283732	0.451613	365.986
TAG.50.2	SUNKNOWN_2542	rs2542		1		2543	1	0.0842043	0.772145	0.112301	134	0.000624	0.283732	0.451613	365.986
TAG.50.2	SUNKNOWN_2546	rs2546		1		2547	1	0.216667	0.642376	0.192211	134	0.00160498	0.283732	0.451613	365.986
TAG.50.2	SUNKNOWN_2743	rs2743		1		2744	1	0.0842043	0.772145	0.112301	134	0.000624	0.283732	0.451613	365.986
TAG.50.2	SUNKNOWN_2878	rs2878	m11447	1	6691997	2879	1	0.258867	0.611769	0.213413	134	0.00191758	0.283732	0.451613	365.986
TAG.50.2	SUNKNOWN_2934	rs2934		1		2935	1	0.0557111	0.813782	0.0894918	134	0.000413	0.283732	0.451613	365.986
TAG.50.2	SUNKNOWN_3198	rs3198		1		3199	1	0.0842043	0.772145	0.112301	134	0.000624	0.283732	0.451613	365.986
TAG.50.2	SUNKNOWN_3223	rs3223		1		3224	1	0.0508555	0.821938	0.0851609	134	0.000377	0.283732	0.451613	365.986
TAG.50.2	SUNKNOWN_3257	rs3257		1		3258	1	0.0675276	0.795385	0.0994224	134	0.0005	0.283732	0.451613	365.986
TAG.50.2	SUNKNOWN_4055	rs4055		1		4056	1	0.0557111	0.813782	0.0894918	134	0.000413	0.283732	0.451613	365.986
TAG.50.2	SUNKNOWN_4321	rs4321		1		4322	1	0.0557111	0.813782	0.0894918	134	0.000413	0.283732	0.451613	365.986
TAG.50.2	SUNKNOWN_4640	rs4640	m11450	1	6693756	4641	1	0.0772451	0.781511	0.107065	134	0.000572	0.283732	0.451613	365.986
TAG.50.2	SUNKNOWN_4923	rs4923	m11451	1	6694039	4924	1	0.0772451	0.781511	0.107065	134	0.000572	0.283732	0.451613	365.986
TAG.50.2	SUNKNOWN_5375	rs5375		1		5376	1	3.33353	0.0701936	1.1537	134	0.0246935	0.283732	0.451613	365.986
TAG.50.2	SUNKNOWN_5471	rs5471		1		5472	1	0.137382	0.711506	0.147822	134	0.00101767	0.283732	0.451613	365.986
TAG.50.2	SUNKNOWN_5949	rs5949		1		5950	1	0.740459	0.39111	0.407701	134	0.00548503	0.283732	0.451613	365.986
TAG.50.2	SUNKNOWN_6001	rs6001		1		6002	1	0.206066	0.650643	0.186657	132	0.00153005	0.283732	0.451613	365.986
TAG.50.2	SUNKNOWN_6008	rs6008		1		6009	1	1.99579	0.160145	0.795488	134	0.014784	0.283732	0.451613	365.986
TAG.50.2	SUNKNOWN_6010	rs6010		1		6011	1	1.99579	0.160145	0.795488	134	0.014784	0.283732	0.451613	365.986
TAG.50.2	SUNKNOWN_6371	rs6371		1		6372	1	1.3343	0.250176	0.601754	134	0.009884	0.283732	0.451613	365.986
TAG.50.2	SUNKNOWN_6396	rs6396		1		6397	1	1.35295	0.246911	0.60746	134	0.0100221	0.283732	0.451613	365.986
TAG.50.2	SUNKNOWN_6712	rs6712		1		6713	1	0.549954	0.459685	0.33754	134	0.00407384	0.283732	0.451613	365.986
TAG.50.2	SUNKNOWN_6895	rs6895		1		6896	1	0.606436	0.437593	0.35893	131	0.00454662	0.283732	0.451613	365.986
TAG.50.2	SUNKNOWN_6944	rs6944		1		6945	1	0.689165	0.407982	0.389359	134	0.00510506	0.283732	0.451613	365.986
TAG.50.2	SUNKNOWN_7086	rs7086		1		7087	1	0.502918	0.47951	0.319202	133	0.00372926	0.283732	0.451613	365.986
TAG.50.2	SUNKNOWN_7142	rs7142		1		7143	1	0.0274006	0.868785	0.0610877	134	0.000203	0.283732	0.451613	365.986
TAG.50.2	SUNKNOWN_7240	rs7240		1		7241	1	0.126772	0.722384	0.141232	134	0.000939	0.283732	0.451613	365.986
TAG.50.2	SUNKNOWN_7263	rs7263		1		7264	1	0.0735106	0.786729	0.104175	133	0.000545	0.283732	0.451613	365.986
TAG.50.2	SUNKNOWN_7509	rs7509		1		7510	1	0.0756553	0.783714	0.105842	134	0.00056	0.283732	0.451613	365.986
TAG.50.2	SUNKNOWN_7543	rs7543		1		7544	1	0.502918	0.47951	0.319202	133	0.00372926	0.283732	0.451613	365.986
TAG.50.2	SUNKNOWN_7600	rs7600		1		7601	1	0.0327581	0.856658	0.0671926	134	0.000243	0.283732	0.451613	365.986
TAG.50.2	SUNKNOWN_7861	rs7861		1		7862	1	0.0324252	0.85738	0.0668266	134	0.00024	0.283732	0.451613	365.986
TAG.50.2	SUNKNOWN_7922	rs7922		1		7923	1	0.392303	0.532198	0.273927	134	0.00290602	0.283732	0.451613	365.986
TAG.50.2	SUNKNOWN_8213	rs8213		1		8214	1	0.45193	0.502632	0.29875	133	0.00335538	0.283732	0.451613	365.986
TAG.50.2	SUNKNOWN_8216	rs8216		1		8217	1	0.539061	0.464155	0.333337	134	0.00399315	0.283732	0.451613	365.986
TAG.50.2	SUNKNOWN_8249	rs8249		1		8250	1	0.822574	0.36612	0.436377	134	0.00609331	0.283732	0.451613	365.986
TAG.50.2	SUNKNOWN_8293	rs8293		1		8294	1	0.000944	0.975538	0.0107558	134	6.99e-06	0.283732	0.451613	365.986
TAG.50.2	SUNKNOWN_8314	rs8314		1		8315	1	0.456916	0.500279	0.300788	134	0.00338466	0.283732	0.451613	365.986
TAG.50.2	SUNKNOWN_8423	rs8423		1		8424	1	0.470628	0.493929	0.306335	134	0.00348623	0.283732	0.451613	365.986
TAG.50.2	SUNKNOWN_8485	rs8485		1		8486	1	0.17404	0.677239	0.169258	134	0.00128922	0.283732	0.451613	365.986
TAG.50.2	SUNKNOWN_8513	rs8513		1		8514	1	0.0401777	0.841449	0.0749721	134	0.000298	0.283732	0.451613	365.986
TAG.50.2	SUNKNOWN_8573	rs8573		1		8574	1	1.6575	0.200246	0.698436	134	0.0122781	0.283732	0.451613	365.986
TAG.50.2	SUNKNOWN_8726	rs8726		1		8727	1	1.6575	0.200246	0.698436	134	0.0122781	0.283732	0.451613	365.986
TAG.50.2	SUNKNOWN_8803	rs8803		1		8804	1	0.82558	0.365248	0.437412	134	0.00611557	0.283732	0.451613	365.986
TAG.50.2	SUNKNOWN_8857	rs8857		1		8858	1	1.6575	0.200246	0.698436	134	0.0122781	0.283732	0.451613	365.986
TAG.50.2	SUNKNOWN_8935	rs8935		1		8936	1	0.405991	0.52514	0.279725	134	0.00300743	0.283732	0.451613	365.986
TAG.50.2	SUNKNOWN_9057	rs9057		1		9058	1	0.00130755	0.971211	0.0126866	134	9.69e-06	0.283732	0.451613	365.986
TAG.50.2	SUNKNOWN_9275	rs9275		1		9276	1	1.6575	0.200246	0.698436	134	0.0122781	0.283732	0.451613	365.986
TAG.50.2	SUNKNOWN_9456	rs9456		1		9457	1	0.125453	0.723772	0.140398	134	0.000929	0.283732	0.451613	365.986
TAG.50.2	SUNKNOWN_9466	rs9466		1		9467	1	0.125453	0.723772	0.140398	134	0.000929	0.283732	0.451613	365.986
TAG.50.2	SUNKNOWN_9469	rs9469		1		9470	1	0.125453	0.723772	0.140398	134	0.000929	0.283732	0.451613	365.986
TAG.50.2	SUNKNOWN_9568	rs9568		1		9569	1	0.49507	0.482942	0.316105	134	0.00366729	0.283732	0.451613	365.986
TAG.50.2	SUNKNOWN_9608	rs9608		1		9609	1	0.332218	0.56536	0.247675	134	0.00246094	0.283732	0.451613	365.986
TAG.50.2	SUNKNOWN_9634	rs9634		1		9635	1	0.0384519	0.844857	0.0732168	130	0.000287	0.283732	0.451613	365.986
TAG.50.2	SUNKNOWN_9663	rs9663		1		9664	1	1.41343	0.236671	0.625854	134	0.0104701	0.283732	0.451613	365.986
TAG.50.2	SUNKNOWN_9707	rs9707		1		9708	1	0.195278	0.6593	0.180917	134	0.00144654	0.283732	0.451613	365.986
TAG.50.2	SUNKNOWN_9743	rs9743		1		9744	1	0.594105	0.442257	0.354326	133	0.00441263	0.283732	0.451613	365.986
TAG.50.2	SUNKNOWN_9744	rs9744		1		9745	1	0.594105	0.442257	0.354326	133	0.00441263	0.283732	0.451613	365.986
TAG.50.2	SUNKNOWN_9768	rs9768		1		9769	1	0.594105	0.442257	0.354326	133	0.00441263	0.283732	0.451613	365.986
TAG.50.2	SUNKNOWN_9800	rs9800		1		9801	1	0.85045	0.358174	0.445906	132	0.00631813	0.283732	0.451613	365.986
TAG.50.2	SUNKNOWN_9809	rs9809		1		9810	1	1.68489	0.196647	0.706313	131	0.0125307	0.283732	0.451613	365.986
TAG.50.2	SUNKNOWN_9818	rs9818		1		9819	1	0.160743	0.689142	0.161692	133	0.0011939	0.283732	0.451613	365.986
TAG.50.2	SUNKNOWN_9841	rs9841		1		9842	1	0.956632	0.329972	0.481522	127	0.00714526	0.283732	0.451613	365.986
TAG.50.2	SUNKNOWN_9848	rs9848		1		9849	1	0.00741164	0.931545	0.0307961	119	5.64e-05	0.283732	0.451613	365.986
TAG.50.2	SUNKNOWN_9854	rs9854		1		9855	1	0.79601	0.374136	0.42697	121	0.0061622	0.283732	0.451613	365.986
TAG.50.2	SUNKNOWN_9856	rs9856		1		9857	1	0.00854048	0.926525	0.0331427	123	6.53e-05	0.283732	0.451613	365.986
TAG.50.2	SUNKNOWN_10018	rs10018		1		10019	1	0.00949289	0.922535	0.0350172	134	7.03e-05	0.283732	0.451613	365.986
TAG.50.2	SUNKNOWN_10020	rs10020		1		10021	1	1.52744	0.218743	0.660067	134	0.0113147	0.283732	0.451613	365.986
TAG.50.2	SUNKNOWN_10024	rs10024		1		10025	1	1.13853	0.287955	0.540675	134	0.0084338	0.283732	0.451613	365.986
TAG.50.2	SUNKNOWN_10026	rs10026		1		10027	1	0.693245	0.406601	0.390831	134	0.00513529	0.283732	0.451613	365.986
TAG.50.2	SUNKNOWN_10072	rs10072		1		10073	1	0.547221	0.460799	0.336488	134	0.0040536	0.283732	0.451613	365.986
TAG.50.2	SUNKNOWN_10091	rs10091		1		10092	1	0.800451	0.372625	0.428728	134	0.00592942	0.283732	0.451613	365.986
TAG.50.2	SUNKNOWN_10110	rs10110		1		10111	1	0.693245	0.406601	0.390831	134	0.00513529	0.283732	0.451613	365.986
TAG.50.2	SUNKNOWN_10119	rs10119		1		10120	1	0.693245	0.406601	0.390831	134	0.00513529	0.283732	0.451613	365.986
TAG.50.2	SUNKNOWN_10164	rs10164		1		10165	1	1.00498	0.317985	0.497593	134	0.00744449	0.283732	0.451613	365.986
TAG.50.2	SUNKNOWN_10190	rs10190		1		10191	1	1.00498	0.317985	0.497593	134	0.00744449	0.283732	0.451613	365.986
TAG.50.2	SUNKNOWN_10209	rs10209		1		10210	1	1.00498	0.317985	0.497593	134	0.00744449	0.283732	0.451613	365.986
TAG.50.2	SUNKNOWN_10219	rs10219		1		10220	1	0.106665	0.744503	0.128134	134	0.00079	0.283732	0.451613	365.986
TAG.50.2	SUNKNOWN_10249	rs10249		1		10250	1	1.00498	0.317985	0.497593	134	0.00744449	0.283732	0.451613	365.986
TAG.50.2	SUNKNOWN_10265	rs10265		1		10266	1	0.693245	0.406601	0.390831	134	0.00513529	0.283732	0.451613	365.986
TAG.50.2	SUNKNOWN_10307	rs10307		1		10308	1	1.56559	0.213131	0.671353	133	0.0116089	0.283732	0.451613	365.986
TAG.50.2	SUNKNOWN_10336	rs10336		1		10337	1	1.83775	0.177584	0.750597	134	0.0136133	0.283732	0.451613	365.986
TAG.50.2	SUNKNOWN_10367	rs10367		1		10368	1	0.0493343	0.824613	0.0837498	122	0.000378	0.283732	0.451613	365.986
TAG.50.2	SUNKNOWN_10405	rs10405		1		10406	1	0.661816	0.417544	0.379297	124	0.00503632	0.283732	0.451613	365.986
TAG.50.2	SUNKNOWN_10471	rs10471		1		10472	1	0.011459	0.914923	0.0386152	130	8.5e-05	0.283732	0.451613	365.986
TAG.50.2	SUNKNOWN_10480	rs10480		1		10481	1	1.08677	0.299169	0.524083	132	0.00805968	0.283732	0.451613	365.986
TAG.50.2	SUNKNOWN_10495	rs10495		1		10496	1	0.795801	0.374026	0.427098	133	0.00589591	0.283732	0.451613	365.986
TAG.50.2	SUNKNOWN_10496	rs10496		1		10497	1	0.795801	0.374026	0.427098	133	0.00589591	0.283732	0.451613	365.986
TAG.50.2	SUNKNOWN_10512	rs10512		1		10513	1	0.883063	0.34912	0.457025	134	0.00654139	0.283732	0.451613	365.986
TAG.50.2	SUNKNOWN_10563	rs10563		1		10564	1	0.547221	0.460799	0.336488	134	0.0040536	0.283732	0.451613	365.986
TAG.50.2	SUNKNOWN_10580	rs10580		1		10581	1	0.547221	0.460799	0.336488	134	0.0040536	0.283732	0.451613	365.986
TAG.50.2	SUNKNOWN_10610	rs10610		1		10611	1	0.55209	0.458826	0.338352	133	0.00409065	0.283732	0.451613	365.986
TAG.50.2	SUNKNOWN_10626	rs10626		1		10627	1	0.401809	0.527279	0.27796	134	0.00297644	0.283732	0.451613	365.986
TAG.50.2	SUNKNOWN_10640	rs10640		1		10641	1	0.322595	0.57104	0.243334	134	0.00238966	0.283732	0.451613	365.986
TAG.50.2	SUNKNOWN_10653	rs10653		1		10654	1	0.401809	0.527279	0.27796	134	0.00297644	0.283732	0.451613	365.986
TAG.50.2	SUNKNOWN_10675	rs10675		1		10676	1	0.721838	0.39714	0.401056	132	0.00537753	0.283732	0.451613	365.986
TAG.50.2	SUNKNOWN_10726	rs10726		1		10727	1	1.04999	0.307442	0.512237	133	0.00777829	0.283732	0.451613	365.986
TAG.50.2	SUNKNOWN_10739	rs10739		1		10740	1	0.282312	0.596111	0.224673	133	0.00209136	0.283732	0.451613	365.986
TAG.50.2	SUNKNOWN_10740	rs10740		1		10741	1	0.403048	0.526652	0.278476	133	0.00298577	0.283732	0.451613	365.986
TAG.50.2	SUNKNOWN_10741	rs10741		1		10742	1	0.403048	0.526652	0.278476	133	0.00298577	0.283732	0.451613	365.986
TAG.50.2	SUNKNOWN_10765	rs10765		1		10766	1	1.41924	0.23575	0.627548	132	0.0105417	0.283732	0.451613	365.986
TAG.50.2	SUNKNOWN_10957	rs10957		1		10958	1	1.00498	0.317985	0.497593	134	0.00744449	0.283732	0.451613	365.986
TAG.50.2	SUNKNOWN_10990	rs10990		1		10991	1	0.693245	0.406601	0.390831	134	0.00513529	0.283732	0.451613	365.986
TAG.50.2	SUNKNOWN_11251	rs11251		1		11252	1	1.00498	0.317985	0.497593	134	0.00744449	0.283732	0.451613	365.986
TAG.50.2	SUNKNOWN_11252	rs11252		1		11253	1	1.00498	0.317985	0.497593	134	0.00744449	0.283732	0.451613	365.986
TAG.50.2	SUNKNOWN_11300	rs11300		1		11301	1	1.2968	0.256909	0.590221	134	0.00960619	0.283732	0.451613	365.986
TAG.50.2	SUNKNOWN_11336	rs11336		1		11337	1	0.110552	0.740061	0.130733	133	0.000822	0.283732	0.451613	365.986
TAG.50.2	SUNKNOWN_11376	rs11376		1		11377	1	0.463702	0.49712	0.303539	134	0.00343492	0.283732	0.451613	365.986
TAG.50.2	SUNKNOWN_11377	rs11377		1		11378	1	0.463702	0.49712	0.303539	134	0.00343492	0.283732	0.451613	365.986
TAG.50.2	SUNKNOWN_11378	rs11378		1		11379	1	0.463702	0.49712	0.303539	134	0.00343492	0.283732	0.451613	365.986
TAG.50.2	SUNKNOWN_11379	rs11379		1		11380	1	0.53427	0.466153	0.331472	133	0.00396431	0.283732	0.451613	365.986
TAG.50.2	SUNKNOWN_11473	rs11473		1		11474	1	0.883792	0.34895	0.457237	132	0.0065595	0.283732	0.451613	365.986
TAG.50.2	SUNKNOWN_11582	rs11582		1		11583	1	0.137524	0.711364	0.147908	134	0.00101872	0.283732	0.451613	365.986
TAG.50.2	SUNKNOWN_12127	rs12127		1		12128	1	0.389588	0.533618	0.272769	134	0.00288592	0.283732	0.451613	365.986
TAG.50.2	SUNKNOWN_12149	rs12149		1		12150	1	0.00195017	0.964845	0.0155426	134	1.44e-05	0.283732	0.451613	365.986
TAG.50.2	SUNKNOWN_12156	rs12156		1		12157	1	0.00195017	0.964845	0.0155426	134	1.44e-05	0.283732	0.451613	365.986
TAG.50.2	SUNKNOWN_12229	rs12229		1		12230	1	0.143001	0.706118	0.151123	105	0.00115172	0.283732	0.451613	365.986
TAG.50.2	SUNKNOWN_12434	rs12434		1		12435	1	0.022051	0.882183	0.0544411	134	0.000163	0.283732	0.451613	365.986
TAG.50.2	SUNKNOWN_12446	rs12446		1		12447	1	0.022051	0.882183	0.0544411	134	0.000163	0.283732	0.451613	365.986
TAG.50.2	SUNKNOWN_12493	rs12493		1		12494	1	0.630243	0.428724	0.367822	134	0.00466859	0.283732	0.451613	365.986
TAG.50.2	SUNKNOWN_12638	rs12638		1		12639	1	0.00613725	0.937679	0.027946	134	4.55e-05	0.283732	0.451613	365.986
TAG.50.2	SUNKNOWN_12651	rs12651		1		12652	1	0.0207538	0.885677	0.0527248	134	0.000154	0.283732	0.451613	365.986
TAG.50.2	SUNKNOWN_12893	rs12893		1		12894	1	0.061292	0.804859	0.0942802	134	0.000454	0.283732	0.451613	365.986
TAG.50.2	SUNKNOWN_12939	rs12939		1		12940	1	0.022051	0.882183	0.0544411	134	0.000163	0.283732	0.451613	365.986
TAG.50.2	SUNKNOWN_12973	rs12973		1		12974	1	0.160369	0.68948	0.161479	134	0.00118795	0.283732	0.451613	365.986
TAG.50.2	SUNKNOWN_12993	rs12993		1		12994	1	0.149385	0.69976	0.155051	134	0.00110659	0.283732	0.451613	365.986
TAG.50.2	SUNKNOWN_13015	rs13015		1		13016	1	0.213207	0.645043	0.190411	134	0.00157935	0.283732	0.451613	365.986
TAG.50.2	SUNKNOWN_13017	rs13017		1		13018	1	0.213207	0.645043	0.190411	134	0.00157935	0.283732	0.451613	365.986
TAG.50.2	SUNKNOWN_13170	rs13170		1		13171	1	0.179535	0.672479	0.172321	134	0.00132993	0.283732	0.451613	365.986
TAG.50.2	SUNKNOWN_13201	rs13201		1		13202	1	0.0716432	0.789484	0.102657	110	0.000572	0.283732	0.451613	365.986
TAG.50.2	SUNKNOWN_13218	rs13218		1		13219	1	0.179535	0.672479	0.172321	134	0.00132993	0.283732	0.451613	365.986
TAG.50.2	SUNKNOWN_13314	rs13314		1		13315	1	0.0955755	0.757704	0.1205	134	0.000708	0.283732	0.451613	365.986
TAG.50.2	SUNKNOWN_13370	rs13370		1		13371	1	0.022051	0.882183	0.0544411	134	0.000163	0.283732	0.451613	365.986
TAG.50.2	SUNKNOWN_13385	rs13385		1		13386	1	0.022051	0.882183	0.0544411	134	0.000163	0.283732	0.451613	365.986
TAG.50.2	SUNKNOWN_13398	rs13398		1		13399	1	0.134426	0.714487	0.146006	134	0.000996	0.283732	0.451613	365.986
TAG.50.2	SUNKNOWN_13411	rs13411		1		13412	1	0.022051	0.882183	0.0544411	134	0.000163	0.283732	0.451613	365.986
TAG.50.2	SUNKNOWN_13630	rs13630		1		13631	1	0.022051	0.882183	0.0544411	134	0.000163	0.283732	0.451613	365.986
TAG.50.2	SUNKNOWN_13647	rs13647		1		13648	1	0.022051	0.882183	0.0544411	134	0.000163	0.283732	0.451613	365.986
TAG.50.2	SUNKNOWN_13683	rs13683		1		13684	1	8.23e-05	0.992776	0.00314865	134	6.1e-07	0.283732	0.451613	365.986
TAG.50.2	SUNKNOWN_13727	rs13727		1		13728	1	0.022051	0.882183	0.0544411	134	0.000163	0.283732	0.451613	365.986
TAG.50.2	SUNKNOWN_14353	rs14353		1		14354	1	0.227629	0.634101	0.197841	133	0.00168792	0.283732	0.451613	365.986
TAG.50.2	SUNKNOWN_14377	rs14377		1		14378	1	0.0932409	0.760589	0.11885	134	0.000691	0.283732	0.451613	365.986
TAG.50.2	SUNKNOWN_14379	rs14379		1		14380	1	0.169989	0.680806	0.166976	134	0.00125921	0.283732	0.451613	365.986
TAG.50.2	SUNKNOWN_14495	rs14495		1		14496	1	0.084902	0.771229	0.112817	134	0.000629	0.283732	0.451613	365.986
TAG.50.2	SUNKNOWN_14496	rs14496		1		14497	1	0.084902	0.771229	0.112817	134	0.000629	0.283732	0.451613	365.986
TAG.50.2	SUNKNOWN_14562	rs14562		1		14563	1	0.000181	0.989289	0.00467686	134	1.34e-06	0.283732	0.451613	365.986
TAG.50.2	SUNKNOWN_14570	rs14570		1		14571	1	0.000181	0.989289	0.00467686	134	1.34e-06	0.283732	0.451613	365.986
TAG.50.2	SUNKNOWN_14682	rs14682		1		14683	1	0.000181	0.989289	0.00467686	134	1.34e-06	0.283732	0.451613	365.986
TAG.50.2	SUNKNOWN_14698	rs14698		1		14699	1	1.35571	0.246431	0.608305	134	0.0100426	0.283732	0.451613	365.986
TAG.50.2	SUNKNOWN_14704	rs14704		1		14705	1	1.08747	0.298983	0.524353	134	0.00805553	0.283732	0.451613	365.986
TAG.50.2	SUNKNOWN_14708	rs14708		1		14709	1	0.00102996	0.974447	0.0112416	134	7.63e-06	0.283732	0.451613	365.986
TAG.50.2	SUNKNOWN_14718	rs14718		1		14719	1	0.0355672	0.850708	0.0702193	134	0.000263	0.283732	0.451613	365.986
TAG.50.2	SUNKNOWN_14768	rs14768		1		14769	1	0.204484	0.651992	0.185758	118	0.00161599	0.283732	0.451613	365.986
TAG.50.2	SUNKNOWN_14804	rs14804		1		14805	1	0.414371	0.521087	0.28309	116	0.00442818	0.283732	0.451613	365.986
TAG.50.2	SUNKNOWN_14836	rs14836		1		14837	1	0.25362	0.615403	0.21084	133	0.00188066	0.283732	0.451613	365.986
TAG.50.2	SUNKNOWN_14865	rs14865		1		14866	1	0.0023221	0.961641	0.0169871	134	1.72e-05	0.283732	0.451613	365.986
TAG.50.2	SUNKNOWN_14904	rs14904		1		14905	1	0.496723	0.482214	0.31676	134	0.00367953	0.283732	0.451613	365.986
TAG.50.2	SUNKNOWN_14955	rs14955		1		14956	1	0.288283	0.592448	0.22735	111	0.00312232	0.283732	0.451613	365.986
TAG.50.2	SUNKNOWN_14959	rs14959		1		14960	1	0.555217	0.457858	0.339269	110	0.00602663	0.283732	0.451613	365.986
TAG.50.2	SUNKNOWN_14970	rs14970		1		14971	1	1.00178	0.31918	0.495964	110	0.0108123	0.283732	0.451613	365.986
TAG.50.2	SUNKNOWN_14983	rs14983		1		14984	1	0.762394	0.384573	0.415021	110	0.0082469	0.283732	0.451613	365.986
TAG.50.2	SUNKNOWN_14993	rs14993		1		14994	1	1.11827	0.292741	0.533516	109	0.0122071	0.283732	0.451613	365.986
TAG.50.2	SUNKNOWN_15031	rs15031		1		15032	1	2.45793	0.119779	0.921619	116	0.0192947	0.283732	0.451613	365.986
TAG.50.2	SUNKNOWN_15053	rs15053		1		15054	1	0.544691	0.462052	0.335309	116	0.00428209	0.283732	0.451613	365.986
TAG.50.2	SUNKNOWN_15062	rs15062		1		15063	1	1.16822	0.282174	0.549482	113	0.00922331	0.283732	0.451613	365.986
TAG.50.2	SUNKNOWN_15095	rs15095		1		15096	1	0.358185	0.550758	0.259039	114	0.00388944	0.283732	0.451613	365.986
TAG.50.2	SUNKNOWN_15133	rs15133		1		15134	1	0.0250302	0.874579	0.0582008	116	0.000196	0.283732	0.451613	365.986
TAG.50.2	SUNKNOWN_15142	rs15142		1		15143	1	0.316055	0.575132	0.240232	115	0.00248505	0.283732	0.451613	365.986
TAG.50.2	SUNKNOWN_15146	rs15146		1		15147	1	0.300955	0.584295	0.233368	126	0.00226277	0.283732	0.451613	365.986
TAG.50.2	SUNKNOWN_16439	rs16439		1		16440	1	0.021481	0.883742	0.0536745	116	0.000227	0.283732	0.451613	365.986
TAG.50.2	SUNKNOWN_16446	rs16446		1		16447	1	0.0114878	0.914841	0.0386546	115	0.000122	0.283732	0.451613	365.986
TAG.50.2	SUNKNOWN_16516	rs16516		1		16517	1	0.18914	0.66457	0.177459	105	0.00210615	0.283732	0.451613	365.986
TAG.50.2	SUNKNOWN_16525	rs16525		1		16526	1	0.00258324	0.959565	0.0179257	106	2.88e-05	0.283732	0.451613	365.986
TAG.50.2	SUNKNOWN_16549	rs16549		1		16550	1	0.127729	0.721509	0.141758	111	0.00140275	0.283732	0.451613	365.986
TAG.50.2	SUNKNOWN_18706	rs18706		1		18707	1	0.570962	0.451478	0.345364	116	0.00616036	0.283732	0.451613	365.986
TAG.50.2	SUNKNOWN_19153	rs19153		1		19154	1	0.221522	0.639022	0.194484	95	0.00250628	0.283732	0.451613	365.986
TAG.50.2	SUNKNOWN_19154	rs19154		1		19155	1	0.0150627	0.902594	0.0445073	95	0.000171	0.283732	0.451613	365.986
TAG.50.2	SUNKNOWN_19272	rs19272		1		19273	1	1.46004	0.229403	0.639401	120	0.0150138	0.283732	0.451613	365.986
TAG.50.2	SUNKNOWN_19289	rs19289		1		19290	1	0.0589492	0.808621	0.0922551	114	0.00062	0.283732	0.451613	365.986
TAG.50.2	SUNKNOWN_19366	rs19366		1		19367	1	0.558568	0.456337	0.340714	122	0.00569798	0.283732	0.451613	365.986
TAG.50.2	SUNKNOWN_19697	rs19697		1		19698	1	0.00742873	0.931455	0.0308379	128	5.56e-05	0.283732	0.451613	365.986
TAG.50.2	SUNKNOWN_19725	rs19725		1		19726	1	0.556863	0.456974	0.340108	126	0.00419701	0.283732	0.451613	365.986
TAG.50.2	SUNKNOWN_19760	rs19760		1		19761	1	0.145453	0.703623	0.15266	120	0.0011161	0.283732	0.451613	365.986
TAG.50.2	SUNKNOWN_19871	rs19871		1		19872	1	1.26638	0.26275	0.580457	122	0.0129362	0.283732	0.451613	365.986
TAG.50.2	SUNKNOWN_20176	rs20176		1		20177	1	1.24749	0.266191	0.574806	129	0.012637	0.283732	0.451613	365.986
TAG.50.2	SUNKNOWN_20224	rs20224		1		20225	1	0.103215	0.748555	0.125776	127	0.00106558	0.283732	0.451613	365.986
TAG.50.2	SUNKNOWN_20236	rs20236		1		20237	1	0.988441	0.322267	0.491784	117	0.0105016	0.283732	0.451613	365.986
TAG.50.2	SUNKNOWN_20257	rs20257		1		20258	1	2.57779	0.110979	0.954757	126	0.0261686	0.283732	0.451613	365.986
TAG.50.2	SUNKNOWN_20259	rs20259		1		20260	1	2.77448	0.0983646	1.00716	126	0.0281653	0.283732	0.451613	365.986
TAG.50.2	SUNKNOWN_20262	rs20262		1		20263	1	0.010366	0.919069	0.0366518	129	0.000104	0.283732	0.451613	365.986
TAG.50.2	SUNKNOWN_20279	rs20279		1		20280	1	0.00368366	0.951699	0.0215004	132	2.75e-05	0.283732	0.451613	365.986
TAG.50.2	SUNKNOWN_20283	rs20283		1		20284	1	0.049599	0.82412	0.0840094	132	0.000369	0.283732	0.451613	365.986
TAG.50.2	SUNKNOWN_20303	rs20303		1		20304	1	0.0010702	0.973954	0.0114615	132	7.95e-06	0.283732	0.451613	365.986
TAG.50.2	SUNKNOWN_20368	rs20368	m11472	1	6709457	20369	1	0.0306206	0.861366	0.0648122	133	0.000228	0.283732	0.451613	365.986
TAG.50.2	SUNKNOWN_20389	rs20389		1		20390	1	0.0216176	0.883338	0.0538729	134	0.00016	0.283732	0.451613	365.986
TAG.50.2	SUNKNOWN_20419	rs20419		1		20420	1	0.924217	0.338169	0.470867	134	0.00684623	0.283732	0.451613	365.986
TAG.50.2	SUNKNOWN_20486	rs20486		1		20487	1	0.0713591	0.789795	0.102486	134	0.000529	0.283732	0.451613	365.986
TAG.50.2	SUNKNOWN_20492	rs20492		1		20493	1	1.22569	0.270307	0.568143	134	0.00907943	0.283732	0.451613	365.986
TAG.50.2	SUNKNOWN_20540	rs20540		1		20541	1	1.12045	0.292424	0.533987	103	0.0126878	0.283732	0.451613	365.986
TAG.50.2	SUNKNOWN_20553	rs20553		1		20554	1	0.00310192	0.955698	0.0196792	103	3.51e-05	0.283732	0.451613	365.986
TAG.50.2	SUNKNOWN_20557	rs20557		1		20558	1	0.389692	0.533912	0.27253	103	0.00441283	0.283732	0.451613	365.986
TAG.50.2	SUNKNOWN_20560	rs20560		1		20561	1	1.1778	0.280466	0.55212	103	0.0133373	0.283732	0.451613	365.986
TAG.50.2	SUNKNOWN_20567	rs20567		1		20568	1	1.8704	0.174557	0.758062	103	0.0211802	0.283732	0.451613	365.986
TAG.50.2	SUNKNOWN_20568	rs20568		1		20569	1	1.8704	0.174557	0.758062	103	0.0211802	0.283732	0.451613	365.986
TAG.50.2	SUNKNOWN_20576	rs20576		1		20577	1	0.581902	0.4474	0.349304	103	0.00658939	0.283732	0.451613	365.986
TAG.50.2	SUNKNOWN_20588	rs20588		1		20589	1	1.27616	0.261429	0.582645	101	0.0144855	0.283732	0.451613	365.986
TAG.50.2	SUNKNOWN_20592	rs20592		1		20593	1	0.000189	0.98906	0.00477748	100	2.15e-06	0.283732	0.451613	365.986
TAG.50.2	SUNKNOWN_20611	rs20611		1		20612	1	0.0854928	0.770599	0.113171	104	0.000962	0.283732	0.451613	365.986
TAG.50.2	SUNKNOWN_20717	rs20717		1		20718	1	0.420825	0.517679	0.28594	134	0.00311731	0.283732	0.451613	365.986
TAG.50.2	SUNKNOWN_20746	rs20746		1		20747	1	0.694564	0.406169	0.391293	133	0.00515036	0.283732	0.451613	365.986
TAG.50.2	SUNKNOWN_20750	rs20750		1		20751	1	0.65506	0.419811	0.376946	133	0.00485744	0.283732	0.451613	365.986
TAG.50.2	SUNKNOWN_20863	rs20863		1		20864	1	0.164648	0.685585	0.163938	134	0.00121965	0.283732	0.451613	365.986
TAG.50.2	SUNKNOWN_21147	rs21147		1		21148	1	0.00563238	0.940292	0.0267373	134	4.17e-05	0.283732	0.451613	365.986
TAG.50.2	SUNKNOWN_21171	rs21171		1		21172	1	0.021362	0.884025	0.0535353	134	0.000158	0.283732	0.451613	365.986
TAG.50.2	SUNKNOWN_21192	rs21192		1		21193	1	0.625936	0.430313	0.366215	133	0.00467915	0.283732	0.451613	365.986
TAG.50.2	SUNKNOWN_21193	rs21193		1		21194	1	0.625936	0.430313	0.366215	133	0.00467915	0.283732	0.451613	365.986
TAG.50.2	SUNKNOWN_21195	rs21195		1		21196	1	0.405436	0.525424	0.27949	134	0.00300331	0.283732	0.451613	365.986
TAG.50.2	SUNKNOWN_21196	rs21196		1		21197	1	0.405436	0.525424	0.27949	134	0.00300331	0.283732	0.451613	365.986
TAG.50.2	SUNKNOWN_21257	rs21257		1		21258	1	0.00944277	0.922739	0.0349211	134	6.99e-05	0.283732	0.451613	365.986
TAG.50.2	SUNKNOWN_21306	rs21306		1		21307	1	0.517281	0.473315	0.32485	133	0.00383577	0.283732	0.451613	365.986
TAG.50.2	SUNKNOWN_21357	rs21357		1		21358	1	4.92454	0.0285118	1.54498	116	0.038826	0.283732	0.451613	365.986
TAG.50.2	SUNKNOWN_21396	rs21396		1		21397	1	0.432268	0.51229	0.290484	112	0.00472577	0.283732	0.451613	365.986
TAG.50.2	SUNKNOWN_21447	rs21447		1		21448	1	3.08289	0.0820639	1.08585	109	0.0248919	0.283732	0.451613	365.986
TAG.50.2	SUNKNOWN_21480	rs21480		1		21481	1	0.0890153	0.766001	0.115771	114	0.000697	0.283732	0.451613	365.986
TAG.50.2	SUNKNOWN_21496	rs21496		1		21497	1	1.85891	0.175535	0.755636	115	0.0145767	0.283732	0.451613	365.986
TAG.50.2	SUNKNOWN_21507	rs21507		1		21508	1	3.10009	0.0810926	1.09102	114	0.0246031	0.283732	0.451613	365.986
TAG.50.2	SUNKNOWN_21515	rs21515		1		21516	1	3.83962	0.0527059	1.27814	110	0.0307723	0.283732	0.451613	365.986
TAG.50.2	SUNKNOWN_21518	rs21518		1		21519	1	0.019999	0.887811	0.0516796	110	0.00016	0.283732	0.451613	365.986
TAG.50.2	SUNKNOWN_21529	rs21529		1		21530	1	11.9248	0.000808	3.09266	107	0.0959531	0.283732	0.451613	365.986
TAG.50.2	SUNKNOWN_21540	rs21540		1		21541	1	6.14418	0.0148411	1.82853	106	0.0495433	0.283732	0.451613	365.986
TAG.50.2	SUNKNOWN_21551	rs21551		1		21552	1	8.28883	0.00490799	2.3091	102	0.068979	0.283732	0.451613	365.986
TAG.50.2	SUNKNOWN_21559	rs21559		1		21560	1	4.37553	0.0393073	1.40553	94	0.0371826	0.283732	0.451613	365.986
TAG.50.2	SUNKNOWN_21592	rs21592		1		21593	1	2.18088	0.14376	0.842361	83	0.0264946	0.283732	0.451613	365.986
TAG.50.2	SUNKNOWN_21593	rs21593		1		21594	1	2.18088	0.14376	0.842361	83	0.0264946	0.283732	0.451613	365.986
TAG.50.2	SUNKNOWN_21594	rs21594		1		21595	1	2.18088	0.14376	0.842361	83	0.0264946	0.283732	0.451613	365.986
TAG.50.2	SUNKNOWN_21595	rs21595		1		21596	1	3.14661	0.0800384	1.0967	82	0.0377676	0.283732	0.451613	365.986
TAG.50.2	SUNKNOWN_21596	rs21596		1		21597	1	3.05614	0.0843177	1.07408	84	0.0366723	0.283732	0.451613	365.986
TAG.50.2	SUNKNOWN_21597	rs21597		1		21598	1	3.05614	0.0843177	1.07408	84	0.0366723	0.283732	0.451613	365.986
TAG.50.2	SUNKNOWN_21598	rs21598		1		21599	1	3.05614	0.0843177	1.07408	84	0.0366723	0.283732	0.451613	365.986
TAG.50.2	SUNKNOWN_21599	rs21599		1		21600	1	3.05614	0.0843177	1.07408	84	0.0366723	0.283732	0.451613	365.986
TAG.50.2	SUNKNOWN_21600	rs21600		1		21601	1	3.07944	0.0832145	1.0798	83	0.0369503	0.283732	0.451613	365.986
TAG.50.2	SUNKNOWN_21601	rs21601		1		21602	1	3.05614	0.0843177	1.07408	84	0.0366723	0.283732	0.451613	365.986
TAG.50.2	SUNKNOWN_21602	rs21602		1		21603	1	3.05614	0.0843177	1.07408	84	0.0366723	0.283732	0.451613	365.986
TAG.50.2	SUNKNOWN_21603	rs21603		1		21604	1	3.05614	0.0843177	1.07408	84	0.0366723	0.283732	0.451613	365.986
TAG.50.2	SUNKNOWN_21604	rs21604		1		21605	1	3.05614	0.0843177	1.07408	84	0.0366723	0.283732	0.451613	365.986
TAG.50.2	SUNKNOWN_21605	rs21605		1		21606	1	3.05614	0.0843177	1.07408	84	0.0366723	0.283732	0.451613	365.986
TAG.50.2	SUNKNOWN_21606	rs21606		1		21607	1	3.07944	0.0832145	1.0798	83	0.0369503	0.283732	0.451613	365.986
TAG.50.2	SUNKNOWN_21607	rs21607		1		21608	1	3.05614	0.0843177	1.07408	84	0.0366723	0.283732	0.451613	365.986
TAG.50.2	SUNKNOWN_21608	rs21608		1		21609	1	3.05614	0.0843177	1.07408	84	0.0366723	0.283732	0.451613	365.986
TAG.50.2	SUNKNOWN_21609	rs21609		1		21610	1	3.05614	0.0843177	1.07408	84	0.0366723	0.283732	0.451613	365.986
TAG.50.2	SUNKNOWN_21610	rs21610		1		21611	1	3.05614	0.0843177	1.07408	84	0.0366723	0.283732	0.451613	365.986
TAG.50.2	SUNKNOWN_21611	rs21611		1		21612	1	3.05512	0.084418	1.07356	83	0.0366614	0.283732	0.451613	365.986
TAG.50.2	SUNKNOWN_21612	rs21612		1		21613	1	3.05512	0.084418	1.07356	83	0.0366614	0.283732	0.451613	365.986
TAG.50.2	SUNKNOWN_21613	rs21613		1		21614	1	3.05512	0.084418	1.07356	83	0.0366614	0.283732	0.451613	365.986
TAG.50.2	SUNKNOWN_21614	rs21614		1		21615	1	3.05512	0.084418	1.07356	83	0.0366614	0.283732	0.451613	365.986
TAG.50.2	SUNKNOWN_21615	rs21615		1		21616	1	3.05512	0.084418	1.07356	83	0.0366614	0.283732	0.451613	365.986
TAG.50.2	SUNKNOWN_21616	rs21616		1		21617	1	3.05512	0.084418	1.07356	83	0.0366614	0.283732	0.451613	365.986
TAG.50.2	SUNKNOWN_21617	rs21617		1		21618	1	3.07931	0.0832718	1.0795	82	0.0369501	0.283732	0.451613	365.986
TAG.50.2	SUNKNOWN_21618	rs21618		1		21619	1	3.05512	0.084418	1.07356	83	0.0366614	0.283732	0.451613	365.986
TAG.50.2	SUNKNOWN_21619	rs21619		1		21620	1	3.05512	0.084418	1.07356	83	0.0366614	0.283732	0.451613	365.986
TAG.50.2	SUNKNOWN_21620	rs21620		1		21621	1	3.05512	0.084418	1.07356	83	0.0366614	0.283732	0.451613	365.986
TAG.50.2	SUNKNOWN_21621	rs21621		1		21622	1	3.05512	0.084418	1.07356	83	0.0366614	0.283732	0.451613	365.986
TAG.50.2	SUNKNOWN_21622	rs21622		1		21623	1	3.05512	0.084418	1.07356	83	0.0366614	0.283732	0.451613	365.986
TAG.50.2	SUNKNOWN_21623	rs21623		1		21624	1	3.05512	0.084418	1.07356	83	0.0366614	0.283732	0.451613	365.986
TAG.50.2	SUNKNOWN_21624	rs21624		1		21625	1	3.05512	0.084418	1.07356	83	0.0366614	0.283732	0.451613	365.986
TAG.50.2	SUNKNOWN_21625	rs21625		1		21626	1	3.07931	0.0832718	1.0795	82	0.0369501	0.283732	0.451613	365.986
TAG.50.2	SUNKNOWN_21626	rs21626		1		21627	1	3.05512	0.084418	1.07356	83	0.0366614	0.283732	0.451613	365.986
TAG.50.2	SUNKNOWN_21627	rs21627		1		21628	1	3.05512	0.084418	1.07356	83	0.0366614	0.283732	0.451613	365.986
TAG.50.2	SUNKNOWN_21628	rs21628		1		21629	1	3.11798	0.081397	1.08939	82	0.0374271	0.283732	0.451613	365.986
TAG.50.2	SUNKNOWN_21629	rs21629		1		21630	1	3.05512	0.084418	1.07356	83	0.0366614	0.283732	0.451613	365.986
TAG.50.2	SUNKNOWN_21630	rs21630		1		21631	1	3.05512	0.084418	1.07356	83	0.0366614	0.283732	0.451613	365.986
TAG.50.2	SUNKNOWN_21631	rs21631		1		21632	1	3.05512	0.084418	1.07356	83	0.0366614	0.283732	0.451613	365.986
TAG.50.2	SUNKNOWN_21632	rs21632		1		21633	1	3.05512	0.084418	1.07356	83	0.0366614	0.283732	0.451613	365.986
TAG.50.2	SUNKNOWN_21633	rs21633		1		21634	1	3.05512	0.084418	1.07356	83	0.0366614	0.283732	0.451613	365.986
TAG.50.2	SUNKNOWN_21634	rs21634		1		21635	1	3.05512	0.084418	1.07356	83	0.0366614	0.283732	0.451613	365.986
TAG.50.2	SUNKNOWN_21635	rs21635		1		21636	1	3.05512	0.084418	1.07356	83	0.0366614	0.283732	0.451613	365.986
TAG.50.2	SUNKNOWN_21636	rs21636		1		21637	1	3.07931	0.0832718	1.0795	82	0.0369501	0.283732	0.451613	365.986
TAG.50.2	SUNKNOWN_21637	rs21637		1		21638	1	3.05512	0.084418	1.07356	83	0.0366614	0.283732	0.451613	365.986
TAG.50.2	SUNKNOWN_21638	rs21638		1		21639	1	3.05512	0.084418	1.07356	83	0.0366614	0.283732	0.451613	365.986
TAG.50.2	SUNKNOWN_21639	rs21639		1		21640	1	2.18307	0.143615	0.8428	82	0.0265229	0.283732	0.451613	365.986
TAG.50.2	SUNKNOWN_21640	rs21640		1		21641	1	2.18307	0.143615	0.8428	82	0.0265229	0.283732	0.451613	365.986
TAG.50.2	SUNKNOWN_21641	rs21641		1		21642	1	2.24737	0.137878	0.860504	83	0.0272552	0.283732	0.451613	365.986
TAG.50.2	SUNKNOWN_21642	rs21642		1		21643	1	2.24737	0.137878	0.860504	83	0.0272552	0.283732	0.451613	365.986
TAG.50.2	SUNKNOWN_21643	rs21643		1		21644	1	2.24737	0.137878	0.860504	83	0.0272552	0.283732	0.451613	365.986
TAG.50.2	SUNKNOWN_21644	rs21644		1		21645	1	2.24737	0.137878	0.860504	83	0.0272552	0.283732	0.451613	365.986
TAG.50.2	SUNKNOWN_21645	rs21645		1		21646	1	2.24737	0.137878	0.860504	83	0.0272552	0.283732	0.451613	365.986
TAG.50.2	SUNKNOWN_21646	rs21646		1		21647	1	2.24737	0.137878	0.860504	83	0.0272552	0.283732	0.451613	365.986
TAG.50.2	SUNKNOWN_21647	rs21647		1		21648	1	2.24737	0.137878	0.860504	83	0.0272552	0.283732	0.451613	365.986
TAG.50.2	SUNKNOWN_21648	rs21648		1		21649	1	2.24737	0.137878	0.860504	83	0.0272552	0.283732	0.451613	365.986
TAG.50.2	SUNKNOWN_21649	rs21649		1		21650	1	2.24737	0.137878	0.860504	83	0.0272552	0.283732	0.451613	365.986
TAG.50.2	SUNKNOWN_21650	rs21650		1		21651	1	2.27157	0.135858	0.866914	82	0.0275483	0.283732	0.451613	365.986
TAG.50.2	SUNKNOWN_21651	rs21651		1		21652	1	2.24737	0.137878	0.860504	83	0.0272552	0.283732	0.451613	365.986
TAG.50.2	SUNKNOWN_21652	rs21652		1		21653	1	2.24737	0.137878	0.860504	83	0.0272552	0.283732	0.451613	365.986
TAG.50.2	SUNKNOWN_21653	rs21653		1		21654	1	2.24737	0.137878	0.860504	83	0.0272552	0.283732	0.451613	365.986
TAG.50.2	SUNKNOWN_21654	rs21654		1		21655	1	2.24737	0.137878	0.860504	83	0.0272552	0.283732	0.451613	365.986
TAG.50.2	SUNKNOWN_21655	rs21655		1		21656	1	2.24737	0.137878	0.860504	83	0.0272552	0.283732	0.451613	365.986
TAG.50.2	SUNKNOWN_21656	rs21656		1		21657	1	2.24737	0.137878	0.860504	83	0.0272552	0.283732	0.451613	365.986
TAG.50.2	SUNKNOWN_21657	rs21657		1		21658	1	2.18241	0.143622	0.842778	83	0.0264457	0.283732	0.451613	365.986
TAG.50.2	SUNKNOWN_21661	rs21661		1		21662	1	2.25795	0.137074	0.863045	81	0.0279045	0.283732	0.451613	365.986
TAG.50.2	SUNKNOWN_21672	rs21672		1		21673	1	2.17655	0.144259	0.840856	81	0.0269456	0.283732	0.451613	365.986
TAG.50.2	SUNKNOWN_21694	rs21694		1		21695	1	0.221342	0.639196	0.194366	92	0.00257663	0.283732	0.451613	365.986
TAG.50.2	SUNKNOWN_21695	rs21695		1		21696	1	0.889915	0.347971	0.458457	97	0.00986298	0.283732	0.451613	365.986
TAG.50.2	SUNKNOWN_21696	rs21696		1		21697	1	0.889915	0.347971	0.458457	97	0.00986298	0.283732	0.451613	365.986
TAG.50.2	SUNKNOWN_21697	rs21697		1		21698	1	0.889915	0.347971	0.458457	97	0.00986298	0.283732	0.451613	365.986
TAG.50.2	SUNKNOWN_21716	rs21716		1		21717	1	0.0214081	0.88397	0.0535624	104	0.000172	0.283732	0.451613	365.986
TAG.50.2	SUNKNOWN_21758	rs21758		1		21759	1	0.164425	0.685981	0.163688	105	0.00182816	0.283732	0.451613	365.986
TAG.50.2	SUNKNOWN_21781	rs21781		1		21782	1	0.0352387	0.851421	0.0698554	122	0.000365	0.283732	0.451613	365.986
TAG.50.2	SUNKNOWN_21783	rs21783		1		21784	1	0.0502554	0.82298	0.0846109	132	0.000375	0.283732	0.451613	365.986
TAG.50.2	SUNKNOWN_21799	rs21799		1		21800	1	0.183656	0.66897	0.174593	133	0.00136255	0.283732	0.451613	365.986
TAG.50.2	SUNKNOWN_21832	rs21832		1		21833	1	0.602454	0.439075	0.357461	133	0.00447475	0.283732	0.451613	365.986
TAG.50.2	SUNKNOWN_21842	rs21842		1		21843	1	0.000734	0.978423	0.0094732	133	5.45e-06	0.283732	0.451613	365.986
TAG.50.2	SUNKNOWN_21844	rs21844		1		21845	1	0.0630394	0.802155	0.095742	134	0.000467	0.283732	0.451613	365.986
TAG.50.2	SUNKNOWN_21933	rs21933		1	6711005	21934	1	0.00542311	0.94141	0.026221	133	4.02e-05	0.283732	0.451613	365.986
TAG.50.2	SUNKNOWN_22410	rs22410		1		22411	1	0.0122641	0.911992	0.0400091	134	9.08e-05	0.283732	0.451613	365.986
TAG.50.2	SUNKNOWN_22468	rs22468		1		22469	1	0.000181	0.989289	0.00467686	134	1.34e-06	0.283732	0.451613	365.986
TAG.50.2	SUNKNOWN_22527	rs22527	m11475	1	6711601	22528	1	0.000181	0.989289	0.00467686	134	1.34e-06	0.283732	0.451613	365.986
TAG.50.2	SUNKNOWN_22591	rs22591		1		22592	1	0.144623	0.704354	0.152209	134	0.00107131	0.283732	0.451613	365.986
TAG.50.2	SUNKNOWN_22666	rs22666		1		22667	1	0.50841	0.477116	0.321376	134	0.0037661	0.283732	0.451613	365.986
TAG.50.2	SUNKNOWN_22715	rs22715		1		22716	1	0.0122641	0.911992	0.0400091	134	9.08e-05	0.283732	0.451613	365.986
TAG.50.2	SUNKNOWN_22807	rs22807		1		22808	1	0.0447732	0.832756	0.0794824	134	0.000332	0.283732	0.451613	365.986
TAG.50.2	SUNKNOWN_22889	rs22889		1		22890	1	0.144623	0.704354	0.152209	134	0.00107131	0.283732	0.451613	365.986
TAG.50.2	SUNKNOWN_22905	rs22905		1		22906	1	0.256625	0.613313	0.212318	134	0.00190097	0.283732	0.451613	365.986
TAG.50.2	SUNKNOWN_22906	rs22906		1		22907	1	0.256625	0.613313	0.212318	134	0.00190097	0.283732	0.451613	365.986
TAG.50.2	SUNKNOWN_22908	rs22908		1		22909	1	1.428	0.234284	0.630257	134	0.010578	0.283732	0.451613	365.986
TAG.50.2	SUNKNOWN_23461	rs23461		1		23462	1	0.15592	0.693593	0.158895	134	0.00115499	0.283732	0.451613	365.986
TAG.50.2	SUNKNOWN_23667	rs23667		1		23668	1	0.022051	0.882183	0.0544411	134	0.000163	0.283732	0.451613	365.986
TAG.50.2	SUNKNOWN_23778	rs23778		1		23779	1	0.0309054	0.860734	0.0651312	131	0.00023	0.283732	0.451613	365.986
TAG.50.2	SUNKNOWN_23820	rs23820		1		23821	1	0.0201818	0.887255	0.0519513	132	0.00015	0.283732	0.451613	365.986
TAG.50.2	SUNKNOWN_24472	rs24472		1		24473	1	0.00107751	0.973864	0.0115015	134	7.98e-06	0.283732	0.451613	365.986
TAG.50.2	SUNKNOWN_24541	rs24541		1		24542	1	0.022051	0.882183	0.0544411	134	0.000163	0.283732	0.451613	365.986
TAG.50.2	SUNKNOWN_24582	rs24582		1		24583	1	3.02e-05	0.995621	0.00190577	133	2.24e-07	0.283732	0.451613	365.986
TAG.50.2	SUNKNOWN_25132	rs25132		1		25133	1	0.0067228	0.93478	0.0292908	134	4.98e-05	0.283732	0.451613	365.986
TAG.50.2	SUNKNOWN_25172	rs25172		1		25173	1	0.792156	0.375106	0.425846	134	0.00586798	0.283732	0.451613	365.986
TAG.50.2	SUNKNOWN_25173	rs25173		1		25174	1	0.792156	0.375106	0.425846	134	0.00586798	0.283732	0.451613	365.986
TAG.50.2	SUNKNOWN_25204	rs25204		1		25205	1	0.963409	0.328167	0.483905	134	0.00713656	0.283732	0.451613	365.986
TAG.50.2	SUNKNOWN_25230	rs25230		1		25231	1	0.00914473	0.923964	0.0343448	134	6.77e-05	0.283732	0.451613	365.986
TAG.50.2	SUNKNOWN_25240	rs25240		1		25241	1	5.25e-05	0.994229	0.0025134	133	3.89e-07	0.283732	0.451613	365.986
TAG.50.2	SUNKNOWN_25271	rs25271		1		25272	1	0.256625	0.613313	0.212318	134	0.00190097	0.283732	0.451613	365.986
TAG.50.2	SUNKNOWN_25279	rs25279		1		25280	1	1.36996	0.243976	0.612653	134	0.0101481	0.283732	0.451613	365.986
TAG.50.2	SUNKNOWN_25354	rs25354		1		25355	1	0.0439135	0.834348	0.0786529	133	0.000326	0.283732	0.451613	365.986
TAG.50.2	SUNKNOWN_25366	rs25366		1		25367	1	0.0439135	0.834348	0.0786529	133	0.000326	0.283732	0.451613	365.986
TAG.50.2	SUNKNOWN_25397	rs25397		1		25398	1	0.061292	0.804859	0.0942802	134	0.000454	0.283732	0.451613	365.986
TAG.50.2	SUNKNOWN_25403	rs25403		1		25404	1	0.061292	0.804859	0.0942802	134	0.000454	0.283732	0.451613	365.986
TAG.50.2	SUNKNOWN_25465	rs25465		1		25466	1	0.0439135	0.834348	0.0786529	133	0.000326	0.283732	0.451613	365.986
TAG.50.2	SUNKNOWN_25751	rs25751		1		25752	1	0.061292	0.804859	0.0942802	134	0.000454	0.283732	0.451613	365.986
TAG.50.2	SUNKNOWN_25756	rs25756		1		25757	1	0.834907	0.362562	0.440617	134	0.00618466	0.283732	0.451613	365.986
TAG.50.2	SUNKNOWN_25831	rs25831		1		25832	1	3.58754	0.0604886	1.21833	132	0.0266918	0.283732	0.451613	365.986
TAG.50.2	SUNKNOWN_25834	rs25834		1		25835	1	1.73416	0.190289	0.720586	130	0.0129116	0.283732	0.451613	365.986
TAG.50.2	SUNKNOWN_25840	rs25840		1		25841	1	0.669351	0.41486	0.382098	128	0.00500256	0.283732	0.451613	365.986
TAG.50.2	SUNKNOWN_25910	rs25910		1		25911	1	0.597827	0.440995	0.355567	120	0.00463822	0.283732	0.451613	365.986
TAG.50.2	SUNKNOWN_25965	rs25965	m11481	1	6715028	25966	1	0.0125098	0.911119	0.0404251	134	9.27e-05	0.283732	0.451613	365.986
TAG.50.2	SUNKNOWN_26001	rs26001		1		26002	1	0.557847	0.456488	0.340571	134	0.00413231	0.283732	0.451613	365.986
TAG.50.2	SUNKNOWN_26033	rs26033		1		26034	1	0.039646	0.842488	0.0744364	134	0.000294	0.283732	0.451613	365.986
TAG.50.2	SUNKNOWN_26061	rs26061		1		26062	1	0.0163179	0.898552	0.0464566	134	0.000121	0.283732	0.451613	365.986
TAG.50.2	SUNKNOWN_26063	rs26063	m11482	1	6715126	26064	1	0.989734	0.32167	0.49259	134	0.00733156	0.283732	0.451613	365.986
TAG.50.2	SUNKNOWN_26071	rs26071		1		26072	1	0.154465	0.694973	0.158032	130	0.00115857	0.283732	0.451613	365.986
TAG.50.2	SUNKNOWN_26091	rs26091		1		26092	1	1.45622	0.230097	0.638088	116	0.0155558	0.283732	0.451613	365.986
TAG.50.2	SUNKNOWN_26092	rs26092		1		26093	1	0.635406	0.427051	0.36952	118	0.00660887	0.283732	0.451613	365.986
TAG.50.2	SUNKNOWN_26097	rs26097		1		26098	1	1.32843	0.251319	0.599774	128	0.0135423	0.283732	0.451613	365.986
TAG.50.2	SUNKNOWN_26126	rs26126		1		26127	1	0.0551818	0.814668	0.0890196	129	0.000418	0.283732	0.451613	365.986
TAG.50.2	SUNKNOWN_26154	rs26154		1		26155	1	1.28929	0.25852	0.587506	121	0.00985219	0.283732	0.451613	365.986
TAG.50.2	SUNKNOWN_26155	rs26155		1		26156	1	1.03727	0.31054	0.507882	123	0.00792109	0.283732	0.451613	365.986
TAG.50.2	SUNKNOWN_26156	rs26156		1		26157	1	0.637733	0.426124	0.370464	124	0.00485928	0.283732	0.451613	365.986
TAG.50.2	SUNKNOWN_26157	rs26157		1		26158	1	0.432384	0.512102	0.290643	123	0.00329912	0.283732	0.451613	365.986
TAG.50.2	SUNKNOWN_26325	rs26325		1		26326	1	1.12181	0.292243	0.534255	99	0.0125383	0.283732	0.451613	365.986
TAG.50.2	SUNKNOWN_26389	rs26389		1		26390	1	0.236854	0.62774	0.20222	90	0.00286335	0.283732	0.451613	365.986
TAG.50.2	SUNKNOWN_26450	rs26450		1		26451	1	0.00157188	0.96846	0.0139185	98	1.84e-05	0.283732	0.451613	365.986
TAG.50.2	SUNKNOWN_26458	rs26458		1		26459	1	1.55357	0.215706	0.666138	99	0.0175517	0.283732	0.451613	365.986
TAG.50.2	SUNKNOWN_26471	rs26471		1		26472	1	0.589594	0.444461	0.352167	101	0.00661362	0.283732	0.451613	365.986
TAG.50.2	SUNKNOWN_26478	rs26478		1		26479	1	0.673218	0.413883	0.383122	105	0.00743736	0.283732	0.451613	365.986
TAG.50.2	SUNKNOWN_26520	rs26520		1		26521	1	0.317125	0.574318	0.240847	134	0.00234913	0.283732	0.451613	365.986
TAG.50.2	SUNKNOWN_26558	rs26558		1		26559	1	1.57586	0.211627	0.674428	134	0.0116733	0.283732	0.451613	365.986
TAG.50.2	SUNKNOWN_26569	rs26569		1		26570	1	1.14432	0.286739	0.542513	134	0.00847665	0.283732	0.451613	365.986
TAG.50.2	SUNKNOWN_26570	rs26570		1		26571	1	1.14432	0.286739	0.542513	134	0.00847665	0.283732	0.451613	365.986
TAG.50.2	SUNKNOWN_26571	rs26571		1		26572	1	0.556478	0.45704	0.340046	134	0.00412217	0.283732	0.451613	365.986
TAG.50.2	SUNKNOWN_26648	rs26648	m11484	1	6715711	26649	1	0.166467	0.683948	0.164977	134	0.00123312	0.283732	0.451613	365.986
TAG.50.2	SUNKNOWN_26720	rs26720		1		26721	1	0.0122641	0.911992	0.0400091	134	9.08e-05	0.283732	0.451613	365.986
TAG.50.2	SUNKNOWN_26773	rs26773	m11485	1	6715836	26774	1	0.0519203	0.820116	0.0861249	134	0.000385	0.283732	0.451613	365.986
TAG.50.2	SUNKNOWN_27048	rs27048		1		27049	1	0.00113081	0.973226	0.0117862	134	8.38e-06	0.283732	0.451613	365.986
TAG.50.2	SUNKNOWN_27162	rs27162		1		27163	1	0.00113081	0.973226	0.0117862	134	8.38e-06	0.283732	0.451613	365.986
TAG.50.2	SUNKNOWN_27263	rs27263		1		27264	1	0.0172211	0.895798	0.0477897	134	0.000128	0.283732	0.451613	365.986
TAG.50.2	SUNKNOWN_27285	rs27285		1		27286	1	0.136766	0.712124	0.147445	134	0.00101311	0.283732	0.451613	365.986
TAG.50.2	SUNKNOWN_27362	rs27362		1		27363	1	0.0172211	0.895798	0.0477897	134	0.000128	0.283732	0.451613	365.986
TAG.50.2	SUNKNOWN_27461	rs27461	m11486	1	6716520	27462	1	0.0511173	0.821488	0.0853987	134	0.000379	0.283732	0.451613	365.986
TAG.50.2	SUNKNOWN_27592	rs27592		1		27593	1	0.00113081	0.973226	0.0117862	134	8.38e-06	0.283732	0.451613	365.986
TAG.50.2	SUNKNOWN_27646	rs27646		1		27647	1	0.0660347	0.79761	0.0982096	134	0.000489	0.283732	0.451613	365.986
TAG.50.2	SUNKNOWN_27698	rs27698		1		27699	1	0.100393	0.75187	0.123857	134	0.000744	0.283732	0.451613	365.986
TAG.50.2	SUNKNOWN_27787	rs27787		1		27788	1	0.107317	0.743759	0.128568	132	0.000797	0.283732	0.451613	365.986
TAG.50.2	SUNKNOWN_27801	rs27801		1		27802	1	0.0541797	0.816313	0.0881435	134	0.000401	0.283732	0.451613	365.986
TAG.50.2	SUNKNOWN_28132	rs28132		1		28133	1	0.00419253	0.948473	0.0229748	134	3.11e-05	0.283732	0.451613	365.986
TAG.50.2	SUNKNOWN_28230	rs28230		1		28231	1	0.227048	0.63454	0.197541	132	0.00169135	0.283732	0.451613	365.986
TAG.50.2	SUNKNOWN_28238	rs28238		1		28239	1	0.0318116	0.858724	0.0661465	133	0.000236	0.283732	0.451613	365.986
TAG.50.2	SUNKNOWN_28257	rs28257		1		28258	1	0.167053	0.683427	0.165308	133	0.00124076	0.283732	0.451613	365.986
TAG.50.2	SUNKNOWN_28270	rs28270		1		28271	1	0.130234	0.718794	0.143395	131	0.000976	0.283732	0.451613	365.986
TAG.50.2	SUNKNOWN_28281	rs28281		1		28282	1	0.294672	0.588208	0.230469	130	0.00219315	0.283732	0.451613	365.986
TAG.50.2	SUNKNOWN_28288	rs28288		1		28289	1	0.342839	0.559234	0.252406	132	0.00254703	0.283732	0.451613	365.986
TAG.50.2	SUNKNOWN_28302	rs28302		1		28303	1	0.746485	0.38922	0.409805	132	0.00554291	0.283732	0.451613	365.986
TAG.50.2	SUNKNOWN_28354	rs28354		1		28355	1	0.0402123	0.841384	0.0750056	133	0.000298	0.283732	0.451613	365.986
TAG.50.2	SUNKNOWN_28357	rs28357		1		28358	1	0.0384293	0.844894	0.0731975	133	0.000285	0.283732	0.451613	365.986
TAG.50.2	SUNKNOWN_28385	rs28385		1		28386	1	0.076105	0.783088	0.106189	134	0.000564	0.283732	0.451613	365.986
TAG.50.2	SUNKNOWN_28407	rs28407		1		28408	1	0.789372	0.375944	0.424877	134	0.00584736	0.283732	0.451613	365.986
TAG.50.2	SUNKNOWN_28461	rs28461		1		28462	1	0.163666	0.686478	0.163373	133	0.00121464	0.283732	0.451613	365.986
TAG.50.2	SUNKNOWN_28527	rs28527		1		28528	1	0.00113081	0.973226	0.0117862	134	8.38e-06	0.283732	0.451613	365.986
TAG.50.2	SUNKNOWN_28670	rs28670		1		28671	1	0.547445	0.460708	0.336574	134	0.00405526	0.283732	0.451613	365.986
TAG.50.2	SUNKNOWN_28742	rs28742		1		28743	1	0.00306269	0.955952	0.0195639	134	2.27e-05	0.283732	0.451613	365.986
TAG.50.2	SUNKNOWN_28933	rs28933		1		28934	1	0.0741133	0.785881	0.104643	132	0.00055	0.283732	0.451613	365.986
TAG.50.2	SUNKNOWN_28952	rs28952		1		28953	1	0.381812	0.537733	0.269433	133	0.00283254	0.283732	0.451613	365.986
TAG.50.2	SUNKNOWN_29004	rs29004		1		29005	1	0.433404	0.511496	0.291157	134	0.00321049	0.283732	0.451613	365.986
TAG.50.2	SUNKNOWN_29090	rs29090		1		29091	1	0.0525671	0.819024	0.0867034	132	0.00039	0.283732	0.451613	365.986
TAG.50.2	SUNKNOWN_29181	rs29181		1		29182	1	0.145499	0.703507	0.152732	133	0.00107813	0.283732	0.451613	365.986
TAG.50.2	SUNKNOWN_29223	rs29223		1		29224	1	0.195958	0.658756	0.181275	132	0.00145777	0.283732	0.451613	365.986
TAG.50.2	SUNKNOWN_29292	rs29292		1		29293	1	0.22719	0.634428	0.197618	133	0.00168345	0.283732	0.451613	365.986
TAG.50.2	SUNKNOWN_29444	rs29444		1		29445	1	0.00119605	0.972467	0.0121253	130	8.91e-06	0.283732	0.451613	365.986
TAG.50.2	SUNKNOWN_29637	rs29637		1		29638	1	0.085956	0.770065	0.113473	94	0.00097	0.283732	0.451613	365.986
TAG.50.2	SUNKNOWN_29922	rs29922		1		29923	1	0.191243	0.663033	0.178465	87	0.00225374	0.283732	0.451613	365.986
TAG.50.2	SUNKNOWN_30012	rs30012		1		30013	1	2.5075	0.116853	0.932361	94	0.0284925	0.283732	0.451613	365.986
TAG.50.2	SUNKNOWN_30416	rs30416		1		30417	1	0.736398	0.392911	0.405706	103	0.00583712	0.283732	0.451613	365.986
TAG.50.2	SUNKNOWN_30707	rs30707		1		30708	1	0.88582	0.348904	0.457295	104	0.0070197	0.283732	0.451613	365.986
TAG.50.2	SUNKNOWN_31000	rs31000		1		31001	1	0.736398	0.392911	0.405706	103	0.00583712	0.283732	0.451613	365.986
TAG.50.2	SUNKNOWN_31098	rs31098		1		31099	1	0.409446	0.523672	0.280941	108	0.00315542	0.283732	0.451613	365.986
TAG.50.2	SUNKNOWN_31812	rs31812		1		31813	1	1.2184	0.272127	0.565228	113	0.00957225	0.283732	0.451613	365.986
TAG.50.2	SUNKNOWN_31892	rs31892		1		31893	1	0.241065	0.624399	0.204538	117	0.00187986	0.283732	0.451613	365.986
TAG.50.2	SUNKNOWN_31932	rs31932		1		31933	1	2.3586	0.12744	0.894696	116	0.0183162	0.283732	0.451613	365.986
TAG.50.2	SUNKNOWN_31936	rs31936		1		31937	1	0.0747046	0.785123	0.105062	114	0.000581	0.283732	0.451613	365.986
TAG.50.2	SUNKNOWN_31958	rs31958		1		31959	1	1.28574	0.259345	0.586122	113	0.0100316	0.283732	0.451613	365.986
TAG.50.2	SUNKNOWN_31968	rs31968		1		31969	1	0.15181	0.697579	0.156407	113	0.00118445	0.283732	0.451613	365.986
TAG.50.2	SUNKNOWN_32039	rs32039		1		32040	1	0.125304	0.724036	0.14024	114	0.000991	0.283732	0.451613	365.986
TAG.50.2	SUNKNOWN_32106	rs32106		1		32107	1	1.79952	0.182437	0.738888	119	0.0140433	0.283732	0.451613	365.986
TAG.50.2	SUNKNOWN_32107	rs32107		1		32108	1	0.23736	0.627023	0.202716	123	0.00183213	0.283732	0.451613	365.986
TAG.50.2	SUNKNOWN_32108	rs32108		1		32109	1	3.73615	0.0560199	1.25166	107	0.029605	0.283732	0.451613	365.986
TAG.50.2	SUNKNOWN_32114	rs32114		1		32115	1	0.101991	0.750186	0.124831	96	0.000847	0.283732	0.451613	365.986
TAG.50.2	SUNKNOWN_32118	rs32118		1		32119	1	3.90762	0.0510949	1.29162	96	0.0315824	0.283732	0.451613	365.986
TAG.50.2	SUNKNOWN_32120	rs32120		1		32121	1	0.124651	0.72478	0.139794	106	0.000994	0.283732	0.451613	365.986
TAG.50.2	SUNKNOWN_32369	rs32369		1		32370	1	1.29328	0.257711	0.588867	125	0.0136322	0.283732	0.451613	365.986
TAG.50.2	SUNKNOWN_32809	rs32809		1		32810	1	1.30175	0.256129	0.591541	127	0.0131015	0.283732	0.451613	365.986
TAG.50.2	SUNKNOWN_32870	rs32870	m11491	1	6721922	32871	1	0.316139	0.574928	0.240386	132	0.00235463	0.283732	0.451613	365.986
TAG.50.2	SUNKNOWN_32926	rs32926	m11492	1		32927	1	0.366331	0.546083	0.262742	133	0.00271397	0.283732	0.451613	365.986
TAG.50.2	SUNKNOWN_32939	rs32939		1		32940	1	0.231172	0.631517	0.199615	127	0.00233833	0.283732	0.451613	365.986
TAG.50.2	SUNKNOWN_32951	rs32951		1		32952	1	0.152197	0.697114	0.156696	129	0.00154568	0.283732	0.451613	365.986
TAG.50.2	SUNKNOWN_32953	rs32953		1		32954	1	0.212271	0.645807	0.189898	128	0.00215856	0.283732	0.451613	365.986
TAG.50.2	SUNKNOWN_33086	rs33086	m11493	1		33087	1	0.0199069	0.888023	0.0515759	131	0.000149	0.283732	0.451613	365.986
TAG.50.2	SUNKNOWN_33193	rs33193		1		33194	1	0.155888	0.693633	0.15887	132	0.00116106	0.283732	0.451613	365.986
TAG.50.2	SUNKNOWN_33238	rs33238		1		33239	1	0.760162	0.38491	0.41464	133	0.00562881	0.283732	0.451613	365.986
TAG.50.2	SUNKNOWN_33338	rs33338	m11494	1		33339	1	0.637419	0.426161	0.370426	130	0.00475225	0.283732	0.451613	365.986
TAG.50.2	SUNKNOWN_33513	rs33513		1		33514	1	1.13648	0.288486	0.539875	128	0.00850424	0.283732	0.451613	365.986
TAG.50.2	SUNKNOWN_33515	rs33515		1		33516	1	0.551258	0.459208	0.33799	129	0.00410096	0.283732	0.451613	365.986
TAG.50.2	SUNKNOWN_33520	rs33520		1		33521	1	0.529848	0.468	0.329754	133	0.00392339	0.283732	0.451613	365.986
TAG.50.2	SUNKNOWN_33575	rs33575		1		33576	1	1.38957	0.240717	0.618493	130	0.0103451	0.283732	0.451613	365.986
TAG.50.2	SUNKNOWN_33639	rs33639	m11495	1		33640	1	0.0545671	0.815684	0.0884782	129	0.000407	0.283732	0.451613	365.986
TAG.50.2	SUNKNOWN_33755	rs33755		1		33756	1	5.02346	0.0267849	1.57211	129	0.0374181	0.283732	0.451613	365.986
TAG.50.2	SUNKNOWN_33772	rs33772		1		33773	1	0.457354	0.500083	0.300958	133	0.0033866	0.283732	0.451613	365.986
TAG.50.2	SUNKNOWN_33773	rs33773		1		33774	1	0.469207	0.4946	0.305746	132	0.00347795	0.283732	0.451613	365.986
TAG.50.2	SUNKNOWN_33775	rs33775		1		33776	1	0.223134	0.637486	0.195529	130	0.00166226	0.283732	0.451613	365.986
TAG.50.2	SUNKNOWN_33946	rs33946		1		33947	1	0.555426	0.457591	0.339522	123	0.00572004	0.283732	0.451613	365.986
TAG.50.2	SUNKNOWN_33972	rs33972		1		33973	1	1.04262	0.309285	0.509641	124	0.00793347	0.283732	0.451613	365.986
TAG.50.2	SUNKNOWN_34057	rs34057		1		34058	1	0.13625	0.712658	0.147119	131	0.00101415	0.283732	0.451613	365.986
TAG.50.2	SUNKNOWN_34058	rs34058		1		34059	1	0.391102	0.533028	0.27325	114	0.00417716	0.283732	0.451613	365.986
TAG.50.2	SUNKNOWN_34062	rs34062		1		34063	1	0.434996	0.511079	0.291512	104	0.00475312	0.283732	0.451613	365.986
TAG.50.2	SUNKNOWN_34097	rs34097		1		34098	1	0.281552	0.596775	0.224189	113	0.00301642	0.283732	0.451613	365.986
TAG.50.2	SUNKNOWN_34112	rs34112		1		34113	1	0.206655	0.650358	0.186847	108	0.00230668	0.283732	0.451613	365.986
TAG.50.2	SUNKNOWN_34139	rs34139		1		34140	1	1.27282	0.261884	0.58189	107	0.0140802	0.283732	0.451613	365.986
TAG.50.2	SUNKNOWN_34140	rs34140		1		34141	1	2.87323	0.0931148	1.03098	107	0.0317841	0.283732	0.451613	365.986
TAG.50.2	SUNKNOWN_34235	rs34235		1		34236	1	1.08878	0.299185	0.52406	108	0.0120452	0.283732	0.451613	365.986
TAG.50.2	SUNKNOWN_34253	rs34253		1		34254	1	0.562301	0.454996	0.341993	111	0.00619642	0.283732	0.451613	365.986
TAG.50.2	SUNKNOWN_34263	rs34263		1		34264	1	0.418516	0.519064	0.284779	112	0.00451233	0.283732	0.451613	365.986
TAG.50.2	SUNKNOWN_34450	rs34450		1		34451	1	0.362869	0.548054	0.261177	125	0.00369909	0.283732	0.451613	365.986
TAG.50.2	SUNKNOWN_34451	rs34451		1		34452	1	0.362869	0.548054	0.261177	125	0.00369909	0.283732	0.451613	365.986
TAG.50.2	SUNKNOWN_34474	rs34474	m11496	1	6723525	34475	1	0.739295	0.39156	0.407202	128	0.00741894	0.283732	0.451613	365.986
TAG.50.2	SUNKNOWN_34526	rs34526		1		34527	1	0.0161908	0.898954	0.0462624	129	0.000121	0.283732	0.451613	365.986
TAG.50.2	SUNKNOWN_34581	rs34581		1		34582	1	0.0993774	0.753112	0.12314	128	0.00101048	0.283732	0.451613	365.986
TAG.50.2	SUNKNOWN_34633	rs34633		1		34634	1	0.760162	0.38491	0.41464	133	0.00562881	0.283732	0.451613	365.986
TAG.50.2	SUNKNOWN_34815	rs34815		1		34816	1	0.0138995	0.906342	0.0427078	128	0.000105	0.283732	0.451613	365.986
TAG.50.2	SUNKNOWN_34854	rs34854	m11497	1	6723905	34855	1	0.00398914	0.949741	0.0223948	129	2.98e-05	0.283732	0.451613	365.986
TAG.50.2	SUNKNOWN_34868	rs34868	m11498	1	6723919	34869	1	0.400439	0.528047	0.277327	127	0.0040542	0.283732	0.451613	365.986
TAG.50.2	SUNKNOWN_34882	rs34882		1		34883	1	0.00448181	0.946728	0.0237747	134	3.32e-05	0.283732	0.451613	365.986
TAG.50.2	SUNKNOWN_34883	rs34883		1		34884	1	0.00448181	0.946728	0.0237747	134	3.32e-05	0.283732	0.451613	365.986
TAG.50.2	SUNKNOWN_34888	rs34888		1		34889	1	5.9557	0.0160381	1.79485	133	0.0441005	0.283732	0.451613	365.986
TAG.50.2	SUNKNOWN_34904	rs34904	m11499	1	6723953	34905	1	0.342164	0.559681	0.252059	125	0.00345795	0.283732	0.451613	365.986
TAG.50.2	SUNKNOWN_34920	rs34920		1		34921	1	3.60839	0.0597927	1.22335	130	0.0361144	0.283732	0.451613	365.986
TAG.50.2	SUNKNOWN_34936	rs34936		1		34937	1	0.765259	0.383435	0.416308	125	0.00779597	0.283732	0.451613	365.986
TAG.50.2	SUNKNOWN_34938	rs34938		1		34939	1	0.610431	0.436164	0.36035	125	0.00621869	0.283732	0.451613	365.986
TAG.50.2	SUNKNOWN_35053	rs35053		1		35054	1	2.61557	0.108281	0.965446	133	0.0193676	0.283732	0.451613	365.986
TAG.50.2	SUNKNOWN_35055	rs35055		1		35056	1	1.48613	0.225059	0.647703	133	0.0110044	0.283732	0.451613	365.986
TAG.50.2	SUNKNOWN_35076	rs35076		1		35077	1	0.00214251	0.963155	0.016304	131	1.6e-05	0.283732	0.451613	365.986
TAG.50.2	SUNKNOWN_35078	rs35078		1		35079	1	0.00214251	0.963155	0.016304	131	1.6e-05	0.283732	0.451613	365.986
TAG.50.2	SUNKNOWN_35098	rs35098		1		35099	1	1.93638	0.166725	0.777999	121	0.014926	0.283732	0.451613	365.986
TAG.50.2	SUNKNOWN_35472	rs35472	m11500	1	6724521	35473	1	0.103799	0.747843	0.12619	133	0.00077	0.283732	0.451613	365.986
TAG.50.2	SUNKNOWN_35495	rs35495		1		35496	1	1.26544	0.262713	0.580519	134	0.00937388	0.283732	0.451613	365.986
TAG.50.2	SUNKNOWN_36447	rs36447		1		36448	1	0.00982818	0.921183	0.035654	134	7.28e-05	0.283732	0.451613	365.986
TAG.50.2	SUNKNOWN_36779	rs36779		1	6725860	36780	1	0.00228996	0.961907	0.0168669	134	1.7e-05	0.283732	0.451613	365.986
TAG.50.2	SUNKNOWN_36814	rs36814		1		36815	1	0.0527951	0.818633	0.0869108	134	0.000391	0.283732	0.451613	365.986
TAG.50.2	SUNKNOWN_37040	rs37040		1	6726185	37041	1	0.519376	0.472412	0.325679	134	0.00384733	0.283732	0.451613	365.986
TAG.50.2	SUNKNOWN_37141	rs37141		1		37142	1	0.081129	0.77623	0.11001	134	0.000601	0.283732	0.451613	365.986
TAG.50.2	SUNKNOWN_37450	rs37450		1		37451	1	0.0606254	0.805902	0.093718	134	0.000449	0.283732	0.451613	365.986
TAG.50.2	SUNKNOWN_37518	rs37518		1	6726637	37519	1	0.00228996	0.961907	0.0168669	134	1.7e-05	0.283732	0.451613	365.986
TAG.50.2	SUNKNOWN_37530	rs37530		1	6726649	37531	1	0.00228996	0.961907	0.0168669	134	1.7e-05	0.283732	0.451613	365.986
TAG.50.2	SUNKNOWN_37623	rs37623		1	6726742	37624	1	0.00604822	0.938131	0.0277364	134	4.48e-05	0.283732	0.451613	365.986
TAG.50.2	SUNKNOWN_37648	rs37648		1	6726767	37649	1	0.00228996	0.961907	0.0168669	134	1.7e-05	0.283732	0.451613	365.986
TAG.50.2	SUNKNOWN_37761	rs37761		1	6726880	37762	1	0.000628	0.980045	0.00875389	133	4.66e-06	0.283732	0.451613	365.986
TAG.50.2	SUNKNOWN_37966	rs37966	m11501	1	6727015	37967	1	0.00228996	0.961907	0.0168669	134	1.7e-05	0.283732	0.451613	365.986
TAG.50.2	SUNKNOWN_38051	rs38051		1		38052	1	0.0121781	0.9123	0.0398624	134	9.02e-05	0.283732	0.451613	365.986
TAG.50.2	SUNKNOWN_38240	rs38240		1		38241	1	0.0927088	0.761252	0.118472	134	0.000687	0.283732	0.451613	365.986
TAG.50.2	SUNKNOWN_38245	rs38245		1		38246	1	0.360901	0.54906	0.26038	134	0.00267342	0.283732	0.451613	365.986
TAG.50.2	SUNKNOWN_38263	rs38263		1		38264	1	1.86526	0.174395	0.758466	134	0.0138171	0.283732	0.451613	365.986
TAG.50.2	SUNKNOWN_38265	rs38265		1		38266	1	0.000143	0.990486	0.00415156	134	1.06e-06	0.283732	0.451613	365.986
TAG.50.2	SUNKNOWN_38266	rs38266		1		38267	1	0.000143	0.990486	0.00415156	134	1.06e-06	0.283732	0.451613	365.986
TAG.50.2	SUNKNOWN_38281	rs38281		1		38282	1	0.0927088	0.761252	0.118472	134	0.000687	0.283732	0.451613	365.986
TAG.50.2	SUNKNOWN_38496	rs38496		1	6727545	38497	1	0.00228996	0.961907	0.0168669	134	1.7e-05	0.283732	0.451613	365.986
TAG.50.2	SUNKNOWN_38866	rs38866		1	6727914	38867	1	1.57797	0.211323	0.675053	134	0.011689	0.283732	0.451613	365.986
TAG.50.2	SUNKNOWN_38889	rs38889		1	6727938	38890	1	0.00936153	0.923071	0.0347648	134	6.93e-05	0.283732	0.451613	365.986
TAG.50.2	SUNKNOWN_38934	rs38934		1		38935	1	0.0137385	0.906875	0.0424527	134	0.000102	0.283732	0.451613	365.986
TAG.50.2	SUNKNOWN_38935	rs38935		1		38936	1	0.0137385	0.906875	0.0424527	134	0.000102	0.283732	0.451613	365.986
TAG.50.2	SUNKNOWN_38957	rs38957		1		38958	1	0.776388	0.379887	0.420346	134	0.00575118	0.283732	0.451613	365.986
TAG.50.2	SUNKNOWN_38958	rs38958		1		38959	1	0.776388	0.379887	0.420346	134	0.00575118	0.283732	0.451613	365.986
TAG.50.2	SUNKNOWN_38959	rs38959		1		38960	1	0.681655	0.410542	0.386643	134	0.00504943	0.283732	0.451613	365.986
TAG.50.2	SUNKNOWN_39234	rs39234		1		39235	1	0.193754	0.660547	0.180096	134	0.00143525	0.283732	0.451613	365.986
TAG.50.2	SUNKNOWN_39295	rs39295		1		39296	1	1.65936	0.200013	0.698941	133	0.0123149	0.283732	0.451613	365.986
TAG.50.2	SUNKNOWN_39437	rs39437		1		39438	1	0.355889	0.551877	0.258157	130	0.00264952	0.283732	0.451613	365.986
TAG.50.2	SUNKNOWN_39451	rs39451		1	6728500	39452	1	0.230984	0.631629	0.199538	131	0.00171486	0.283732	0.451613	365.986
TAG.50.2	SUNKNOWN_39499	rs39499		1	6728548	39500	1	0.259843	0.611099	0.213888	134	0.00192482	0.283732	0.451613	365.986
TAG.50.2	SUNKNOWN_39556	rs39556	m11502	1	6728605	39557	1	2.29716	0.132136	0.87898	130	0.0172823	0.283732	0.451613	365.986
TAG.50.2	SUNKNOWN_39605	rs39605		1		39606	1	0.654508	0.420389	0.376349	107	0.00532813	0.283732	0.451613	365.986
TAG.50.2	SUNKNOWN_39612	rs39612		1		39613	1	7.10126	0.00894341	2.0485	108	0.0572387	0.283732	0.451613	365.986
TAG.50.2	SUNKNOWN_39637	rs39637		1		39638	1	1.11394	0.293745	0.532029	106	0.00910727	0.283732	0.451613	365.986
TAG.50.2	SUNKNOWN_39684	rs39684		1		39685	1	0.504161	0.479032	0.319635	127	0.00379394	0.283732	0.451613	365.986
TAG.50.2	SUNKNOWN_39685	rs39685		1		39686	1	0.645065	0.423445	0.373203	127	0.00485379	0.283732	0.451613	365.986
TAG.50.2	SUNKNOWN_39686	rs39686		1		39687	1	0.674277	0.41314	0.383902	129	0.00504794	0.283732	0.451613	365.986
TAG.50.2	SUNKNOWN_39729	rs39729		1		39730	1	0.19293	0.661224	0.179651	134	0.00142915	0.283732	0.451613	365.986
TAG.50.2	SUNKNOWN_39841	rs39841		1		39842	1	0.175991	0.675539	0.17035	134	0.00130368	0.283732	0.451613	365.986
TAG.50.2	SUNKNOWN_40386	rs40386	m11503	1	6729435	40387	1	0.108007	0.742958	0.129036	134	0.0008	0.283732	0.451613	365.986
TAG.50.2	SUNKNOWN_40558	rs40558		1		40559	1	0.0447752	0.832752	0.0794844	134	0.000332	0.283732	0.451613	365.986
TAG.50.2	SUNKNOWN_40651	rs40651		1		40652	1	0.0447752	0.832752	0.0794844	134	0.000332	0.283732	0.451613	365.986
TAG.50.2	SUNKNOWN_40657	rs40657		1		40658	1	0.0447752	0.832752	0.0794844	134	0.000332	0.283732	0.451613	365.986
TAG.50.2	SUNKNOWN_40798	rs40798		1		40799	1	0.0447752	0.832752	0.0794844	134	0.000332	0.283732	0.451613	365.986
TAG.50.2	SUNKNOWN_40801	rs40801		1		40802	1	0.0447752	0.832752	0.0794844	134	0.000332	0.283732	0.451613	365.986
TAG.50.2	SUNKNOWN_40813	rs40813		1		40814	1	0.313184	0.576703	0.239047	134	0.00231994	0.283732	0.451613	365.986
[truncated: 23,724 more rows]
