# Supplementary material for: Hello darkness, my old friend: 3-KETOACYL-COENZYME A SYNTHASE4 is a branch point in the regulation of triacylglycerol synthesis in Arabidopsis thaliana
Source: Plant Cell. 2023 Mar 3;35(6):1984–2005. doi: 10.1093/plcell/koad059 (PMC10226560; doi:10.1093/plcell/koad059)
Supplement: koad059_Supplementary_Data [file koad059_supplementary_data.zip › Supp. Dataset 6.xlsx]

## Sheet: metabolomic data 
Supplmemental Data. Luzarowska et al. (2023). Plant Cell.
Supplemental Dataset 6. Metabolomic analysis of KCS4 wild-type alleles and kcs4 allelic mutants. All lipids measured in Arabidopsis wild-type accessions and kcs4 allelic mutants. Accession ID (common name), Type (wild type: WT or mutant: KO), KCS4_allele (Methionine or Threonine) and Condition (CHD or HD) are included in different columns. The table presents trait values (log10) for each biologic…
Line	Allele	Type	Condition	DAG 34:1	DAG 34:2	DAG 34:3	DAG 34:4	DAG 34:5	DAG 34:6	DAG 36:1	DAG 36:2	DAG 36:3	DAG 36:4	DAG 36:6	DGDG 32:0	DGDG 32:2	DGDG 32:3	DGDG 34:0	DGDG 34:1	DGDG 34:2	DGDG 34:3	DGDG 34:4	DGDG 34:4 (2)	DGDG 34:5	DGDG 34:6	DGDG 36:1	DGDG 36:2	DGDG 36:3	DGDG 36:4	DGDG 36:5	DGDG 36:6	DGDG 38:4	DGDG 38:5	DGDG 38:6	MGDG 32:0	MGDG 32:1	MGDG 32:1 (2)	MGDG 32:2	MGDG 32:3	MGDG 32:3 (2)	MGDG 32:4	MGDG 32:5	MGDG 32:6	MGDG 34:0	MGDG 34:1	MGDG 34:2	MGDG 34:2 (2)	MGDG 34:3	MGDG 34:4
ColO	Met	WT	CHD	26.3339	29.4786	29.7565	22.8536	22.6086	25.3091	23.952	28.1716	27.917	28.3033	27.8914	26.4381	22.6049	26.1716	26.8785	30.7098	31.8858	33.2546	26.1716	24.8496	29.3602	31.4449	25.0522	26.0659	29.406	29.839	30.6821	34.6995	19.4733	25.7706	28.406	21.8434	21.1954	20.88	22.0994	26.5982	25.3434	26.3301	25.4798	26.3546	21.9772	30.5041	30.0089	26.917	31.4116	31.6396
ColO	Met	WT	CHD	26.5512	29.125	29.4801	22.9263	22.4295	25.4643	24.1376	28.4357	28.187	28.2635	28.0757	26.2403	22.5865	26.3284	26.9056	30.862	32.0504	33.5337	26.2292	25.3868	29.5003	31.6386	25.1552	26.1017	29.6658	30.0738	30.8165	35.0855	21.1081	26.0492	28.772	21.4043	21.3755	19.84	21.545	26.6436	25.273	26.3642	25.3667	26.289	21.8837	30.7455	29.6109	27.7862	31.4282	31.6189
ColO	Met	WT	CHD	26.5884	28.963	29.3042	23.0229	23.452	25.9617	24.2996	28.7768	28.1789	28.0929	28.0988	26.6508	22.7085	25.8873	26.9036	30.1565	31.9019	33.1862	26.7973	25.2196	29.9582	31.9145	23.9382	26.1463	28.8935	29.2038	31.2589	34.8721	21.78	25.9487	28.3321	22.5265	21.2461	21.01	23.99	26.9036	25.2065	26.2686	26.2644	26.79	22.2393	30.063	28.6133	28.0509	31.0539	31.0988
ColO	Met	WT	CHD	25.5984	28.9885	29.6082	24.3924	26.5999	29.5698	23.0478	27.5131	27.1461	28.5208	29.3016	26.3395	22.6962	25.6914	26.5705	29.9605	31.6933	32.9799	26.7735	24.9016	29.891	32.1738	23.794	25.9457	28.8148	29.121	31.1769	34.6815	21.5903	25.8874	28.2562	22.321	20.2717	20.38	23.3857	26.7606	24.533	26.2217	26.1776	26.8117	22.3296	29.9463	27.9087	28.3325	30.9392	31.0024
ColO	Met	WT	CHD	25.5574	28.6929	29.1792	23.0269	23.2811	25.7249	23.0641	27.3818	26.901	27.8179	27.8628	26.6163	22.7051	25.8902	26.8902	30.2336	31.8881	33.193	26.9224	25.4525	29.8983	31.977	24.0443	26.0979	28.959	29.2078	31.1792	34.7219	21.5193	26.0326	28.5002	22.4503	20.9173	21.26	23.5574	26.8573	24.8617	26.3058	26.2289	26.9224	22.3748	30.2964	28.9948	28.1157	31.168	31.3614
ColO	Met	WT	CHD	26.5459	30.0563	30.3629	24.2336	25.2855	27.7276	24.1028	27.8581	27.6754	28.9117	28.7696	27.1971	23.7462	26.8121	27.5066	31.0665	32.6144	33.7907	27.9991	26.1946	30.7984	32.9013	25.0975	27.2215	29.5888	30.0715	32.1564	35.3714	22.4937	26.9991	29.2982	23.1752	21.8931	21.77	24.016	27.2336	26.0949	27.1847	27.1211	27.6576	22.8944	30.9795	29.5841	28.9192	31.8185	31.9013
ColO	Met	WT	CHD	25.4554	28.7617	29.1861	23.1798	23.9373	26.8263	23.0327	27.0993	26.7897	27.8851	27.7711	26.6198	22.9835	25.7649	26.9194	30.59	31.9794	33.0599	27.1955	24.8214	29.856	31.717	24.1824	26.5341	28.8823	29.3245	31.3446	34.6239	21.0921	26.0174	28.3031	22.3719	21.1402	21.29	23.3254	26.4272	24.706	26.1992	26.1559	26.6608	22.1906	30.3706	29.6826	27.6473	31.1542	31.1838
ColO	Met	WT	CHD	25.7171	29.107	29.3155	23.16	23.5673	26.1736	23.3474	27.1799	26.9767	27.9399	27.7329	26.6319	22.9991	25.8394	26.9021	30.3925	31.8876	33.0709	27.2316	25.1393	29.963	31.9156	24.3673	26.2933	28.7437	29.3203	31.3522	34.737	21.3736	26.1544	28.3155	22.4645	20.9923	21.1	23.6426	26.6195	24.72	26.301	26.3393	26.7684	22.1863	30.2367	29.1344	27.8828	31.1385	31.224
ColO1	Met	KO	CHD	26.4901	28.9249	29.1426	22.6618	23.1168	26.1568	24.1073	28.546	28.0745	27.9455	27.5499	25.9455	22.1407	25.4624	26.2183	29.7712	31.423	32.8088	26.5668	24.8359	29.6305	31.5295	23.5637	25.7817	28.4542	28.861	30.8795	34.5598	21.186	25.6669	27.9455	21.7706	20.5148	20.27	22.9995	26.3746	24.594	25.8783	25.846	26.4192	21.6074	29.7596	28.5187	27.6029	30.9249	31.1128
ColO1	Met	KO	CHD	26.4966	29.0698	29.2848	22.4574	23.0864	25.6502	24.2314	28.5838	28.0232	27.8829	27.5762	25.8418	22.3458	25.3462	25.9133	29.3283	31.1801	32.6252	26.397	24.9036	29.4493	31.4368	23.2324	25.4593	28.2591	28.661	30.8361	34.4704	20.6715	25.4918	27.8456	21.6508	19.9527	20.37	22.9235	26.3797	24.5487	25.9157	25.9442	26.4073	21.1776	29.24	27.8706	27.6357	30.6859	30.9722
ColO1	Met	KO	CHD	25.9719	29.3774	29.8581	23.5948	25.6965	28.6664	23.7289	28.13	27.2565	27.6512	28.8681	25.6419	22.5999	25.7113	26.0178	29.2463	31.0696	32.7826	26.698	25.4004	29.8091	31.7805	23.6935	25.8674	28.8381	28.9608	31.0909	34.7348	21.574	25.8595	28.3254	20.7951	20.1694	18.81	23.6201	27.6044	25.3559	26.3445	26.2423	26.769	20.5206	26.582	24.8136	27.382	30.7131	29.6683
ColO1	Met	KO	CHD	25.3179	28.3572	28.6972	21.9688	23.5788	25.3564	23.0906	27.3924	26.6784	27.1309	27.6004	25.3469	21.6152	25.3753	25.7499	29.2378	30.3273	32.4482	24.658	25.6057	28.6136	30.7967	23.6321	24.9747	28.7096	28.4565	29.5108	34.1688	20.117	24.7134	27.691	20.0657	21.0523	18.24	21.9262	27.0934	24.3939	25.7134	24.8227	25.8942	20.0344	26.5734	25.892	25.6834	30.462	28.6202
ColO1	Met	KO	CHD	25.9214	29.4348	29.7379	23.1196	23.427	26.2662	23.1688	27.3043	26.9802	28.1561	27.8163	26.5758	23.1878	26.1011	26.9258	30.4053	31.9327	33.0957	26.9258	25.0572	30.0067	31.9935	24.2468	26.416	28.8864	29.3629	31.2588	34.7999	21.5044	26.1665	28.5934	22.3169	20.8339	21.06	23.3497	26.4534	24.8761	26.2975	26.1399	26.7363	21.699	30.1202	29.0683	28.0119	31.1854	31.3022
ColO1	Met	KO	CHD	25.3993	28.8329	29.1504	22.4665	22.8063	25.1675	22.8728	27.0283	26.6943	27.6323	27.4576	26.1303	22.9493	25.5436	26.3199	29.9669	31.5808	32.8061	26.7536	25.164	29.6943	31.6721	23.8525	26.0186	28.4105	28.9694	30.9855	34.3975	21.3122	25.7949	28.1303	21.9242	20.5762	20.13	22.9987	26.2374	24.4433	26.0302	25.889	26.6068	21.7683	29.7796	28.61	27.7361	30.9158	30.9543
ColO1	Met	KO	CHD	25.5926	29.1099	29.4477	22.9256	23.2558	25.7062	22.9367	26.9486	26.9194	27.9865	27.7532	26.2574	23.056	25.788	26.4612	30.1397	31.6999	32.8698	26.7966	25.1359	29.7421	31.749	23.8325	26.1477	28.4511	29.0596	31.1658	34.5134	21.2994	25.8796	28.2433	21.8998	20.5971	20.72	23.0388	26.2713	24.8072	26.1086	26.0435	26.6386	21.5195	29.9365	28.7113	27.6855	30.9665	30.9783
ColO2	Met	KO	CHD	25.7298	28.7495	29.3795	22.5292	24.3946	26.8685	23.4079	27.8381	27.2096	27.5615	28.5503	25.0909	21.1648	25.4757	25.4503	29.247	30.371	32.5456	25.1355	25.7664	29.0277	31.4783	23.4977	24.7792	28.7031	28.7132	29.7463	34.3868	21.1427	24.9751	28.1114	20.1335	20.3926	17.47	21.9429	27.669	24.8589	26.2396	25.5223	26.756	17.8875	26.4487	25.305	26.066	30.6323	28.8071
ColO2	Met	KO	CHD	25.7109	28.9352	29.3004	23.1856	24.3549	27.3093	23.2857	27.5544	27.1886	28.109	28.0409	26.7376	22.6428	25.8274	26.8763	30.0056	31.8383	33.171	26.8521	25.6864	29.8008	31.705	24.0051	26.2155	28.9149	29.2174	31.228	34.6901	20.8864	26.0117	28.2869	22.2395	20.5225	21.09	23.6362	26.504	24.681	26.1533	26.0398	26.6699	22.0716	29.8552	28.6061	27.9525	31.0858	31.2456
ColO2	Met	KO	CHD	25.4725	28.9527	29.3851	23.3269	24.5179	27.4507	23.0837	27.36	27.0478	28.1906	28.208	26.5968	22.7577	25.7355	26.7355	29.9707	31.7835	33.1047	26.7234	25.4551	29.7623	31.7166	23.899	26.2227	28.8648	29.208	31.2274	34.612	21.2866	25.9434	28.2798	22.1413	20.5582	20.96	23.5511	26.5429	24.8465	26.2482	26.1685	26.699	21.9364	29.8785	28.6583	27.9579	31.1335	31.2643
ColO2	Met	KO	CHD	25.5536	28.7956	29.0642	23.2213	24.6617	27.2732	23.0685	27.4304	27.0768	27.9783	27.861	26.2992	22.5143	25.542	26.4162	29.9153	31.5642	32.9309	26.8376	25.0607	29.6684	31.6382	23.8517	25.854	28.4843	29.0892	31.0361	34.5222	20.9887	25.7423	28.0667	21.9921	20.336	20.5	23.2573	26.4003	24.2288	26.0607	25.9751	26.5478	21.6132	29.6849	28.3622	27.8435	30.8287	31.1236
ColO2	Met	KO	CHD	25.5456	28.1296	28.1539	21.5811	21.7424	23.7324	23.2401	27.1918	26.8676	27.0646	26.3547	25.2542	21.9137	24.4796	25.5975	28.9938	30.7064	31.9543	25.7038	24.1881	28.5939	30.3022	22.955	25.0167	27.5617	28.0283	29.9474	33.7686	19.7715	24.768	26.9137	20.2896	19.1346	19.23	22.0175	24.9518	22.5262	24.6959	24.5397	25.1109	20.1821	28.7484	28.0595	26.0061	30.0414	29.9884
ColO2	Met	KO	CHD	25.6607	28.793	28.9886	22.1611	22.5563	25.0742	23.4292	27.2386	26.9242	27.5463	27.3548	26.2466	22.686	25.4572	26.4275	29.7476	31.5453	32.9084	26.4096	25.2039	29.5806	31.4063	23.5897	25.9015	28.4839	28.9429	30.9084	34.5428	20.7967	25.6546	28.0154	21.4305	20.0219	20.48	22.9123	26.1297	23.8336	25.7283	25.6272	26.1143	21.1239	29.3779	28.3171	27.6023	30.7844	30.7757
ColO2	Met	KO	CHD	25.6561	28.8866	29.0574	22.8376	23.1237	25.9654	23.0965	26.9521	26.9896	27.8791	27.2967	26.4856	22.6427	25.7508	26.7154	30.1657	31.771	32.945	26.7154	25.3452	29.8206	31.7056	23.8335	26.1587	28.7459	29.1472	31.0976	34.4876	21.4016	25.9859	28.2816	21.9661	20.5054	20.77	23.0405	26.1587	24.8169	26.1355	26.0098	26.6349	21.484	29.8965	28.8916	27.629	31.0034	30.9977
ColO2	Met	KO	CHD	26.1624	29.7112	29.8397	23.5254	23.7823	27.1446	23.5496	27.4565	27.2408	28.5307	28.0784	26.9189	23.2498	26.2183	27.1741	30.746	32.2922	33.35	27.4485	25.8375	30.2291	32.1131	24.4945	26.7329	29.0914	29.6512	31.544	34.8565	21.5432	26.4992	28.7848	22.3262	20.9697	21.42	23.3842	26.3707	25.1306	26.4867	26.3045	26.9305	21.8726	30.3634	29.7011	27.8227	31.4159	31.4414
PER1	Met	WT	CHD	26.0555	29.0655	29.6244	23.51	24.5358	27.5052	23.5358	27.9504	27.6449	28.2567	28.5173	26.4705	22.6982	25.7817	26.8057	30.2421	31.887	33.1026	27.2175	25.0776	30.0177	32.1441	24.0644	26.2721	28.883	29.2712	31.5394	34.7899	21.4868	26.1144	28.2855	22.2354	20.4587	21.34	23.5983	26.738	24.8805	26.2528	26.3468	26.6074	22.2237	30.0737	29.3043	27.3322	31.1474	31.4256
PER1	Met	WT	CHD	26.4152	28.756	28.8022	22.1995	21.8088	24.0201	24.0773	28.4271	28.0107	27.7018	27.0264	25.2685	21.8911	25.4435	25.9276	29.8602	31.0685	32.643	25.4712	24.4435	28.7276	30.7685	24.3337	25.2508	28.7371	29.2203	29.9842	34.1879	19.923	25.1246	27.7716	20.1503	20.7892	19.08	20.9704	25.6914	24.3537	25.5995	24.5855	25.4589	20.8486	29.6739	28.879	26.5088	30.5692	30.7916
PER1	Met	WT	CHD	25.9364	29.1714	29.3616	22.424	22.7896	24.9923	23.0825	27.8102	28.0867	28.6937	27.7915	27.102	22.7327	26.1222	27.0397	31.3186	31.8402	33.2371	27.1322	25.1381	29.6405	31.7336	24.4182	25.8971	28.9718	29.5761	30.6579	34.8153	20.5341	25.204	28.1222	22.9406	22.0234	22.45	22.9711	26.6105	25.2957	26.6388	25.9018	26.918	22.2724	31.1007	31.3131	25.0524	31.3186	31.9216
PER1	Met	WT	CHD	26.1019	29.205	29.4763	22.9337	22.4882	24.8529	23.536	27.6544	27.4845	28.0363	27.6471	26.1585	22.9657	26.4105	26.8324	30.6599	31.9763	33.4104	26.448	25.3215	29.5545	31.7436	25.1168	26.1809	29.5309	30.0052	30.8308	34.7774	20.3585	26.1789	28.8388	21.8724	21.5359	20.46	22.0523	26.4225	25.4746	26.4647	25.4242	26.4328	22.1893	30.6779	29.5949	28.0803	31.4238	31.571
PER1	Met	WT	CHD	25.9327	29.0379	29.2003	22.7039	22.1019	24.3453	23.5863	27.7174	27.5377	28.1464	27.4808	26.0823	22.614	26.2018	26.8061	30.8755	31.811	33.1736	26.3954	24.8758	29.2976	31.4313	25.3598	26.0446	29.4621	29.9005	30.5297	34.6301	20.2296	25.9181	28.6191	21.4756	21.1748	20.48	21.4589	26.104	24.8555	26.2178	24.9591	26.0757	21.8798	30.6997	30.3371	26.6229	31.1607	31.5693
PER1	Met	WT	CHD	25.2428	28.325	28.5019	21.8624	21.2379	23.441	22.812	27.2117	26.8754	27.2746	26.6828	24.9731	21.8002	25.2089	25.7234	29.8641	30.8923	32.2785	25.5603	23.8389	28.3769	30.4754	24.3453	25.055	28.5106	28.9437	29.6956	33.9047	18.4962	24.9493	27.5703	20.3695	20.3765	19.8	20.761	25.3111	23.7938	25.1945	24.0771	25.0989	20.7825	29.5897	29.1272	25.763	30.3017	30.6102
PER1	Met	WT	CHD	25.8809	28.8715	29.0548	22.5233	21.8726	24.115	23.2641	27.2217	27.1096	27.6856	27.2463	25.8513	22.6781	25.9018	26.5601	30.7731	31.6629	33.003	26.0952	24.4226	28.9906	31.2605	24.8099	25.8231	29.0664	29.6735	30.3674	34.3174	21.1942	25.5963	28.3062	21.4307	21.3562	20.28	21.0351	25.8893	24.7	25.8491	24.7329	25.6976	21.4973	30.5519	29.9586	26.5861	30.971	31.1667
PER1	Met	WT	CHD	25.7459	28.935	29.2617	22.6724	22.7962	25.2702	22.9773	27.0605	26.9798	27.7557	27.7737	26.0407	22.8257	26.1573	26.6157	30.5137	31.8085	33.1091	26.0407	25.2905	29.2913	31.4956	24.6104	26.0308	29.176	29.7737	30.6504	34.5159	20.9725	25.9161	28.6023	21.8768	21.4653	20.1	21.7312	26.2272	25.0935	26.181	25.1088	26.0427	21.7827	30.5047	29.0358	28.1323	31.1543	31.1428
PER1	Met	WT	CHD	26.1263	29.1998	29.2172	22.6803	21.9143	23.534	23.6915	27.2514	27.2929	27.9628	27.1911	25.9399	22.5366	26.1171	26.7877	30.9433	31.7177	33.0548	26.7039	24.3508	29.3011	31.4455	25.556	26.3157	29.1822	29.9628	30.5817	34.4489	19.8942	25.8735	28.527	21.6156	21.0935	20.72	21.5603	26.0094	24.8779	26.2155	25.1662	26.0738	21.7648	30.6067	30.5305	25.7595	31.1154	31.5775
PER1 2	Met	KO	CHD	26.5193	29.1089	29.3291	22.6596	22.5914	24.8421	24.3821	28.543	28.1739	28.0515	27.584	25.9282	22.2427	25.8882	26.4596	30.5392	31.6879	33.1241	26.061	24.4353	29.2196	31.3945	24.9189	25.8022	29.2101	29.7091	30.5201	34.5962	19.8174	25.7585	28.3956	21.3886	21.077	20.21	21.9965	26.3038	25.0181	26.0504	25.0652	25.9961	21.5548	30.2454	29.3509	27.1392	31.0461	31.2161
PER1 2	Met	KO	CHD	26.437	28.8407	28.9559	22.1386	21.5647	23.6312	24.1245	28.4504	28.0182	27.7121	27.06	25.852	21.7957	25.6587	26.2635	30.2861	31.3871	32.8692	25.691	23.828	28.6689	30.9322	24.2883	25.1206	28.589	29.1082	29.7333	34.247	17.7523	25.0011	27.645	20.9045	20.6568	20.23	20.9395	25.7509	24.4915	25.4792	24.4162	25.5187	21.0162	29.9669	29.2549	26.5746	30.5473	30.7525
PER1 2	Met	KO	CHD	25.9828	29.297	29.4542	22.5274	22.1999	24.2655	23.6243	27.7928	27.5268	28.1949	27.4448	26.4873	22.9524	26.469	26.9329	30.8038	31.9676	33.4337	26.4763	25.2093	29.5444	31.6749	25.5285	26.3379	29.6456	30.1103	30.9009	34.8717	19.7119	26.1461	28.763	21.9917	21.2112	20.66	21.7594	26.5686	25.3758	26.5772	25.4782	26.5374	22.1041	30.5874	29.9462	27.178	31.3138	31.6085
PER1 2	Met	KO	CHD	25.7664	29.0463	29.4263	22.477	22.2837	24.9758	23.3173	27.5518	27.2052	27.9555	27.6742	26.3013	22.1482	25.8198	26.6673	30.6463	31.8084	33.088	26.0479	25.0068	29.0806	31.2831	24.8396	25.735	29.0987	29.8013	30.3973	34.5355	19.3834	25.4746	28.2289	22.0104	20.7793	21.12	21.9641	26.4295	24.7377	26.1166	25.1527	26.0329	21.8851	30.4283	29.6947	26.6811	31.1216	31.3709
PER1 2	Met	KO	CHD	25.5756	28.4853	28.6151	21.9256	21.732	24.6845	23.1841	27.4668	27.2244	27.4889	26.8442	26.1996	22.4401	25.835	26.6871	30.4742	31.6067	32.9487	26.0328	24.3065	29.0293	31.1255	24.9838	25.9775	29.0885	29.5982	30.3078	34.3052	17.0565	25.6191	28.22	21.7686	20.8458	20.48	21.5926	26.1072	24.6057	25.8736	24.7786	25.967	21.7372	30.3181	29.5914	26.6613	30.9303	31.1832
PER1 2	Met	KO	CHD	25.9259	28.787	28.8363	22.2782	22.1978	24.3516	23.5975	27.2197	27.0822	27.5813	26.9723	26.0744	22.39	25.7578	26.5676	30.4882	31.651	32.9285	26.1332	24.7888	28.998	31.0941	24.8075	25.945	28.8895	29.691	30.3452	34.3174	18.844	25.5398	28.0725	21.6156	20.8891	20.55	21.4837	26.0213	24.4262	25.9194	24.8846	25.7722	21.6065	30.2733	29.5222	27.0233	30.8757	31.0145
PER1 2	Met	KO	CHD	26.3055	29.4991	29.6133	22.8943	23.0809	26.0087	23.6651	27.4818	27.4662	28.2825	27.7564	26.5003	23.0081	26.1521	27.0616	30.842	31.9685	33.226	26.4488	25.0636	29.2891	31.4593	25.2094	26.1325	29.2735	29.8939	30.6133	34.5113	19.3925	25.8875	28.4583	21.8957	21.3496	21.14	21.8537	26.0985	25.0924	26.2354	25.0428	26.0801	21.8268	30.5774	29.8748	26.987	31.2303	31.3035
PER1 2	Met	KO	CHD	26.1043	29.3187	29.5683	22.7541	23.0907	25.9305	23.5802	27.2962	27.4345	28.2312	27.7907	26.6415	22.6635	26.2255	27.1023	30.9052	32.0433	33.2181	26.4395	25.0834	29.3562	31.4901	25.0451	26.2063	29.2431	29.8842	30.5906	34.5814	18.676	25.7777	28.3969	22.0701	21.395	21.02	21.5624	26.1371	25.2944	26.3356	25.1849	26.1572	21.9764	30.6716	30.0195	27.1229	31.2419	31.3927
PER1 3	Met	KO	CHD	26.4232	29.128	29.3692	22.4102	22.0695	24.3417	24.0727	28.3282	27.9307	27.9455	27.3507	25.9757	22.0564	25.8233	26.6933	30.6874	31.6041	33.0385	26.0995	24.383	28.8775	31.1116	24.672	25.8147	29.1474	29.4939	30.2919	34.3776	19.9185	25.3917	28.0034	21.6449	20.8973	20.91	21.5583	26.2899	24.8883	25.7326	24.8254	25.8446	21.6984	30.465	30.0727	26.1585	30.8541	31.3488
PER1 3	Met	KO	CHD	25.9018	29.1617	29.4531	22.6683	22.3352	24.9612	23.1836	27.4329	27.2528	27.9318	27.5499	26.3025	22.5259	25.9556	26.7426	30.512	31.6676	33.0145	26.2404	25.0767	29.0926	31.2393	24.8479	25.9891	29.1759	29.6126	30.4713	34.4188	19.7813	25.6099	28.2604	21.6737	21.0459	20.79	21.8738	26.2264	25.1008	26.0922	25.228	26.2012	21.6133	30.3239	29.8403	26.7426	31.0754	31.333
PER1 3	Met	KO	CHD	25.8443	28.8108	29.1033	22.6203	22.3855	24.6164	23.3754	27.6024	27.3917	27.8526	27.5813	26.039	22.6153	26.0718	26.5482	30.3671	31.5954	33.0676	26.0432	24.7438	29.2446	31.481	24.9023	25.7284	29.1543	29.7217	30.4277	34.5541	18.8306	25.9249	28.5884	21.5821	20.9485	20.15	21.9542	26.1714	24.8324	26.2433	25.1827	26.227	21.6421	30.1804	29.4473	26.9712	31.0127	31.1979
PER1 3	Met	KO	CHD	25.6326	28.8699	29.0689	22.5249	22.2551	24.6126	23.1763	27.4787	27.2484	27.8022	27.2576	26.2147	22.7338	26.1168	26.7574	30.8006	31.9251	33.2793	26.4739	25.0923	29.3892	31.6113	25.1607	26.0269	29.3227	30.0264	30.7112	34.6068	19.6367	26.0204	28.614	21.7297	21.3992	20.45	21.5235	26.3501	24.9448	26.4191	25.2222	26.2521	21.7472	30.6512	29.8132	27.2484	31.2507	31.6425
PER1 3	Met	KO	CHD	26.1503	29.553	29.9823	23.1958	22.6243	24.9537	23.5673	27.9823	27.4897	28.3705	27.9963	26.6425	22.6189	26.4917	27.1427	30.9537	32.083	33.5296	26.4937	25.1223	29.4672	31.6541	25.2733	26.4717	29.7507	29.9319	30.8509	34.9649	19.3567	25.9766	28.6805	22.0509	21.2772	21.2	22.2662	26.7807	25.4267	26.5075	25.6136	26.4977	22.145	30.7815	30.4519	26.7311	31.4519	31.8314
PER1 3	Met	KO	CHD	26.503	30.012	30.24	23.2918	22.6343	24.3875	24.0352	27.8323	27.3775	28.544	28.0568	26.999	23.703	26.8249	27.5395	31.3975	32.4908	33.6816	26.8086	25.7159	29.847	32.0552	25.6304	26.9725	29.8669	30.5395	31.2742	35.0314	21.2956	26.4094	28.9758	22.4935	21.9527	21.55	22.0271	26.6998	25.847	26.795	25.8205	26.7111	22.2023	31.0314	30.3975	27.262	31.5053	31.7145
PER1 3	Met	KO	CHD	25.9025	29.3685	29.5184	22.9588	22.4092	24.6929	23.3005	27.412	27.1775	28.2038	27.5739	26.8714	23.1246	26.612	27.3474	31.4343	32.3068	33.5919	26.8449	25.1775	29.6992	31.9742	25.6292	26.9102	29.7818	30.4564	31.0915	34.8836	20.3687	26.3754	29.0296	22.4973	21.9338	21.82	22.4179	26.8449	25.9204	26.7483	25.672	26.8582	22.5068	31.2449	30.8214	26.948	31.6311	31.8673
PER1 3	Met	KO	CHD	25.8762	29.3675	29.6109	22.5737	22.3896	24.289	23.3846	27.2285	26.8134	27.8474	27.3675	26.913	23.0426	26.6306	27.3675	31.277	32.3205	33.4107	26.5641	25.6716	29.6451	31.827	25.439	26.9236	29.7595	30.3479	31.1637	34.8064	21.0938	26.2421	28.8585	22.5489	21.9057	21.59	22.0288	26.6435	25.9879	26.6306	25.6227	26.6306	22.3591	31.0098	30.2976	27.5709	31.4664	31.5759
ProO	Met	WT	CHD	26.5592	28.9917	29.3786	21.9057	23.9771	27.9813	24.1947	28.5345	28.002	28.0773	28.2565	26.1729	21.3905	25.2373	26.9602	29.9891	31.7796	32.9496	25.0427	25.2889	28.9007	31.189	24.1507	26.3207	29.4061	28.7615	30.4801	34.4532	21.7707	25.6061	27.976	22.3412	20.5202	19.6	21.9288	26.147	24.5452	25.4426	24.9345	25.6775	22.6294	30.3444	27.8614	29.0477	30.902	30.802
ProO	Met	WT	CHD	26.4233	28.9334	29.3091	21.2632	22.9029	25.4152	24.2142	28.4793	28.0448	27.902	27.8962	26.2796	21.8546	25.3625	26.7942	29.8371	31.758	32.9447	25.4877	25.4377	29.0681	31.165	24.1221	26.2636	29.2468	29.0758	30.6332	34.4505	21.9685	25.814	28.0552	22.2053	20.707	20	22.2773	26.3165	24.6965	25.7513	25.0489	25.6831	22.149	29.9724	27.5212	28.6945	30.7895	30.5801
ProO	Met	WT	CHD	26.3955	29.6845	30.2328	23.6058	25.6558	28.1487	24.2618	28.5475	27.8247	28.1647	29.2833	25.9466	23.115	26.2498	26.4825	29.7229	31.526	33.1865	27.0555	25.6739	30.2796	32.2583	24.2133	26.2737	29.2979	29.386	31.549	35.2571	22.2001	26.2648	28.7523	20.6625	20.5377	18.54	23.8725	28.0136	26.0154	26.9109	26.788	27.3514	20.7874	27.0047	25.7817	27.5956	31.2347	30.332
ProO	Met	WT	CHD	25.7044	28.8151	29.1345	22.7944	24.2224	27.1082	23.2891	27.5599	27.413	28.0037	27.9396	26.33	22.1703	25.538	26.9865	30.0706	31.9087	33.0379	26.1376	25.6206	29.4023	31.5521	24.5317	26.3354	29.2992	29.313	30.8103	34.5472	21.9237	26.1313	28.5206	22.0492	20.2754	19.8	22.4491	26.3712	24.4199	25.9082	25.2875	26.2591	21.9519	30.0569	27.7281	28.7588	30.9865	30.972
ProO	Met	WT	CHD	25.8142	28.3949	28.8363	21.8362	23.2696	26.1682	23.4076	27.7966	27.4523	27.4523	27.8205	26.4746	21.6986	25.1201	27.1329	30.1297	31.8779	32.9566	25.7323	25.4867	29.0062	31.0097	24.5607	26.4087	29.4369	29.2166	30.4802	34.3829	21.4722	25.759	27.8902	22.6341	20.6998	20.02	22.004	26.2003	23.4865	25.6092	24.6632	25.5377	22.4379	30.1723	28.1329	28.0809	30.8046	30.6791
ProO	Met	WT	CHD	25.7116	28.8255	29.2265	20.9313	22.4905	25.11	23.3483	27.2376	26.7593	27.6032	27.3565	26.5613	22.2218	24.9932	27.1743	30.165	31.6744	32.7364	25.1706	25.3516	28.4281	30.5328	24.2108	26.1982	28.9657	28.6571	30.0563	34.0246	21.5657	25.2429	27.6032	22.5294	20.5009	19.92	21.6952	25.3808	24.1292	25.1444	24.2323	25.2605	22.2229	30.0053	28.1927	27.7958	30.3194	29.9251
ProO	Met	WT	CHD	26.3403	29.7239	29.9127	22.5265	23.0126	25.1107	23.7041	27.6147	27.4905	28.5771	27.854	26.7697	22.9426	25.8778	27.4411	30.6496	32.2466	33.3311	26.1254	25.6957	29.5266	31.6314	24.7482	26.7962	29.5885	29.5656	30.9588	34.6866	22.1905	26.2778	28.7797	22.3147	20.8103	20.12	22.3469	26.2436	25.115	26.1585	25.4938	26.3635	22.2223	30.5266	29.1023	28.3367	31.0578	31.1312
ProO	Met	WT	CHD	25.9179	29.3691	29.8637	21.2604	23.4838	27.2511	23.5009	27.4098	27.1102	28.2567	28.5299	26.8837	22.9252	25.9066	27.6149	30.8286	32.5189	33.4791	26.1322	26.0523	29.5952	31.7954	24.8721	27.2733	29.8747	29.5663	31.2342	34.8379	22.8783	26.3609	28.6062	23.0545	21.5287	20.31	22.7509	26.5271	25.1127	26.1028	25.3525	26.1563	22.8352	30.8656	29.1071	29.1347	31.4626	31.1765
ProO 3	Met	KO	CHD	25.8496	28.7796	29.0662	23.2024	24.1666	27.1738	23.5412	27.8798	27.4666	27.9017	27.9126	26.4095	22.3573	25.5015	26.5798	29.7603	31.5704	32.9519	26.4957	25.2579	29.6034	31.4867	23.7873	25.9562	28.7253	28.9552	31.038	34.5564	20.592	25.7515	27.9914	22.1853	20.0896	20.83	23.4003	26.3549	24.5743	25.8809	25.8014	26.3357	21.7776	29.6151	28.3871	27.6332	30.8603	31.0003
ProO 3	Met	KO	CHD	26.0106	28.7039	29.1322	21.3106	22.7028	25.7676	23.7289	27.9867	27.4969	27.7816	27.9367	26.086	21.5923	25.0921	26.8492	29.8507	31.7957	32.9854	25.2964	25.5482	29.142	31.4292	24.2999	26.144	29.2933	29.0845	30.6041	34.4442	22.1189	25.9104	28.2733	21.7761	20.5573	19.28	22.2825	26.2516	24.0213	25.6456	25.0716	25.854	22.0325	29.9647	27.5497	28.6253	30.8112	30.5681
ProO 3	Met	KO	CHD	25.622	28.8458	29.3687	21.8174	23.2419	26.5074	23.2519	27.5298	27.0999	27.9743	28.2291	26.1817	21.9232	25.3084	26.9634	29.8651	31.8103	32.9627	25.3188	25.5059	29.2314	31.4417	24.4218	26.4876	29.5899	29.0306	30.7113	34.4867	22.5757	25.9765	28.3006	22.0645	20.521	19.78	22.5855	26.1854	24.0089	25.5738	25.0216	25.8957	22.2355	30.0332	27.8899	28.5881	30.9453	30.9384
ProO 3	Met	KO	CHD	25.8881	29.2581	29.5923	22.7974	23.1039	25.5934	23.4909	27.6919	27.3977	28.3542	28.0982	26.7059	22.5351	25.9123	27.5904	30.5753	32.3442	33.5073	26.396	26.0054	29.9712	32.1853	24.9689	26.9479	29.9362	29.6529	31.2462	34.9067	23.3009	26.6172	29.1218	22.3762	20.8143	20.33	22.9135	26.6421	24.7279	26.2982	25.9362	26.7059	22.6416	30.5941	28.7093	28.9913	31.4095	31.6081
ProO 3	Met	KO	CHD	25.5351	28.8373	29.6102	21.6338	22.6864	25.3722	22.8783	27.3162	26.9039	27.843	28.5139	26.4896	21.9171	25.3113	27.1247	29.7585	31.9254	33.0968	25.4953	26.2597	29.2215	31.5325	23.9613	26.2749	29.4504	29.2957	30.8359	34.5693	22.4641	25.9017	28.3722	22.5494	21.2245	18.96	22.6058	26.4692	24.3722	25.9675	25.3784	26.2254	22.5106	30.0653	26.0658	29.8287	30.9971	30.5542
ProO 3	Met	KO	CHD	25.9563	29.0707	29.5191	21.5709	22.7994	25.6763	23.3865	27.3197	26.9866	28.0462	27.9486	26.2636	22.2965	25.3491	27.1292	30.171	32.0104	32.9501	25.5802	25.5271	29.2296	31.3726	24.4258	26.7085	29.4946	29.2016	30.7628	34.3466	22.4729	26.0578	28.3816	22.1502	20.6932	20.09	22.29	26.0308	24.146	25.641	25.0525	25.8115	22.3401	30.3178	28.0685	29.0236	30.9901	30.8165
ProO 3	Met	KO	CHD	26.5517	29.7281	30.1749	21.8875	23.3022	26.2839	24.0205	27.9008	27.6038	28.6917	28.5788	27.0714	23.2365	25.9313	28.0167	30.7964	32.5934	33.5107	26.0474	26.1926	29.6524	31.8099	25.1794	27.5363	30.1327	29.6995	31.3074	34.7851	23.0454	26.5822	28.8495	22.8952	21.3187	20.82	22.8092	26.4835	25.0205	26.0974	25.3967	26.1344	23.1087	31.0214	29.1694	29.1887	31.4969	31.2883
ProO 3	Met	KO	CHD	26.0464	29.3964	29.7609	22.738	23.139	25.4845	23.5799	27.2393	27.2481	28.449	28.2613	26.8679	22.266	25.8656	27.6117	30.5701	32.3158	33.3289	26.2621	26.3219	29.6719	31.9873	24.7336	27.1944	29.9404	29.6304	31.2514	34.7681	23.0414	26.5344	28.8821	22.5669	21.2441	20.35	22.9307	26.5258	24.9437	26.2481	25.8702	26.4094	22.7718	30.6963	28.7044	29.2634	31.4365	31.2893
BU	Thr	WT	CHD	26.1674	29.1736	29.4683	22.8144	23.3248	25.8569	23.8413	28.0991	27.8162	28.2095	27.8228	26.4926	22.3801	26.2738	26.6985	30.7164	31.9578	33.44	26.5125	26.0204	29.8539	32.2623	24.5336	25.9052	29.2069	29.6785	30.9158	34.8684	21.0045	25.9948	28.6877	22.4042	21.3411	20.97	22.7771	27.1099	25.1208	26.6441	26.0158	26.9735	21.8335	30.4955	29.7253	27.7412	31.3878	31.5812
BU	Thr	WT	CHD	25.2892	28.4549	28.714	22.4184	22.4629	25.5854	22.7081	27.2683	26.7168	27.2907	27.0497	26.3558	21.9922	25.2922	26.3558	30.5903	31.0497	32.4749	26.3416	23.9464	28.5721	30.7264	23.7365	24.9871	28.2646	28.6606	29.8126	34.1474	19.7768	24.2563	26.9962	21.9823	20.8378	22.07	22.3512	25.9064	24.1752	25.5854	24.9426	25.8613	21.6495	30.0387	30.7668	22.9627	30.5977	31.0874
BU	Thr	WT	CHD	25.305	28.5069	28.9444	22.2075	23.7548	25.6378	23.0854	27.3798	26.4408	26.9185	28.3374	24.6428	21.5874	25.6147	25.4992	29.0697	30.3118	32.375	24.8009	24.8234	28.5276	30.6941	24.0272	24.7264	28.9106	28.8921	29.4117	34.1262	20.656	24.9185	27.908	19.2674	19.1715	17.68	20.6575	26.8099	24.586	25.5992	24.2295	25.5076	19.5797	26.2057	24.2759	25.5104	30.1872	28.2278
BU	Thr	WT	CHD	25.6599	28.6946	28.9877	22.8577	22.8301	25.6093	23.4149	27.6657	27.2262	27.4287	27.2556	26.8177	22.8689	25.8718	26.8177	31.1331	31.5775	33.1478	27.1657	24.7031	29.4266	31.5678	24.3655	25.6032	28.8881	29.4458	30.5081	34.7137	19.6427	25.0632	27.8693	22.5663	21.4299	22.65	22.9511	26.5971	24.9336	26.2881	25.6032	26.7913	21.9512	30.5775	31.347	23.1846	31.1527	31.7719
BU	Thr	WT	CHD	25.7483	28.9728	29.0679	22.3508	21.5607	23.7294	23.3111	27.2052	26.8129	27.5408	26.8897	26.8353	22.9821	25.6483	26.8682	31.0537	31.5357	32.8813	26.9626	24.7717	29.1901	31.2116	24.2324	25.7389	28.4604	29.1594	30.4016	34.3636	19.5872	24.8353	27.4711	22.5151	21.6507	22.53	22.4193	26.0047	24.6709	26.1527	25.5544	26.3286	21.9048	30.6186	31.3443	25.6407	30.9928	31.4109
BU	Thr	WT	CHD	25.3352	28.858	29.2235	23.691	24.2788	27.1211	22.8718	26.6626	26.5361	27.6122	27.6791	26.3707	22.4229	25.524	26.4236	30.752	31.1895	32.6093	26.9146	24.0077	29.107	31.3648	23.7585	25.3489	28.3435	29.0407	30.3087	34.2954	19.5842	24.5265	27.443	22.5942	21.1195	22.67	22.6844	26.1338	24.6953	25.8522	25.3571	26.2306	21.8763	30.2549	30.9284	24.8922	30.784	31.0492
BU	Thr	WT	CHD	25.5783	28.9106	29.0932	22.5678	22.1631	24.5887	23.0444	26.9516	26.769	27.5665	27.0301	26.8791	22.6854	25.8229	26.9716	31.158	31.6566	32.929	26.9516	24.1492	29.2138	31.2684	24.1632	25.6321	28.634	29.2995	30.3897	34.4013	20.0375	24.8404	27.6804	22.4148	21.3362	22.26	22.3271	26.11	24.7082	26.158	25.3856	26.3751	21.9421	30.6214	31.3279	24.769	31.0561	31.4756
BU	Thr	WT	CHD	25.0409	27.3074	27.1898	20.3518	20.3668	20.7902	22.9491	26.9547	26.5233	26.1554	25.2579	25.1727	20.9424	23.7397	25.1841	29.6586	29.9958	31.454	25.3553	22.5523	27.2722	29.1684	22.8809	24.1182	27.0821	27.6259	28.6189	33.2172	17.588	22.8744	25.6328	20.5237	19.7962	21.15	21.0726	24.7085	22.2142	24.0367	23.3247	24.4433	20.2357	29.1394	29.6839	23.1635	29.4202	29.6449
BU 8 3	Thr	KO	CHD	25.5898	28.7681	29.4696	22.153	23.9362	26.3933	23.2188	27.7532	27.0301	27.2066	28.3079	25.3193	21.4336	25.4899	25.4985	29.4532	30.638	32.6838	25.3257	25.2049	28.9824	31.4149	23.3887	25.1257	28.8261	28.8627	30.2175	34.4614	21.2361	25.1108	28.0691	19.3865	20.1189	19.31	22.53	27.6018	24.6216	26.1052	25.6032	26.4841	19.0793	26.7472	26.3401	25.6958	30.5631	29.6315
BU 8 3	Thr	KO	CHD	26.0111	29.2161	29.7384	24.286	25.8187	29.1285	23.5303	27.9767	27.2252	27.8522	29.1976	25.3677	22.0086	25.8919	25.9215	29.646	30.7591	32.6718	25.6274	25.1656	28.9549	31.2987	24.2289	25.1034	29.0738	29.3287	29.9713	34.4295	20.6404	25.0954	28.0964	20.9068	20.6351	19.5	21.9081	27.6426	25.7262	26.272	25.2325	26.341	20.4893	27.5288	26.4776	25.9593	30.8944	29.6027
BU 8 3	Thr	KO	CHD	25.5026	28.7625	29.031	21.9872	22.6811	25.7696	22.853	27.2075	26.9892	27.7597	27.6144	27.0447	22.6466	26.1138	27.0172	30.7119	31.5929	33.1036	26.8298	25.2459	29.7119	31.9874	24.178	25.5184	28.9142	29.4148	30.6083	34.6657	20.825	25.1172	28.1581	23.0467	21.698	22.23	23.1647	26.686	25.0823	26.6144	25.9948	26.8815	22.5389	30.7402	30.2035	26.7091	31.0649	31.4024
BU 8 3	Thr	KO	CHD	26.0737	29.3909	29.6602	24.7494	26.58	29.8013	23.5484	27.7727	27.6046	28.7727	29.1373	27.2988	22.6206	26.3749	27.4508	31.1512	31.9184	33.5671	27.2786	25.5348	30.064	32.29	24.8513	26.0548	29.3886	29.7763	30.9426	35.0901	20.9369	25.5685	28.5039	23.021	21.7541	22.83	23.2678	27.0596	25.5618	26.8837	26.171	27.3383	22.6518	30.877	31.1922	23.7611	31.5903	32.0015
BU 8 3	Thr	KO	CHD	25.7062	29.2471	29.5909	22.8536	24.3782	27.4461	23.3189	27.6466	26.8966	27.265	28.27	26.164	22.5983	26.1287	26.4692	30.4029	31.081	33.0463	26.4902	25.0601	29.5705	31.7814	24.142	25.2027	29.04	29.2393	30.1786	34.8676	21.136	24.8754	28.1431	21.0547	20.9468	21.31	23.2386	27.8017	25.3745	26.5398	25.6356	26.9226	20.6557	27.5909	27.9978	25.0459	31.0738	30.1376
BU 8 3	Thr	KO	CHD	25.955	29.2208	29.4267	22.6662	22.7224	25.3001	23.4469	27.3355	27.0632	27.9051	27.4587	27.0961	22.8244	26.0853	26.9834	30.8626	31.7335	33.1893	26.8222	25.2735	29.6991	31.814	24.2188	25.7496	28.8255	29.4006	30.7378	34.7454	20.6863	25.0677	28.1494	22.8031	21.3737	22.04	22.9147	26.6991	25.1241	26.657	25.9478	27.0409	22.0833	30.4181	30.2697	26.2307	31.0632	31.2637
BU 8 3	Thr	KO	CHD	26.1302	29.583	29.7887	23.2112	22.9723	25.8794	23.4824	27.3557	27.0859	28.1362	27.9179	27.4855	23.0586	26.4886	27.4462	31.2166	32.0562	33.5327	27.0444	25.4478	29.9962	32.1448	24.4253	25.9098	29.1895	29.6777	30.8074	34.9652	21.2805	25.4318	28.55	23.4446	21.9973	22.62	23.2062	27.0016	25.7563	26.9907	26.1905	27.33	22.7714	31.1262	30.7277	26.9798	31.4332	31.5947
BU 8 3	Thr	KO	CHD	25.6609	29.094	29.2695	22.8738	23.5512	27.0336	23.1502	26.8517	26.6925	27.6805	27.4581	27.3706	22.4388	26.0655	27.1344	30.8218	31.7223	33.1574	26.9455	25.4179	29.601	31.6698	24.3217	25.8366	28.8464	29.4114	30.6233	34.6193	20.3094	25.0711	28.0288	23.1018	21.6242	22.43	23.3945	26.6185	25.1917	26.7857	26.1537	27.0618	22.151	30.5254	30.4826	26.0729	31.0085	31.2624
ShO	Thr	WT	CHD	26.415	29.5645	29.8076	23.0324	22.823	24.6642	23.7963	28.2612	28.0694	28.4257	27.679	26.2069	22.8276	25.9636	26.6208	30.5886	31.6932	33.0111	26.3073	24.6576	29.1568	31.422	24.5115	25.8023	28.6208	29.2802	30.8279	34.7379	21.0133	25.5441	28.1362	22.1084	21.2617	21.13	22.2325	26.7583	25.5933	25.9927	25.6309	26.444	22.0048	30.3662	29.7945	26.7978	31.148	31.4933
ShO	Thr	WT	CHD	26.937	29.7699	30.0261	22.6534	23.6828	25.4303	24.1143	29.0212	29.2309	29.6138	29.0631	26.2545	22.6139	25.8365	26.5201	30.6246	31.8206	33.1246	25.937	25.1192	29.1554	31.4654	24.3493	25.8572	28.7483	29.324	30.8531	34.7692	21.1547	25.5621	28.1849	22.2282	21.1659	20.89	22.2211	26.7695	25.294	25.9941	25.4692	26.3782	21.9865	30.4289	29.3659	27.5941	31.2796	31.5069
ShO	Thr	WT	CHD	25.8084	28.7777	29.2707	22.2208	24.1519	26.0916	23.4258	27.9251	27.156	27.2823	28.6319	25.1189	21.8314	25.8592	25.8937	29.4177	30.7876	32.824	25.196	25.2916	28.8642	30.9056	24.3985	25.0286	29.2059	29.161	29.7511	34.4249	20.1185	25.273	28.3146	20.0864	19.6001	15.11	21.3078	27.156	25.2	25.811	24.6268	25.8238	20.3298	27.0506	24.7232	26.5077	30.6857	28.6751
ShO	Thr	WT	CHD	26.106	29.5701	29.8352	22.9082	22.5417	24.7963	23.4408	27.6753	27.6678	28.2851	27.6753	26.3646	22.7447	26.0607	26.4826	30.5312	31.8635	33.2115	26.2663	25.5065	29.461	31.7476	24.6449	26.1325	28.8585	29.4783	30.928	34.8003	20.3269	25.7908	28.4212	22.1949	20.84	20.89	22.2964	26.7628	25.3345	26.2959	25.8291	26.7628	21.6289	30.1402	29.3095	27.6678	31.2132	31.526
ShO	Thr	WT	CHD	25.8217	29.2911	29.5847	22.9066	22.5774	24.5222	23.3522	27.536	27.3046	27.8564	27.4815	26.0527	22.4164	25.7862	26.3082	30.34	31.6794	32.9891	26.0718	25.0739	29.2193	31.5857	24.1832	25.5766	28.7616	29.2025	30.6794	34.6176	20.7336	25.516	28.2637	21.7248	20.8099	20.32	22.098	26.5736	24.9372	26.0093	25.4847	26.3695	21.4266	30.1285	29.126	27.4083	30.9751	31.318
ShO	Thr	WT	CHD	26.6507	30.0911	30.2611	23.303	23.3493	25.4403	24.0136	27.7412	27.495	28.5158	27.9391	26.7692	23.3219	26.4281	27.046	30.8085	32.1851	33.3991	26.3798	25.7664	29.6908	32.1186	24.6477	26.3091	29.1268	29.6798	31.1589	34.951	21.3712	26.016	28.9174	22.6329	21.2724	21.16	22.7635	26.783	25.727	26.515	25.9971	26.9267	21.8942	30.5506	29.2032	28.3214	31.3273	31.3622
ShO	Thr	WT	CHD	25.8548	29.0951	29.2633	22.3486	22.4543	24.794	23.3564	27.1617	27.3138	27.9343	27.3581	25.8842	22.4481	25.7143	26.1697	30.4118	31.5617	32.851	25.9059	25.2245	29.1003	31.4012	24.4181	25.8423	28.6357	29.2206	30.5899	34.5305	20.3156	25.5279	28.1466	21.661	20.8644	20.34	21.7601	26.2883	24.8891	25.8373	25.2809	26.234	21.394	30.1592	29.2772	27.3755	30.9504	31.1147
ShO	Thr	WT	CHD	25.7079	28.8524	28.9894	21.6904	22.0041	23.7972	23.1359	27.1098	26.8066	27.32	26.8524	25.4433	22.014	25.1304	25.5938	29.4762	31.026	32.5052	24.9228	25.1116	28.5424	30.8253	23.6494	25.1041	28.105	28.5871	29.9945	34.1328	20.6231	24.7972	27.6533	20.9171	19.9144	19.34	21.306	25.877	24.0062	25.341	24.7054	25.6953	20.1808	29.1675	27.5803	27.2274	30.3442	30.0932
ShO1	Thr	KO	CHD	26.053	29.3729	29.609	22.7578	23.2647	26.2509	23.7374	27.9395	27.6373	28.2408	27.7963	26.3954	22.7437	25.9886	26.4665	30.5856	31.8002	33.2671	26.3048	25.7322	29.6443	31.9021	24.1835	25.8359	29.0749	29.5207	30.8577	34.7084	20.993	25.703	28.4467	21.9644	21.0756	21.16	22.8071	27.0801	24.9908	26.609	26.0677	26.771	21.4587	30.2035	29.815	26.7057	31.1615	31.5111
ShO1	Thr	KO	CHD	25.9939	29.6396	30.1083	22.8449	23.5438	26.4813	23.4089	27.7519	27.7519	28.7623	28.5422	26.7308	22.761	26.2834	26.6907	30.7554	32.0133	33.5971	26.3767	26.4678	29.7484	32.0773	24.0674	26.0808	29.304	29.7931	31.1617	34.9691	20.613	25.9114	28.6987	22.7009	21.9761	21.43	23.1154	27.4678	25.6068	26.7449	26.2102	27.0357	22.0045	30.5096	29.4763	27.8976	31.5096	31.441
ShO1	Thr	KO	CHD	25.8131	28.7942	29.1031	23.367	25.1184	29.0108	23.4936	27.8923	27.483	27.9151	28.1734	26.1184	21.9032	25.1224	26.2588	30.5188	30.9361	32.5958	26.3719	23.8934	28.9569	31.4076	24.0082	25.2024	28.347	28.872	30.0108	34.3525	19.7624	24.347	27.2517	21.9212	20.6944	21.84	22.3114	26.0061	23.9997	25.6044	24.8656	25.898	21.456	30.0756	30.8276	23.9026	30.6773	31.0944
ShO1	Thr	KO	CHD	25.8598	29.191	29.6233	22.7702	22.831	25.2276	23.1852	27.5851	27.2094	28.0503	27.8125	26.6738	22.7311	26.2754	26.8481	30.8858	32.1344	33.4802	26.3535	26.0675	29.7652	32.1344	24.4663	26.0058	29.3894	29.5549	30.9141	34.8349	21.1969	25.834	28.7448	22.3594	21.658	21.14	22.9532	27.0349	24.8364	26.504	25.8173	26.8481	21.9903	30.7033	29.5886	28.1199	31.437	31.5585
ShO1	Thr	KO	CHD	25.8021	29.0949	29.4221	22.7669	22.9111	25.7221	23.2655	27.7478	27.3937	28.0008	27.9169	26.5732	22.8773	26.299	26.6883	30.9285	32.0433	33.5674	26.5579	26.0133	29.7829	32.1603	24.3956	25.7788	29.3501	29.6611	30.9611	34.9489	20.8672	25.7788	28.671	22.0609	21.2986	21.1	22.7914	27.2321	24.8558	26.5425	25.9262	26.8968	21.8039	30.6168	29.8418	27.4221	31.408	31.6065
ShO1	Thr	KO	CHD	26.2009	29.7489	30.0488	23.0404	23.261	25.031	23.6029	27.5098	27.1987	28.2149	28.0014	26.9508	23.2468	26.5392	27.0383	31.1796	32.314	33.6075	26.8577	26.3194	29.9763	32.3388	24.5426	26.3013	29.5032	29.7855	31.2269	35.0634	21.2436	26.1276	28.9083	22.5789	22.0101	21.36	22.9132	27.1769	25.2138	26.7684	26.2541	27.0976	21.9334	30.8229	30.0291	27.667	31.4196	31.5152
ColO	Met	WT	HD	26.2881	28.7842	29.1295	24.041	26.1812	29.5889	24.0657	28.4822	27.7529	27.505	28.9479	25.431	22.1311	25.0493	25.6149	28.8713	30.6513	32.3661	26.2545	24.929	29.1844	31.1548	22.9791	25.2811	28.3379	28.3629	30.617	34.3187	21.2145	25.1059	27.4899	20.605	19.3678	19	22.9888	26.9312	24.5811	25.7066	25.5782	25.9925	19.8692	26.8858	25.4807	26.6479	30.308	29.5675
ColO	Met	WT	HD	25.8626	28.7988	29.218	21.8067	23.4934	27.1888	23.1904	27.8584	27.8846	28.3217	28.0701	26.1442	21.8861	25.1701	26.9308	30.0815	31.7688	32.8643	25.4546	25.4003	28.8504	31.1041	24.2039	26.2466	29.2787	28.8316	30.4238	34.3336	22.0494	25.5523	27.9105	22.2206	20.4481	19.78	21.9913	26.1407	24.4263	25.4852	24.9765	25.6969	22.2784	30.1372	27.8531	28.4783	30.6397	30.5275
ColO	Met	WT	HD	25.731	28.7855	29.1106	22.627	22.8835	25.5024	23.2551	27.6879	27.2896	27.8522	27.534	25.9283	22.5774	25.6224	26.2612	29.7855	31.484	32.7707	26.613	24.7949	29.6437	31.6189	23.7782	25.876	28.4237	28.9373	30.97	34.4136	20.703	25.7462	28.0659	21.5301	20.1529	20.54	22.8644	26.158	24.6595	25.9509	25.8074	26.4237	21.5063	29.6056	28.3189	27.571	30.7855	31.021
ColO	Met	WT	HD	25.5391	28.9013	29.4449	23.1658	25.4814	28.411	23.1545	27.4616	26.7329	27.385	28.5961	25.8414	22.5346	25.7682	26.1745	29.4657	31.0955	32.8102	26.7329	25.1521	29.7243	31.7794	23.8766	25.8915	28.9582	28.9582	31.0548	34.6793	21.4784	25.7411	28.2713	21.0044	20.0805	19.58	23.5422	27.6111	25.1188	26.2685	26.15	26.8	20.7076	27.0955	26.5976	26.7735	30.9104	29.9816
ColO	Met	WT	HD	25.5085	29.085	29.5171	23.8555	25.6122	28.4692	23.2581	27.4813	26.6399	27.6269	28.7657	25.8555	22.4796	25.6063	26.1268	29.6011	31.2794	32.701	26.8304	25.1634	29.6011	31.4742	23.5582	25.747	28.7524	28.8648	31.0268	34.6243	21.245	25.6812	28.0309	20.6502	20.1624	19.43	23.3338	27.0955	24.8801	26.0955	25.8505	26.5116	20.2527	27.137	27.355	26.1952	30.5386	29.9776
ColO	Met	WT	HD	25.0767	28.7774	29.1474	22.5436	24.2094	26.024	22.883	26.9171	26.0707	27.0647	28.0085	25.4767	22.372	25.6281	25.9391	29.4242	30.9782	32.6617	26.5386	25.0404	29.5547	31.5067	23.6172	25.8419	28.609	28.7276	30.8677	34.487	21.5317	25.6944	28.1188	20.3256	20.3124	18.71	22.9558	27.1615	24.8947	26.0261	25.8743	26.6362	20.3446	26.6892	26.5813	26.2022	30.609	29.5076
ColO	Met	WT	HD	25.8973	29.9568	30.5048	24.1466	25.5344	27.6773	23.4634	27.2747	26.2608	27.9736	29.0707	26.4976	23.3025	26.2487	26.905	30.0792	31.7687	33.2238	27.2548	25.7601	30.175	32.1881	24.138	26.4353	29.1802	29.3161	31.5767	34.9235	22.5029	26.3175	28.7323	21.0832	20.982	20.18	23.5573	27.3886	25.7516	26.567	26.4229	27.0156	21.235	27.1401	26.6547	26.905	30.8744	29.9705
ColO	Met	WT	HD	25.1262	28.8614	29.3022	21.8104	24.1444	25.6654	22.7166	26.8559	25.9884	27.0123	28.0799	25.2148	22.7366	25.3801	25.6705	29.1579	30.7066	32.4321	26.6038	24.5827	29.4149	31.3093	23.4892	25.71	28.3847	28.6201	30.8026	34.3551	21.5192	25.534	27.9466	19.6002	19.3552	19.2	23.0145	26.962	24.772	25.8929	25.9497	26.3601	19.4271	26.2044	25.9803	26.1888	30.3923	29.574
ColO1	Met	KO	HD	26.2115	29.5124	30.1581	23.1661	24.8376	26.4024	23.7636	28.1596	27.2184	27.8149	29.2611	25.9251	22.3705	26.3983	26.5006	29.9617	31.0824	33.0923	25.5119	25.8965	29.3188	31.5914	24.4146	25.3273	29.4572	29.6514	29.9823	34.7853	20.8625	25.3014	28.4523	20.1682	20.2096	18.42	21.4271	27.918	26.0497	26.7252	25.5996	26.7268	20.0234	26.0419	24.6381	25.5528	30.9583	28.5148
ColO1	Met	KO	HD	25.6956	29.6629	30.154	23.788	25.6815	28.0119	23.1278	27.5354	26.6281	28.0398	29.0062	26.1391	22.803	26.2749	26.468	29.7601	31.4937	33.2149	27.2407	25.8945	30.3562	32.3111	24.1657	26.3356	29.1386	29.4835	31.4423	34.9595	21.9966	26.4059	28.8511	21.0335	20.91	18.35	23.8089	27.8945	26.0606	26.8945	26.8945	27.4127	20.8157	26.6843	25.7261	27.2503	30.9991	29.992
ColO1	Met	KO	HD	26.0468	29.7371	30.2035	23.7058	25.3738	27.3432	23.6176	27.9452	27.0277	28.1057	29.0955	26.3432	23.015	26.3517	26.7582	30.0277	31.7281	33.2952	27.2083	25.919	30.3281	32.3603	24.3771	26.4666	29.5016	29.5508	31.5207	34.9956	22.3733	26.5222	28.9395	21.1204	21.1619	19.86	23.9599	27.9452	26.3822	26.9732	26.8457	27.4507	21.2143	27.227	27.3084	26.8088	31.2212	30.1917
ColO1	Met	KO	HD	25.3246	28.8865	29.4283	22.0514	24.3478	26.5199	23.136	27.3544	26.6498	27.2873	28.5133	25.3576	22.1975	25.6658	25.8018	29.1405	30.8822	32.6885	26.3852	25.3478	29.6092	31.6049	23.671	25.6201	28.7529	28.7404	30.7638	34.5832	21.362	25.7727	28.2613	20.0232	19.6233	17.63	23.0315	27.3128	24.9217	26.2312	25.8138	26.7023	19.9489	26.2005	25.3544	26.8138	30.7087	29.4438
ColO1	Met	KO	HD	25.2821	29.0914	29.4229	22.8818	24.7005	26.1368	22.878	27.272	26.4079	27.4172	28.4475	25.17	22.1486	25.604	25.604	28.7018	30.5244	32.531	26.2754	25.2376	29.7049	31.5377	23.6492	25.535	28.5803	28.7112	30.6191	34.4722	21.0798	25.6751	28.2024	20.1369	20.2798	15.87	22.8099	27.394	24.9877	26.2566	26.2024	26.8284	19.1135	25.2131	23.8168	26.7452	30.4791	28.6923
ColO1	Met	KO	HD	25.7564	30.0212	30.332	23.5473	25.4907	27.6713	23.3493	27.2935	26.1261	28.123	29.2107	26.3599	22.9442	26.4615	26.7131	29.9087	31.7131	33.3569	27.0649	26.0279	30.3869	32.3431	24.1115	26.5411	29.4356	29.4019	31.4135	34.9601	22.5327	26.5534	29.1152	21.2526	20.9297	18.92	23.7322	27.9588	26.1708	26.8692	26.7131	27.4501	20.8544	27.0212	25.9414	27.6923	31.3095	29.7654
ColO1	Met	KO	HD	25.7177	29.649	30.0064	23.1022	24.9615	26.9287	23.3042	27.2554	26.3396	27.7924	28.8683	26.0137	22.629	26.0114	26.3869	29.5058	31.3478	33.0342	26.5964	25.7688	29.9094	31.8474	23.8757	26.1169	29.0587	29.1169	31.1465	34.7556	21.9405	26.1558	28.6984	20.9154	20.3162	18.74	23.4834	27.4492	25.4672	26.4994	26.221	26.9867	20.5776	26.6845	25.3271	27.2741	30.9493	29.5294
ColO1	Met	KO	HD	25.2089	28.9768	29.3245	22.0848	24.4252	26.6476	22.9692	26.9912	26.0045	27.1278	28.1622	25.5315	22.5813	25.428	25.795	29.0405	30.8626	32.5746	25.7324	25.3135	29.3546	31.2793	23.4969	25.5781	28.5793	28.5951	30.441	34.3095	21.3695	25.521	28.1147	20.5506	19.9504	16.7	22.8243	27.0007	24.7662	25.8253	25.4996	26.388	20.0866	26.2023	23.7163	27.2285	30.4756	28.5666
ColO2	Met	KO	HD	25.596	29.1975	29.5319	22.7643	24.6289	26.0905	23.2795	27.4124	26.6319	27.5747	28.5515	25.5716	22.7327	25.7616	26.0291	29.4651	31.0285	32.6526	26.9743	25.137	29.6604	31.4558	24.0819	26.0535	28.8015	28.924	31.0563	34.5466	21.0343	25.8352	28.0031	20.2525	20.2709	19.05	23.1692	27.2198	25.2178	26.1432	26.0862	26.5342	20.24	26.438	27.3055	25.6783	30.6088	29.9538
ColO2	Met	KO	HD	25.8043	29.1989	29.5439	22.5534	24.739	26.1273	23.4226	27.9925	27.224	27.644	28.5479	25.3332	22.2184	25.4771	25.854	29.341	31.0171	32.6514	26.8515	25.226	29.7059	31.5259	23.6647	25.6647	28.6403	28.8156	30.8659	34.6128	21.1857	25.6321	28.0385	19.1901	20.359	18.92	23.1057	27.3202	25.1059	26.1273	25.9701	26.5582	19.4497	26.4191	26.9389	25.807	30.6514	29.8722
ColO2	Met	KO	HD	25.8794	29.006	29.4477	23.0509	24.6933	26.4272	23.6933	28.1212	27.3125	27.6324	28.6948	25.5283	22.3883	25.5385	26.0225	29.3396	31.1055	32.7628	26.6498	25.1638	29.6204	31.4989	23.5249	25.653	28.7979	28.7836	30.8974	34.6406	21.2132	25.6779	28.0454	19.5175	20.1746	19.4	23.0013	27.2618	24.9705	26.0609	26.0176	26.5232	19.4309	26.4813	27.0152	25.759	30.6737	30.0394
ColO2	Met	KO	HD	25.2013	29.1048	29.5448	22.967	24.6096	26.138	22.8193	27.2715	26.3656	27.5131	28.5693	25.6616	22.6466	25.7671	26.0403	29.2893	31.0184	32.671	26.5265	24.8968	29.595	31.553	23.5893	25.7829	28.7857	28.9163	31.0536	34.5954	21.5313	25.8204	28.2474	20.2359	20.2832	19.11	23.2311	27.1895	25.1742	26.1861	26.2952	26.7489	19.7721	26.4068	26.2376	26.4299	30.6327	29.9516
ColO2	Met	KO	HD	24.7871	28.7115	28.9704	21.7622	23.7947	25.1315	22.4978	26.6084	25.9205	26.9495	27.7264	24.7175	21.9584	24.9646	25.1256	28.7264	30.2965	31.9357	26.0614	23.9646	29.0669	30.8815	23.0677	25.2892	27.911	28.2561	30.3927	33.9957	20.4932	25.1315	27.4505	19.4211	18.9531	18.16	22.3195	26.4385	24.2812	25.4094	25.4167	25.9478	18.8317	25.8786	26.3771	25.339	29.9725	29.0669
ColO2	Met	KO	HD	25.3828	28.8617	29.2067	22.4127	24.6066	26.9733	23.1424	27.1493	26.4365	26.9843	28.1395	25.3493	22.6529	25.1532	25.7601	29.2137	30.7696	32.3546	26.1415	24.8078	29.223	30.976	23.4759	25.5634	28.3018	28.4983	30.4906	34.1911	20.8064	25.2939	27.5909	19.6175	20.2326	18.57	22.7671	26.8468	24.1415	25.5278	25.3527	25.9286	20.0555	26.1395	25.9376	26.1018	30.2618	29.0947
ColO2	Met	KO	HD	25.6507	29.5128	29.9206	22.6608	24.8782	26.5608	23.3163	27.2945	26.325	27.6507	28.7168	25.8549	23.0777	26.043	26.1574	29.6767	31.3649	32.9987	27.0199	25.6537	30.0315	31.8954	23.8099	26.2236	28.8536	29.1156	31.3184	34.8128	21.5958	26.043	28.4537	20.446	20.5498	19.74	23.4717	27.4494	25.6203	26.5284	26.3603	26.9483	20.1465	26.8339	26.9726	26.631	30.8714	30.0053
PER1	Met	WT	HD	26.2239	29.3072	29.459	22.588	22.296	24.4124	23.856	28.0678	27.9171	28.0447	27.2402	26.2664	22.4197	25.9385	26.5951	30.6316	31.88	33.2294	26.2115	25.3308	29.362	31.5723	24.6203	26.026	28.8286	29.4124	30.8303	34.7842	20.6424	25.6874	28.3048	21.9749	21.1954	20.72	22.1636	26.6604	25.2564	26.0493	25.5134	26.5318	21.8257	30.3897	29.4655	27.6604	31.1806	31.521
PER1	Met	WT	HD	26.0889	29.1085	29.5391	21.9021	22.922	25.9981	23.6382	27.9661	27.8014	28.3432	28.0866	26.168	22.0286	25.6442	26.1364	30.1696	31.4626	33.0669	25.8028	25.7592	29.1407	31.4358	23.6139	25.4761	28.7913	29.243	30.6231	34.6337	20.5032	25.2705	28.0362	21.9676	21.2169	20.61	22.5121	26.9112	24.6382	26.1042	25.5547	26.3679	21.1716	29.9174	28.7879	27.3386	30.9899	30.9374
PER1	Met	WT	HD	25.626	29.0051	29.4874	23.4163	24.5771	26.094	23.1078	27.403	26.5372	27.3956	28.7644	25.3098	22.4178	26.3224	26.3271	30.3844	31.2775	32.988	26.2682	24.5927	29.203	31.3368	25.0587	25.5559	29.6333	29.8591	30.2674	34.511	20.7493	25.705	28.5705	20.0716	20.2749	20.13	21.8459	27.2955	25.3595	26.0866	24.7684	25.9535	20.5046	27.8937	28.0625	24.9855	30.7542	30.1289
PER1	Met	WT	HD	25.2806	28.6942	29.0996	22.0256	24.0811	25.7345	22.8922	27.3363	26.3469	27.0702	28.3921	25.0106	21.7472	25.8518	25.7089	29.2583	30.4547	32.4525	24.8325	25.1519	28.6025	30.7466	24.2519	25.1826	29.1801	29.0167	29.5722	34.2683	20.5129	25.0029	28.1327	19.8589	19.642	17.87	21.3766	27.0238	25.1345	25.8174	24.4613	25.7777	19.9584	26.0125	24.1927	25.7619	30.4459	28.1927
PER1	Met	WT	HD	25.1552	28.3862	28.7711	22.6287	23.2924	26.3319	22.8738	27.1522	26.6771	27.3893	27.4564	26.0844	22.1706	25.2627	26.3704	29.8252	31.3473	32.6276	26.3955	24.3905	29.2258	31.1723	23.5819	25.6585	28.3799	28.6197	30.6342	34.1701	20.9244	25.4128	27.6974	21.8796	20.109	20.8	22.8595	25.9953	23.8738	25.4871	25.3805	26.0262	21.4307	29.5874	28.5792	27.1074	30.5529	30.6604
PER1	Met	WT	HD	25.6166	28.9386	29.3136	22.6898	24.3169	26.0297	23.1379	27.0474	26.2371	27.0571	28.3136	25.1813	22.3692	25.9568	25.961	29.5961	30.8809	32.7523	25.4138	25.3583	28.9978	31.1371	24.3233	25.3646	29.1485	29.4781	30.0787	34.3766	21.1806	25.4585	28.5103	20.1323	20.0341	17.72	21.6026	27.1417	25.2095	26.0356	24.8997	26.0858	20.4491	27.3055	25.7205	26.5244	30.7892	29.1
PER1	Met	WT	HD	25.666	29.029	29.5028	23.1616	24.9968	27.3054	23.1729	27.0317	26.1925	27.4413	28.7794	25.3682	21.9045	26.01	26.2002	29.7371	30.88	32.9077	25.2361	25.5232	29.0636	31.2875	24.6436	25.3545	29.3187	29.5748	29.9285	34.4612	21.0581	25.4734	28.613	20.2061	20.1029	17.76	21.5114	27.4734	25.1672	26.1031	24.8531	26.2192	20.6796	27.1847	25.2584	26.1375	30.8421	28.584
PER1 2	Met	KO	HD	25.5124	28.8207	29.3688	24.2226	26.0562	29.1772	23.0495	27.2762	26.5445	27.6952	29.2419	25.3522	21.8892	25.7559	25.9701	29.3135	30.4202	32.5266	25.1514	24.7942	28.6922	31.1039	23.9301	24.6243	28.8289	29.0982	29.5804	34.195	20.369	24.8075	27.837	20.241	19.825	16.63	21.1384	27.3462	25.0654	26.0166	24.8807	26.1391	19.9615	26.4487	25.0837	25.5707	30.5076	28.8234
PER1 2	Met	KO	HD	25.5204	28.5391	28.8794	22.5958	24.6289	27.3178	23.3797	27.6957	26.9607	27.1632	28.2097	24.824	21.7061	24.9959	25.3316	28.6195	30.3216	32.2451	25.9764	24.8327	29.2324	31.2476	23.1904	25.0674	28.2426	28.3255	30.2221	34.2285	20.7161	25.2138	27.7309	19.606	19.8211	17.46	22.364	27.0747	24.3377	25.7251	25.4988	26.2819	18.7204	25.4851	24.2691	26.1921	30.2221	28.837
PER1 2	Met	KO	HD	25.2836	28.6389	29.1871	22.2398	23.7451	25.1267	23.0073	27.3752	26.391	26.9118	28.2979	24.8764	21.5182	25.4433	25.372	28.7773	30.072	32.2392	24.6223	24.7934	28.4858	30.5022	23.4281	24.3847	28.391	28.6089	29.0962	33.9951	19.7326	24.391	27.4524	19.1295	19.1866	15.86	20.7911	27.0273	24.5113	25.6748	24.654	25.8193	18.535	25.5678	24.2108	24.9292	30.1893	28.1666
PER1 2	Met	KO	HD	25.4524	28.9474	29.3347	22.75	24.154	25.3875	23.103	27.4759	26.4681	27.1442	28.4404	24.9218	21.4872	25.7285	25.4899	29.1294	30.2665	32.4264	25.154	24.861	28.7963	30.8364	24.0489	24.7468	28.7422	29.0053	29.4603	34.2178	19.6066	24.7976	27.8753	19.3903	20.1971	17.34	21.1945	27.3369	24.7673	25.9401	24.9802	26.0447	18.8669	25.9824	25.0656	25.0739	30.375	28.7583
PER1 2	Met	KO	HD	25.3497	28.8154	29.3261	22.6365	24.2227	25.6215	23.0593	27.4171	26.3966	27.1224	28.6215	25.2928	21.742	25.7787	25.8101	29.2794	30.425	32.4634	24.786	24.8384	28.7884	30.916	23.8663	24.786	28.7854	28.9995	29.566	34.1885	20.3491	24.8384	27.916	19.86	20.2557	17.74	21.5053	27.5229	25.279	26.1243	25.0433	26.2807	19.933	26.2191	24.7908	25.6324	30.5374	28.7422
PER1 2	Met	KO	HD	25.8809	29.6646	30.1307	24.1479	26.173	28.8088	23.4238	27.2603	26.4635	28.1233	29.3855	25.9339	22.2023	26.3393	26.3995	29.8483	31.1058	32.8621	25.588	25.5383	29.276	31.6091	24.2385	25.2747	29.0983	29.6231	30.2376	34.5709	21.0457	25.4174	28.4502	20.8428	20.4014	18.23	21.7143	27.493	26.0469	26.7066	25.4238	26.6663	20.7583	26.9157	24.8739	26.5634	30.8824	28.8838
PER1 2	Met	KO	HD	25.8069	29.5194	29.8928	23.3475	24.6461	25.9348	23.5365	27.2735	26.3256	27.6549	28.8552	26.083	22.5526	26.712	26.712	30.0057	31.1156	33.0392	25.6402	25.5142	29.3765	31.6558	24.3402	25.4213	29.1419	29.5897	30.034	34.6119	19.9595	25.3866	28.553	19.7886	20.356	17.07	21.6093	27.8069	26.2389	26.5984	25.6165	27.0255	20.241	26.8329	25.8173	25.6254	30.9841	28.9051
PER1 2	Met	KO	HD	25.4342	29.1067	29.4729	22.7109	24.2814	25.4683	23.1643	27.0029	26.1489	27.1883	28.4539	25.7041	22.1914	26.3174	26.3507	29.7335	30.7715	32.7392	25.1614	25.1234	29.0628	31.241	24.1362	25.1105	28.7664	29.1335	29.6299	34.3791	18.8308	25.0667	28.1883	19.8975	20.0178	17.43	21.2459	27.4917	25.6307	26.2025	25.2227	26.5817	19.9917	26.49	25.5438	25.2621	30.6375	28.6148
PER1 3	Met	KO	HD	26.0001	28.8944	29.3087	23.9015	24.4738	27.7035	23.6078	27.9585	27.4185	27.5829	27.9003	26.5038	22.1249	25.4577	26.5007	30.4472	30.9769	32.5829	26.648	23.9015	28.7957	30.8824	23.461	25.1171	28.2793	28.7989	30.2282	34.4073	20.3372	24.2005	26.9979	22.4139	20.7977	22.78	22.9297	26.565	24.7251	25.7143	25.4415	26.2535	21.9275	29.8673	30.8132	22.9667	30.7813	31.406
PER1 3	Met	KO	HD	25.7441	28.9233	29.2939	22.4201	24.0214	25.3388	23.4733	27.7565	26.9006	27.1518	28.2507	25.051	21.8825	25.6089	25.6505	29.3452	30.4737	32.4413	25.0251	24.5164	28.6305	30.6578	24.051	24.7418	28.8223	29.2307	29.5885	34.0952	20.3612	24.851	27.7565	19.9271	20.2262	18.64	21.2674	27.2507	25.1637	25.9969	24.9208	25.874	19.5852	26.3817	25.8636	25.0473	30.4304	29.2083
PER1 3	Met	KO	HD	25.403	28.7664	29.067	22.4317	23.8285	25.142	23.128	27.5176	26.6463	26.9844	28.0863	24.944	21.7898	25.4479	25.5401	29.1686	30.2827	32.4164	24.9679	24.5465	28.6269	30.5136	24.1123	24.5842	28.6929	29.0917	29.4428	34.1534	19.5652	24.7698	27.6712	19.9385	19.9506	18.08	21.261	27.1814	24.3273	25.8259	24.8285	25.7171	19.6283	26.2993	25.3782	25.3817	30.318	29.0419
PER1 3	Met	KO	HD	25.4587	28.9222	29.3802	23.0185	24.4001	26.2245	23.0837	27.5344	26.7291	27.328	28.62	25.4855	22.1311	25.9968	26.1279	29.8289	30.7991	32.7568	25.4822	24.9154	28.8691	31.058	24.5599	24.9398	29.1923	29.4067	29.6954	34.4346	20.471	25.0426	28.1247	19.9576	20.1399	19.56	21.5919	27.5102	25.056	26.1173	24.9252	26.1065	20.0878	26.5183	26.0061	25.3131	30.6406	29.2905
PER1 3	Met	KO	HD	25.5286	28.9494	29.315	22.5358	24.07	25.7877	23.1144	27.4884	26.7229	27.1875	28.3736	25.0517	21.9609	25.6789	25.6759	29.5074	30.5709	32.5784	25.5286	24.6397	28.8439	30.8272	24.07	24.8498	28.8406	29.2237	29.7864	34.3228	20.3746	24.8232	27.9119	19.717	20.0562	18.56	21.3918	27.3174	24.9017	25.9195	24.8812	25.8992	19.8488	26.8734	26.6151	25.2369	30.5608	29.7229
PER1 3	Met	KO	HD	25.885	29.6015	29.9948	23.3024	24.6176	25.6205	23.3099	27.3366	26.2964	27.5769	28.7928	25.5569	22.5073	26.1501	26.1583	29.8835	30.8835	32.8523	25.0459	25.5569	29.0727	31.0982	24.3932	25.4308	29.1971	29.4802	29.8269	34.4	20.4991	25.2124	28.3366	19.699	20.4388	18.89	21.456	27.3984	25.5723	26.2588	25.1766	26.3075	19.3568	26.6585	26.2588	25.1522	30.796	28.8156
PER1 3	Met	KO	HD	25.3361	28.6705	28.869	22.0502	23.4069	25.0736	23.142	26.9818	26.2993	26.7644	27.7761	24.483	21.1306	24.9051	25.0117	28.7586	29.6721	31.7438	24.3202	24.1582	27.7527	29.8304	23.6395	24.3455	28.0314	28.3727	28.7228	33.4992	19.6251	24.0546	27.0603	17.9391	19.5197	17.49	20.0712	26.3074	23.6599	25.0546	23.8398	24.8923	18.7541	25.7046	25.2415	24.0392	29.5684	27.8663
PER1 3	Met	KO	HD	25.7144	29.4118	29.8492	23.8554	25.4054	28.3587	23.1567	26.9752	26.2932	27.7841	29.0492	25.4653	21.8901	25.9752	26.0879	29.6648	30.7965	32.5479	25.2775	24.7977	28.9534	31.1961	24.1679	25.3123	28.8972	29.3773	29.9423	34.384	20.9183	25.2127	28.182	20.252	20.3039	19.13	21.7317	27.2687	25.3054	26.2256	24.9774	26.1216	20.2106	27.2054	26.2201	25.6748	30.6931	29.1367
ProO	Met	WT	HD	25.8764	28.7334	29.1984	24.1309	25.8811	29.0404	23.5846	27.8834	27.2239	27.5875	29.0866	25.0461	21.0527	25.4465	25.6045	29.1116	30.1937	32.3173	24.7971	24.5381	28.5839	30.8361	23.7772	24.4777	28.6331	28.8863	29.3534	34.1804	19.9854	24.4082	27.5659	20.0906	19.571	16.92	21.2167	27.1387	24.7872	25.7494	24.6841	25.8764	19.5947	26.0831	24.7621	25.2833	30.3065	28.7106
ProO	Met	WT	HD	25.8932	29.2504	29.6479	22.9888	24.5867	27.594	23.4829	28.0647	27.5033	28.1217	28.5418	26.3295	22.4431	25.9899	26.7664	30.3813	31.6905	33.2083	26.3118	25.1853	29.6426	31.7857	24.4892	26.0636	29.2961	29.4817	30.8561	34.7857	20.8701	25.8497	28.4477	21.9509	20.9356	20.54	22.927	27.2293	25.5509	26.3762	25.7375	26.7134	21.7451	29.7745	28.8848	27.1419	31.1331	30.8561
ProO	Met	WT	HD	25.8316	29.2435	29.6982	23.1634	24.8363	26.8172	23.5426	27.8528	27.0083	27.6382	28.7527	25.8505	22.5847	25.8876	26.2643	29.5084	31.2657	32.8994	26.7047	25.4893	29.8761	31.8396	23.8363	25.9503	28.9818	29.0267	31.0524	34.7241	21.4559	25.9871	28.3901	20.7047	20.3346	18.69	23.3697	27.4726	25.5685	26.437	26.2871	26.8645	20.5213	26.7047	26.8051	26.3299	30.8761	29.9047
ProO	Met	WT	HD	25.5863	29.0951	30.0641	22.8627	25.972	29.5917	23.3564	27.5979	26.6765	28.1523	30.0385	25.1691	20.4238	24.7848	25.8106	28.6505	30.3266	32.276	24.7377	25.539	28.6224	31.2695	23.6828	25.4284	28.9573	28.3707	29.9281	34.322	22.2159	25.2257	27.8191	21.6535	20.4178	17.05	21.7323	27.276	24.0727	25.5629	24.5527	25.8582	20.8725	25.9847	24.4172	27.1691	30.4459	26.483
ProO	Met	WT	HD	25.6102	28.9873	29.781	22.5362	25.3455	28.4762	23.3622	27.5067	26.5586	27.9572	29.6975	25.3147	20.9541	24.9605	26.1052	28.8571	30.518	32.4136	24.3421	25.6572	28.6123	31.1996	23.7571	25.5875	29.2624	28.4251	29.7495	34.2805	22.3097	25.0831	27.9846	20.991	20.8104	16.82	21.6124	27.3387	24.6017	25.6681	24.613	25.9671	20.8656	26.2745	24.0503	27.0688	30.5911	26.5425
ProO	Met	WT	HD	25.2387	28.7052	29.6085	21.1419	24.3294	26.3257	23.0535	26.9481	25.9764	27.4887	29.1325	25.1167	21.339	24.8314	25.6586	28.6439	30.1585	32.2029	23.8469	25.5017	28.296	30.6085	23.2758	25.1951	28.6695	28.0845	29.2508	34.1569	22.01	24.7517	27.6874	21.1576	19.5706	16.68	20.7413	26.9834	23.9647	25.3726	24.1252	25.7129	20.0942	25.1502	23.0794	26.5001	30.3284	25.5838
ProO	Met	WT	HD	25.1729	28.8344	29.6376	22.1481	25.2211	28.3398	22.5803	26.6152	26.0178	27.9372	29.2482	25.3295	21.2304	24.6985	26.2196	29.0076	30.5882	32.2859	24.5076	25.438	28.5161	30.9372	23.5787	25.4782	28.8296	28.2591	29.6786	34.0207	22.2924	24.8895	27.6974	21.5783	20.2709	NA	21.4413	27.1071	24.3267	25.4018	24.5879	25.7971	21.3471	26.6039	22.8264	27.3432	30.4048	26.999
ProO	Met	WT	HD	25.3979	29.1921	29.8253	21.8686	24.7981	27.433	22.9577	26.8766	25.7823	27.7947	29.1445	25.2486	21.5828	24.9908	26.1325	28.8031	30.6885	32.3156	24.5225	25.6545	28.5573	30.8592	23.5547	25.6912	28.9839	28.4148	29.9184	34.1812	22.1406	25.2453	27.8766	20.0504	20.7022	17.0938	21.8001	26.9789	24.3801	25.5061	24.3064	25.6195	20.5613	25.7778	23.2221	27.3816	30.4774	27.0083
ProO 3	Met	KO	HD	25.3476	28.82	29.6294	22.1103	24.5123	27.4909	22.9909	27.3397	26.2694	27.7587	29.2083	24.6727	20.2013	24.1473	25.5458	27.794	29.6456	31.5193	23.8577	24.8886	27.6536	30.3809	22.9219	24.9484	28.3437	27.6536	29.2535	33.6436	20.905	24.5066	27.0395	20.294	19.6183	15.7912	20.7975	25.9081	23.8217	25.1141	23.5623	25.1797	19.4149	24.6159	23.6054	26.6472	29.6822	26.0297
ProO 3	Met	KO	HD	26.1742	28.8942	29.6705	22.8318	25.0326	28.2585	23.8506	28.2304	27.6373	27.969	29.183	24.4661	20.4343	24.3092	25.2075	27.7603	29.7348	31.604	23.995	24.9125	28.0538	30.9653	22.7736	25.0548	28.2938	28.0447	29.9221	33.9142	21.4835	24.8632	27.1893	20.9704	19.302	11.1116	21.3167	26.4826	24.5926	25.3869	23.8921	25.2336	20.4305	25.1538	24.1674	27.1893	29.7631	26.6972
ProO 3	Met	KO	HD	25.1562	28.4293	29.3406	22.1868	25.3754	29.4749	22.9772	27.1206	26.2992	27.5129	29.4877	24.5584	20.3437	24.2401	25.2758	28.0143	29.9256	31.8348	24.2034	25.1271	28.2423	31.1175	22.8859	24.7571	28.3788	27.9232	29.4076	33.8519	21.7891	24.7904	27.4555	20.1665	19.5201	16.1443	21.0814	26.6498	23.2699	24.9722	23.7486	25.2126	19.3669	24.5871	23.4991	26.3754	29.6555	25.6656
ProO 3	Met	KO	HD	25.5532	29.2235	30.3509	23.8305	27.1989	31.2715	23.0427	27.1759	26.614	28.7135	30.6381	24.8186	20.8562	24.6811	25.1092	28.1875	29.9128	31.8775	24.9694	25.4415	28.6591	31.9976	23.2096	24.7157	28.2588	28.3232	30.1583	34.2054	22.1116	25.0359	27.7028	21.2321	19.1119	14.5169	21.2556	26.7763	23.9801	25.6811	24.4797	26.0307	20.1493	25.2806	24.0961	26.6811	30.0247	26.4947
ProO 3	Met	KO	HD	25.2953	28.328	29.0777	21.5402	24.0687	26.163	23.016	27.286	26.3907	27.1731	28.5477	24.8637	20.4109	24.9167	25.4937	28.5606	30.3907	32.3379	24.4856	25.8043	28.7184	31.0967	23.1391	25.0136	28.7412	28.4438	29.727	34.2672	22.0129	25.0831	28.0042	19.1467	20.1826	15.8987	21.0788	27.2387	24.2578	25.6987	24.7513	26.2274	18.3699	24.2766	23.7378	26.4883	30.3167	26.3136
ProO 3	Met	KO	HD	25.5505	29.0683	29.7732	21.8067	25.1397	28.6963	23.3715	27.1084	26.1172	27.7281	29.2997	25.3947	21.2099	24.876	26.0925	28.9432	30.4991	32.27	24.3656	25.5736	28.5024	31.1226	24.0139	25.5888	28.9382	28.4409	29.787	34.0812	22.2313	25.1872	27.8277	20.9312	20.4503	14.9712	21.6367	26.9208	24.4733	25.4119	24.2869	25.8468	19.9992	25.6138	23.6957	27.0083	30.2427	26.2838
ProO 3	Met	KO	HD	25.2942	28.8907	29.5763	21.9975	24.7627	27.3693	23.1378	26.8882	25.8142	27.5127	28.9615	25.3476	21.5162	25.0474	26.0384	28.8731	30.4914	32.2472	24.1243	25.63	28.4898	30.7884	23.4187	25.2387	28.7434	28.2418	29.4479	34.0556	21.6458	24.8434	27.7351	20.0529	19.6871	17.1813	20.5717	26.8268	24.1973	25.438	24.5512	25.734	19.7135	24.7627	23.0273	26.3212	30.1798	26.2308
ProO 3	Met	KO	HD	25.385	29.4143	30.2768	21.4203	24.8197	26.8465	22.9387	26.8869	25.6234	27.9017	29.3087	25.2677	21.04	25.0993	25.8849	28.7757	30.3776	32.2933	24.4294	25.8071	28.6436	31.1684	23.3963	25.061	28.6524	28.3723	29.7838	34.171	22.4623	24.9625	27.8102	21.003	19.9388	17.2459	21.0574	27.0198	24.7204	25.9849	24.8155	26.2368	20.6951	25.068	23.1794	26.4484	30.2957	25.6796
BU	Thr	WT	HD	25.6372	28.4123	28.7098	22.2332	23.7789	26.617	23.4014	27.8947	27.2672	27.0799	27.8273	25.0608	21.453	25.1835	25.4896	29.3172	29.9141	32.3094	25.6988	24.5906	28.8706	30.8887	23.6486	24.4991	28.225	28.3997	29.2439	34.1956	20.0665	24.0436	27.2947	19.4564	20.3173	19.9646	21.7596	27.0587	24.7206	25.7527	24.8742	26.2241	18.3936	25.9522	27.3038	23.0736	30.315	29.1766
BU	Thr	WT	HD	25.7949	28.8877	29.1797	22.8668	24.6243	27.8971	23.7121	28.0509	27.2741	27.1328	28.0897	25.12	21.9925	25.2192	25.4849	29.4419	29.9686	32.1938	25.9618	23.8319	28.9492	31.1288	23.3483	24.5113	28.2548	28.565	29.5511	34.2965	20.7521	24.2548	27.3399	20.3386	20.0983	20.438	22.6867	27.2548	24.6718	25.9206	25.1787	26.3121	19.4376	26.4581	26.6615	24.7007	30.3672	29.4419
BU	Thr	WT	HD	25.5894	28.6495	28.9799	22.1481	23.8567	26.8725	23.3064	27.5341	26.9859	27.0336	27.9303	25.3542	21.6392	25.1955	25.6791	29.4963	30.1273	32.3846	25.8272	24.3238	28.7386	30.856	23.3214	24.269	28.2459	28.3006	29.2685	34.2507	20.6899	23.9087	27.1572	20.3476	20.4091	20.5859	22.383	27.1464	24.3083	25.8108	24.7971	26.0956	19.962	27.01	27.7493	23.4274	30.413	29.6225
BU	Thr	WT	HD	25.1088	28.3876	28.6707	21.9379	23.86	25.5033	22.8985	27.1742	26.4242	26.8425	27.7976	24.7721	21.6417	24.9393	25.2397	28.6258	30.2956	32.0548	26.1474	24.2397	29.0522	30.8535	23.1022	25.1088	28.1347	28.1974	30.391	34.0876	20.7812	25.1022	27.507	19.7737	19.1021	18.6455	22.4898	26.5617	24.0144	25.5569	25.4083	25.9951	19.1752	25.8464	25.7741	25.7218	29.976	29.3484
BU	Thr	WT	HD	25.2342	28.267	28.5749	21.9847	23.6461	26.7201	22.944	27.1547	26.5904	26.627	27.5014	25.3377	21.5546	25.0599	25.7313	29.7002	30.1295	32.1917	25.9566	23.7905	28.6389	30.8102	23.2183	24.3407	28.2318	28.396	29.305	34.085	20.2924	23.9831	27.0864	19.5394	19.8834	21.1772	22.256	26.9585	23.799	25.5731	24.6027	25.904	19.2013	26.89	28.2397	22.4546	30.2318	29.8749
BU	Thr	WT	HD	25.2635	28.7349	28.9856	23.7036	25.0712	28.6022	22.7585	26.7324	26.0437	26.8955	28.2301	25.1825	21.7191	24.9988	25.5228	29.4683	29.9813	32.0694	25.7015	24.627	28.5713	30.7625	23.2719	24.4002	28.0864	28.201	29.1788	33.9476	20.127	23.9402	27.1973	20.1803	20.2369	20.2113	22.1276	26.7425	24.1973	25.4256	24.5181	25.6995	19.7688	26.6379	27.2265	23.9818	30.2083	29.042
BU	Thr	WT	HD	24.9243	28.4457	28.8834	24.0559	25.3752	29.0854	22.628	26.6431	25.9847	27.0609	28.5105	25.002	21.1067	24.7348	25.3805	29.2244	29.6865	31.9344	25.0658	23.7553	28.3477	30.6798	22.8418	24.3045	27.8528	28.0317	28.9225	33.7927	20.2062	23.654	26.8764	20.1804	20.3095	20.1267	21.6357	26.5869	23.9098	25.1795	24.2877	25.5522	19.9458	26.6209	27.1795	23.4273	30.0505	28.632
BU	Thr	WT	HD	25.6254	29.2315	29.5643	22.5817	24.2496	27.2223	23.32	27.0775	26.3523	27.2586	28.1225	25.7195	22.1805	25.7091	26.0714	29.9776	30.5534	32.6006	26.2131	24.8005	29.2764	31.3738	23.8632	25.2094	28.5966	28.9389	29.8466	34.4045	21.1389	24.5658	27.7981	20.8153	21.1097	20.8703	22.9694	27.5716	25.264	26.1642	25.4323	26.6282	20.2312	27.0152	27.8165	24.7247	30.9079	29.6333
BU 8 3	Thr	KO	HD	25.7374	29.1079	29.4429	22.1193	24.206	26.8737	23.349	27.9088	27.2004	27.5651	28.2191	24.5984	20.6662	25.2395	24.9918	28.619	29.8885	32.2845	24.1985	25.3893	28.5976	31.0331	23.349	24.8109	28.2962	28.331	29.5742	34.2873	20.6562	24.943	28.0198	19.1143	19.0928	16.3224	21.2886	27.2559	25.064	25.8523	25.1757	26.528	17.6608	25.3558	22.951	26.3058	30.3524	27.0826
BU 8 3	Thr	KO	HD	25.816	28.7255	29.0709	23.3487	25.5174	28.8522	23.5302	27.89	27.2988	27.3449	28.4832	25.5012	21.6945	25.2569	25.6902	29.5496	30.2728	32.2426	25.6378	24.5492	28.8962	31.0886	23.4515	24.6758	28.2704	28.5158	29.5866	34.2683	20.1812	24.153	27.2414	20.8779	20.2254	20.4588	22.5768	27.2119	24.7379	25.8445	24.8445	26.1002	20.2653	27.032	26.6496	24.9908	30.4414	29.2019
BU 8 3	Thr	KO	HD	25.318	28.584	28.8559	21.8453	23.5072	26.2973	22.8958	27.4996	26.817	26.8411	27.4379	25.7702	21.7443	25.3451	25.8482	29.6052	30.4141	32.4921	25.489	24.4395	28.6433	30.6365	23.2868	24.5545	28.3775	28.434	29.43	34.1954	19.7553	23.9753	27.2076	20.6631	20.2433	20.6687	22.2813	27.1414	24.5487	25.7926	25.0054	26.2495	20.3985	27.3231	27.697	24.2296	30.4141	29.7312
BU 8 3	Thr	KO	HD	25.155	28.527	29.0155	24.2917	26.1114	29.918	22.7603	27.0199	26.3951	27.1048	28.9845	25.3401	21.303	25.354	25.4454	29.2367	30.0416	32.2724	25.8805	24.5016	28.826	31.0254	23.2859	24.4865	28.3082	28.3678	29.4035	34.1492	19.9633	23.9755	27.2757	20.2868	20.2484	20.2396	22.2226	27.1293	24.8786	25.865	25.2082	26.524	19.6612	26.4865	27.2757	23.7411	30.3243	29.5162
BU 8 3	Thr	KO	HD	25.2787	28.744	29.0403	21.7949	23.6163	26.0245	23.0274	27.2666	26.5972	26.9704	27.8602	25.1572	21.0434	25.2263	25.2579	29.0875	29.7988	32.2817	25.4888	24.9914	28.6577	30.7362	23.4313	24.4065	28.2666	28.3546	29.2116	34.1992	20.2524	24.0122	27.2405	19.9803	19.5777	18.9778	21.6152	26.8941	24.521	25.7334	24.8464	26.2889	18.6377	25.8986	26.5411	23.5722	30.2383	28.8969
BU 8 3	Thr	KO	HD	25.4638	29.129	29.2007	22.0661	23.7548	25.9792	23.0467	26.9309	25.9989	27.0581	27.7514	25.2638	21.7003	25.5355	25.6886	29.4918	30.2113	32.4927	25.9268	24.609	29.1686	31.2477	23.7268	24.827	28.3688	28.7744	29.6131	34.3361	20.6332	24.5193	27.8466	20.2412	20.2425	19.7611	22.2238	27.1922	24.8531	26.06	25.1699	26.5858	19.6038	26.3039	26.6115	24.6642	30.4883	29.0464
BU 8 3	Thr	KO	HD	25.6231	29.0888	29.4285	23.2594	24.9706	28.2487	23.2594	27.0484	26.4449	27.2926	28.2664	25.7817	22.0313	25.8907	26.0967	29.945	30.5971	32.7699	26.296	25.0868	29.3372	31.5254	23.8253	25.1868	28.7354	29.1425	30.0381	34.5639	20.9643	24.7619	27.9533	20.9	20.8526	20.7556	22.6757	27.5954	25.3716	26.4246	25.7341	27.0687	20.5383	27.0687	27.5742	24.7265	30.9103	29.6935
BU 8 3	Thr	KO	HD	25.5613	29.4627	29.7568	22.8368	24.6158	27.3274	23.1377	27.143	26.4909	27.4473	28.3512	26.2071	22.2787	26.0666	26.4402	30.1887	30.8881	33.0167	26.5775	25.3119	29.5621	31.7013	24.1517	25.3312	28.8832	29.3129	30.1754	34.7424	20.9736	24.9264	28.1754	20.9856	20.94	20.9878	22.9519	27.676	25.4277	26.6331	25.7851	27.1538	20.8571	27.2685	27.893	24.8155	31.0278	29.8799
ShO	Thr	WT	HD	25.3931	28.4514	28.6453	21.3434	22.9329	24.7679	23.2964	27.6601	27.0898	26.9427	27.2549	25.0382	21.0508	25.0089	25.2596	29.0522	29.7869	32.0678	24.9865	24.196	28.41	30.4463	23.2218	24.2025	28.0181	28.0898	28.9571	33.9821	20.4987	23.7054	26.9523	19.8171	19.9767	19.2854	21.5439	26.7008	24.446	25.465	24.6207	25.8753	18.9627	26.2827	26.933	22.8755	30.0341	28.9451
ShO	Thr	WT	HD	25.7923	29.3926	29.7891	22.6396	24.6525	27.0968	23.3635	27.6137	26.8822	27.7909	28.5118	25.0755	21.4382	25.8463	25.6684	29.2938	30.4762	32.8403	24.9821	25.801	29.0997	31.6003	23.9303	25.2669	28.8957	28.8196	29.9175	34.6746	21.5272	25.3753	28.6218	19.3984	19.8264	17.3287	21.3258	27.7165	25.2753	26.2095	25.55	26.8957	18.4779	25.9198	23.3179	26.7226	30.7981	27.6381
ShO	Thr	WT	HD	26.4671	29.0378	29.2921	22.1405	24.237	26.1541	24.1087	28.5931	27.8747	27.5968	28.1336	24.9445	21.4413	25.2749	25.3654	29.2805	30.4556	32.5112	24.887	25.1823	28.7323	31.0812	23.6711	24.9539	28.5893	28.5396	29.7576	34.4031	21.1907	25.0089	27.9816	18.7441	19.3092	17.6614	21.7471	27.4556	24.9539	25.6683	25.2021	26.4946	18.6064	26.3263	24.7805	26.1171	30.526	28.7117
ShO	Thr	WT	HD	25.5177	29.1576	29.6285	23.5657	26.3491	30.1645	22.9616	27.3247	26.7356	27.9842	29.416	24.6931	21.2229	25.3148	25.1617	28.7448	30.0698	32.4136	24.6361	25.426	28.7107	31.3216	23.5986	24.9356	28.4502	28.4198	29.6822	34.2839	21.1888	24.9779	28.0796	19.4346	18.834	16.133	21.0262	27.3329	24.8697	25.7697	25.0392	26.5091	18.7004	25.429	22.8816	26.4183	30.347	27.3082
ShO	Thr	WT	HD	25.6327	28.9996	29.3215	21.9396	24.4668	27.3858	23.3669	27.559	26.948	27.4521	28.4146	25.2752	21.8529	25.6808	25.7243	29.1946	30.6179	32.868	24.9792	25.6713	29.2568	31.5384	24.0346	25.2413	28.8462	28.7997	30.0293	34.5316	21.0679	25.3164	28.3858	19.8121	19.644	NA	21.5476	27.5417	24.9216	26.0493	25.3722	26.6162	19.059	25.7755	23.3294	26.9081	30.727	27.7289
ShO	Thr	WT	HD	25.2198	28.8909	29.3107	22.5579	24.4203	26.7605	22.8001	26.9532	26.3235	27.6072	28.3252	25.3186	21.8263	25.7459	25.7459	29.4488	30.7268	32.6994	25.0476	25.7062	29.1922	31.6097	23.9361	25.3735	28.6923	28.7846	29.995	34.4521	21.7235	25.4295	28.4507	19.2503	19.6779	17.665	21.1796	27.3333	25.302	26.1895	25.3479	26.9101	18.9562	25.7062	22.8312	26.4936	30.5627	27.6273
ShO	Thr	WT	HD	25.6983	29.3206	29.5782	22.9563	24.6383	26.7116	23.2256	27.1032	26.432	27.8442	28.547	25.2176	21.667	25.7142	25.7914	29.496	30.6832	32.7041	24.9068	25.5698	29.2195	31.6704	24.0809	25.4638	28.6781	28.8947	29.8888	34.4576	21.0564	25.4763	28.5727	19.6564	18.9721	15.5013	21.1793	27.4272	25.1528	26.147	25.4191	26.8859	18.3873	25.8503	23.0718	26.2956	30.5227	27.7635
ShO	Thr	WT	HD	25.4199	29.0484	29.3845	22.1219	24.1698	26.2842	22.9671	26.9137	26.3537	27.4051	28.0998	24.854	21.5126	25.5681	25.4748	29.1158	30.3463	32.467	24.7825	25.4548	28.8953	31.282	23.7687	25.1199	28.6093	28.6601	29.7136	34.3133	21.068	25.1522	28.3209	19.2284	19.5101	14.3331	21.0088	27.3598	24.8408	25.9032	25.1379	26.5467	18.9668	25.6805	22.9291	26.3872	30.5022	27.3598
ShO1	Thr	KO	HD	26.1059	28.8765	29.0735	22.8723	24.4595	27.8058	23.9542	28.2877	27.8058	27.7398	27.4818	27.5314	22.8714	26.058	27.5118	31.4252	32.0233	33.3269	26.9944	25.0224	29.4589	31.5387	24.443	26.0417	29.0154	29.5118	30.8138	34.8727	20.6652	24.9944	27.6795	23.2786	21.6933	23.2979	23.5964	27.0901	25.7143	26.5334	25.9887	26.9248	22.9278	31.0617	31.4704	24.0112	31.4448	31.8533
ShO1	Thr	KO	HD	26.744	28.8803	29.3992	21.7381	24.2472	26.8463	24.7326	28.9841	28.2802	27.7777	28.6771	25.4741	21.613	25.3943	25.8742	29.5421	30.6846	32.8029	25.0283	25.8603	29.0001	31.2405	23.8983	25.4371	29.0697	28.8803	30.006	34.6753	21.5478	25.0951	28.0469	20.2124	21.1746	18.2117	22.3076	27.7114	24.6622	26.0095	25.2256	26.2841	19.1688	26.4254	25.4741	26.201	30.8254	28.5903
ShO1	Thr	KO	HD	25.3029	28.2717	28.7227	20.5426	22.7896	24.5361	22.9632	27.3077	26.6868	26.7345	27.3694	25.7415	21.8099	25.2997	25.8472	29.3618	30.6453	32.5275	24.9088	25.7298	28.6121	30.7577	23.3769	25.0246	28.7491	28.5799	29.8821	34.204	20.7759	24.7036	27.6248	20.7363	20.9122	19.0413	22.5588	27.0587	24.0399	25.6524	24.8794	25.7298	20.0478	27.1757	25.5388	26.6868	30.39	29.0014
ShO1	Thr	KO	HD	25.7695	28.8373	28.9484	23.0435	24.2105	27.862	23.2892	27.6149	27.3778	27.8497	27.7603	26.7537	22.4994	25.8285	26.6997	30.447	31.3242	33.0009	26.3501	24.99	29.2755	31.3463	24.0559	25.4417	28.7337	29.0992	30.2143	34.6124	20.3446	24.7669	27.8247	22.6223	21.1722	21.7121	22.7365	26.4774	24.949	26.193	25.4933	26.6579	22.1824	30.3627	30.2847	25.7484	31.0079	31.3518
ShO1	Thr	KO	HD	25.5291	29.0067	29.3525	21.2941	23.4859	24.9758	23.0961	27.2477	26.4102	27.2291	27.7436	25.7065	21.8552	25.4541	25.9048	29.6223	30.7841	32.5834	24.9304	25.682	28.6868	30.76	23.8002	25.3057	28.6731	28.5989	29.7632	34.098	20.9431	24.8498	27.7305	20.1364	20.7768	18.4708	22.0609	27.0067	24.2914	25.7011	24.7748	25.7384	20.0306	27.0916	25.8203	26.2384	30.3395	28.5547
[truncated: 105 more columns]
