# Supplementary material for: Hello darkness, my old friend: 3-KETOACYL-COENZYME A SYNTHASE4 is a branch point in the regulation of triacylglycerol synthesis in Arabidopsis thaliana
Source: Plant Cell. 2023 Mar 3;35(6):1984–2005. doi: 10.1093/plcell/koad059 (PMC10226560; doi:10.1093/plcell/koad059)
Supplement: koad059_Supplementary_Data [file koad059_supplementary_data.zip › Supp. Dataset 7.xlsx]

## Sheet: Sheet1
Supplemental Data. Luzarowska et al. (2023). Plant Cell.
Supplemental Dataset 7: Primers and probes used in this study. Primers used along the manuscript to generate CRISPR-Cas9 mutants, to evaluate transcript in GWAS population and in the mutants, to generate the transient expression of AtKCS4(Met) in Nicothiana benthamiana and yeast and probes synthesized for EMSA.
Experiment	Primer name	Forward Primer (5’ to 3’): FP	Reverse Primer (5’ to 3’): RP
CRISPR-Cas9 mutation	gRNA spacer 1	ACCACCGAGTCGTGATTCTC
	gRNA spacer 2	GAGTTCAGATCCGACAAACA
Sequencing kcs4 Arabidopsis mutants obtained by CRISPR-Cas9	1	GGTCGGGTTTCGGAAAAG	CATAATTATGCATCATGACG
	2	CTGTCATTAGCAAATAGAG	CGTGTTTGTCGGATCTG
	3	TGGTGGGTCTTCGTCAAAGC	ACGCTCAAGGATCTTGCGTT
	4	GACCCGTTTACTTGGTTG	CCTGCTCTTGATAAACAC
	5	GAACACTTATGCGGTTG	GTTCGAAGGTTTCACATG
	6	GAGCTGTGATCGATGAG	CATTTTCATGTTCTTGTAAC
	7	GTTTTCAGATCTTAGATGT	CAATATCTTGAATTAAGTATAG
Transient expression in N. benthamiana and expression in yeast wt and mutant strains	KCS4	GGGGACAAGTTTGTACAAAAAAGCAGGCTATGGACGGTGCCGGAGAATCAC	GGGACCACTTTGTACAAGAAAGCTGGGTCTAATAACTTAAAGTTACCGGATACTTGTCAATAC
	KCS4-stop	GGGGACAAGTTTGTACAAAAAAGCAGGCTATGGACGGTGCCGGAGAATCAC	GGGACCACTTTGTACAAGAAAGCTGGGTGATAACTTAAAGTTACCGGATACTTGTCAATAC
	KCS9	GGGGACAAGTTTGTACAAAAAAGCAGGCTATGGAAGCTGCTAATGAGCCTGTTAATG	GGGACCACTTTGTACAAGAAAGCTGGGTTCAGAAGTCGAGCTTAACCGGATATC
KCS4 Transcript measurement GWAS population	qPCR_26	TCGTGTTTGGCAAATCGCGTTC	TGCCTTAATGCTTCCCAAATCGC
	qPCR_29	TTGAAGCGAAGGGAAGGATGCG	TCCACTTCCGAACGCGATTTGC
	Actin2 (AT3G18780)	TCCCTCAGCACATTCCAGCAGAT	AACGATTCCTGGACCTGCCTCATC
	ref1 (PP2AA3 /AT1G13320)	TAACGTGGCCAAAATGATGC	GTTCTCCACAACCGCTTGGT
	HSFA2 / AT2G26150	TCGTCAGCTCAATACTTATGGATTC	CACATGACATCCCAGATCCTTGC
EMSA probes	Probe / Competitor (C allele at m11502)	CACGTATAAAAGGAACATGCTGCCATTTTAGGACAAGTTT	AAACTTGTCCTAAAATGGCAGCATGTTCCTTTTATACGTG
	Competitor (T allele at m11502)	CACGTATAAAAGGAATATGCTGCCATTTTAGGACAAGTTT	AAACTTGTCCTAAAATGGCAGCATATTCCTTTTATACGTG
	HSFA2 / AT2G26150	GGGGACAAGTTTGTACAAAAAAGCAATGGTCGTAACAGCTTTGTGGTGT	GGGGACCACTTTGTACAAGAAAGCTGGGTTAGGTTCCGAACCAAGAAAAC
Transcript measurement in KCS4(Met) and KCS4(Thr) wild-type accessions and in kcs4 allelic mutants	GAPDH (AT1G13440)	TTGGTGACAACAGGTCAAGCA	AAACTTGTCGCTCAATGCAATC
	KCS4	CACCAGTTCATGTCGAGGCT	TCTTCGCATCCTTCCCTTCG
	KCS5	GGGAGAACACGTGGAAGCTT	ACGGCGGAGTTACACTTGAA
	KCS9	GGATGAAGAAAGGAAACCGGG	TGACATTGTTTAGAGCCACCCA
	KCS12	GCTGCGTTTGGGAAGTTGTG	GAAAGCGTCAGGGACCTTGA
	DIN1 (AT4G35770)	TCTTCTCACTGCTGGCTTCA	TACCGGCAGCTCATTCTCTG
	BCAT2 (AT1G10070)	TTCAAGGAAGGGATGGCTGC	TGCTTTCAAAACTGGCGCAT
