# Supplementary material for: Hello darkness, my old friend: 3-KETOACYL-COENZYME A SYNTHASE4 is a branch point in the regulation of triacylglycerol synthesis in Arabidopsis thaliana
Source: Plant Cell. 2023 Mar 3;35(6):1984–2005. doi: 10.1093/plcell/koad059 (PMC10226560; doi:10.1093/plcell/koad059)
Supplement: koad059_Supplementary_Data [file koad059_supplementary_data.zip › Supp. Dataset 8.xlsx]

## Sheet: Legend
Supplemental Data. Luzarowska et al. (2023). Plant Cell
Supplementary Dataset 8.
Statistical test performed and used across figures to detect significant differences.

## Sheet: Figure 4
Supplemental Data. Luzarowska et al. (2023). Plant Cell
Figure 4
Panel A-G
Analysis of variance
TAG 52:0
Condition	Variable	N	R²	Adj R²	CV
CHD	TAG 52:0	94	0.06	0.03	1.12
Analysis of variance table (Partial SS)
S.V.	SS	df	MS	F	p-value
Model	0.54	3	0.18	2.01	0.1177
Allele	0.35	1	0.35	3.93	0.0506
Type	0.1	1	0.1	1.08	0.3018
Allele*Type	0.07	1	0.07	0.81	0.3702
Error	8.01	90	0.09
Total	8.55	93
Test:Fisher LSD Alpha:=0.05 LSD:=0.18728
Error: 0.0891 df: 90
Allele	Type	Means	n	S.E.
Thr	KO	26.53	14	0.08	A
Thr	WT	26.54	16	0.07	A
Met	KO	26.61	39	0.05	A	B
Met	WT	26.73	25	0.06		B
Means with a common letter are not significantly different (p > 0.05)
TAG 52:2
Condition	Variable	N	R²	Adj R²	CV
CHD	TAG 52:2	94	0.03	0.0015	1.64
Analysis of variance table (Partial SS)
S.V.	SS	df	MS	F	p-value
Model	0.82	3	0.27	1.05	0.3763
Allele	0.2	1	0.2	0.77	0.3833
Type	0.46	1	0.46	1.74	0.1902
Allele*Type	0.06	1	0.06	0.22	0.6396
Error	23.54	90	0.26
Total	24.36	93
Test:Fisher LSD Alpha:=0.05 LSD:=0.32096
Error: 0.2616 df: 90
Allele	Type	Means	n	S.E.
Thr	KO	31	14	0.14	A
Met	KO	31.05	39	0.08	A
Thr	WT	31.1	16	0.13	A
Met	WT	31.25	25	0.1	A
Means with a common letter are not significantly different (p > 0.05)
TAG 52:3
Condition	Variable	N	R²	Adj R²	CV
CHD	TAG 52:3	94	0.03	0	2.13
Analysis of variance table (Partial SS)
S.V.	SS	df	MS	F	p-value
Model	1.1	3	0.37	0.88	0.4557
Allele	0.08	1	0.08	0.18	0.6724
Type	0.81	1	0.81	1.93	0.1683
Allele*Type	0.04	1	0.04	0.08	0.7728
Error	37.65	90	0.42
Total	38.75	93
Test:Fisher LSD Alpha:=0.05 LSD:=0.40591
Error: 0.4184 df: 90
Allele	Type	Means	n	S.E.
Thr	KO	30.23	14	0.17	A
Met	KO	30.25	39	0.1	A
Thr	WT	30.39	16	0.16	A
Met	WT	30.49	25	0.13	A
Means with a common letter are not significantly different (p > 0.05)
TAG 52:4
Condition	Variable	N	R²	Adj R²	CV
CHD	TAG 52:4	94	0.03	0.0011	2.87
Analysis of variance table (Partial SS)
S.V.	SS	df	MS	F	p-value
Model	2.16	3	0.72	1.04	0.3808
Allele	0.0019	1	0.0019	0.0028	0.958
Type	1.22	1	1.22	1.75	0.1898
Allele*Type	0.28	1	0.28	0.4	0.5302
Error	62.7	90	0.7
Total	64.87	93
Test:Fisher LSD Alpha:=0.05 LSD:=0.52382
Error: 0.6967 df: 90
Allele	Type	Means	n	S.E.
Met	KO	28.93	39	0.13	A
Thr	KO	29.03	14	0.22	A
Thr	WT	29.16	16	0.21	A
Met	WT	29.29	25	0.17	A
Means with a common letter are not significantly different (p > 0.05)
TAG 52:5
Condition	Variable	N	R²	Adj R²	CV
CHD	TAG 52:5	94	0.06	0.02	4.14
Analysis of variance table (Partial SS)
S.V.	SS	df	MS	F	p-value
Model	7.05	3	2.35	1.76	0.1609
Allele	0.02	1	0.02	0.02	0.8934
Type	0.28	1	0.28	0.21	0.6478
Allele*Type	4.99	1	4.99	3.73	0.0565
Error	120.32	90	1.34
Total	127.37	93
Test:Fisher LSD Alpha:=0.05 LSD:=0.72561
Error: 1.3369 df: 90
Allele	Type	Means	n	S.E.
Met	KO	27.63	39	0.19	A
Thr	WT	27.78	16	0.29	A	B
Thr	KO	28.16	14	0.31	A	B
Met	WT	28.25	25	0.23		B
Means with a common letter are not significantly different (p > 0.05)
TAG 52:6
Condition	Variable	N	R²	Adj R²	CV
CHD	TAG 52:6	94	0.08	0.05	5.43
Analysis of variance table (Partial SS)
S.V.	SS	df	MS	F	p-value
Model	16.12	3	5.37	2.51	0.0634
Allele	0.23	1	0.23	0.11	0.744
Type	0.02	1	0.02	0.01	0.9207
Allele*Type	14.55	1	14.55	6.81	0.0106
Error	192.31	90	2.14
Total	208.43	93
Test:Fisher LSD Alpha:=0.05 LSD:=0.91736
Error: 2.1368 df: 90
Allele	Type	Means	n	S.E.
Thr	WT	26.45	16	0.37	A
Met	KO	26.59	39	0.23	A
Thr	KO	27.34	14	0.39	A	B
Met	WT	27.41	25	0.29		B
Means with a common letter are not significantly different (p > 0.05)
TAG 52:7
Condition	Variable	N	R²	Adj R²	CV
CHD	TAG 52:7	94	0.1	0.07	7.2
Analysis of variance table (Partial SS)
S.V.	SS	df	MS	F	p-value
Model	28.56	3	9.52	3.21	0.0268
Allele	0.66	1	0.66	0.22	0.6382
Type	0.07	1	0.07	0.02	0.875
Allele*Type	24.87	1	24.87	8.39	0.0047
Error	266.9	90	2.97
Total	295.46	93
Test:Fisher LSD Alpha:=0.05 LSD:=1.08072
Error: 2.9656 df: 90
Allele	Type	Means	n	S.E.
Met	KO	23.44	39	0.28	A
Thr	WT	23.56	16	0.43	A	B
Met	WT	24.49	25	0.34		B
Thr	KO	24.73	14	0.46		B
Means with a common letter are not significantly different (p > 0.05)
TAG 52:8
Condition	Variable	N	R²	Adj R²	CV
CHD	TAG 52:8	94	0.17	0.14	3.85
Analysis of variance table (Partial SS)
S.V.	SS	df	MS	F	p-value
Model	19.25	3	6.42	5.95	0.001
Allele	7.86	1	7.86	7.28	0.0083
Type	0.36	1	0.36	0.34	0.5631
Allele*Type	10.07	1	10.07	9.33	0.003
Error	97.1	90	1.08
Total	116.36	93
Test:Fisher LSD Alpha:=0.05 LSD:=0.65186
Error: 1.0789 df: 90
Allele	Type	Means	n	S.E.
Met	KO	26.53	39	0.17	A
Thr	WT	27.02	16	0.26	A	B
Met	WT	27.1	25	0.21		B
Thr	KO	27.86	14	0.28			C
Means with a common letter are not significantly different (p > 0.05)
TAG 54:0
Condition	Variable	N	R²	Adj R²	CV
CHD	TAG 54:0	94	0.04	0.01	1.31
Analysis of variance table (Partial SS)
S.V.	SS	df	MS	F	p-value
Model	0.44	3	0.15	1.28	0.2873
Allele	0.16	1	0.16	1.36	0.247
Type	0.15	1	0.15	1.35	0.2477
Allele*Type	0.07	1	0.07	0.61	0.4366
Error	10.28	90	0.11
Total	10.72	93
Test:Fisher LSD Alpha:=0.05 LSD:=0.21211
Error: 0.1142 df: 90
Allele	Type	Means	n	S.E.
Thr	KO	25.67	14	0.09	A
Thr	WT	25.7	16	0.08	A
Met	KO	25.7	39	0.05	A
Met	WT	25.85	25	0.07	A
Means with a common letter are not significantly different (p > 0.05)
TAG 54:1
Condition	Variable	N	R²	Adj R²	CV
CHD	TAG 54:1	94	0.04	0.01	1.8
Analysis of variance table (Partial SS)
S.V.	SS	df	MS	F	p-value
Model	0.93	3	0.31	1.25	0.2956
Allele	0.18	1	0.18	0.71	0.4015
Type	0.69	1	0.69	2.77	0.0993
Allele*Type	0.01	1	0.01	0.03	0.8623
Error	22.39	90	0.25
Total	23.32	93
Test:Fisher LSD Alpha:=0.05 LSD:=0.31300
Error: 0.2488 df: 90
Allele	Type	Means	n	S.E.
Thr	KO	27.5	14	0.13	A
Met	KO	27.58	39	0.08	A
Thr	WT	27.67	16	0.12	A
Met	WT	27.78	25	0.1	A
Means with a common letter are not significantly different (p > 0.05)
TAG 54:2
Condition	Variable	N	R²	Adj R²	CV
CHD	TAG 54:2	94	0.03	0.00023	2.52
Analysis of variance table (Partial SS)
S.V.	SS	df	MS	F	p-value
Model	1.61	3	0.54	1.01	0.3934
Allele	0.04	1	0.04	0.08	0.7819
Type	1.37	1	1.37	2.58	0.1118
Allele*Type	0.003	1	0.003	0.01	0.9408
Error	47.98	90	0.53
Total	49.59	93
Test:Fisher LSD Alpha:=0.05 LSD:=0.45821
Error: 0.5331 df: 90
Allele	Type	Means	n	S.E.
Thr	KO	28.78	14	0.2	A
Met	KO	28.81	39	0.12	A
Thr	WT	29.03	16	0.18	A
Met	WT	29.09	25	0.15	A
Means with a common letter are not significantly different (p > 0.05)
TAG 54:3
Condition	Variable	N	R²	Adj R²	CV
CHD	TAG 54:3	94	0.03	0	2.07
Analysis of variance table (Partial SS)
S.V.	SS	df	MS	F	p-value
Model	1.22	3	0.41	0.98	0.4073
Allele	0.05	1	0.05	0.13	0.7186
Type	0.86	1	0.86	2.06	0.155
Allele*Type	0.06	1	0.06	0.14	0.7053
Error	37.44	90	0.42
Total	38.66	93
Test:Fisher LSD Alpha:=0.05 LSD:=0.40477
Error: 0.4160 df: 90
Allele	Type	Means	n	S.E.
Met	KO	31.11	39	0.1	A
Thr	KO	31.11	14	0.17	A
Thr	WT	31.27	16	0.16	A
Met	WT	31.37	25	0.13	A
Means with a common letter are not significantly different (p > 0.05)
TAG 54:4
Condition	Variable	N	R²	Adj R²	CV
CHD	TAG 54:4	94	0.03	0	2.35
Analysis of variance table (Partial SS)
S.V.	SS	df	MS	F	p-value
Model	1.5	3	0.5	0.98	0.4044
Allele	0.07	1	0.07	0.14	0.7139
Type	1.27	1	1.27	2.48	0.1188
Allele*Type	0.0043	1	0.0043	0.01	0.9274
Error	45.9	90	0.51
Total	47.4	93
Test:Fisher LSD Alpha:=0.05 LSD:=0.44815
Error: 0.5100 df: 90
Allele	Type	Means	n	S.E.
Thr	KO	30.3	14	0.19	A
Met	KO	30.34	39	0.11	A
Thr	WT	30.53	16	0.18	A
Met	WT	30.61	25	0.14	A
Means with a common letter are not significantly different (p > 0.05)
TAG 54:5
Condition	Variable	N	R²	Adj R²	CV
CHD	TAG 54:5	94	0.04	0.0047	2.67
Analysis of variance table (Partial SS)
S.V.	SS	df	MS	F	p-value
Model	2.13	3	0.71	1.15	0.335
Allele	0.05	1	0.05	0.09	0.7709
Type	1.72	1	1.72	2.79	0.0986
Allele*Type	0.02	1	0.02	0.04	0.852
Error	55.71	90	0.62
Total	57.84	93
Test:Fisher LSD Alpha:=0.05 LSD:=0.49376
Error: 0.6190 df: 90
Allele	Type	Means	n	S.E.
Thr	KO	29.29	14	0.21	A
Met	KO	29.31	39	0.13	A
Thr	WT	29.55	16	0.2	A
Met	WT	29.63	25	0.16	A
Means with a common letter are not significantly different (p > 0.05)
TAG 54:6
Condition	Variable	N	R²	Adj R²	CV
CHD	TAG 54:6	94	0.05	0.01	3.03
Analysis of variance table (Partial SS)
S.V.	SS	df	MS	F	p-value
Model	3.32	3	1.11	1.47	0.2275
Allele	0.01	1	0.01	0.01	0.9075
Type	1.43	1	1.43	1.9	0.1709
Allele*Type	0.71	1	0.71	0.94	0.3343
Error	67.7	90	0.75
Total	71.02	93
Test:Fisher LSD Alpha:=0.05 LSD:=0.54428
Error: 0.7522 df: 90
Allele	Type	Means	n	S.E.
Met	KO	28.41	39	0.14	A
Thr	KO	28.62	14	0.23	A	B
Thr	WT	28.7	16	0.22	A	B
Met	WT	28.87	25	0.17		B
Means with a common letter are not significantly different (p > 0.05)
TAG 54:7
Condition	Variable	N	R²	Adj R²	CV
CHD	TAG 54:7	94	0.08	0.05	3.93
Analysis of variance table (Partial SS)
S.V.	SS	df	MS	F	p-value
Model	9.56	3	3.19	2.6	0.0568
Allele	0.35	1	0.35	0.29	0.5937
Type	0.87	1	0.87	0.71	0.4027
Allele*Type	5.37	1	5.37	4.39	0.039
Error	110.2	90	1.22
Total	119.76	93
Test:Fisher LSD Alpha:=0.05 LSD:=0.69442
Error: 1.2244 df: 90
Allele	Type	Means	n	S.E.
Met	KO	27.84	39	0.18	A
Thr	WT	28.18	16	0.28	A	B
Thr	KO	28.49	14	0.3	A	B
Met	WT	28.56	25	0.22		B
Means with a common letter are not significantly different (p > 0.05)
TAG 54:8
Condition	Variable	N	R²	Adj R²	CV
CHD	TAG 54:8 (1)	94	0.09	0.06	4.65
Analysis of variance table (Partial SS)
S.V.	SS	df	MS	F	p-value
Model	14.92	3	4.97	2.89	0.0398
Allele	0.42	1	0.42	0.24	0.623
Type	0.28	1	0.28	0.16	0.689
Allele*Type	10.86	1	10.86	6.31	0.0138
Error	154.93	90	1.72
Total	169.86	93
Test:Fisher LSD Alpha:=0.05 LSD:=0.82340
Error: 1.7215 df: 90
Allele	Type	Means	n	S.E.
Met	KO	27.8	39	0.21	A
Thr	WT	28.06	16	0.33	A	B
Met	WT	28.65	25	0.26		B
Thr	KO	28.68	14	0.35		B
Means with a common letter are not significantly different (p > 0.05)
TAG 54:9
Condition	Variable	N	R²	Adj R²	CV
CHD	TAG 54:9	94	0.09	0.06	5.55
Analysis of variance table (Partial SS)
S.V.	SS	df	MS	F	p-value
Model	19.7	3	6.57	2.85	0.0417
Allele	0.09	1	0.09	0.04	0.8441
Type	0.03	1	0.03	0.01	0.9148
Allele*Type	16.56	1	16.56	7.19	0.0087
Error	207.28	90	2.3
Total	226.98	93
Test:Fisher LSD Alpha:=0.05 LSD:=0.95240
Error: 2.3031 df: 90
Allele	Type	Means	n	S.E.
Met	KO	26.95	39	0.24	A
Thr	WT	27.05	16	0.38	A	B
Met	WT	27.89	25	0.3		B
Thr	KO	27.92	14	0.41		B
Means with a common letter are not significantly different (p > 0.05)
TAG 56:0
Condition	Variable	N	R²	Adj R²	CV
CHD	TAG 56:0	94	0.05	0.01	1.46
Analysis of variance table (Partial SS)
S.V.	SS	df	MS	F	p-value
Model	0.55	3	0.18	1.43	0.24
Allele	0.12	1	0.12	0.93	0.3371
Type	0.47	1	0.47	3.68	0.0582
Allele*Type	0.02	1	0.02	0.17	0.6846
Error	11.53	90	0.13
Total	12.08	93
Test:Fisher LSD Alpha:=0.05 LSD:=0.22466
Error: 0.1281 df: 90
Allele	Type	Means	n	S.E.
Thr	KO	24.46	14	0.1	A
Met	KO	24.57	39	0.06	A
Thr	WT	24.65	16	0.09	A
Met	WT	24.69	25	0.07	A
Means with a common letter are not significantly different (p > 0.05)
TAG 56:1
Condition	Variable	N	R²	Adj R²	CV
CHD	TAG 56:1	94	0.05	0.02	2.13
Analysis of variance table (Partial SS)
S.V.	SS	df	MS	F	p-value
Model	1.44	3	0.48	1.65	0.1824
Allele	0.12	1	0.12	0.41	0.5222
Type	1.29	1	1.29	4.45	0.0377
Allele*Type	0.01	1	0.01	0.02	0.8938
Error	26.03	90	0.29
Total	27.47	93
Test:Fisher LSD Alpha:=0.05 LSD:=0.33750
Error: 0.2892 df: 90
Allele	Type	Means	n	S.E.
Thr	KO	25.11	14	0.14	A
Met	KO	25.2	39	0.09	A
Thr	WT	25.38	16	0.13	A
Met	WT	25.44	25	0.11	A
Means with a common letter are not significantly different (p > 0.05)
TAG 56:2
Condition	Variable	N	R²	Adj R²	CV
CHD	TAG 56:2 (1)	94	0.04	0.01	3.64
Analysis of variance table (Partial SS)
S.V.	SS	df	MS	F	p-value
Model	3.51	3	1.17	1.31	0.2773
Allele	0.0017	1	0.0017	0.0019	0.9654
Type	3.1	1	3.1	3.46	0.0662
Allele*Type	0.0041	1	0.0041	0.0046	0.9461
Error	80.69	90	0.9
Total	84.2	93
Test:Fisher LSD Alpha:=0.05 LSD:=0.59422
Error: 0.8965 df: 90
Allele	Type	Means	n	S.E.
Thr	KO	25.86	14	0.25	A
Met	KO	25.86	39	0.15	A
Met	WT	26.24	25	0.19	A
Thr	WT	26.27	16	0.24	A
Means with a common letter are not significantly different (p > 0.05)
TAG 56:3
Condition	Variable	N	R²	Adj R²	CV
CHD	TAG 56:3	94	0.04	0.01	4.12
Analysis of variance table (Partial SS)
S.V.	SS	df	MS	F	p-value
Model	4.95	3	1.65	1.34	0.2659
Allele	0.07	1	0.07	0.06	0.8119
Type	4.55	1	4.55	3.69	0.0578
Allele*Type	0.17	1	0.17	0.14	0.7093
Error	110.79	90	1.23
Total	115.75	93
Test:Fisher LSD Alpha:=0.05 LSD:=0.69629
Error: 1.2310 df: 90
Allele	Type	Means	n	S.E.
Thr	KO	26.71	14	0.3	A
Met	KO	26.74	39	0.18	A
Met	WT	27.13	25	0.22	A
Thr	WT	27.28	16	0.28	A
Means with a common letter are not significantly different (p > 0.05)
TAG 56:4
Condition	Variable	N	R²	Adj R²	CV
CHD	TAG 56:4 (1)	94	0.04	0.01	4.08
Analysis of variance table (Partial SS)
S.V.	SS	df	MS	F	p-value
Model	4.86	3	1.62	1.3	0.278
Allele	0.07	1	0.07	0.06	0.8087
Type	4.35	1	4.35	3.5	0.0646
Allele*Type	0.08	1	0.08	0.07	0.7979
Error	111.77	90	1.24
Total	116.63	93
Test:Fisher LSD Alpha:=0.05 LSD:=0.69937
Error: 1.2419 df: 90
Allele	Type	Means	n	S.E.
Thr	KO	27.1	14	0.3	A
Met	KO	27.1	39	0.18	A
Met	WT	27.5	25	0.22	A
Thr	WT	27.63	16	0.28	A
Means with a common letter are not significantly different (p > 0.05)
TAG 56:5
Condition	Variable	N	R²	Adj R²	CV
CHD	TAG 56:5	94	0.04	0.0039	4.9
Analysis of variance table (Partial SS)
S.V.	SS	df	MS	F	p-value
Model	5.76	3	1.92	1.12	0.3442
Allele	0.2	1	0.2	0.12	0.7341
Type	4.91	1	4.91	2.87	0.0937
Allele*Type	0.06	1	0.06	0.04	0.8473
Error	153.92	90	1.71
Total	159.69	93
Test:Fisher LSD Alpha:=0.05 LSD:=0.82071
Error: 1.7103 df: 90
Allele	Type	Means	n	S.E.
Met	KO	26.44	39	0.21	A
Thr	KO	26.49	14	0.35	A
Met	WT	26.88	25	0.26	A
Thr	WT	27.04	16	0.33	A
Means with a common letter are not significantly different (p > 0.05)
TAG 56:6
Condition	Variable	N	R²	Adj R²	CV
CHD	TAG 56:6	94	0.04	0.01	5.21
Analysis of variance table (Partial SS)
S.V.	SS	df	MS	F	p-value
Model	6.47	3	2.16	1.17	0.3267
Allele	0.42	1	0.42	0.23	0.6335
Type	4.47	1	4.47	2.42	0.1237
Allele*Type	0.06	1	0.06	0.03	0.8604
Error	166.4	90	1.85
Total	172.88	93
Test:Fisher LSD Alpha:=0.05 LSD:=0.85333
Error: 1.8489 df: 90
Allele	Type	Means	n	S.E.
Met	KO	25.84	39	0.22	A
Thr	KO	26.04	14	0.36	A
Met	WT	26.37	25	0.27	A
Thr	WT	26.46	16	0.34	A
Means with a common letter are not significantly different (p > 0.05)
TAG 56:7
Condition	Variable	N	R²	Adj R²	CV
CHD	TAG 56:7 (1)	94	0.03	0.0012	4.99
Analysis of variance table (Partial SS)
S.V.	SS	df	MS	F	p-value
Model	5.18	3	1.73	1.04	0.3807
Allele	0.06	1	0.06	0.04	0.8442
Type	3.69	1	3.69	2.21	0.1402
Allele*Type	0.13	1	0.13	0.08	0.781
Error	150.09	90	1.67
Total	155.27	93
Test:Fisher LSD Alpha:=0.05 LSD:=0.81042
Error: 1.6676 df: 90
Allele	Type	Means	n	S.E.
Met	KO	25.64	39	0.21	A
Thr	KO	25.77	14	0.35	A
Thr	WT	26.12	16	0.32	A
Met	WT	26.14	25	0.26	A
Means with a common letter are not significantly different (p > 0.05)
TAG 56:8
Condition	Variable	N	R²	Adj R²	CV
CHD	TAG 56:8	94	0.04	0.0049	7.66
Analysis of variance table (Partial SS)
S.V.	SS	df	MS	F	p-value
Model	9.95	3	3.32	1.15	0.3329
Allele	0.24	1	0.24	0.08	0.7724
Type	2.48	1	2.48	0.86	0.3558
Allele*Type	3.59	1	3.59	1.25	0.2671
Error	259.21	90	2.88
Total	269.15	93
Test:Fisher LSD Alpha:=0.05 LSD:=1.06503
Error: 2.8801 df: 90
Allele	Type	Means	n	S.E.
Met	KO	21.78	39	0.27	A
Thr	WT	22.24	16	0.42	A
Thr	KO	22.32	14	0.45	A
Met	WT	22.56	25	0.34	A
Means with a common letter are not significantly different (p > 0.05)
TAG 52:0
Condition	Variable	N	R²	Adj R²	CV
HD	TAG 52:0	91	0.04	0.0027	1.06
Analysis of variance table (Partial SS)
S.V.	SS	df	MS	F	p-value
Model	0.26	3	0.09	1.08	0.3618
Allele	0.11	1	0.11	1.33	0.2527
Type	0.06	1	0.06	0.72	0.3999
Allele*Type	0.14	1	0.14	1.82	0.1814
Error	6.94	87	0.08
Total	7.2	90
Test:Fisher LSD Alpha:=0.05 LSD:=0.18125
Error: 0.0797 df: 87
Allele	Type	Means	n	S.E.
Met	KO	26.49	39	0.05	A
Thr	WT	26.51	16	0.07	A
Met	WT	26.52	23	0.06	A
Thr	KO	26.65	13	0.08	A
Means with a common letter are not significantly different (p > 0.05)
TAG 52:2
Condition	Variable	N	R²	Adj R²	CV
HD	TAG 52:2	91	0.02	0	1.32
Analysis of variance table (Partial SS)
S.V.	SS	df	MS	F	p-value
Model	0.29	3	0.1	0.58	0.6308
Allele	0.01	1	0.01	0.06	0.8
Type	0.00087	1	0.00087	0.01	0.9429
Allele*Type	0.23	1	0.23	1.36	0.2468
Error	14.63	87	0.17
Total	14.92	90
Test:Fisher LSD Alpha:=0.05 LSD:=0.26316
Error: 0.1681 df: 87
Allele	Type	Means	n	S.E.
Met	KO	30.94	39	0.07	A
Thr	WT	30.97	16	0.1	A
Met	WT	31.06	23	0.09	A
Thr	KO	31.07	13	0.11	A
Means with a common letter are not significantly different (p > 0.05)
TAG 52:3
Condition	Variable	N	R²	Adj R²	CV
HD	TAG 52:3	91	0.02	0	1.51
Analysis of variance table (Partial SS)
S.V.	SS	df	MS	F	p-value
Model	0.3	3	0.1	0.48	0.6999
Allele	0.04	1	0.04	0.17	0.6789
Type	0.05	1	0.05	0.22	0.6417
Allele*Type	0.15	1	0.15	0.72	0.3996
Error	18.2	87	0.21
Total	18.49	90
Test:Fisher LSD Alpha:=0.05 LSD:=0.29352
Error: 0.2091 df: 87
Allele	Type	Means	n	S.E.
Met	KO	30.18	39	0.07	A
Thr	WT	30.18	16	0.11	A
Thr	KO	30.22	13	0.13	A
Met	WT	30.31	23	0.1	A
Means with a common letter are not significantly different (p > 0.05)
TAG 52:4
Condition	Variable	N	R²	Adj R²	CV
HD	TAG 52:4 (1)	91	0.18	0.16	1.73
Analysis of variance table (Partial SS)
S.V.	SS	df	MS	F	p-value
Model	5.09	3	1.7	6.58	0.0005
Allele	4.91	1	4.91	19.04	<0.0001
Type	0.0013	1	0.0013	0.005	0.9438
Allele*Type	0.17	1	0.17	0.66	0.4178
Error	22.43	87	0.26
Total	27.52	90
Test:Fisher LSD Alpha:=0.05 LSD:=0.32592
Error: 0.2579 df: 87
Allele	Type	Means	n	S.E.
Thr	WT	28.96	16	0.13	A
Thr	KO	29.05	13	0.14	A
Met	KO	29.46	39	0.08		B
Met	WT	29.56	23	0.11		B
Means with a common letter are not significantly different (p > 0.05)
TAG 52:5
Condition	Variable	N	R²	Adj R²	CV
HD	TAG 52:5 (1)	91	0.4	0.38	2.58
Analysis of variance table (Partial SS)
S.V.	SS	df	MS	F	p-value
Model	33.96	3	11.32	19.64	<0.0001
Allele	31.52	1	31.52	54.69	<0.0001
Type	0.12	1	0.12	0.2	0.6553
Allele*Type	0.16	1	0.16	0.28	0.6001
Error	50.14	87	0.58
Total	84.1	90
Test:Fisher LSD Alpha:=0.05 LSD:=0.48726
Error: 0.5764 df: 87
Allele	Type	Means	n	S.E.
Thr	KO	28.48	13	0.21	A
Thr	WT	28.49	16	0.19	A
Met	WT	29.68	23	0.16		B
Met	KO	29.85	39	0.12		B
Means with a common letter are not significantly different (p > 0.05)
TAG 52:6
Condition	Variable	N	R²	Adj R²	CV
HD	TAG 52:6 (1)	91	0.35	0.33	3.44
Analysis of variance table (Partial SS)
S.V.	SS	df	MS	F	p-value
Model	46.23	3	15.41	15.54	<0.0001
Allele	40.97	1	40.97	41.3	<0.0001
Type	0.56	1	0.56	0.56	0.4559
Allele*Type	0.46	1	0.46	0.46	0.4991
Error	86.3	87	0.99
Total	132.54	90
Test:Fisher LSD Alpha:=0.05 LSD:=0.63925
Error: 0.9920 df: 87
Allele	Type	Means	n	S.E.
Thr	WT	27.96	16	0.25	A
Thr	KO	27.97	13	0.28	A
Met	WT	29.26	23	0.21		B
Met	KO	29.59	39	0.16		B
Means with a common letter are not significantly different (p > 0.05)
TAG 52:7
Condition	Variable	N	R²	Adj R²	CV
HD	TAG 52:7	91	0.29	0.27	4.43
Analysis of variance table (Partial SS)
S.V.	SS	df	MS	F	p-value
Model	49.33	3	16.44	11.87	<0.0001
Allele	40.71	1	40.71	29.38	<0.0001
Type	1.24	1	1.24	0.89	0.3475
Allele*Type	1.14	1	1.14	0.82	0.3667
Error	120.54	87	1.39
Total	169.87	90
Test:Fisher LSD Alpha:=0.05 LSD:=0.75548
Error: 1.3855 df: 87
Allele	Type	Means	n	S.E.
Thr	WT	25.53	16	0.29	A
Thr	KO	25.54	13	0.33	A
Met	WT	26.74	23	0.25		B
Met	KO	27.24	39	0.19		B
Means with a common letter are not significantly different (p > 0.05)
TAG 52:8
Condition	Variable	N	R²	Adj R²	CV
HD	TAG 52:8 (1)	91	0.03	0.0014	3.02
Analysis of variance table (Partial SS)
S.V.	SS	df	MS	F	p-value
Model	2.33	3	0.78	1.04	0.3775
Allele	1.76	1	1.76	2.36	0.128
Type	0.19	1	0.19	0.25	0.6156
Allele*Type	0.02	1	0.02	0.02	0.8872
Error	64.84	87	0.75
Total	67.17	90
Test:Fisher LSD Alpha:=0.05 LSD:=0.55409
Error: 0.7453 df: 87
Allele	Type	Means	n	S.E.
Thr	WT	28.34	16	0.22	A
Thr	KO	28.41	13	0.24	A
Met	WT	28.62	23	0.18	A
Met	KO	28.75	39	0.14	A
Means with a common letter are not significantly different (p > 0.05)
TAG 54:0
Condition	Variable	N	R²	Adj R²	CV
HD	TAG 54:0	91	0.03	0	1.15
Analysis of variance table (Partial SS)
S.V.	SS	df	MS	F	p-value
Model	0.23	3	0.08	0.88	0.4527
Allele	0.15	1	0.15	1.73	0.1924
Type	0.01	1	0.01	0.12	0.7326
Allele*Type	0.07	1	0.07	0.85	0.3596
Error	7.57	87	0.09
Total	7.8	90
Test:Fisher LSD Alpha:=0.05 LSD:=0.18933
Error: 0.0870 df: 87
Allele	Type	Means	n	S.E.
Met	KO	25.6	39	0.05	A
Met	WT	25.64	23	0.06	A
Thr	WT	25.66	16	0.07	A
Thr	KO	25.75	13	0.08	A
Means with a common letter are not significantly different (p > 0.05)
TAG 54:1
Condition	Variable	N	R²	Adj R²	CV
HD	TAG 54:1	91	0.03	0	1.33
Analysis of variance table (Partial SS)
S.V.	SS	df	MS	F	p-value
Model	0.35	3	0.12	0.87	0.4616
Allele	0.14	1	0.14	1.02	0.3159
Type	3.1e-05	1	3.1e-05	0.00023	0.9879
Allele*Type	0.17	1	0.17	1.23	0.2709
Error	11.73	87	0.13
Total	12.08	90
Test:Fisher LSD Alpha:=0.05 LSD:=0.23570
Error: 0.1349 df: 87
Allele	Type	Means	n	S.E.
Met	KO	27.53	39	0.06	A
Thr	WT	27.61	16	0.09	A
Met	WT	27.62	23	0.08	A
Thr	KO	27.7	13	0.1	A
Means with a common letter are not significantly different (p > 0.05)
TAG 54:2
Condition	Variable	N	R²	Adj R²	CV
HD	TAG 54:2	91	0.02	0	1.81
Analysis of variance table (Partial SS)
S.V.	SS	df	MS	F	p-value
Model	0.51	3	0.17	0.62	0.6041
Allele	0.00024	1	0.00024	0.00087	0.9765
Type	0.07	1	0.07	0.26	0.6148
Allele*Type	0.28	1	0.28	1.03	0.3131
Error	23.68	87	0.27
Total	24.19	90
Test:Fisher LSD Alpha:=0.05 LSD:=0.33484
Error: 0.2722 df: 87
Allele	Type	Means	n	S.E.
Met	KO	28.77	39	0.08	A
Thr	WT	28.82	16	0.13	A
Thr	KO	28.88	13	0.14	A
Met	WT	28.95	23	0.11	A
Means with a common letter are not significantly different (p > 0.05)
TAG 54:3
Condition	Variable	N	R²	Adj R²	CV
HD	TAG 54:3	91	0.02	0	1.53
Analysis of variance table (Partial SS)
S.V.	SS	df	MS	F	p-value
Model	0.32	3	0.11	0.47	0.7022
Allele	0.01	1	0.01	0.05	0.8274
Type	0.02	1	0.02	0.09	0.7597
Allele*Type	0.2	1	0.2	0.86	0.3559
Error	19.72	87	0.23
Total	20.04	90
Test:Fisher LSD Alpha:=0.05 LSD:=0.30556
Error: 0.2266 df: 87
Allele	Type	Means	n	S.E.
Met	KO	31.04	39	0.08	A
Thr	WT	31.1	16	0.12	A
Thr	KO	31.17	13	0.13	A
Met	WT	31.18	23	0.1	A
Means with a common letter are not significantly different (p > 0.05)
TAG 54:4
Condition	Variable	N	R²	Adj R²	CV
HD	TAG 54:4	91	0.02	0	1.6
Analysis of variance table (Partial SS)
S.V.	SS	df	MS	F	p-value
Model	0.51	3	0.17	0.73	0.5379
Allele	0.09	1	0.09	0.37	0.546
Type	0.05	1	0.05	0.23	0.6338
Allele*Type	0.28	1	0.28	1.18	0.2796
Error	20.46	87	0.24
Total	20.97	90
Test:Fisher LSD Alpha:=0.05 LSD:=0.31123
Error: 0.2352 df: 87
Allele	Type	Means	n	S.E.
Thr	WT	30.26	16	0.12	A
Met	KO	30.28	39	0.08	A
Thr	KO	30.33	13	0.13	A
Met	WT	30.45	23	0.1	A
Means with a common letter are not significantly different (p > 0.05)
TAG 54:5
Condition	Variable	N	R²	Adj R²	CV
HD	TAG 54:5	91	0.09	0.06	1.66
Analysis of variance table (Partial SS)
S.V.	SS	df	MS	F	p-value
Model	2.1	3	0.7	2.92	0.0384
Allele	1.85	1	1.85	7.74	0.0066
Type	0.01	1	0.01	0.06	0.8116
Allele*Type	0.26	1	0.26	1.1	0.298
Error	20.84	87	0.24
Total	22.94	90
Test:Fisher LSD Alpha:=0.05 LSD:=0.31414
Error: 0.2396 df: 87
Allele	Type	Means	n	S.E.
Thr	WT	29.2	16	0.12	A
Thr	KO	29.29	13	0.14	A
Met	KO	29.49	39	0.08	A	B
Met	WT	29.63	23	0.1		B
Means with a common letter are not significantly different (p > 0.05)
TAG 54:6
Condition	Variable	N	R²	Adj R²	CV
HD	TAG 54:6 (1)	91	0.34	0.32	1.88
Analysis of variance table (Partial SS)
S.V.	SS	df	MS	F	p-value
Model	13.46	3	4.49	15	<0.0001
Allele	13.1	1	13.1	43.8	<0.0001
Type	0.00048	1	0.00048	0.0016	0.9682
Allele*Type	0.03	1	0.03	0.09	0.7605
Error	26.02	87	0.3
Total	39.48	90
Test:Fisher LSD Alpha:=0.05 LSD:=0.35100
Error: 0.2991 df: 87
Allele	Type	Means	n	S.E.
Thr	WT	28.53	16	0.14	A
Thr	KO	28.57	13	0.15	A
Met	KO	29.36	39	0.09		B
Met	WT	29.39	23	0.11		B
Means with a common letter are not significantly different (p > 0.05)
TAG 54:7
Condition	Variable	N	R²	Adj R²	CV
HD	TAG 54:7 (1)	91	0.45	0.43	2.59
Analysis of variance table (Partial SS)
S.V.	SS	df	MS	F	p-value
Model	42.42	3	14.14	23.79	<0.0001
Allele	38.4	1	38.4	64.6	<0.0001
Type	0.04	1	0.04	0.08	0.7844
Allele*Type	1.02	1	1.02	1.72	0.1937
Error	51.72	87	0.59
Total	94.14	90
Test:Fisher LSD Alpha:=0.05 LSD:=0.49485
Error: 0.5945 df: 87
Allele	Type	Means	n	S.E.
Thr	KO	28.68	13	0.21	A
Thr	WT	28.86	16	0.19	A
Met	WT	30.05	23	0.16		B
Met	KO	30.33	39	0.12		B
Means with a common letter are not significantly different (p > 0.05)
TAG 54:8
Condition	Variable	N	R²	Adj R²	CV
HD	TAG 54:8 (1)	91	0.38	0.36	3.15
Analysis of variance table (Partial SS)
S.V.	SS	df	MS	F	p-value
Model	48.38	3	16.13	17.53	<0.0001
Allele	40.39	1	40.39	43.91	<0.0001
Type	0.33	1	0.33	0.36	0.5481
Allele*Type	2.41	1	2.41	2.62	0.1093
Error	80.04	87	0.92
Total	128.42	90
Test:Fisher LSD Alpha:=0.05 LSD:=0.61561
Error: 0.9200 df: 87
Allele	Type	Means	n	S.E.
Thr	KO	29.31	13	0.27	A
Thr	WT	29.54	16	0.24	A
Met	WT	30.63	23	0.2		B
Met	KO	31.12	39	0.15		B
Means with a common letter are not significantly different (p > 0.05)
TAG 54:9
Condition	Variable	N	R²	Adj R²	CV
HD	TAG 54:9	91	0.29	0.27	3.73
Analysis of variance table (Partial SS)
S.V.	SS	df	MS	F	p-value
Model	44.79	3	14.93	12.04	<0.0001
Allele	36.6	1	36.6	29.52	<0.0001
Type	0.48	1	0.48	0.39	0.5345
Allele*Type	2.34	1	2.34	1.88	0.1734
Error	107.89	87	1.24
Total	152.69	90
Test:Fisher LSD Alpha:=0.05 LSD:=0.71475
Error: 1.2402 df: 87
Allele	Type	Means	n	S.E.
Thr	KO	28.78	13	0.31	A
Thr	WT	28.97	16	0.28	A
Met	WT	30.01	23	0.23		B
Met	KO	30.51	39	0.18		B
Means with a common letter are not significantly different (p > 0.05)
TAG 56:0
Condition	Variable	N	R²	Adj R²	CV
HD	TAG 56:0	91	0.03	0	1.37
Analysis of variance table (Partial SS)
S.V.	SS	df	MS	F	p-value
Model	0.3	3	0.1	0.9	0.4469
Allele	0.3	1	0.3	2.65	0.1073
Type	0.0029	1	0.0029	0.03	0.8732
Allele*Type	0.0012	1	0.0012	0.01	0.9174
Error	9.73	87	0.11
Total	10.03	90
Test:Fisher LSD Alpha:=0.05 LSD:=0.21462
Error: 0.1118 df: 87
Allele	Type	Means	n	S.E.
Met	WT	24.45	23	0.07	A
Met	KO	24.45	39	0.05	A
Thr	WT	24.56	16	0.08	A
Thr	KO	24.59	13	0.09	A
Means with a common letter are not significantly different (p > 0.05)
TAG 56:1
Condition	Variable	N	R²	Adj R²	CV
HD	TAG 56:1	91	0.02	0	1.66
Analysis of variance table (Partial SS)
S.V.	SS	df	MS	F	p-value
Model	0.24	3	0.08	0.45	0.7162
Allele	0.01	1	0.01	0.03	0.8658
Type	0.03	1	0.03	0.19	0.6614
Allele*Type	0.12	1	0.12	0.68	0.4129
Error	15.21	87	0.17
Total	15.45	90
Test:Fisher LSD Alpha:=0.05 LSD:=0.26836
Error: 0.1748 df: 87
Allele	Type	Means	n	S.E.
Met	KO	25.12	39	0.07	A
Thr	WT	25.18	16	0.1	A
Thr	KO	25.22	13	0.12	A
Met	WT	25.24	23	0.09	A
Means with a common letter are not significantly different (p > 0.05)
TAG 56:2
Condition	Variable	N	R²	Adj R²	CV
HD	TAG 56:2 (1)	91	0.03	0	2.6
Analysis of variance table (Partial SS)
S.V.	SS	df	MS	F	p-value
Model	1.16	3	0.39	0.85	0.471
Allele	0.14	1	0.14	0.32	0.5747
Type	0.13	1	0.13	0.29	0.5892
Allele*Type	0.64	1	0.64	1.4	0.2395
Error	39.48	87	0.45
Total	40.63	90
Test:Fisher LSD Alpha:=0.05 LSD:=0.43235
Error: 0.4538 df: 87
Allele	Type	Means	n	S.E.
Thr	WT	25.85	16	0.17	A
Met	KO	25.86	39	0.11	A
Thr	KO	25.95	13	0.19	A
Met	WT	26.12	23	0.14	A
Means with a common letter are not significantly different (p > 0.05)
TAG 56:3
Condition	Variable	N	R²	Adj R²	CV
HD	TAG 56:3	91	0.04	0.01	2.92
Analysis of variance table (Partial SS)
S.V.	SS	df	MS	F	p-value
Model	2.47	3	0.82	1.35	0.2641
Allele	0.62	1	0.62	1.01	0.3179
Type	0.55	1	0.55	0.91	0.3438
Allele*Type	0.87	1	0.87	1.41	0.2375
Error	53.23	87	0.61
Total	55.71	90
Test:Fisher LSD Alpha:=0.05 LSD:=0.50204
Error: 0.6119 df: 87
Allele	Type	Means	n	S.E.
Thr	WT	26.7	16	0.2	A
Met	KO	26.71	39	0.13	A
Thr	KO	26.74	13	0.22	A
Met	WT	27.09	23	0.16	A
Means with a common letter are not significantly different (p > 0.05)
TAG 56:4
Condition	Variable	N	R²	Adj R²	CV
HD	TAG 56:4 (1)	91	0.05	0.02	2.78
Analysis of variance table (Partial SS)
S.V.	SS	df	MS	F	p-value
Model	2.57	3	0.86	1.5	0.22
Allele	1.12	1	1.12	1.97	0.1641
Type	0.53	1	0.53	0.93	0.3382
Allele*Type	0.66	1	0.66	1.16	0.2836
Error	49.68	87	0.57
Total	52.25	90
Test:Fisher LSD Alpha:=0.05 LSD:=0.48501
Error: 0.5710 df: 87
Allele	Type	Means	n	S.E.
Thr	WT	27.04	16	0.19	A
Thr	KO	27.06	13	0.21	A
Met	KO	27.11	39	0.12	A
Met	WT	27.47	23	0.16	A
Means with a common letter are not significantly different (p > 0.05)
TAG 56:5
Condition	Variable	N	R²	Adj R²	CV
HD	TAG 56:5	91	0.12	0.09	3.21
Analysis of variance table (Partial SS)
S.V.	SS	df	MS	F	p-value
Model	8.79	3	2.93	3.98	0.0104
Allele	7.78	1	7.78	10.57	0.0016
Type	0.7	1	0.7	0.95	0.3331
Allele*Type	0.59	1	0.59	0.8	0.3739
Error	64.05	87	0.74
Total	72.85	90
Test:Fisher LSD Alpha:=0.05 LSD:=0.55071
Error: 0.7363 df: 87
Allele	Type	Means	n	S.E.
Thr	KO	26.34	13	0.24	A
Thr	WT	26.36	16	0.21	A
Met	KO	26.8	39	0.14	A	B
Met	WT	27.17	23	0.18		B
Means with a common letter are not significantly different (p > 0.05)
TAG 56:6
Condition	Variable	N	R²	Adj R²	CV
HD	TAG 56:6	91	0.18	0.15	3.29
Analysis of variance table (Partial SS)
S.V.	SS	df	MS	F	p-value
Model	13.91	3	4.64	6.18	0.0007
Allele	13.03	1	13.03	17.36	0.0001
Type	0.52	1	0.52	0.69	0.4086
Allele*Type	0.76	1	0.76	1.01	0.3171
Error	65.32	87	0.75
Total	79.23	90
Test:Fisher LSD Alpha:=0.05 LSD:=0.55611
Error: 0.7508 df: 87
Allele	Type	Means	n	S.E.
Thr	WT	25.8	16	0.22	A
Thr	KO	25.83	13	0.24	A
Met	KO	26.46	39	0.14		B
Met	WT	26.82	23	0.18		B
Means with a common letter are not significantly different (p > 0.05)
TAG 56:7
Condition	Variable	N	R²	Adj R²	CV
HD	TAG 56:7 (1)	91	0.11	0.08	3.3
Analysis of variance table (Partial SS)
S.V.	SS	df	MS	F	p-value
Model	7.64	3	2.55	3.49	0.0192
Allele	6.5	1	6.5	8.9	0.0037
Type	0.13	1	0.13	0.18	0.6685
Allele*Type	1.11	1	1.11	1.51	0.2217
Error	63.57	87	0.73
Total	71.21	90
Test:Fisher LSD Alpha:=0.05 LSD:=0.54863
Error: 0.7307 df: 87
Allele	Type	Means	n	S.E.
Thr	WT	25.49	16	0.21	A
Thr	KO	25.65	13	0.24	A
Met	KO	25.99	39	0.14	A	B
Met	WT	26.32	23	0.18		B
Means with a common letter are not significantly different (p > 0.05)
TAG 56:8
Condition	Variable	N	R²	Adj R²	CV
HD	TAG 56:8	91	0.43	0.42	5.09
Analysis of variance table (Partial SS)
S.V.	SS	df	MS	F	p-value
Model	96.99	3	32.33	22.31	<0.0001
Allele	93.75	1	93.75	64.69	<0.0001
Type	0.13	1	0.13	0.09	0.7691
Allele*Type	0.55	1	0.55	0.38	0.541
Error	126.08	87	1.45
Total	223.07	90
Test:Fisher LSD Alpha:=0.05 LSD:=0.77265
Error: 1.4492 df: 87
Allele	Type	Means	n	S.E.
Thr	KO	22	13	0.33	A
Thr	WT	22.25	16	0.3	A
Met	WT	24.29	23	0.25		B
Met	KO	24.38	39	0.19		B
Means with a common letter are not significantly different (p > 0.05)
Panel H-J
T test for independent samples
Class	Variable	Group 1	Group 2	n(1)	n(2)	Mean(1)	Mean(2)	Mean(1)-Mean(2)	LL(95)	UL(95)	pVarHom	T	p-value	Test
Line	TAG 52:0	{AtKCS4}	{Control}	4	4	16,31	16,34	-0,03	-0,80	0,73	0,7281	-0,10	0,9246	Two tails
Line	TAG 52:1	{AtKCS4}	{Control}	4	4	18,71	18,61	0,10	-2,32	2,53	0,9673	0,10	0,9212	Two tails
Line	TAG 52:2	{AtKCS4}	{Control}	4	4	20,77	21,44	-0,67	-4,67	3,32	0,1452	-0,41	0,6947	Two tails
Line	TAG 52:3	{AtKCS4}	{Control}	4	4	20,69	21,26	-0,58	-4,56	3,41	0,0116	-0,46	0,6761	Two tails
Line	TAG 52:4	{AtKCS4}	{Control}	4	4	21,28	20,65	0,63	-1,03	2,29	0,2448	0,93	0,3880	Two tails
Line	TAG 52:5	{AtKCS4}	{Control}	4	4	22,78	21,14	1,64	0,75	2,54	0,6845	4,50	0,0041	Two tails	**
Line	TAG 52:6	{AtKCS4}	{Control}	4	4	22,50	20,60	1,90	0,70	3,10	0,4761	3,87	0,0082	Two tails	**
Line	TAG 52:7 (1)	{AtKCS4}	{Control}	4	4	16,27	14,20	2,08	0,85	3,31	0,3020	4,14	0,0061	Two tails	**
Line	TAG 52:7 (2)	{AtKCS4}	{Control}	4	4	14,78	12,44	2,34	-0,89	5,57	0,1841	1,77	0,1268	Two tails
Line	TAG 52:8	{AtKCS4}	{Control}	4	4	17,99	17,95	0,04	-1,14	1,22	0,8038	0,08	0,9359	Two tails
Line	TAG 54:0	{AtKCS4}	{Control}	4	4	15,40	15,60	-0,20	-0,64	0,24	0,4669	-1,10	0,3142	Two tails
Line	TAG 54:1	{AtKCS4}	{Control}	4	4	16,85	17,21	-0,36	-2,06	1,35	0,9641	-0,51	0,6270	Two tails
Line	TAG 54:2	{AtKCS4}	{Control}	4	4	19,24	20,09	-0,84	-2,82	1,14	0,3838	-1,04	0,3379	Two tails
Line	TAG 54:3	{AtKCS4}	{Control}	4	4	19,58	20,88	-1,30	-5,36	2,76	0,0380	-1,02	0,3825	Two tails
Line	TAG 54:4	{AtKCS4}	{Control}	4	4	19,00	20,15	-1,15	-5,55	3,24	0,0131	-0,84	0,4649	Two tails
Line	TAG 54:5	{AtKCS4}	{Control}	4	4	20,29	20,32	-0,03	-1,86	1,80	0,1482	-0,04	0,9717	Two tails
Line	TAG 54:6	{AtKCS4}	{Control}	4	4	20,27	19,29	0,98	-0,10	2,07	0,9976	2,22	0,0679	Two tails
Line	TAG 54:7	{AtKCS4}	{Control}	4	4	20,87	18,81	2,06	1,01	3,11	0,2703	4,80	0,0030	Two tails	**
Line	TAG 54:8	{AtKCS4}	{Control}	4	4	21,65	19,19	2,46	0,97	3,95	0,2598	4,04	0,0068	Two tails	**
Line	TAG 54:9	{AtKCS4}	{Control}	4	4	21,07	18,37	2,69	-0,20	5,58	0,0573	2,28	0,0627	Two tails
Line	TAG 56:0	{AtKCS4}	{Control}	4	4	15,54	15,59	-0,05	-0,55	0,45	0,5440	-0,24	0,8163	Two tails
Line	TAG 56:1	{AtKCS4}	{Control}	4	4	14,09	14,23	-0,15	-0,76	0,47	0,8692	-0,58	0,5818	Two tails
Line	TAG 56:2	{AtKCS4}	{Control}	4	4	16,31	17,35	-1,04	-2,10	0,02	0,5108	-2,41	0,0527	Two tails
Line	TAG 56:3	{AtKCS4}	{Control}	4	4	16,34	17,62	-1,28	-2,40	-0,15	0,1218	-2,79	0,0318	Two tails	*
Line	TAG 56:4	{AtKCS4}	{Control}	4	4	15,86	16,74	-0,88	-2,06	0,29	0,5186	-1,85	0,1138	Two tails
Line	TAG 56:5	{AtKCS4}	{Control}	4	4	16,61	16,80	-0,19	-1,04	0,66	0,8822	-0,55	0,5999	Two tails
Line	TAG 56:6	{AtKCS4}	{Control}	4	4	16,42	16,10	0,32	-1,28	1,91	0,1331	0,49	0,6412	Two tails
Line	TAG 56:7	{AtKCS4}	{Control}	4	4	16,05	14,50	1,55	0,23	2,87	0,4022	2,87	0,0284	Two tails	*
Line	TAG 56:8	{AtKCS4}	{Control}	4	4	16,27	14,22	2,05	0,91	3,19	0,3266	4,39	0,0046	Two tails	**
Line	TAG 56:9	{AtKCS4}	{Control}	4	4	15,33	13,51	1,81	0,92	2,71	0,8804	4,95	0,0026	Two tails	**
Panel K-M
Analysis of variance
ALK27
Condition	Variable	N	R²	Adj R²	CV
CHD	ALK27	12	0,59	0,44	20,92
Analysis of variance table (Partial SS)
S.V.	SS	df	MS	F	p-value
Model	0,01	3	3,9E-03	3,92	0,0544
Alelle	0,01	1	0,01	7,80	0,0235
Type	4,8E-05	1	4,8E-05	0,05	0,8312
Alelle*Type	3,7E-03	1	3,7E-03	3,75	0,0889
Error	0,01	8	9,8E-04
Total	0,02	11
Test:Fisher LSD Alpha:=0,05 LSD:=0,06264
Error: 0,0010 df: 8
Alelle	Type	Means	n	S.E.
THr	WT	0,09	2	0,02	A
THr	KO	0,13	2	0,02	A	B
Met	KO	0,15	4	0,02	A	B
Met	WT	0,18	4	0,02		B
Means with a common letter are not significantly different (p > 0,05)
ALK28
Condition	Variable	N	R²	Adj R²	CV
CHD	ALK28	12	0,39	0,15	36,39
Analysis of variance table (Partial SS)
S.V.	SS	df	MS	F	p-value
Model	0,02	3	0,01	1,67	0,2495
Alelle	0,01	1	0,01	2,73	0,1369
Type	3,6E-06	1	3,6E-06	1,1E-03	0,9748
Alelle*Type	0,01	1	0,01	2,06	0,1894
Error	0,03	8	3,4E-03
Total	0,04	11
Test:Fisher LSD Alpha:=0,05 LSD:=0,11627
Error: 0,0034 df: 8
Alelle	Type	Means	n	S.E.
THr	WT	0,09	2	0,04	A
THr	KO	0,15	2	0,04	A
Met	KO	0,15	4	0,03	A
Met	WT	0,20	4	0,03	A
Means with a common letter are not significantly different (p > 0,05)
ALK29
Condition	Variable	N	R²	Adj R²	CV
CHD	ALK29	12	0,74	0,64	34,16
Analysis of variance table (Partial SS)
S.V.	SS	df	MS	F	p-value
Model	10,78	3	3,59	7,62	0,0099
Alelle	9,70	1	9,70	20,57	0,0019
Type	0,44	1	0,44	0,92	0,3649
Alelle*Type	0,29	1	0,29	0,61	0,4577
Error	3,77	8	0,47
Total	14,55	11
Test:Fisher LSD Alpha:=0,05 LSD:=1,37122
Error: 0,4714 df: 8
Alelle	Type	Means	n	S.E.
THr	KO	0,70	2	0,49	A
THr	WT	0,78	2	0,49	A
Met	KO	2,28	4	0,34		B
Met	WT	3,01	4	0,34		B
Means with a common letter are not significantly different (p > 0,05)
ALK30
Condition	Variable	N	R²	Adj R²	CV
CHD	ALK30	12	0,83	0,77	16,92
Analysis of variance table (Partial SS)
S.V.	SS	df	MS	F	p-value
Model	0,03	3	0,01	13,18	0,0018
Alelle	0,02	1	0,02	26,94	0,0008
Type	2,7E-04	1	2,7E-04	0,39	0,5486
Alelle*Type	0,01	1	0,01	12,26	0,0081
Error	0,01	8	6,8E-04
Total	0,03	11
Test:Fisher LSD Alpha:=0,05 LSD:=0,05200
Error: 0,0007 df: 8
Alelle	Type	Means	n	S.E.
THr	WT	0,07	2	0,02	A
THr	KO	0,13	2	0,02		B
Met	KO	0,16	4	0,01		B
Met	WT	0,20	4	0,01			C
Means with a common letter are not significantly different (p > 0,05)
ALK31
Condition	Variable	N	R²	Adj R²	CV
CHD	ALK31	12	0,80	0,72	23,83
Analysis of variance table (Partial SS)
S.V.	SS	df	MS	F	p-value
Model	12,91	3	4,30	10,57	0,0037
Alelle	12,09	1	12,09	29,69	0,0006
Type	0,44	1	0,44	1,08	0,3290
Alelle*Type	0,13	1	0,13	0,32	0,5850
Error	3,26	8	0,41
Total	16,17	11
Test:Fisher LSD Alpha:=0,05 LSD:=1,27415
Error: 0,4071 df: 8
Alelle	Type	Means	n	S.E.
THr	KO	1,17	2	0,45	A
THr	WT	1,35	2	0,45	A
Met	KO	3,07	4	0,32		B
Met	WT	3,70	4	0,32		B
Means with a common letter are not significantly different (p > 0,05)
ALK32
Condition	Variable	N	R²	Adj R²	CV
CHD	ALK32	12	0,40	0,17	29,05
Analysis of variance table (Partial SS)
S.V.	SS	df	MS	F	p-value
Model	0,01	3	3,2E-03	1,77	0,2304
Alelle	0,01	1	0,01	4,67	0,0627
Type	5,8E-04	1	5,8E-04	0,32	0,5895
Alelle*Type	9,7E-04	1	9,7E-04	0,53	0,4883
Error	0,01	8	1,8E-03
Total	0,02	11
Test:Fisher LSD Alpha:=0,05 LSD:=0,08542
Error: 0,0018 df: 8
Alelle	Type	Means	n	S.E.
THr	WT	0,09	2	0,03	A
THr	KO	0,13	2	0,03	A
Met	KO	0,16	4	0,02	A
Met	WT	0,17	4	0,02	A
Means with a common letter are not significantly different (p > 0,05)
ALK33
Condition	Variable	N	R²	Adj R²	CV
CHD	ALK33	12	0,41	0,19	42,68
Analysis of variance table (Partial SS)
S.V.	SS	df	MS	F	p-value
Model	0,21	3	0,07	1,84	0,2179
Alelle	0,20	1	0,20	5,21	0,0518
Type	7,9E-05	1	7,9E-05	2,0E-03	0,9651
Alelle*Type	0,01	1	0,01	0,29	0,6045
Error	0,31	8	0,04
Total	0,52	11
Test:Fisher LSD Alpha:=0,05 LSD:=0,39260
Error: 0,0386 df: 8
Alelle	Type	Means	n	S.E.
THr	WT	0,24	2	0,14	A
THr	KO	0,31	2	0,14	A
Met	KO	0,52	4	0,10	A
Met	WT	0,58	4	0,10	A
Means with a common letter are not significantly different (p > 0,05)
ALC24
Condition	Variable	N	R²	Adj R²	CV
CHD	ALC24	12	0,89	0,85	13,82
Analysis of variance table (Partial SS)
S.V.	SS	df	MS	F	p-value
Model	0,06	3	0,02	21,63	0,0003
Alelle	0,02	1	0,02	28,42	0,0007
Type	0,01	1	0,01	15,46	0,0043
Alelle*Type	0,01	1	0,01	9,07	0,0168
Error	0,01	8	8,7E-04
Total	0,06	11
Test:Fisher LSD Alpha:=0,05 LSD:=0,05894
Error: 0,0009 df: 8
Alelle	Type	Means	n	S.E.
THr	KO	0,14	2	0,02	A
THr	WT	0,16	2	0,02	A
Met	KO	0,18	4	0,01	A
Met	WT	0,31	4	0,01		B
Means with a common letter are not significantly different (p > 0,05)
ALC26
Condition	Variable	N	R²	Adj R²	CV
CHD	ALC26	12	0,26	0,00	114,80
Analysis of variance table (Partial SS)
S.V.	SS	df	MS	F	p-value
Model	7,67	3	2,56	0,94	0,4654
Alelle	7,17	1	7,17	2,64	0,1431
Type	0,14	1	0,14	0,05	0,8277
Alelle*Type	0,20	1	0,20	0,07	0,7951
Error	21,75	8	2,72
Total	29,42	11
Test:Fisher LSD Alpha:=0,05 LSD:=3,29292
Error: 2,7188 df: 8
Alelle	Type	Means	n	S.E.
THr	WT	0,32	2	1,17	A
THr	KO	0,37	2	1,17	A
Met	KO	1,73	4	0,82	A
Met	WT	2,23	4	0,82	A
Means with a common letter are not significantly different (p > 0,05)
ALC28
Condition	Variable	N	R²	Adj R²	CV
CHD	ALC28	12	0,31	0,05	90,82
Analysis of variance table (Partial SS)
S.V.	SS	df	MS	F	p-value
Model	7,20	3	2,40	1,19	0,3745
Alelle	6,20	1	6,20	3,07	0,1180
Type	0,28	1	0,28	0,14	0,7219
Alelle*Type	0,39	1	0,39	0,19	0,6725
Error	16,18	8	2,02
Total	23,38	11
Test:Fisher LSD Alpha:=0,05 LSD:=2,84004
Error: 2,0224 df: 8
Alelle	Type	Means	n	S.E.
THr	WT	0,52	2	1,01	A
THr	KO	0,58	2	1,01	A
Met	KO	1,72	4	0,71	A
Met	WT	2,43	4	0,71	A
Means with a common letter are not significantly different (p > 0,05)
ALC30
Condition	Variable	N	R²	Adj R²	CV
CHD	ALC30	12	0,07	0,00	41,33
Analysis of variance table (Partial SS)
S.V.	SS	df	MS	F	p-value
Model	0,01	3	1,8E-03	0,21	0,8894
Alelle	5,3E-04	1	5,3E-04	0,06	0,8095
Type	5,9E-04	1	5,9E-04	0,07	0,7991
Alelle*Type	4,8E-03	1	4,8E-03	0,56	0,4773
Error	0,07	8	0,01
Total	0,07	11
Test:Fisher LSD Alpha:=0,05 LSD:=0,18486
Error: 0,0086 df: 8
Alelle	Type	Means	n	S.E.
THr	WT	0,19	2	0,07	A
Met	KO	0,21	4	0,05	A
Met	WT	0,24	4	0,05	A
THr	KO	0,24	2	0,07	A
Means with a common letter are not significantly different (p > 0,05)
ALD26+FA24
Condition	Variable	N	R²	Adj R²	CV
CHD	ALD26+FA24	12	0,38	0,15	51,88
Analysis of variance table (Partial SS)
S.V.	SS	df	MS	F	p-value
Model	0,27	3	0,09	1,66	0,2510
Alelle	0,16	1	0,16	3,05	0,1189
Type	0,05	1	0,05	0,99	0,3484
Alelle*Type	0,02	1	0,02	0,34	0,5742
Error	0,43	8	0,05
Total	0,69	11
Test:Fisher LSD Alpha:=0,05 LSD:=0,46121
Error: 0,0533 df: 8
Alelle	Type	Means	n	S.E.
THr	KO	0,25	2	0,16	A
THr	WT	0,31	2	0,16	A
Met	KO	0,42	4	0,12	A
Met	WT	0,64	4	0,12	A
Means with a common letter are not significantly different (p > 0,05)
ALD28+FA26
Condition	Variable	N	R²	Adj R²	CV
CHD	ALD28+FA26	12	0,54	0,37	40,94
Analysis of variance table (Partial SS)
S.V.	SS	df	MS	F	p-value
Model	0,94	3	0,31	3,12	0,0882
Alelle	0,89	1	0,89	8,90	0,0175
Type	0,04	1	0,04	0,44	0,5244
Alelle*Type	0,01	1	0,01	0,09	0,7710
Error	0,80	8	0,10
Total	1,74	11
Test:Fisher LSD Alpha:=0,05 LSD:=0,63324
Error: 0,1005 df: 8
Alelle	Type	Means	n	S.E.
THr	KO	0,29	2	0,22	A
THr	WT	0,48	2	0,22	A	B
Met	KO	0,93	4	0,16		B
Met	WT	1,00	4	0,16		B
Means with a common letter are not significantly different (p > 0,05)
ALD30+FA28
Condition	Variable	N	R²	Adj R²	CV
CHD	ALD30+FA28	12	0,67	0,55	23,05
Analysis of variance table (Partial SS)
S.V.	SS	df	MS	F	p-value
Model	0,62	3	0,21	5,41	0,0251
Alelle	0,56	1	0,56	14,71	0,0050
Type	0,02	1	0,02	0,46	0,5180
Alelle*Type	0,02	1	0,02	0,55	0,4781
Error	0,30	8	0,04
Total	0,92	11
Test:Fisher LSD Alpha:=0,05 LSD:=0,38946
Error: 0,0380 df: 8
Alelle	Type	Means	n	S.E.
THr	WT	0,54	2	0,14	A
THr	KO	0,54	2	0,14	A
Met	KO	0,91	4	0,10	A	B
Met	WT	1,08	4	0,10		B
Means with a common letter are not significantly different (p > 0,05)
ALD32+FA30
Condition	Variable	N	R²	Adj R²	CV
CHD	ALD32+FA30	12	0,65	0,51	23,95
Analysis of variance table (Partial SS)
S.V.	SS	df	MS	F	p-value
Model	1,11	3	0,37	4,86	0,0328
Alelle	0,91	1	0,91	12,00	0,0085
Type	0,15	1	0,15	1,93	0,2025
Alelle*Type	0,01	1	0,01	0,09	0,7698
Error	0,61	8	0,08
Total	1,71	11
Test:Fisher LSD Alpha:=0,05 LSD:=0,54977
Error: 0,0758 df: 8
Alelle	Type	Means	n	S.E.
THr	KO	0,67	2	0,19	A
THr	WT	0,85	2	0,19	A
Met	KO	1,20	4	0,14	A	B
Met	WT	1,49	4	0,14		B
Means with a common letter are not significantly different (p > 0,05)
ALK27
Condition	Variable	N	R²	Adj R²	CV
HD	ALK27	12	0,72	0,61	29,39
Analysis of variance table (Partial SS)
S.V.	SS	df	MS	F	p-value
Model	0,07	3	0,02	6,82	0,0135
Alelle	0,07	1	0,07	20,43	0,0019
Type	6,0E-05	1	6,0E-05	0,02	0,8979
Alelle*Type	1,8E-05	1	1,8E-05	0,01	0,9440
Error	0,03	8	3,4E-03
Total	0,10	11
Test:Fisher LSD Alpha:=0,05 LSD:=0,11705
Error: 0,0034 df: 8
Alelle	Type	Means	n	S.E.
THr	KO	0,09	2	0,04	A
THr	WT	0,09	2	0,04	A
Met	KO	0,25	4	0,03		B
Met	WT	0,26	4	0,03		B
Means with a common letter are not significantly different (p > 0,05)
ALK28
Condition	Variable	N	R²	Adj R²	CV
HD	ALK28	12	0,53	0,35	23,07
Analysis of variance table (Partial SS)
S.V.	SS	df	MS	F	p-value
Model	0,01	3	2,7E-03	2,97	0,0970
Alelle	0,01	1	0,01	6,63	0,0329
Type	4,7E-05	1	4,7E-05	0,05	0,8249
Alelle*Type	2,0E-03	1	2,0E-03	2,20	0,1761
Error	0,01	8	9,1E-04
Total	0,02	11
Test:Fisher LSD Alpha:=0,05 LSD:=0,06012
Error: 0,0009 df: 8
Alelle	Type	Means	n	S.E.
THr	WT	0,08	2	0,02	A
THr	KO	0,11	2	0,02	A	B
Met	KO	0,13	4	0,02	A	B
Met	WT	0,16	4	0,02		B
Means with a common letter are not significantly different (p > 0,05)
ALK29
Condition	Variable	N	R²	Adj R²	CV
HD	ALK29	12	0,54	0,37	42,97
Analysis of variance table (Partial SS)
S.V.	SS	df	MS	F	p-value
Model	12,78	3	4,26	3,15	0,0865
Alelle	12,52	1	12,52	9,25	0,0160
Type	0,03	1	0,03	0,02	0,8814
Alelle*Type	0,16	1	0,16	0,12	0,7431
Error	10,83	8	1,35
Total	23,61	11
Test:Fisher LSD Alpha:=0,05 LSD:=2,32330
Error: 1,3534 df: 8
Alelle	Type	Means	n	S.E.
THr	WT	1,20	2	0,82	A
THr	KO	1,33	2	0,82	A	B
Met	KO	3,25	4	0,58	A	B
Met	WT	3,61	4	0,58		B
Means with a common letter are not significantly different (p > 0,05)
ALK30
Condition	Variable	N	R²	Adj R²	CV
HD	ALK30	12	0,40	0,17	38,99
Analysis of variance table (Partial SS)
S.V.	SS	df	MS	F	p-value
Model	0,02	3	0,01	1,76	0,2330
Alelle	0,02	1	0,02	4,99	0,0560
Type	1,1E-03	1	1,1E-03	0,26	0,6233
Alelle*Type	5,8E-06	1	5,8E-06	1,4E-03	0,9714
Error	0,03	8	4,3E-03
Total	0,06	11
Test:Fisher LSD Alpha:=0,05 LSD:=0,13061
Error: 0,0043 df: 8
Alelle	Type	Means	n	S.E.
THr	WT	0,10	2	0,05	A
THr	KO	0,12	2	0,05	A
Met	WT	0,19	4	0,03	A
Met	KO	0,21	4	0,03	A
Means with a common letter are not significantly different (p > 0,05)
ALK31
Condition	Variable	N	R²	Adj R²	CV
HD	ALK31	12	0,56	0,40	26,16
Analysis of variance table (Partial SS)
S.V.	SS	df	MS	F	p-value
Model	10,93	3	3,64	3,41	0,0732
Alelle	10,79	1	10,79	10,11	0,0130
Type	0,04	1	0,04	0,04	0,8461
Alelle*Type	0,05	1	0,05	0,05	0,8270
Error	8,54	8	1,07
Total	19,47	11
Test:Fisher LSD Alpha:=0,05 LSD:=2,06296
Error: 1,0671 df: 8
Alelle	Type	Means	n	S.E.
THr	KO	2,60	2	0,73	A
THr	WT	2,62	2	0,73	A
Met	WT	4,48	4	0,52	A	B
Met	KO	4,75	4	0,52		B
Means with a common letter are not significantly different (p > 0,05)
ALK32
Condition	Variable	N	R²	Adj R²	CV
HD	ALK32	12	0,86	0,81	12,80
Analysis of variance table (Partial SS)
S.V.	SS	df	MS	F	p-value
Model	0,03	3	0,01	16,26	0,0009
Alelle	0,03	1	0,03	45,58	0,0001
Type	6,6E-04	1	6,6E-04	0,95	0,3587
Alelle*Type	2,1E-03	1	2,1E-03	3,02	0,1205
Error	0,01	8	7,0E-04
Total	0,04	11
Test:Fisher LSD Alpha:=0,05 LSD:=0,05282
Error: 0,0007 df: 8
Alelle	Type	Means	n	S.E.
THr	WT	0,11	2	0,02	A
THr	KO	0,16	2	0,02	A
Met	KO	0,24	4	0,01		B
Met	WT	0,25	4	0,01		B
Means with a common letter are not significantly different (p > 0,05)
ALK33
Condition	Variable	N	R²	Adj R²	CV
HD	ALK33	12	0,31	0,05	43,29
Analysis of variance table (Partial SS)
S.V.	SS	df	MS	F	p-value
Model	0,18	3	0,06	1,21	0,3671
Alelle	0,17	1	0,17	3,50	0,0982
Type	7,2E-04	1	7,2E-04	0,01	0,9060
Alelle*Type	0,01	1	0,01	0,12	0,7329
Error	0,39	8	0,05
Total	0,56	11
Test:Fisher LSD Alpha:=0,05 LSD:=0,43886
Error: 0,0483 df: 8
Alelle	Type	Means	n	S.E.
THr	WT	0,31	2	0,16	A
THr	KO	0,37	2	0,16	A
Met	KO	0,58	4	0,11	A
Met	WT	0,61	4	0,11	A
Means with a common letter are not significantly different (p > 0,05)
ALC24
Condition	Variable	N	R²	Adj R²	CV
HD	ALC24	12	0,65	0,52	16,15
Analysis of variance table (Partial SS)
S.V.	SS	df	MS	F	p-value
Model	0,02	3	0,01	4,93	0,0316
Alelle	0,01	1	0,01	8,07	0,0218
Type	1,4E-04	1	1,4E-04	0,10	0,7594
Alelle*Type	0,01	1	0,01	6,42	0,0350
Error	0,01	8	1,4E-03
Total	0,03	11
Test:Fisher LSD Alpha:=0,05 LSD:=0,07523
Error: 0,0014 df: 8
Alelle	Type	Means	n	S.E.
THr	WT	0,16	2	0,03	A
THr	KO	0,22	2	0,03	A	B
Met	KO	0,23	4	0,02	A	B
Met	WT	0,28	4	0,02		B
Means with a common letter are not significantly different (p > 0,05)
ALC26
Condition	Variable	N	R²	Adj R²	CV
HD	ALC26	12	0,23	0,00	101,42
Analysis of variance table (Partial SS)
S.V.	SS	df	MS	F	p-value
Model	5,83	3	1,94	0,81	0,5225
Alelle	5,21	1	5,21	2,17	0,1786
Type	0,10	1	0,10	0,04	0,8428
Alelle*Type	0,33	1	0,33	0,14	0,7198
Error	19,16	8	2,40
Total	24,99	11
Test:Fisher LSD Alpha:=0,05 LSD:=3,09071
Error: 2,3952 df: 8
Alelle	Type	Means	n	S.E.
THr	WT	0,52	2	1,09	A
THr	KO	0,67	2	1,09	A
Met	KO	1,72	4	0,77	A
Met	WT	2,26	4	0,77	A
Means with a common letter are not significantly different (p > 0,05)
ALC28
Condition	Variable	N	R²	Adj R²	CV
HD	ALC28	12	0,26	0,00	77,88
Analysis of variance table (Partial SS)
S.V.	SS	df	MS	F	p-value
Model	4,64	3	1,55	0,92	0,4748
Alelle	4,25	1	4,25	2,52	0,1508
Type	0,01	1	0,01	0,01	0,9370
Alelle*Type	0,29	1	0,29	0,17	0,6872
Error	13,48	8	1,68
Total	18,11	11
Test:Fisher LSD Alpha:=0,05 LSD:=2,59202
Error: 1,6846 df: 8
Alelle	Type	Means	n	S.E.
THr	WT	0,69	2	0,92	A
THr	KO	0,96	2	0,92	A
Met	KO	1,89	4	0,65	A
Met	WT	2,29	4	0,65	A
Means with a common letter are not significantly different (p > 0,05)
ALC30
Condition	Variable	N	R²	Adj R²	CV
HD	ALC30	12	0,38	0,15	41,72
Analysis of variance table (Partial SS)
S.V.	SS	df	MS	F	p-value
Model	0,06	3	0,02	1,62	0,2592
Alelle	1,6E-03	1	1,6E-03	0,14	0,7190
Type	0,01	1	0,01	1,25	0,2965
Alelle*Type	0,05	1	0,05	4,55	0,0656
Error	0,09	8	0,01
Total	0,15	11
Test:Fisher LSD Alpha:=0,05 LSD:=0,21437
Error: 0,0115 df: 8
Alelle	Type	Means	n	S.E.
THr	WT	0,13	2	0,08	A
Met	KO	0,23	4	0,05	A
Met	WT	0,30	4	0,05	A
THr	KO	0,35	2	0,08	A
Means with a common letter are not significantly different (p > 0,05)
ALD26+FA24
Condition	Variable	N	R²	Adj R²	CV
HD	ALD26+FA24	12	0,32	0,06	33,79
Analysis of variance table (Partial SS)
S.V.	SS	df	MS	F	p-value
Model	0,06	3	0,02	1,23	0,3607
Alelle	0,01	1	0,01	0,81	0,3936
Type	0,05	1	0,05	2,87	0,1284
Alelle*Type	0,01	1	0,01	0,34	0,5750
Error	0,13	8	0,02
Total	0,20	11
Test:Fisher LSD Alpha:=0,05 LSD:=0,25796
Error: 0,0167 df: 8
Alelle	Type	Means	n	S.E.
THr	KO	0,24	2	0,09	A
Met	KO	0,36	4	0,06	A
THr	WT	0,42	2	0,09	A
Met	WT	0,45	4	0,06	A
Means with a common letter are not significantly different (p > 0,05)
ALD28+FA26
Condition	Variable	N	R²	Adj R²	CV
HD	ALD28+FA26	12	0,22	0,00	52,12
Analysis of variance table (Partial SS)
S.V.	SS	df	MS	F	p-value
Model	0,44	3	0,15	0,74	0,5549
Alelle	0,41	1	0,41	2,08	0,1872
Type	0,02	1	0,02	0,12	0,7372
Alelle*Type	0,02	1	0,02	0,08	0,7817
Error	1,57	8	0,20
Total	2,01	11
Test:Fisher LSD Alpha:=0,05 LSD:=0,88498
Error: 0,1964 df: 8
Alelle	Type	Means	n	S.E.
THr	KO	0,50	2	0,31	A
THr	WT	0,68	2	0,31	A
Met	KO	0,97	4	0,22	A
Met	WT	0,99	4	0,22	A
Means with a common letter are not significantly different (p > 0,05)
ALD30+FA28
Condition	Variable	N	R²	Adj R²	CV
HD	ALD30+FA28	12	0,15	0,00	33,72
Analysis of variance table (Partial SS)
S.V.	SS	df	MS	F	p-value
Model	0,14	3	0,05	0,47	0,7115
Alelle	0,13	1	0,13	1,34	0,2798
Type	2,2E-03	1	2,2E-03	0,02	0,8871
Alelle*Type	0,01	1	0,01	0,06	0,8106
Error	0,80	8	0,10
Total	0,94	11
Test:Fisher LSD Alpha:=0,05 LSD:=0,63177
Error: 0,1001 df: 8
Alelle	Type	Means	n	S.E.
THr	KO	0,75	2	0,22	A
THr	WT	0,83	2	0,22	A
Met	WT	1,00	4	0,16	A
Met	KO	1,02	4	0,16	A
Means with a common letter are not significantly different (p > 0,05)
ALD32+FA30
Condition	Variable	N	R²	Adj R²	CV
HD	ALD32+FA30	12	0,07	0,00	39,11
Analysis of variance table (Partial SS)
S.V.	SS	df	MS	F	p-value
Model	0,12	3	0,04	0,20	0,8904
Alelle	0,08	1	0,08	0,38	0,5548
Type	0,02	1	0,02	0,08	0,7861
Alelle*Type	0,04	1	0,04	0,22	0,6546
Error	1,61	8	0,20
Total	1,73	11
Test:Fisher LSD Alpha:=0,05 LSD:=0,89593
Error: 0,2013 df: 8
Alelle	Type	Means	n	S.E.
THr	KO	0,93	2	0,32	A
THr	WT	1,14	2	0,32	A
Met	WT	1,18	4	0,22	A
Met	KO	1,23	4	0,22	A
Means with a common letter are not significantly different (p > 0,05)
Condition	Variable	N	R²	Adj R²	CV
CHD	Total	16	0.63	0.53	41.47
Analysis of variance table (Partial SS)
S.V.	SS	df	MS	F	p-value
Model.	403.73	3	134.58	6.71	0.0065
Alelle	376.84	1	376.84	18.8	0.001
Type	15.43	1	15.43	0.77	0.3976
Alelle*Type	11.46	1	11.46	0.57	0.4642
Error	240.54	12	20.05
Total	644.27	15
Test:Fisher LSD Alpha:=0.05 LSD:=6.89776
Error: 20.0450 df: 12
Alelle	Type	Means	n	S.E.
Met	WT	17.48	4	2.24	A
Met	KO	13.82	4	2.24	A
THr	WT	6.08	4	2.24		B
THr	KO	5.81	4	2.24		B
Means with a common letter are not significantly different (p<= 0.05)
Condition	Variable	N	R²	Adj R²	CV
HD	Total	16	0.47	0.34	38.59
Analysis of variance table (Partial SS)
S.V.	SS	df	MS	F	p-value
Model.	288.53	3	96.18	3.56	0.0473
Alelle	285.26	1	285.26	10.57	0.0069
Type	0.79	1	0.79	0.03	0.8674
Alelle*Type	2.49	1	2.49	0.09	0.7665
Error	323.83	12	26.99
Total	612.37	15
Test:Fisher LSD Alpha:=0.05 LSD:=8.00339
Error: 26.9860 df: 12
Alelle	Type	Means	n	S.E.
Met	WT	18.3	4	2.6	A
Met	KO	17.07	4	2.6	A	B
THr	KO	9.41	4	2.6		B
THr	WT	9.07	4	2.6		B
Means with a common letter are not significantly different (p<= 0.05)

## Sheet: Figure 5
Supplemental Data. Luzarowska et al. (2023). Plant Cell
Figure 5
Bar plots panel a
T test for independent samples
Variable	Group 1	Group 2	n(1)	n(2)	Mean(1)	Mean(2)	Mean(1)-Mean(2)	LL(95)	UL(95)	pVarHom	T	p-value	Test
C16:1	{WT yeast + EV}	{WT yeast + KCS4}	5	3	21.49	18.85	2.64	-2.98	8.26	0.0486	1.31	0.2615	Two tails
C16:0	{WT yeast + EV}	{WT yeast + KCS4}	5	3	12.27	11.34	0.93	-3.15	5.01	0.1037	0.56	0.5978	Two tails
C18:1	{WT yeast + EV}	{WT yeast + KCS4}	5	3	12.97	11.44	1.53	-1.46	4.51	0.2413	1.25	0.2577	Two tails
C18:0	{WT yeast + EV}	{WT yeast + KCS4}	5	3	4.66	3.77	0.88	-0.19	1.96	0.0262	2.28	0.0846	Two tails
C20:1	{WT yeast + EV}	{WT yeast + KCS4}	5	3	0.01	0.04	-0.02	-0.03	-0.02	0.3971	-16.91	<0.0001	Two tails
C20:0	{WT yeast + EV}	{WT yeast + KCS4}	5	3	0.07	0.28	-0.21	-0.33	-0.09	0.0188	-7.31	0.0182	Two tails
C22:1	{WT yeast + EV}	{WT yeast + KCS4}	5	3	0.01	0.01	-0.01	-0.01	0.0023	0.3178	-1.75	0.1314	Two tails
C22:0	{WT yeast + EV}	{WT yeast + KCS4}	5	3	0.04	0.14	-0.1	-0.19	-0.01	0.0179	-4.88	0.0395	Two tails
C24:0	{WT yeast + EV}	{WT yeast + KCS4}	5	3	0.07	0.41	-0.35	-0.57	-0.12	0.0042	-6.68	0.0217	Two tails
C26:0	{WT yeast + EV}	{WT yeast + KCS4}	5	3	0.45	2.44	-1.99	-3.49	-0.5	0.0004	-5.75	0.0289	Two tails
Bar plots panel b
T test for independent samples
Variable	Group 1	Group 2	n(1)	n(2)	Mean(1)	Mean(2)	Mean(1)-Mean(2)	LL(95)	UL(95)	pVarHom	T	p-value	Test
C16:1	{Δelo3 + EV}	{Δelo3 + KCS4}	3	3	24.04	20.88	3.16	-1.69	8.01	0.3455	1.81	0.1449	Two tails
C16:1	{Δelo3 + EV}	{Δelo3 + KCS9}	3	3	24.04	22.12	1.92	-0.72	4.57	0.8383	2.02	0.1139	Two tails
C16:1	{Δelo3 + KCS4}	{Δelo3 + KCS9}	3	3	20.88	22.12	-1.24	-5.97	3.5	0.2619	-0.73	0.5082	Two tails
C16:0	{Δelo3 + EV}	{Δelo3 + KCS4}	3	3	6.04	5.02	1.02	-0.94	2.97	0.7178	1.45	0.2214	Two tails
C16:0	{Δelo3 + EV}	{Δelo3 + KCS9}	3	3	6.04	4.63	1.41	-0.37	3.19	0.4503	2.2	0.0925	Two tails
C16:0	{Δelo3 + KCS4}	{Δelo3 + KCS9}	3	3	5.02	4.63	0.39	-1.05	1.83	0.6834	0.75	0.4937	Two tails
C18:1	{Δelo3 + EV}	{Δelo3 + KCS4}	3	3	11.3	9.16	2.14	-0.8	5.07	0.4274	2.02	0.1134	Two tails
C18:1	{Δelo3 + EV}	{Δelo3 + KCS9}	3	3	11.3	10.51	0.79	-1.05	2.64	0.9175	1.19	0.2993	Two tails
C18:1	{Δelo3 + KCS4}	{Δelo3 + KCS9}	3	3	9.16	10.51	-1.35	-4.23	1.54	0.3745	-1.29	0.2657	Two tails
C18:0	{Δelo3 + EV}	{Δelo3 + KCS4}	3	3	3.5	2.47	1.03	0.49	1.57	0.7604	5.31	0.006	Two tails
C18:0	{Δelo3 + EV}	{Δelo3 + KCS9}	3	3	3.5	2.61	0.89	0.37	1.41	0.8253	4.78	0.0088	Two tails
C18:0	{Δelo3 + KCS4}	{Δelo3 + KCS9}	3	3	2.47	2.61	-0.14	-0.72	0.44	0.9323	-0.67	0.5371	Two tails
C20:1	{Δelo3 + EV}	{Δelo3 + KCS4}	3	3	0.06	0.04	0.02	0.0041	0.04	0.4079	3.35	0.0286	Two tails
C20:1	{Δelo3 + EV}	{Δelo3 + KCS9}	3	3	0.06	0.04	0.03	-0.0025	0.05	0.7551	2.54	0.0643	Two tails
C20:1	{Δelo3 + KCS4}	{Δelo3 + KCS9}	3	3	0.04	0.04	0.0024	-0.02	0.03	0.269	0.27	0.8015	Two tails
C20:0	{Δelo3 + EV}	{Δelo3 + KCS4}	3	3	0.59	0.25	0.34	0.15	0.52	0.6934	5.07	0.0071	Two tails
C20:0	{Δelo3 + EV}	{Δelo3 + KCS9}	3	3	0.59	0.17	0.42	0.27	0.58	0.1329	7.53	0.0017	Two tails
C20:0	{Δelo3 + KCS4}	{Δelo3 + KCS9}	3	3	0.25	0.17	0.08	-0.03	0.2	0.2366	1.96	0.1209	Two tails
C22:1	{Δelo3 + EV}	{Δelo3 + KCS4}	3	3	0.02	0.01	0.01	0.00048	0.02	0.05	2.89	0.0444	Two tails
C22:1	{Δelo3 + EV}	{Δelo3 + KCS9}	3	3	0.02	0.01	0.01	0.00021	0.02	0.0775	2.83	0.0475	Two tails
C22:1	{Δelo3 + KCS4}	{Δelo3 + KCS9}	3	3	0.01	0.01	-0.00019	-0.0031	0.0027	0.7778	-0.18	0.8648	Two tails
C22:0	{Δelo3 + EV}	{Δelo3 + KCS4}	3	3	1.9	0.42	1.48	1.22	1.74	0.5129	15.89	0.0001	Two tails
C22:0	{Δelo3 + EV}	{Δelo3 + KCS9}	3	3	1.9	0.24	1.66	1.32	2.01	0.016	20.65	0.0023	Two tails
C22:0	{Δelo3 + KCS4}	{Δelo3 + KCS9}	3	3	0.42	0.24	0.18	-0.02	0.39	0.0457	3.88	0.0606	Two tails
C24:0	{Δelo3 + EV}	{Δelo3 + KCS4}	3	3	0.04	0.54	-0.5	-0.87	-0.13	0.0152	-5.86	0.0279	Two tails
C24:0	{Δelo3 + EV}	{Δelo3 + KCS9}	3	3	0.04	0.72	-0.68	-1	-0.36	0.0202	-9.09	0.0119	Two tails
C24:0	{Δelo3 + KCS4}	{Δelo3 + KCS9}	3	3	0.54	0.72	-0.17	-0.49	0.14	0.8587	-1.54	0.198	Two tails
C26:0	{Δelo3 + EV}	{Δelo3 + KCS4}	3	3	0.01	0.23	-0.22	-0.36	-0.08	0.0003	-6.87	0.0205	Two tails
C26:0	{Δelo3 + EV}	{Δelo3 + KCS9}	3	3	0.01	0.07	-0.06	-0.13	0.01	0.0011	-3.47	0.074	Two tails
C26:0	{Δelo3 + KCS4}	{Δelo3 + KCS9}	3	3	0.23	0.07	0.16	0.06	0.26	0.4197	4.52	0.0107	Two tails
Bar plots panel c
T test for independent samples
Variable	Group 1	Group 2	n(1)	n(2)	Mean(1)	Mean(2)	Mean(1)-Mean(2)	LL(95)	UL(95)	pVarHom	T	p-value	Test
C20:0	{AtKCS4}	{Control}	4	4	0.11	0.15	-0.04	-0.07	-0.02	0.6159	-4.15	0.006	Two tails
C22:0	{AtKCS4}	{Control}	4	4	0.07	0.1	-0.03	-0.05	-0.02	0.0635	-5.77	0.0012	Two tails
C24:0	{AtKCS4}	{Control}	4	4	0.08	0.08	-0.01	-0.02	0.01	0.0965	-1.15	0.2922	Two tails
C26:0	{AtKCS4}	{Control}	4	4	0.14	0.02	0.12	0.07	0.16	0.0081	8.13	0.0039	Two tails
C28:0	{AtKCS4}	{Control}	4	4	0.08	0.01	0.07	0.04	0.11	0.0007	7.48	0.0049	Two tails
C30:0	{AtKCS4}	{Control}	4	4	0.04	0.01	0.03	0.01	0.05	0.0157	4.91	0.0162	Two tails

## Sheet: Figure 6
Supplemental Data. Luzarowska et al. (2023). Plant Cell
Figure 6
T test for independent samples
Condition	Variable	Group 1	Group 2	n(1)	n(2)	Mean(1)	Mean(2)	Mean(1)-Mean(2)	LL(95)	UL(95)	pVarHom	T	p-value	Test
CHD	FW (g)	{KCS4(Met):KO}	{KCS4(Met):WT}	3	3	0.71	0.25	0.46	0.14	0.78	0.0789	3.94	0.0169	Two tails
CHD	FW (g)	{KCS4(Met):KO}	{KCS4(Thr):KO}	3	3	0.71	0.75	-0.04	-1.05	0.97	0.0194	-0.16	0.8881	Two tails
CHD	FW (g)	{KCS4(Met):KO}	{KCS4(Thr):WT}	3	3	0.71	0.49	0.22	-0.79	1.24	0.0191	0.94	0.446	Two tails
CHD	FW (g)	{KCS4(Met):WT}	{KCS4(Thr):KO}	3	3	0.25	0.75	-0.5	-1.22	0.23	0.3851	-1.91	0.1289	Two tails
CHD	FW (g)	{KCS4(Met):WT}	{KCS4(Thr):WT}	3	3	0.25	0.49	-0.24	-0.96	0.49	0.381	-0.91	0.4166	Two tails
CHD	FW (g)	{KCS4(Thr):KO}	{KCS4(Thr):WT}	3	3	0.75	0.49	0.26	-0.66	1.18	0.9934	0.78	0.4771	Two tails
HD	FW (g)	{KCS4(Met):KO}	{KCS4(Met):WT}	3	3	0.56	0.27	0.28	0.03	0.53	0.1517	3.08	0.0369	Two tails
HD	FW (g)	{KCS4(Met):KO}	{KCS4(Thr):KO}	3	3	0.56	0.98	-0.43	-0.68	-0.17	0.1763	-4.66	0.0096	Two tails
HD	FW (g)	{KCS4(Met):KO}	{KCS4(Thr):WT}	3	3	0.56	0.52	0.03	-0.35	0.42	0.7994	0.24	0.821	Two tails
HD	FW (g)	{KCS4(Met):WT}	{KCS4(Thr):KO}	3	3	0.27	0.98	-0.71	-0.81	-0.61	0.9182	-19.12	<0.0001	Two tails
HD	FW (g)	{KCS4(Met):WT}	{KCS4(Thr):WT}	3	3	0.27	0.52	-0.25	-0.55	0.06	0.1036	-2.24	0.0884	Two tails
HD	FW (g)	{KCS4(Thr):KO}	{KCS4(Thr):WT}	3	3	0.98	0.52	0.46	0.15	0.77	0.121	4.16	0.0141	Two tails

## Sheet: Supp. Figure 3
Supplemental Data. Luzarowska et al. (2023). Plant Cell
Supplementary Figure 3
Panel a
Analysis of variance within each condition								T test for independent samples
Condition	Variable	N	R²	Adj R²	CV			Class	Variable	Group 1	Group 2	n(1)	n(2)	Mean(1)	Mean(2)	Mean(1)-Mean(2)	LL(95)	UL(95)	pVarHom	T	p-value	Test
CHD	2^??Ct DIN1	21	0,04	0,00	73,45			Allele*Type*Condition	2^??Ct DIN1	{Met:WT:CHD}	{Met:WT:HD}	7	6	1,15	22,84	-21,68	-38,40	-4,96	<0,0001	-3,33	0,0207	Two tails	*
								Allele*Type*Condition	2^??Ct DIN1	{Met:KO:CHD}	{Met:KO:HD}	6	6	0,80	117,62	-116,82	-198,26	-35,38	<0,0001	-3,69	0,0142	Two tails	*
Analysis of variance table (Partial SS)								Allele*Type*Condition	2^??Ct DIN1	{Thr:WT:CHD}	{Thr:WT:HD}	4	4	1,08	21,95	-20,86	-63,23	21,50	<0,0001	-1,57	0,2151	Two tails	n.s.
S.V.	SS	df	MS	F	p-value			Allele*Type*Condition	2^??Ct DIN1	{Thr:KO:CHD}	{Thr:KO:HD}	4	4	1,05	126,48	-125,44	-193,09	-57,78	<0,0001	-5,90	0,0097	Two tails	**
Model	0,43	3	0,14	0,26	0,8560			n.s.: not significant
Allele	0,04	1	0,04	0,06	0,8020
Type	0,19	1	0,19	0,34	0,5700
Allele*Type	0,12	1	0,12	0,22	0,6458
Error	9,52	17	0,56
Total	9,95	20
Test:Tukey Alpha:=0,05 LSD:=1,35364
Error: 0,5603 df: 17
Allele	Type	Means	n	S.E.
Met	KO	0,80	6	0,31	A
Thr	KO	1,05	4	0,37	A
Thr	WT	1,08	4	0,37	A
Met	WT	1,15	7	0,28	A
Means with a common letter are not significantly different (p > 0,05)
Condition	Variable	N	R²	Adj R²	CV
HD	2^??Ct DIN1	20	0,56	0,47	68,68
Analysis of variance table (Partial SS)
S.V.	SS	df	MS	F	p-value
Model	48884,86	3	16294,95	6,70	0,0039
Allele	76,19	1	76,19	0,03	0,8618
Type	47674,95	1	47674,95	19,60	0,0004
Allele*Type	114,04	1	114,04	0,05	0,8313
Error	38925,40	16	2432,84
Total	87810,26	19
Test:Tukey Alpha:=0,05 LSD:=91,09023
Error: 2432,8376 df: 16
Allele	Type	Means	n	S.E.
Thr	WT	21,95	4	24,66	A
Met	WT	22,84	6	20,14	A
Met	KO	117,62	6	20,14		B
Thr	KO	126,48	4	24,66		B
Means with a common letter are not significantly different (p > 0,05)
Panel b
Analysis of variance within each condition								T test to evaluate differences between conditions for the same allele.
								Class	Variable	Group 1	Group 2	n(1)	n(2)	Mean(1)	Mean(2)	Mean(1)-Mean(2)	LL(95)	UL(95)	pVarHom	T	p-value	Test
Condition	Variable	N	R²	Adj R²	CV			Allele*Type*Condition	2^ΔCt BCAT2	{Met:WT:CHD}	{Met:WT:HD}	7	6	1.13	19.14	-18.01	-34.58	-1.44	<0.0001	-2.79	0.0382	Two tails	*
CHD	2^Δt BCAT2	21	0.02	0	108.59			Allele*Type*Condition	2^ΔCt BCAT2	{Met:KO:CHD}	{Met:KO:HD}	6	6	1.46	7.94	-6.48	-12.15	-0.81	0.0653	-2.55	0.0291	Two tails	*
								Allele*Type*Condition	2^ΔCt BCAT2	{Thr:WT:CHD}	{Thr:WT:HD}	4	4	1.19	24.57	-23.38	-65.02	18.26	<0.0001	-1.79	0.172	Two tails	n.s.
Analysis of variance table (Partial SS)								Allele*Type*Condition	2^ΔCt BCAT2	{Thr:KO:CHD}	{Thr:KO:HD}	4	4	1.04	165.78	-164.74	-302.11	-27.36	<0.0001	-3.82	0.0317	Two tails	*
S.V.	SS	df	MS	F	p-value
Model	0.54	3	0.18	0.1	0.9571			n.s.: not significant
Allele	0.16	1	0.16	0.09	0.7652
Type	0.04	1	0.04	0.02	0.8822
Allele*Type	0.29	1	0.29	0.17	0.6892
Error	29.72	17	1.75
Total	30.26	20
Test:Tukey Alpha:=0.05 LSD:=2.39123
Error: 1.7483 df: 17
Allele	Type	Means	n	S.E.
Thr	KO	1.04	4	0.66	A
Met	WT	1.13	7	0.5	A
Thr	WT	1.19	4	0.66	A
Met	KO	1.46	6	0.54	A
Means with a common letter are not significantly different (p > 0.05)
Panel b
Condition	Variable	N	R²	Adj R²	CV
HD	2^Δt BCAT2	20	0.74	0.69	86.98
Analysis of variance table (Partial SS)
S.V.	SS	df	MS	F	p-value
Model	72242.5	3	24080.8	14.92	0.0001
Allele	31986.9	1	31986.9	19.82	0.0004
Type	20281.3	1	20281.3	12.56	0.0027
Allele*Type	27874.9	1	27874.9	17.27	0.0007
Error	25826.2	16	1614.14
Total	98068.8	19
Test:Tukey Alpha:=0.05 LSD:=74.19689
Error: 1614.1387 df: 16
Allele	Type	Means	n	S.E.
Met	KO	7.94	6	16.4	A
Met	WT	19.14	6	16.4	A
Thr	WT	24.57	4	20.09	A
Thr	KO	165.78	4	20.09		B
Means with a common letter are not significantly different (p > 0.05)

## Sheet: Supp. Figure 4
Supplemental Data. Luzarowska et al. (2023). Plant Cell
Supp. Figure 4
Panel a
T test for independent samples. Only differences between different alleles. i.e. WT Met vs. WT Thr and KO Met vs. KO Thr were taken into account.
Variable	Group 1	Group 2	n(1)	n(2)	Mean(1)	Mean(2)	Mean(1)-Mean(2)	LL(95)	UL(95)	pVarHom	T	p-value	Test
C22:0	{Met:KO}	{Met:WT}	20	10	0.19	0.06	0.13	0.12	0.14	0.0085	37.68	<0.0001	Two tails
C22:0	{Met:KO}	{Thr:KO}	20	5	0.19	0.21	-0.03	-0.04	-0.01	0.8759	-3.8	0.0009	Two tails
C22:0	{Met:KO}	{Thr:WT}	20	5	0.19	0.07	0.12	0.11	0.13	0.4197	18.76	<0.0001	Two tails
C22:0	{Met:KO}	{Control:Control}	20	5	0.19	0.29	-0.1	-0.12	-0.08	0.079	-12.76	<0.0001	Two tails
C22:0	{Met:WT}	{Thr:KO}	10	5	0.06	0.21	-0.16	-0.17	-0.15	0.0513	-35.8	<0.0001	Two tails
C22:0	{Met:WT}	{Thr:WT}	10	5	0.06	0.07	-0.01	-0.02	-0.003	0.217	-2.99	0.0104	Two tails
C22:0	{Met:WT}	{Control:Control}	10	5	0.06	0.29	-0.23	-0.26	-0.2	0.0004	-21.47	<0.0001	Two tails
C22:0	{Thr:KO}	{Thr:WT}	5	5	0.21	0.07	0.15	0.13	0.16	0.5815	22.08	<0.0001	Two tails
C22:0	{Thr:KO}	{Control:Control}	5	5	0.21	0.29	-0.08	-0.1	-0.05	0.2017	-6.36	0.0002	Two tails
C22:0	{Thr:WT}	{Control:Control}	5	5	0.07	0.29	-0.22	-0.25	-0.19	0.0788	-19.44	<0.0001	Two tails
2OH-C22:0	{Met:KO}	{Met:WT}	20	10	0.02	0.0028	0.02	0.01	0.02	<0.0001	8.7	<0.0001	Two tails
2OH-C22:0	{Met:KO}	{Thr:KO}	20	5	0.02	0.03	-0.01	-0.01	0.00085	0.2563	-1.84	0.0788	Two tails
2OH-C22:0	{Met:KO}	{Thr:WT}	20	5	0.02	0.01	0.01	0.01	0.02	0.0794	3.53	0.0018	Two tails
2OH-C22:0	{Met:KO}	{Control:Control}	20	5	0.02	0.05	-0.04	-0.04	-0.03	0.6329	-9.36	<0.0001	Two tails
2OH-C22:0	{Met:WT}	{Thr:KO}	10	5	0.0028	0.03	-0.02	-0.03	-0.02	0.0071	-11.34	0.0003	Two tails
2OH-C22:0	{Met:WT}	{Thr:WT}	10	5	0.0028	0.01	-0.003	-0.01	-0.00053	0.0618	-2.62	0.0212	Two tails
2OH-C22:0	{Met:WT}	{Control:Control}	10	5	0.0028	0.05	-0.05	-0.06	-0.04	0.0007	-18.92	<0.0001	Two tails
2OH-C22:0	{Thr:KO}	{Thr:WT}	5	5	0.03	0.01	0.02	0.01	0.03	0.5147	8.27	<0.0001	Two tails
2OH-C22:0	{Thr:KO}	{Control:Control}	5	5	0.03	0.05	-0.03	-0.04	-0.02	0.5508	-8.69	<0.0001	Two tails
2OH-C22:0	{Thr:WT}	{Control:Control}	5	5	0.01	0.05	-0.05	-0.06	-0.04	0.2229	-16.1	<0.0001	Two tails
C24:0	{Met:KO}	{Met:WT}	20	10	0.02	0.08	-0.06	-0.06	-0.05	0.3725	-24.86	<0.0001	Two tails
C24:0	{Met:KO}	{Thr:KO}	20	5	0.02	0.02	0.01	0.01	0.01	0.0175	6.08	<0.0001	Two tails
C24:0	{Met:KO}	{Thr:WT}	20	5	0.02	0.09	-0.06	-0.07	-0.06	0.9396	-21.83	<0.0001	Two tails
C24:0	{Met:KO}	{Control:Control}	20	5	0.02	0.004	0.02	0.02	0.02	0.0015	15.82	<0.0001	Two tails
C24:0	{Met:WT}	{Thr:KO}	10	5	0.08	0.02	0.07	0.06	0.07	0.0078	28.95	<0.0001	Two tails
C24:0	{Met:WT}	{Thr:WT}	10	5	0.08	0.09	-0.0019	-0.01	0.01	0.6293	-0.51	0.6153	Two tails
C24:0	{Met:WT}	{Control:Control}	10	5	0.08	0.004	0.08	0.08	0.09	0.0006	35.07	<0.0001	Two tails
C24:0	{Thr:KO}	{Thr:WT}	5	5	0.02	0.09	-0.07	-0.08	-0.06	0.0256	-27.78	<0.0001	Two tails
C24:0	{Thr:KO}	{Control:Control}	5	5	0.02	0.004	0.01	0.01	0.01	0.2419	16.42	<0.0001	Two tails
C24:0	{Thr:WT}	{Control:Control}	5	5	0.09	0.004	0.08	0.08	0.09	0.0022	33.4	<0.0001	Two tails
2OH-C24:0	{Met:KO}	{Met:WT}	20	10	0.02	0.02	-0.00038	-0.01	0.01	0.2532	-0.14	0.8917	Two tails
2OH-C24:0	{Met:KO}	{Thr:KO}	20	5	0.02	0.02	-0.002	-0.01	0.01	0.1308	-0.56	0.5802	Two tails
2OH-C24:0	{Met:KO}	{Thr:WT}	20	5	0.02	0.03	-0.01	-0.02	-0.0045	0.3837	-3.15	0.0045	Two tails
2OH-C24:0	{Met:KO}	{Control:Control}	20	5	0.02	0.01	0.01	0.01	0.02	0.016	6.24	<0.0001	Two tails
2OH-C24:0	{Met:WT}	{Thr:KO}	10	5	0.02	0.02	-0.0017	-0.01	0.0042	0.4231	-0.62	0.547	Two tails
2OH-C24:0	{Met:WT}	{Thr:WT}	10	5	0.02	0.03	-0.01	-0.02	-0.0042	0.1042	-3.2	0.0069	Two tails
2OH-C24:0	{Met:WT}	{Control:Control}	10	5	0.02	0.01	0.01	0.01	0.02	0.0676	4.98	0.0003	Two tails
2OH-C24:0	{Thr:KO}	{Thr:WT}	5	5	0.02	0.03	-0.01	-0.02	0.00011	0.0625	-2.28	0.0518	Two tails
2OH-C24:0	{Thr:KO}	{Control:Control}	5	5	0.02	0.01	0.01	0.01	0.02	0.2884	7.92	<0.0001	Two tails
2OH-C24:0	{Thr:WT}	{Control:Control}	5	5	0.03	0.01	0.03	0.01	0.04	0.0075	5.44	0.0055	Two tails
C26:0	{Met:WT}	{Thr:WT}	10	5	0.02	0.01	0.0036	-0.0025	0.01	0.6994	1.27	0.2279	Two tails
2OH-C26:0	{Met:WT}	{Thr:WT}	10	5	0.01	0.01	-0.00096	-0.01	0.01	0.0004	-0.36	0.7388	Two tails
Panel b
Analysis of variance
Variable	N	R²	Adj R²	CV
C22:0	27	0.44	0.31	9.39
Analysis of variance table (Partial SS)
S.V.	SS	df	MS	F	p-value
Model.	0.00058	5	0.00012	3.3	0.0235
Time	0.00013	2	6.7e-05	1.9	0.1739
Allele	0.00041	1	0.00041	11.71	0.0026
Time*Allele	7.1e-05	2	3.5e-05	1	0.3834
Error	0.00074	21	3.5e-05
Total	0.0013	26
Test:Tukey Alpha:=0.05 LSD:=0.01276
Error: 0.0000 df: 21
Time	Allele	Means	n	S.E.
48	Thr	0.07	3	0.0034	A
96	Thr	0.07	3	0.0034	A	B
72	Thr	0.07	3	0.0034	A	B
96	Met	0.06	6	0.0024	A	B
48	Met	0.06	6	0.0024		B
72	Met	0.06	6	0.0024		B
Means with a common letter are not significantly different (p<= 0.05)
Variable	N	R²	Adj R²	CV
2OH-C22:0	27	0.29	0.12	30.87
Analysis of variance table (Partial SS)
S.V.	SS	df	MS	F	p-value
Model.	2e-05	5	4.1e-06	1.7	0.1784
Time	5.7e-06	2	2.8e-06	1.17	0.3291
Allele	1.1e-07	1	1.1e-07	0.04	0.836
Time*Allele	1.8e-05	2	9.2e-06	3.81	0.0386
Error	5.1e-05	21	2.4e-06
Total	7.1e-05	26
Test:Tukey Alpha:=0.05 LSD:=0.00333
Error: 0.0000 df: 21
Time	Allele	Means	n	S.E.
48	Thr	0.01	3	0.0009	A
96	Met	0.01	6	0.00063	A
72	Met	0.0049	6	0.00063	A
48	Met	0.0044	6	0.00063	A
96	Thr	0.0043	3	0.0009	A
72	Thr	0.0041	3	0.0009	A
Means with a common letter are not significantly different (p<= 0.05)
Variable	N	R²	Adj R²	CV
C24:0	27	0.09	0	10.2
Analysis of variance table (Partial SS)
S.V.	SS	df	MS	F	p-value
Model.	0.00017	5	3.4e-05	0.42	0.8327
Time	0.00015	2	7.7e-05	0.93	0.4097
Allele	6e-08	1	6e-08	0.00072	0.9788
Time*Allele	7.6e-06	2	3.8e-06	0.05	0.955
Error	0.0017	21	8.3e-05
Total	0.0019	26
Test:Tukey Alpha:=0.05 LSD:=0.01953
Error: 0.0001 df: 21
Time	Allele	Means	n	S.E.
48	Thr	0.09	3	0.01	A
48	Met	0.09	6	0.0037	A
96	Met	0.09	6	0.0037	A
96	Thr	0.09	3	0.01	A
72	Met	0.09	6	0.0037	A
72	Thr	0.09	3	0.01	A
Means with a common letter are not significantly different (p<= 0.05)
Variable	N	R²	Adj R²	CV
2OH-C24:0	27	0.47	0.34	18.86
Analysis of variance table (Partial SS)
S.V.	SS	df	MS	F	p-value
Model.	0.00095	5	0.00019	3.71	0.0146
Time	0.00061	2	0.00031	5.94	0.009
Allele	2.8e-05	1	2.8e-05	0.55	0.4671
Time*Allele	0.00045	2	0.00023	4.43	0.0249
Error	0.0011	21	5.1e-05
Total	0.002	26
Test:Tukey Alpha:=0.05 LSD:=0.01540
Error: 0.0001 df: 21
Time	Allele	Means	n	S.E.
48	Thr	0.05	3	0.0041	A
96	Met	0.04	6	0.0029	A	B
48	Met	0.04	6	0.0029	A	B
96	Thr	0.04	3	0.0041		B
72	Met	0.03	6	0.0029		B
72	Thr	0.03	3	0.0041		B
Means with a common letter are not significantly different (p<= 0.05)
Variable	N	R²	Adj R²	CV
C26:0	27	0.3	0.13	23.19
Analysis of variance table (Partial SS)
S.V.	SS	df	MS	F	p-value
Model.	0.0001	5	2e-05	1.78	0.1597
Time	1.3e-06	2	6.3e-07	0.06	0.9463
Allele	9.9e-05	1	9.9e-05	8.75	0.0075
Time*Allele	1.3e-06	2	6.5e-07	0.06	0.9442
Error	0.00024	21	1.1e-05
Total	0.00034	26
Test:Tukey Alpha:=0.05 LSD:=0.00722
Error: 0.0000 df: 21
Time	Allele	Means	n	S.E.
72	Met	0.02	6	0.0014	A
48	Met	0.02	6	0.0014	A
96	Met	0.02	6	0.0014	A
48	Thr	0.01	3	0.0019	A
72	Thr	0.01	3	0.0019	A
96	Thr	0.01	3	0.0019	A
Means with a common letter are not significantly different (p<= 0.05)
Variable	N	R²	Adj R²	CV
2OH-C26:0	27	0.65	0.57	20.67
Analysis of variance table (Partial SS)
S.V.	SS	df	MS	F	p-value
Model.	0.00012	5	2.4e-05	7.81	0.0003
Time	2.1e-05	2	1.1e-05	3.45	0.0508
Allele	7.7e-05	1	7.7e-05	25.02	0.0001
Time*Allele	1.5e-05	2	7.4e-06	2.41	0.1145
Error	6.5e-05	21	3.1e-06
Total	0.00018	26
Test:Tukey Alpha:=0.05 LSD:=0.00377
Error: 0.0000 df: 21
Time	Allele	Means	n	S.E.
96	Met	0.01	6	0.00072	A
48	Met	0.01	6	0.00072	A	B
72	Met	0.01	6	0.00072	A	B	C
48	Thr	0.01	3	0.001		B	C
96	Thr	0.01	3	0.001		B	C
72	Thr	0.0048	3	0.001			C
Means with a common letter are not significantly different (p<= 0.05)

## Sheet: Supp. Figure 5
Supplemental Data. Luzarowska et al. (2023). Plant Cell
Supplementary Figure 5
Analysis of variance
Panel a.
2^ΔCt KCS4
Variable	N	R²	Adj R²	CV
2^ΔCt KCS4	41	0.27	0.11	68.85
											T test for independent samples in panel a.
Analysis of variance table (Partial SS)
S.V.	SS	df	MS	F	p-value						Class	Variable	Group 1	Group 2	n(1)	n(2)	Mean(1)	Mean(2)	Mean(1)-Mean(2)	LL(95)	UL(95)	pVarHom	T	p-value	Test
Model	5.62	7	0.8	1.73	0.1372						Allele*Type*Condition	2^ΔCt KCS4	{Met:WT:CHD}	{Met:WT:HD}	7	6	1,37	0,33	1,04	0,12	1,97	0,0136	2,67	0,0318	Two tails
Allele	0.01	1	0.01	0.02	0.8969						Allele*Type*Condition	2^ΔCt KCS4	{Met:WT:CHD}	{Thr:WT:CHD}	7	4	1,37	1,03	0,34	-0,83	1,51	0,0803	0,65	0,5305	Two tails
Type	1.28	1	1.28	2.76	0.106						Allele*Type*Condition	2^ΔCt KCS4	{Met:WT:CHD}	{Thr:WT:HD}	7	4	1,37	0,48	0,89	-0,35	2,13	0,4210	1,62	0,1389	Two tails
Condition	0.94	1	0.94	2.03	0.164						Allele*Type*Condition	2^ΔCt KCS4	{Met:WT:HD}	{Thr:WT:CHD}	6	4	0,33	1,03	-0,71	-1,13	-0,28	0,7943	-3,80	0,0053	Two tails
Allele*Type	0.14	1	0.14	0.3	0.5846						Allele*Type*Condition	2^ΔCt KCS4	{Met:WT:HD}	{Thr:WT:HD}	6	4	0,33	0,48	-0,15	-0,78	0,47	0,1408	-0,56	0,5879	Two tails
Allele*Condition	0.03	1	0.03	0.06	0.8036						Allele*Type*Condition	2^ΔCt KCS4	{Thr:WT:CHD}	{Thr:WT:HD}	4	4	1,03	0,48	0,55	-0,26	1,36	0,3112	1,67	0,1456	Two tails
Type*Condition	2.31	1	2.31	4.96	0.0328
Allele*Type*Condition	0.35	1	0.35	0.76	0.3893
Error	15.35	33	0.47
Total	20.96	40
Test:Fisher LSD Alpha:=0.05 LSD:=0.88912
Error: 0.4650 df: 33
Allele	Type	Condition	Means	n	S.E.
Met	WT	HD	0.33	6	0.28	A
Thr	WT	HD	0.48	4	0.34	A	B
Met	KO	CHD	0.94	6	0.28	A	B	C
Thr	WT	CHD	1.03	4	0.34	A	B	C
Thr	KO	CHD	1.22	4	0.34	A	B	C
Met	KO	HD	1.25	6	0.28		B	C
Thr	KO	HD	1.26	4	0.34		B	C
Met	WT	CHD	1.37	7	0.26			C
Means with a common letter are not significantly different (p > 0.05)
Panel b.
2^ΔCt KCS5
Variable	N	R²	Adj R²	CV
2^ΔCt KCS5	41	0.5	0.39	128.58
Analysis of variance table (Partial SS)
S.V.	SS	df	MS	F	p-value
Model	1678.84	7	239.83	4.7	0.001
Allele	109.62	1	109.62	2.15	0.152
Type	498.46	1	498.46	9.78	0.0037
Condition	576.67	1	576.67	11.31	0.002
Allele*Type	25.71	1	25.71	0.5	0.4827
Allele*Condition	59.6	1	59.6	1.17	0.2874
Type*Condition	493.79	1	493.79	9.68	0.0038
Allele*Type*Condition	23.04	1	23.04	0.45	0.5061
Error	1682.55	33	50.99
Total	3361.39	40
Test:Fisher LSD Alpha:=0.05 LSD:=9.31018
Error: 50.9864 df: 33
Allele	Type	Condition	Means	n	S.E.
Met	WT	HD	1.36	6	2.92	A
Met	KO	CHD	1.67	6	2.92	A
Met	WT	CHD	1.72	7	2.7	A
Thr	WT	CHD	2.52	4	3.57	A
Thr	KO	CHD	2.64	4	3.57	A
Thr	WT	HD	4.03	4	3.57	A	B
Met	KO	HD	12.47	6	2.92		B	C
Thr	KO	HD	21.47	4	3.57			C
Means with a common letter are not significantly different (p > 0.05)
Panel c.
2^ΔCt KCS9
Variable	N	R²	Adj R²	CV
2^ΔCt KCS9	41	0.16	0	112.24
Analysis of variance table (Partial SS)
S.V.	SS	df	MS	F	p-value
Model	8.67	7	1.24	0.87	0.5422
Allele	0.73	1	0.73	0.51	0.4803
Type	2.41	1	2.41	1.68	0.2036
Condition	1.48	1	1.48	1.04	0.3164
Allele*Type	0.08	1	0.08	0.06	0.8093
Allele*Condition	0.17	1	0.17	0.12	0.7335
Type*Condition	2.21	1	2.21	1.55	0.2224
Allele*Type*Condition	0.79	1	0.79	0.55	0.4619
Error	47.17	33	1.43
Total	55.84	40
Test:Fisher LSD Alpha:=0.05 LSD:=1.55878
Error: 1.4293 df: 33
Allele	Type	Condition	Means	n	S.E.
Thr	WT	HD	0.34	4	0.6	A
Met	WT	HD	0.36	6	0.49	A
Thr	KO	HD	0.93	4	0.6	A
Thr	WT	CHD	1.05	4	0.6	A
Met	KO	CHD	1.21	6	0.49	A
Thr	KO	CHD	1.26	4	0.6	A
Met	WT	CHD	1.38	7	0.45	A
Met	KO	HD	1.71	6	0.49	A
Means with a common letter are not significantly different (p > 0.05)
Panel d.
2^ΔCt KCS12
Variable	N	R²	Adj R²	CV
2^ΔCt KCS12	41	0.77	0.72	72.23
Analysis of variance table (Partial SS)
S.V.	SS	df	MS	F	p-value
Model	1082.69	7	154.67	15.91	<0.0001
Allele	41.33	1	41.33	4.25	0.0471
Type	157.62	1	157.62	16.22	0.0003
Condition	442.16	1	442.16	45.49	<0.0001
Allele*Type	210.2	1	210.2	21.63	0.0001
Allele*Condition	41.16	1	41.16	4.24	0.0476
Type*Condition	153.72	1	153.72	15.82	0.0004
Allele*Type*Condition	197.07	1	197.07	20.28	0.0001
Error	320.73	33	9.72
Total	1403.42	40
Test:Fisher LSD Alpha:=0.05 LSD:=4.06486
Error: 9.7192 df: 33
Allele	Type	Condition	Means	n	S.E.
Thr	WT	CHD	1.13	4	1.56	A
Met	KO	CHD	1.18	6	1.27	A
Met	WT	CHD	1.28	7	1.18	A
Thr	KO	CHD	1.33	4	1.56	A	B
Thr	WT	HD	1.46	4	1.56	A	B
Met	KO	HD	5.34	6	1.27		B	C
Met	WT	HD	6.48	6	1.27			C
Thr	KO	HD	18.6	4	1.56				D
Means with a common letter are not significantly different (p > 0.05)
