# Supplementary material for: Hello darkness, my old friend: 3-KETOACYL-COENZYME A SYNTHASE4 is a branch point in the regulation of triacylglycerol synthesis in Arabidopsis thaliana
Source: Plant Cell. 2023 Mar 3;35(6):1984–2005. doi: 10.1093/plcell/koad059 (PMC10226560; doi:10.1093/plcell/koad059)
Supplement: koad059_Supplementary_Data [file koad059_supplementary_data.zip › Supp. File 1.txt]

>Aa-0
catttttacttagatctgatgttatctgatgatttagctgttgaatctgaagatttggat
ttgaaattggtcaaattgggattttcttggctatgaattcgaggtttttagctgaggaag
ctcagttttattctaaaattggatcgagattccttgcggagaaagtgacctttagggttc
ttcttactaatttgagaaccgaattagctttactttcacttggttactatatttagatct
ctcctttagcttttgattgattgtgacattgtgatgtttttggtattgttctatgagcaa
cagggacacaagcctctacctggtgacatggctggatcatcttctcgagcaactccttac
tcttcccataaccaaagtcctctttcttccacttttgatagccccatcttatcttaccaa
gtcagtccttcctcttcttcattcccgagtccttctcgagttggtgatccacacaatatc
tccacaatcttccctttcctcaggaatggtggtattccttcatcgcttcctccacttaga
atctcaaacagtgctcctgtcactccaccagtgtcatccccaacttctagaaactccaaa
ccattgcctacttgggaatcttttaccaaacaatccatgtccatggctgctaaacagtca
atgacttctttgaactacccgttttatgcggtgtctgcacctgccagtcctactcatcat
cgccagttccatgctccggctactatacctgaatgtgatgagtctgactcttccactgtt
gattctggtcattggataagctttcaaaagtttgcacaacaacagccattctctgcctct
atggtgccaacctcgcctaccttcaatctcgtgaaacctgcaccacagcaattgtctcca
aacacagcagcaatccaagagattggtcaaagctccgagtttaagtttgagaacagccaa
gttaagccatgggaaggggagaggatccatgatgtggctatggaggatctagagctcacg
cttggaaatggtaaagctcatagttgagatgaagtatacatgaacctgttatgtcatgtc
ggaaggaaggattggagaatgagaattagtgtgttgttcattcagttcatggttttggtt
cttgttctagaatcgatattcattgtaccagtgagtttgtttcacaacgcattatttgta
gatagaatgtttaagatgtatgtttctattatcattccttttaggtcttgaaaacattac
aaatatattacatgattaagtggcttgaaatgtaaattatatatcggatgatgaaacaga
gaaaaacaagtgaggctaaaacaaagacttgggatgtaataacaagatcagagaggttaa
gaaagaaaaaaaagacttgcgattttagccataagatacacaaaaattcataatacaaag
aggaaagtagaaggcatgaagcagtaaacattggaaaagggagaaatatattagaatcac
aaatgtcaagaaactcggaaagttttttttagcctatctgcttttcaggtgaatcattca
gaaccatcggggaagctatcaagcgcgtcttgcttaccgttaacgtagaactcaacgacg
gcttgcattctattgagcttatctggatggtaattcacatgaacaatcactggtttcact
ttcttcttcagttcatgattctttcttacagtcttgaaaaggaccttactgttcataaac
tcatacatatccatgactctcttggatgcatgtagcgcagtgtactcaggatgtgaagga
taaaacagttcctcgttgaaaaccgcttggtcccacactttagccttagagagtctatct
gccacgcgatcaagcagctcgattgatggaattgtaggccttaaatagaaaaacccggaa
ttgaaaacccatatcctcatagtgtgagcataccgagcccatcccatggctggttcatca
aacacatcattgaacccataagccgtatgattgtcatggccatcactcattgactccaca
tcagagtctctgtatagatgactaaatgggttctgcaagaagacaatgtccacatccgag
agaagaacaccataaccgagttgcaagaactctcttaacacacggaatttcaatccagag
acagcatggttacctccagttttcccaacagtatccacgtccttgtctggatctctcttg
taatacgcaacatcgttctctttacataaattctctatgtaatcgtccaaagcaacaacc
agatagtttgttatacccactctcttaatgctagcaatctgaacctccaacattgctttc
acatttgcgtttgcaagagctacaattacctctttatcaacagcaatctcctctagaatc
tttgccaatcttgggtttatagattcatcaggaagaatagttggattagttctcagactc
ttgacagttccaaaaggaccagccttgatctgtgttcccaatgctagaacctgttttctt
gcattgtctgatccttgctccgctaagcgtagcttctctgttaactctctgacctgcttc
tttaactctgcattcttctctgagagagttacaaagtctgattttagcattttcactcgt
tctggcgattcacaagctgatgatccaacctagacaaagcaagtgtggaatttataaacc
actcaactaaattccaaattaagatacaaaatccagtaatcaaccaaaccagtatcatga
taaacttcaccctaatctccaactaacacatcaccaagaagaatttctatgtttagacac
taaccacttaataacacctataatggcagagtcaaacatcaatctatgtaaaactcgatc
acagaaccacaaaaattagagctttagaggtttatgtagtacctggttgcttgatttcga
aagatgttcgcttgctttgagagatgagcttgagttgaagaacccgtaagggaacagaac
ggcgcacacgcaaccgataaagataccgatgaggatggcgatcgcaattcgagatccacg
gagttgttggcttctatctctacgacccgccatggccgttgacttttctcttccttatag
cgaaatcagaagccaaagacccagaagctcaaaatgaaaaaggactcctttttgatcacc
tagttgaagaaagttttggtaatgtggtggatcagagttaaac-cctagaaatgttctgt
ttttcttcggaggtctc-ggtcatacctgccggcttttgaagttgttgagagaaagagag
agcttgtgtgtttggcttcgtctccgaagacgacgacgatgaatcaaagctcgaaagtaa
tgttcctctacttcacacgatgtagattcctttctgaaattctttagttgaagatgaagt
cttaaccgttagatgacatgactatttcgctgactcatctgacggtcaacataacacatt
ataaatcgagattaaggagaaaaattaaactcaattatttacccacttgctagcacgatc
acatgagacatgatagaccaaaacacatcttgactatgattgagattaagttgttttagc
tgtcaaacaattattctttgaccagagtttttgtattcgaaaatttcaagagac-ttgcg
tttatataaagttaaaaaccgaacgaggaataataaaaccctttagcgtttatataaagt
tacaaagattacaatttttgaagtaagtggtgattaacgtgccagaatttgcaagtaatc
caaagattctaactttcgttatccaaaactttgttgttaccaaacaaatgatctcttcta
ttaccaaacccgtttgaatcaagacccgagccaccaccgcgataattgttatgatcctgt
gcggttgttctatagtttccatcaaccggagctcttgaactcgggtcgttagctccaact
gaccggtatgagccaccagcgtaccttctccgtagatccatgaggtcatcgtttcttctt
gaaggttcagtaaatgttggctctttcgccgaactgttttgtgcgccggtcggggtaaaa
ggatcatctggtccccatgcagtgagcgattctttcttcttggcaaagaaatgccaagcc
ccgaatagaaatagtatgaagaagaacacaggactgctccaaagcattgtgttgaagtct
cctttgagagttggcagcttcgatttgtaaacagcgaaatatccgttttctaaaccgatc
acaagaaggttttccctgtcgctagctattaacggcctagtctttactactgtggtggtt
cttgaagatgattcgcgatggctcaagaacgcggatctgatctcttctaatcccgctgag
aacaaaagccgaggacccgcagtacgaacataatgctgagtcgatacattgaaagcgaaa
accttttcttcgttgataactagaagatagcctttgattgattgtaaagctactggctcc
tccatttgaaacttcttcttggatctaaccctacatttgaagttcattatatctccatga
agcaatacgtgaatgatctcgccctcggatgtgaatccataagctttagaccgttccgca
gcatcaaaaacataagttctggcaagcgaatggttcagtccttcacactcagtttctctt
atcttcatgcttcttaagtccaaggaaccagcaccagactcagtaagaaacaacaatctc
tgcttcaagaacacgagcggtctactcgatggaataaccgacccataaaccgtcctgttc
tcagttaaaaccgtgagcttcccgcttaaatcagtcgccaatatatacctaacacgaccc
acatgatgcacttccaacaaagtcacaggatcagctgaatcatccacatcaaacttccca
acacgttccatagaaaccgaattcgagttccaatcttcgccattcgatccctcgtgaatc
cgatgcaacaacaccgcaccgttctgatgacccgtaaccacgaaactcgagttcttaaac
acagatgaatacgaaaccatagcagtaaccggagaatcaacagtggtgaaaaactcaatc
aaaacatcaccatttctcaagaacacataaactctacctttagaatcaccaattgcaaag
tacttgcttgaaccttcgaaatctctaaacggcaacacattgatacaagtcgcatcggaa
ttgagtttcacagctgatgtaaactgaaacctctccgaccaaaacggactgtatttagtc
actgaaaacgccttagcccttcctctctctttctcttctccgatgtcatcatcaactgag
atctcgttcttctcctttaatggagttgcagataagttagcatctagattagcgactaat
tccgtcagattcttaacgagttcctctaaattatgcaatagaacagcttctcgattggtt
tcgctaacagacacagcaacatcggtagaaacatcttcgataaccggagactcggtggca
tacaacggcgaaatgaaaagcagagtgaaggagaataaaagggagaaacagataaagaag
gacttgccgtttagaggatccgccattacagtaatgggaaaagttaaagcagaaagcttt
cttctttttcttctcccgtatctgaatcagtacgtaaccgccatttctgcagatctgtag
gagatgaagattttaggatctggaaagagaagaaagatctgtcctgttgaagtctaaaaa
ctcagatttttatgggtgaagtaagaaatttgataaagcgtcaaaatttgagatctttgt
gtccggaatttgctccagtcgtcttcgggccacggtgaagagttgtcttaagatatttta
aggaatatcttttaacattaataattttaacttgttttgaaatatttttctttctattaa
acaattgctgatggatgtcatgactcaagactagcatagttgatatttgatatccagacg
gaaaaaaaaaaacgcataaatcagctggatNaaagaaatacctttttggtgaatacataa
gttttttttccgcagaccacttaggcacttatgatggcctaacatagaaactacacatgc
tgatcagtgatcaaagacaagatccatagattctccacgtgaagtttcttggccacagtg
aagcaacgccctcgattattcaaaacacattgtcccaatgcttatacattgacaaagtcc
actatgatccccaaatttggaggccaaacaaaattgattatcactgtttgttgtgttaag
tttcccaaaaaagagaaatgtgaatgaagagaatgagaattgtttgaatagccaaggaga
ctgcctgacgatcaaccaactctaagactatcgatcgagtgagtctttgatatatatggt
ctaaaacgcaggcaagtcatccttggctaccacacaagttctcattcttcatgtcaccat
tttctcttatatgatttatgtatttatgaagaggttgttgatgagtatcccacaagacta
ctatgtgtgttatataggcatgaccgtacgaagatggagtggacacaataagtttgactc
aacatgtgttcatggccttggaatatgttcttaaagatttggatatggtcttagtatcaa
acacacttggtgaaccttattacaataatatttgtatttagtctttatgtatattactgt
taatttttagttagaagaatgttttcttattttatttcgttgtaagagacgtaagcttca
atttttctttaaaaaatgtaataaccttcgtgtgttattgaagtttctctaatttttggt
agaatgcatgaaattaaattcaaaactcatatattttcgggtattcttaagaccgacata
ctagcatatcacacattaatatactaaattgttatttttttctattcttcttccacaagt
tttttttaatcactcaaatggcacgaaatatgctttgaaacctaatcatctctatcgggt
caatacccttttcttactagttgactactagtgtttgggaccatataggaaagaacattt
ataaaaatcatgatgccatatgaatttgtgtagtaaacatggaatatattgagctttttg
tggatatatttatatgaaaatataacttctggaatgattcttttatctatccacgagaga
tgttgggaacgaaagctgctgcccatttatataggataatgttttttccctctccgactt
ttgcatatagggcattatggcttatctgagtaatacgagaacaacaagttagcaacacca
tcggtcaattatttagctactacactatttacaccggtaaaaggatgttgtttttgtggt
atagtagagtctttataggtatagtcactatgaatgttgcagtcgtctagttgttttacc
gcactgattgagataaatcgatcgattattgttgtacacatacgtcaatcaggagagatt
caaatgtttaatgggtgacaagtctatacttgtcccatgaaattcaattaccaaagattg
atagtccaaaaagtactaaacaaaacccaaaaggtcgatgatatacacttgatggtttta
gtaatcgaatattcgtgctcagtccagaccgaaccttttacatatggacgacgattctct
atggatttgttttagccacatgcttataacaatattcgcacatttgagggtttgagccaa
tgttgggtcaaacatgttgggctctttaaactccttatctgcccaaacatgttgggctga
accttttctgagtaactctagcccgttaggtcattataattatagaaaaataaaaagcaa
gcccactataaactaaaccctagtccgtcatctcttcgctatataaactctttagacaat
ccagcatccaaaacctcctagatcgctcatagttctcctagatcgctcatagttctttca
tcaatttgttcggaagtgattgctttatgtttatcattgttttgtacttgatagatttta
agaaattaggggtttatgattggcaaatgatgagtagaatcttatcctacacacagatgt
atcagtgttgactaccaatctctgcttattatctgatgccatattctaaaccctgttttc
aaaagtttttacagttaatccgttcgttttcaattttgttccagcgtttttttt--a-aa
aaaggatcttctgggtaaatgttggtttt-taaaataagttcttaattgtaattctcttt
ttattcctgtgaatatgagaagaaaattagaacagcctaatgaagaaacaatgatgagat
acttgcagacgggcggtctgaaattgatgtcgtgttgattgtctgccataagctacataa
gcattctctgagtttctcattcattcgtgaacacatctgttatgtcttaaactgttgaga
ttgtaatgaaccagtgaattagttatctatacaaagagtagacacatacatctctggaca
ggtgtaacctcttttaatatgaagaacggctacattgaaaaggatgaactgaagtaaccg
taagccaaaacatccaatgataataagacttttgttctggttattaattagtcttataat
caataattctacagttctttaattttcgtttccaagttccaaaNNNNNNaatcattagac
tttggtcagactataaaacgtgttcaaggcttgtgtttgtcttttatataaacgtaaaga
ctgtttggacatgaagacttatttatccaccgtctggattatctacacacctaaaaaaat
gatagcaatcgcagccataataagagagaacgcgttagtaaaagtcaacacgaagtcaac
tcctttgtggcttttagcccatcccacttggcgctatttaagtaaaatcccagtactacc
aacttcaaaaaagtctctctttcacattgatcctgtgttttataaaaccgaattttgatt
cagagatcagctcaaaaatgaagtttgatgaatcgaaaacgctcttaccggtgagaatac
ctgtaaatggcaaccgcaaaaccgctggttacaagctttgggttctaatcgctgttctac
tcttggcctttggttctatgttaaccggttccgtctctctcaaaggaatcggtttgttcc
attctgctgacggcgttaacgcattctctttcggcgatgatctcgacgttctggtacgaa
tttattcataaattattattgatttttgttttcttccaaaattggtctttcaaaattttg
agaaattttaaaaattctgacaggaaattgaagagagagagaaagtggtgagacagatgt
gggatgtgtacggacgctccggtggcgttaaggttcctcggttctggcgagaagctttcg
aagcggcgtatgagtttctcatcagtgattccgccgccgttcgaaatgctgccgtttccg
atatcgcaaagttgtctcttgttcgttttgttaagtcagagtctacttcggcccagccca
atcttcattgacttgtgaagcccatgaggatcacataagattttaattgtatataggatt
aaatattaaataccgaatatgtagccttaataatctattgagaaaataaagaaatgaaaa
agcatgaattgcttcgttcaacataattgacaaccaaattgtgttctttgtctatttgaa
attatttaatttctgagtttaatcccattgtttatccaagataaatattaaatagttaac
caaaatcccattctggtaacctatatacactaggatcccataactag-ttcataagaaac
tattttttattttta-attttaaaaccacataacctagcaaagtgaagagaaaataataa
tagaataaatcaaagaaaaaagttcgtacaattttttttggtgaatataattctacattt
atcatacgctttaaaactagtattacacttgcaaatcagtttaataaactatttacatca
tctagacatgctttgaacgttttatcaacctttttgtctctaatgaattgatcctaccaa
aataattacggttagacattcaaaattaacatctagtattagtaagaaaacaggtaagcg
atcactcacactatcctccaaatcattatagacaacgaaatcgaaatcgcttgagagcct
ttgtgttgcatctttaagacaaacttgaattaccgagagtctacccctaaattcaaattt
atttactctccaaaatcggatttaaaaactgagatattttacttattatg-ttgttatct
a-tttttatatgattggcatttgcacatgtttttttatttgagctttcaaactgaaaaag
actagagttacacaaaaatagggaggggatcgtatgatatgattactgttttctctaaat
gttattagagaagctcaaataaattgaggtgcaatctctggtactgatattttaaggtgg
ttgtatacatgtctgatccttgacatattcatatgaaacataggtattgggcttcaaatt
ttttaagcccattttgtggggagaatcttttttattttggaaaaataaattaattaaata
aacctcgtaattaacaaaaagtcttcttaattaataaaatagatcctttagttaagcgaa
aaatcaccaaaacttagcaataaggccacataattagcaaaaaaatgctcatacttagca
aaaaaaaaagcctcaaaattaagaaaaagtaataaataaaaattatgaatacctcataat
tagcaaaataaaatag---tagtttttatttgaaaaaggctccgtattttgcttcagtta
ctgatagacggaaagtgcagtaacgtctgcgagagtggatgatatagaaacttattgtat
tttgtgggtgatgagtgagtgaggcactcaataatcaatcagtacaacgtgtgtaatcat
ggttaagggagtaataagaattagggttccttactctcgttgttatcaagttacccgatt
gaaaccacttgtgcatggtcatgatggatgtgcagttttcctcatggttggaagctgtgt
acgaggttgtagccatattgtcggttgtgttcaacatgtaaaaagatcgcttcaatctaa
tttgagttgctattcagacgcatagaagccaaaaataaaatcttatcgatctcaaagtgg
aatcaatgctctaatgcaagccaatggagccaaaaaaattcaacttagaatttgtagacc
agtctagttacagagctagtttgcaagttctcatcagccaaattctaaataaaaaaagaa
actacactctcattcctttatttacagcaaaacaaa---gaccaacatatccacacacca
aactgtttgattcacatcacacccaaatacaaacggt-ttaaaaaagaggatgctttcaa
aatttcaaggtaacaaaaagaggtgcaaatgtatatattactaaactagagaagcctcct
cctgaaggttctggtagttgattgataagtacgaacgagaagaccgacaccaatcccaag
accaacacagacaccaatctctttgtaattcgtgtactctgttgcttgcagacaaaagga
atgatacttactgaaaaaggaatgatgatttctaaatccatgtggggtgaggaaacaatg
gttgaacatctgaggaggaagacgaagccacaatactaggggctggagcagtaacataaa
tggtctgtgaatcatctatgtttatcatagtcattccttcttcctcatcatcagcaccat
cgtcattttcaatatttaccaatgaatcctcttgagacgcaagtatcttttccaagtcgg
taaacacttttctcatacatggccgcttctttcccttagaattcaaacatctccttgcta
gatttgccactgccattacttgttccggtttgcagccatctcttattcgagcatccatga
tctcaaagaatctgttctctttcatagcaactctgaaatgatccgctagacctcttattt
cttgagaattcgaaacggttattacaggcttctctcctgtaataagctcaacgaggacta
cgccaaagctataaacatcactcttatcaatatatttgctagacccgtagtactctggat
ccacatatccaactgtacctgaaataactgttgtccagtgagtatgatctattgttactg
atcttgaagtaccgaaatcagacaccttggttcgatacttctcatctagtaatatgtttg
ttgacttgatatctctgtgataaattggagagcttgcagcagagtgcaaatacgaaagag
ctcctgcgatatcaactgcaatgcgcaaacgcatgccccaggtctttgtgtagtcatcag
attcttcgtggatacgctggaaaaggataccgttggggataaactcataaacaagagtag
gaacttcggtctcaaggcaacatcctaggagcttgacgacatgtctatggttgatctgag
atagaatgacgacctcgttgataaactcctctagtttgtcttcatcaacaac--ttttga
tttcttgacagcaacagttctaccatcgacaagcattcttttgtacacagtaccttgacc
gccctgtccaagtatcctgctttcgctgaagttatcagtggctttttcaagctctctcga
gctgaatattcgtgtcttctcgacgttgcctttatttgtatttaattgttgttgcaacaa
tagtcctccgttacgtttaaagaactttcttttcctcttactcatccttctcttcttaag
gaactttctcaaccaccaaattccaaccactaggactaagatgccaaaagcagcacctac
tcctgaaaaccgtacaaaaagattgtatggatatgttaaccatcacatgtttcctatcat
cacgatgttaactgaatctaaagatatattcactctgtcttacctatcattgttattgta
gtcttattgccaatgcaattaaatgttccgggaagattcacacaagtatcgctttctcta
caattttggcgttgtccataagagttacgtaggcactcattaatatctggatagtgaata
cgaaaggtctttaagaaaattgtgaaaatacactccgtacaatcctacgtactctgaggt
tcccagatgttttacacatagaataagagaggactttagaaacaatttaactgacctttg
catccgccagggaggtatgggttaccttcgtaaccttgggagcatccacagtttgcataa
tctgtcccagaaatggtgacattgttgcatatgcaacttgttacgagtttgatattatac
gtagaattatcgtactctgtcgtgttttt-gtagctcaaggagtttacaaaggagagatt
cttcgtctggatgacccatcctaaactaactgtagcatatcttttagcaaataacctttt
tggttcgcttgcattcgaaaacggggagacgtcatctgttaagaaagcgactctgcattc
tagttttgtcgagtttccatgatcaaagctctctatgttgatgccgatcacttgtggagc
ctcagaatccggtagacctgcgatgcaacatccgttaccatcacagcttctttcatcttc
cccgttgttctttgtacaaagcgagctgtaatagggcaacttgttgtctgagcaaccagt
tttgtcgaaaaaaggaatgcttttacttggcaacgtctctttgcttgcagtgcaattcaa
ctcgcatcccaccttgctcggattgatgttagtcaacgacgccttgctgttgcaaccaac
agcaaccaggctgtttccaatcccaaagtaaaaaggactgtccgtaaaatttagaaccga
tccagactcttttccatctctcgaacatccaatggatgttattgggattttgacacgaat
tgatccgtatgacacaggattattataaccatcgtcacctggaagagagatattcacaac
tgccatgcccatcttgaagaggaacgggtaagtagcgtttttgcattcgattttgtacca
ttcattgagataacaacctttttcaattccaaaaggatatgggatatttatatttccaca
tacggatttggattgacacgaagtcgaaagagagacaacttttgaatcaaggatgagtat
aagcagaagagagaaaagaatcgagaaggagtaattgttgtcgcacctcatgatgttgct
tgtcttgttggcgcagaccttgttccttgctaaaccagcaaacctgcgagtgaagtaaaa
aagttccggttacttgcaacaaaagttacagaacaattaacagatatctcagaatttcat
aagaaaagtttgggtattgtgtcggaaacagttttcgcccgcgaataaatcagccatctg
atagcacaagctcaaaagtcaactccattgttttaatatatatatactataagataataa
acgcaagcaaccttttagttgcaagtttcattttagtccctcccaaaaattacattatct
cttactcttaatacttcttaatgtcttagtagcagttaattaagcactagtgtcacactt
agaaagaaaaagaagaagacttttccctcagggagattactcagcaaattttgatgat-a
aattgtggctgaggaaagactgcccaattccccactactaataaagtctaatggtcaata
tttcctctaacccgacgaacNNNNNNNNNNNNNNNNNNNNNNNNNNNNNNNNNNNNNNNN
ttgtatgggccactaagtaatgaatatatagaagaaaaacggtgttaaaaatgaaagagg
tgagggttgaacacttgaacctctatgttaagtcagagtcccaatcttcaNNNNNNNNNN
NNNNNNNNNNNNNNNNNNNNNNNNNNNNNNNNNNNNNNNNNNNNNNNNNNNNNNNNNNNN
-NNNNNNNNNNNNNNNNNaatcgattaatctctgagaacaaataaatgaaaaNNNNNNNN
NNNNNNNNNNNNNNNNNNNNNNNNNNNNNNNNNNNNNNNNNtgttatgaataaagatgga
tgcccattataaggccNNNNNNNNNNtccatcatctagatgtttctagggttttaccctt
tccttgtactcctatataaagaaccctttatctcaatggaataacacactcatttcctct
atctctttctctgtttataacacgttatcagcacgctctaaaaggtagatatagagattc
ttacatctttttaagaaccatgtttacttatcgactcatggttcatagtacttattttct
attattgaaacaaaacaatatgagccgatcgatgattatagtatagatcggtaaaagcat
gttttcaatgattcaataaagaagagaatcatgcttatcatttgtttctataattactat
cgcatgattNaatgattctacaaagaaaatcgttaaagaagagaatcatgcttgttaatt
gttaatttttgtgatttactattacaatattgaatatataaattaccaattttataatta
tataactaattttgtaactattcatagcccggtggtgggtgatgcaagcatgtattaatg
ttttagcattccagttttgaatagttgcatctatattcaatatcattttataaatattat
attgtctaaaatctatttatgattgatatgatatcccttatttaactcctttgattaaaa
ctttatacatatcttatcacttttagatattgacttttccatattaaatatttgatttcc
atatatNNNNNNNNNNNNNNattatttttactaaaaacgttgcaagataatttttctttt
tataagattccatatatctaaatctttgtgttattattatctaaatctttttataagatt
ttcatatatttgattgtgttattattatttttactaaaaacgttgcaagataatttttct
ttttataagattNNNNNNNNNNNNNNNNNNNNNtatctaaaaaaaaaaaaaaaaaaaaat
tgttcatggttttgccctaattttgcacgaaatcattttacccaaatcttgcacgaattc
atattaccctaaataNNNNNtttgtcaagatatatgtaaaatccagattttgcacaaaat
agttttattctgattggttttacaatattgcattaaaattgtattagtatataatacttg
attattttatgaaataaattgattgataaataacttaatttaaaggtataatcacttata
gaaattttcatgaatgactagtttaatgtatcttaagaagatatcatatttttgatggtc
aaagttttttcaagaacttaaattatcaccagaagttgagaaaataaatatggtaaNNNN
NNNNNNNNNNNNNaaaagaaaaatttctaacgatgaaataatctagtatatNNNNNNNNN
NNNNNNNNNNNNNNNNNNNNNNNNNNNNNNNNNNNNNNNNNNNNNNNNNNNNNNNNNNNN
NNNNNNNNNNNNNNNNNNNNNNNNNNNNNNNNNNNNNNagttaatatgatgagatataaa
atacattatgattNNNgagtggaattaaaaacgagatggatgaacttgaagtttcaNNNN
NNNNNNNNNgagaagtaatgaatctcacatggataataagtgacatatccagaagattat
gttcaatctttgactactaaagatctaaaagttgtataaagcaattcttatacgaatgtg
ttattagataaaataagttataattNNttatttctgaaacttcaagacttgaagtctctt
tgtgaatataactcacattgttaagagaatatctatgatgcagagatggtaaaacagacg
cttaaacttttacgcaagtattgttgtcctgtagacacaatattttgaaagaaattttga
gaactaatataaacttaaatcgagtgtttttcaaaggctaagaaaacatatgagttatcg
atgataagtaatactcatattctgaagtgaatataagatcttacatagttagtcaaattt
aatatcgtttatactagaatataaaattttaattattatctcgttattgttttattaaca
tatgattgNNNNNNNNNNNNNNNNNNNNNNNNtttgattataagatctcattaagggagt
aactgataagcaatgaaaagtaaattagaagttttgaaagaactagaagtttcaaaagaa
ctaaaagtttcaaaagtatatttggcttaaccggattggtcatcctggtttaatgatgat
gtgaaagtattgagaattatgtggacattaggtgaaaaaccagaagattctccctaatga
tttatcaaatgttacttgctcagaaagcaatatgataatgtgatttttaccagtgtaagt
aattNgaactttatctattcgtaagtatatacaaggagatgattatgggttgatcaccca
ctatatgacatttagatacctaatggttataaaagatgcatcgattcaatggacgcattg
actcgattgttgcatcgacaagaaggtcata---tttatccttgttataaaccNgcaaca
tagagtttgcgagattactttcttgattaaagtacaagagtatttcagtgtttatttata
ataaccattattggatatccgttgggataagtgtttaacattttgaaattcatgttcata
cacaaaatggtttagtaacatcgatacgcatcaagccaatgaataattaatagttttccc
cattattattggttttgggtcagaaaccaaatagttttcatctaaaagctttgaatgtga
aaagtgctccaccacagcacgcagagatgaaccctcaaaggaggataagaatacatgttg
gatatgaatgataactaagccatcctagaaggatttatataccgctcgttttgaagacta
tcatattatatagtcagctattccaacataNNggggagaatgtatacagctggtgaaaaa
gataaatagaaatgaattatcaatgatcctcggagtaaagaatgtatattaagagtccaa
aagataattcaattacagaatttagcattgtaattgccagacgcatttgctaacccaaat
aaagtgatgaagtcacttataccagttgtaaattaaatgctccagaatataatgaatgtc
ctgtaaggaccaattNNNNNNNNNNNNNNNNNNNNNNNNNNNNNNNNNNNNNNNNNNNNN
NNNNNNNNNNNNNNNNNNNNNNNNNNNNNNNNNNNNNNNNNNNNNNNNNNNNNNgaccaa
aattgaggaaataaatattttgatgatctcttgaagagagtgaatgatctctaaaagaga
cataaacatgacaaatgaaacattcaagtacttgacaatgNNNagatctagctagctatg
tcatgtcaaaatataatggaatcaaaagcaaatcgacgtcgtaatatatttgcatgctat
gagcagttgatattatagacaaaaaNNaggatcatgaaagaaagtctattgaaaagtgta
cacaaagtaatgattagccaaaaatggaaaagaagaaatagacatataattataatctct
agtagagatatttggactagtagtctatgcacatgatgtgtaaaaNNagtggaaaataaa
tgagtctttatgtgaaagaatagtgaaattaatgagattttcacaaagataagaaatgta
ttatgaagagatatattctcttgtggtggatataatattttttttt-aagtatctaaagt
ctgacaataagagacggaacactggatatgacatttatatgaaattcttgaaagatataa
tctctgaaggattaattatatgagaattatgttctctagaactctactcgatcgaataaa
aagaaatatNtaacatggcatataatcatataaatgtatatttatgttgagtttgtcaaa
atatattgatcaaactaatatttgttttgaaaatcattaaaactcctacagagttatcat
aagtaatacgatgacaataatgtatgataaaatatcactagataatgatatttataagtc
tatatgaNNNNNNNNtaattttgatcattaagattatggttattaattccaacgagatat
tgtatttgattgaaaatcatctcctgaagaagatgtttccgagggggagattgaatgata
tgcgtgNNNNNNNNNNNNNNNNNNNNNNNNNNNNNNNNNNNNNNNNNNNNNNNNNNNaca
aggtttttaacgagacattaaagaacacgcaaaNNNNNNNNNNNNNNNatattaagaaat
tctatcaatcatccaaatgaatattatacactaatgatatttagagaaataaataagatg
gtcaagatgaatcatctaaaagattcatgagctgcagaagaatggcgttgtNNNNNNNNN
NNNNatttgttcaagagaagatttggcagacttattctcaaatactgtttattctctgcc
acatcttctaatcatgcagagattttaccaattcatgaagcNccccgcgagtgtgtatgg
ctaagatccatagttcaccatatacaagaagactgtggtatgtatgcagggaaaaagact
ctaacaattatgtacgaagacaatgcagcatgcatcgcacaactcaaagacgaatacatc
aaaNNNNNNNNNNNNNNNNNNNNNNNNNNNNNNNNNNNNNNNNNNNNNNNNNNNNNNNNN
NNNNNNNNNNNNcaagttctacagatccgttcgaatgataatctggctgacttattcacc
aaNNNNNNNNNNNNNNNtacttattcatcgtatcggattacgccgtctcaaagatctcga
cgaatatactcataagggggagtaattgtgtgttgcactctttttcccttaaccatggtt
tttcccattgggttttcctggtacggtttttaatgaggcaacatttcaaatactttacga
gttatgatactataatggtcatcaagggggagtgttatgaataaagatggatgcccatta
taaggcccatcatctaagcccatcatctagatgtttctagggttttaccctttccttgta
ctcctatataaagaactctttatctcaatggaataacacactcatttcctctatctcttt
ctcNN--NNNNNNNNNNNaccaaatttatttaatttttggttgttatcccattggtttag
tcatgataaatagttaaaagatagttagactatggttaaacttaaacacattagtaggat
cctatagttaattcataacgagaaattaggacacgtggctctgtagcataggtgaatctt
gccaacttatcacgcgcaaacatattaaccgccttttctctttgtgtttcatctggaccg
tcgattgatttagacttaaacaaatagcaaccgtaggatctctccgaaatctaaatccga
ctaggattttgccaaNNNNNNNNNNNNNNNNNNNNNNNNNNNNNNNNNNNNNNNNNNNNN
NNNNNNNNNNNNNNNNNNNNNNNNN--NNggttcactgtgtgggtcggttttaaaaacat
tggNNNNNNNNNNNNNNNNNNNNNNNNNNNNNNNNNNNNNNNNNNNNNNNNNNNNNNNNa
t-cctttttttttagttccgatgattgtttagctgagtttcttattacttttctatatat
tatgtatcaaatctccttgtttgatctatgatcatctttctagggttttgctcgatttc-
ccggattcgggtgggaaatcatcatctgatcgattatcgcggccggacatggaggtacgt
tcttatatagggatagggtttctagatttcgttattacagtttatgaacctgttgggtct
tttccatatatgtcttgtagaattggattacttgattgtgtttggttcgtataaactctg
ctaactcaatctctgttcgtactctcgtagggatttatacggacaaaacaacatctcgtt
gatct-taactaatcaacatctcgttgatctctatcttatcaactcctcgttgatctcta
tcttatcaactcctcgttgatctaactgatcaattctcgttgatctc--tcgaatcaaca
tctcgttgatctctcgaatcaattctcgttgatctctcgaatcaatccctcgttgatctt
gttaaatcaattcgttgatcagtaattagaattctgtgtacgcatgagaaaagaaaggat
tttggttcggttatttNNNNNNNNNNNNNNNNNNNNNNNNNNNNNNNNNNNNNNNNNNNN
NNNNNNNNNNNNNNNNNNNNNNNNNNNNNNNNNNNNcaacatctgatcaactctcattga
tccaatcatcaactctcgttgatcatagcNNNNNatcatcaactctcgttgatcataacc
tcttatcatcaacgcttgttgatccaaccatcaaNNNNNNNNNNNNNNNNNNNNNNNNNN
NNNNNNNNNNNNNNNNNNNNNNNNNNNNNNNNNNNNNNNNNNNNNNNNNNNNNNNNNNNN
NNNNNNNNNNNNNNNNNNNNNNNNNNNNNNNNNNNNNNNNNNNNNNNNNNNNNNNNNNNN
NNNNNNNNNNNNNNNNNNNNNNNNNNNNNNNNNNNNNNNNNNNNNNNNNNNNNNNNNNNN
NNNNNNNNNNNNNNNNNNNNNNNNNNNN---NNNNN-NNNNNNNNNNNN---NNNNNNN-
NNNNNgttgatccaatcaacccctcgttgatcataacctctaatcatcaacgctcgttga
tctaattatcaactctcgttgatttaaaagagaaggaaccttgattttagttagtgttat
ctatctccatagattttaacacttgtacaggttatttgtttgagctttcaaactgaaaag
aaacagatgtaccaaaaacacagagaggggattttgtacatgacttttgccatgacaggt
gcgcttgcttggcaggtcacaaaccctttaataaaaagatacagtttttggtttcgtgga
gggatgagggaaggtacggggttggttaataaactttctttgcccggctctctctccctc
ctgaatgtgtgtctactgtcttgtttcatatgcttcttgcatactacacagaccacaatt
attgaggcatcacttgtgctctttaatatgcttcttgcatgtgctatgatcgaagaacat
tgagtttctaatgaccaaggtattgattatgttttcttatcctgttgagatgtttaatct
gtttgctcatattttttcagaaacagagtgagcagggtacgttatagtctcattcaaagt
aggacaatggaatatagtctaacctgaagagttgttaggaggttggtccctgtggaattg
cgcacggattgttggtaaaaactatcttataatcgtcaggttttgtctgaatgttacttg
tcctcattacttgtatattcgctaaaacataaaggggatcaatcagctcaaatgtggaag
gaatggaagagaaagagataaacagtaacgtccggtgagagtgggagataaagaaacttt
ttgtatcttgtggatgatgagtgagtctgacactcaataatcaatcagtacaacgtgtgt
agtcatgggtaagagtaataagaattataattgcttactctggttgttataaggacccta
ttgacaccacttgtgcagaatcatgatggctgagcagttttcctcatggtggaagctgtg
tacgaggatgtagccatattgtataggctgtgttcaaccaataaaaagatcgctccaatc
tataaggatttaagttgctatcaaagtagaaatcaacgttctaaggcaaggcgctgaagt
taaggaaatcaaatgataatttgtagaactgtctagtatgcaagttctcatcagccaaat
tctgaatacaaaagaaactacactctcattcctttatttacagcaaaacaaatagtacca
tcatatccacacaccaaagtgtttgattcacatcacacccaaatac-aaaaaaagagaat
tctttcaaaattgcaaggtaaaaaaaagaggtgcaaatgtatatattactaaactagaga
agcctcctcctgaaggttctggtagttgattgataagtacgaacgagaagaccgacacca
atcccaagaccaacacagacaccaagtcctatcccaacaccaacccttacacctgcatta
aaccatgacatctccccatcaatgcactcacttctccaatacatgtctccttcgtattcc
tctttgtaattcccgtactctgttgttgcctacagacaaaaggaatgata---attacta
tacagagaatgatgaaatttaaaatggtctatctccgaagaatagaacaaacttcaaatc
acaacattacaccaaagcaaatattgggggattgtaagtgaccaacatatgtgggtcata
gaagcagcagacaaaaggataagagcttaaagataaaggaggcaaatgagagattcctat
ttatctcttcattcgtaaactgtgtctaggccacatgccaaatttataaggaggagactg
gtccacttcaatttattaaggacttttctcttcataaaactaccaacaaacatgtattca
ttcaatggggaaagaagaggatccaaaaaccatcacaacattttatgacttataagtttt
tcatcagggatagtaattcatgtgttgaacacaaacaaaatattcaagaaaactgtgagc
gttgcgaagaaagagggttttatcacgcatatgctatatcttagaacaatgaaagaacga
atttagatcatggcatatgacaacttgaaagttacctgaagatcaagtgcataggaggtg
tctttctgaggctctgcagtttcatactcaggaattgcatccaatgccattcttctactc
tgcttctttttcaaaccaagttgcagagtcttggttaagatgatgggtgttcctgagaag
caaccagtaacatagacctcgatagttggcaatggagacgataactcttgaccgtttatg
ctcttctccttaaggaaaccagaccctgcagtgacctcagcctcacaattcattttccat
cgattctttgattccccagtgaaaccattactaccagacatctcaagagttccagacaaa
actagctcatttttgtcataaacctcaaacttcacactaccagttaacctgatattgtct
gtgctgacataagtagcttcttcagatttcttatcaacccgatctctcctaagctgtgaa
gaacctccttctgagtacattcccattctaacaccgttaatctccaaaagcgtatctgga
tccagaggaatgtgattgatagtgaggacctcaggagttgaatcttccaccatgaaattg
cttatccggacatagaacactctcaaatccaaccagggagatgagcttctggagctgtgt
ttgttatagttatgatatctagatatttgataggcttcaccattgtcaagtgtctcacaa
ggctcctccatgaccagaggaagagaatcaacaatccaaacttaattctcactccaaaaa
ctattcggaaaacacatgtgtatgctcaattccaatgaaaaaaaatcccaaagagaagag
acctggttttgaggaacagaaaagccttattataaggacatgaaacgaggaatactaaaa
cgagaaaagagaatcattctgtcccaaaagggaagattcccattgaacacagaacagagg
caataacacaatcgcaaacgctaaaagatatttaaagattcaaacttttgctagatgcag
aaaccctaagattgtctctcccacagaatctcaaaactctcaagattgagccagataaga
aaataagtttcaagaagctctaaaattgaaactatgtttcttcagcgacaaaggaactac
ctttaaaaaacactcgaagcttctgaaactatgaagatccaaagagaatgaaagaaacaa
t-aaaaaaagaggagaaaactcaccaaaagaagaaatcacatccacaaatccactaaatc
tggttaaaattgactcgtcgagtctcctagtg--tacgatattaatcttcttgtcaacct
ctagaataaaaagatttaaagaagaaattttgttagtggccaagattagacttctcgaac
ccaccaccaaagatcacagctttttcttgtcgatctaatgagaacgcagcgcgtgtccga
ggattacgatggaccccgtttgagctgatataattttgtttaagaataatatcttgtcgt
tatctctttcattacaagttttatatgtcggttaaaatggcgaaaagtctacggtgacga
agaggaagaaacataaatatcagaagcagtgattgcaaagaagaagatgatgtgttcttt
tctttctgacctaacgatcttatcgtctaaaagttttaccatttcgtttttcagaaccaa
aactgttcgctgtttaacacacacgaaaacgacatgcgctgtttttattgatagacaaat
atattattaccacgaaaaagaaacatgcatcatcgaaccgagactatatgtcccatgggc
cggttcagattttaacatacgagaattattggttatataatcaaccatatctctcgcttc
ttgtcttggtgataag-ctgtccacttgaaagtctctagactagtcagcaaacattcagg
cacaggtgtcacttgatcccagcaaacNNNNNNNN-NNNNNNNNNNNNNNNNNNNNNNNN
NNNNNNNNNNNNNNNNNNNNNNNNNNNNNNNNNNNNcaattaagaccctagtcatagtaa
tagattaatgNNNNNNNNNNNNNNNNNNNNNtcaaggacttttagtttaggagatccttt
gagcaaccggagaagtattattgaccaatatggtttacaagtacatatctttaaactttc
aagttgattgaagcaaattgcggcaacattcttagcctgctcatagcataaNNacaagtt
agattataatgataagtaataagatttgaatttcatatataaagattaaaaaaaaaatat
attacctcggatctttggagcattaagcacaagtttagaNNNNNNNNNNNNNNNNNNNNN
NNNNNNNNNNNNNNNNNNNNNNNNNNNNNNNNNNNNNNNNNNNNNNNNNNNNNNNNNNNN
NNNNNNNNNNNNNNNNNNNNNNNNNNNNNNNNNNNNNNNNNNNNNNNNNNNNNNNNNNNN
NNNNNNNNNNNNNNNNNNNNNNNNNNNNNNNNNNNNNNNNNNNNNNNNNNNNNNNNNNNN
NNNNNNNNNNNNNNNNNNNNNNNNNNNNNNNNNNNNNNNNNNNNNNNNNNNNNNNNNNNN
NNNNNNNNNNNNNNNNNNNNNNNNacgcttaacagatgtgaaagctccaagaaaNNNNNc
atattcaaagatattagcatcaatgtatgcctcttcaatcttaggcata--ctctatcaa
gaatttattgtcgctgtgatcatttagtttgatgtactccaaagaaggagcgacaatttc
aactacatcggaagaacgatcacaatctatatctaatgataaactcttcaaagacggtac
aatgatgtggacagctcccatagtatcatattcatctagttccatgaccaattcttcaag
aacagggcaattgccaagaagcgatcgaagatatctttcatcggaggagattacttcttt
aaggtgcaaagatttcagggagggaaaacaaaccgtatgagattcatcgagtagttgaaa
agattcatctacgtatctcactccttgtagtagcaagtttttcagagatggaagacaagc
catacgaggaacaaccatgagaattgcataagagagtgcaagggtctcgagcgatttgca
ggtgtacacgcaaaatggcaatgtagcaaatttgtatggatgaggataataatcaatgaa
aagctcccgcacacagtgagaaactgcagcttcaacgcatagtttgatatcttctggttg
aaatggtaaagtactaaacttgagaggcaagctttccaaaaccggaactctatgtagcgg
caatgtccttctgataaaacgtcgaaacctccggcgattggaaggtttagtgtcgcggtc
ttcatcatactcaagctttggcatccgcaaccaaagaaacttccatcgtttagacaaaat
gctagtggtcacagcaacttttgttggaagaaatgataaaatcttcaccagcaagtcatc
agaattgatcttttccatatcttgaaaatttcagga-tttttttttt--tttgtggacag
aaacaccgagagcgacaaaaacagagtaaataattagagagaaaacggtgcaaaagcaat
tgatattgtggaaggttggggtgggggtgagatattttctaccgacaaggttatttccgt
atatataatggaaaataagagagtgctcaaacgtcgttttatttttctgaatttatattc
tggtcaaagtttgtattcgatgtctttctatatttcttgggaagatgttttttttgggaa
ttaaaatgtgtgtttaggaactaaaaagataattaaatcacaaaaagttcatattcgatg
tctttctatatttcttggg-aaaatgtttatttttttgggaattaaaatgtgtgtttggg
aactaaaaagataattaaattacaaaaagttcatctacttgtaataactaataagcacga
caaccttaattgcaatttggaacaagggttgacgtttaaaaagaagggttgacattaaaa
aagaagatgaagaagaagatgttgatgtattaagaagtatcccatcgtcacataatgtat
atcgttttaaccatcgtatcgatatgagagttgtttcgccagatggtggtgtggcaacat
tttattttctcaaggtttaattcgcttgttgtgtgctaaattgtgttccgtcgactgaga
gttaaaatagagcgaaattgtgttgtctgagatttccctgtttttgtttcttctctgacc
atccacattggtgggcttttagcaaatgtttttaacaataattttattatttattttgaa
gttaagagttttgataagagttttttt-ttct-taagagtgtattttgtctcttagagtg
tattttatcttttatataagagtcaaattttaactattttactaattaaacattaaattt
aaatcttaatatctctaagaattatattaagagcccaccaatgtggatgctctaaacata
agctctcttcatggttttcacttatggatttttctcgtttctctccttacattggtttaa
aacatttgggcatctcaatctcgcccaaatcatcaaactcaggtttcgatttctcttatc
tttatttcattttttctggattttgtaaaaagttgttcaatttttatagtttagtggttt
gtttgctgacaagaagagaagatgtaagagtatggtgattagtgcgtctctgtttggtgt
tggagcacctgaggctttggttattggcaggtgttgttgctttgttagtctttgtattgt
actgagtaaaagc-aaatatgtgcaaccaagagttgtttcttttctgaatatgtattata
aaacaatgtattgtaaccaaacaaaaagatatatgtattgttttacaaaattttagtttt
ttcttagagaaccccattagtggttttaaatttttaatcattggaggacacaaaacttaa
gagcttctatgcaagtttttaagtttgaaaaagctaaatttatacttataaaatgcaaaa
aactcatcatgggtttgtaaccattgaagatgcttttagaactttttttcaaaaataaaa
taagaaaattggctttgtagaagataaggcactcaattaatggcggcccatattttttaa
atagcccaagagcacactatgccgttttcgttttaggttccgtccaaaaactaacaatat
tttcgtcgaagtttttcattttgattttactccctttttatgtcatttggagtttttgtt
acatttctttttcttatatctcttgttttttaacgcaatttattttgattctagtagtta
aatcttgtattca-tttttttaataatccttttggtaactcaaaaataaaaattgaattg
aaaaaaataaatagaaaaaattgacctaatttaacatgtttatcgtgtatgccaaaccta
ttttgaaattgggatgtcgtcctcttagttacacaaagattaacctacttcgttaagtct
tatattatccttaatattaagacaagaataattctttgagtgtctttttcaagtaaacaa
agaatataacttgatatagattatttgatggagtataaaagaatatctatcatcgttacc
tgaaaccaaaacataagaaaaccatacacaaaactaaaagtaaaagcatagatttatttc
atctatggaaaNNNNNNNNNNNNNNNNNNNNNNNNNNNNNNNNNNNNNNNNNNNNNNNNN
NNNNNNNNNNNNNNNNNNNNNNNNNNNNNNNNNNNNNNNNNNNNNNNNNNNNNNNNNNNN
NNNNNNNNNNNNNNNNNNNNNNNNNNNNNNNNNNNNNNNNNNNNNNNNNNNNNNNNNNNN
NNNNNNNNNNNNNNNNNNNNNNNNNNNNacatgaaaaatgcaagctttgtagaggtaact
tgccaaagatgtattactattgttctacatgtgactttgctatcgatttggtatgcgcaa
gaaaagaagtcattcttacaattgaaagtctagagNNNNNNNNNNNNNNNNNNNNNNNNN
NNNNNNNNNNNgttatgtttacttgttctctatgtggactgNNNNNNNNNNNNNNNNNNN
NNNNNNNNNNNaaatgtattaaatgtttggtttcataatatttaacttataaatttgtat
acctgctatctcctctttcgtttaaatttaaactttcttcgttattaaatattttatttt
tatagtatattttagaatgttgagtaccccatttctcaaaatatattatgggtatttcta
ctgcaatgtatagaaattttcatcatttaaatttattgaaaaggtttctttgaaaggaag
gaaaatcgaatttataatttttaaaaaccttgtgctggccgtaactcaaacactgtctct
gcgggtccatcatcaagcaagggatctaattcggttcaggcaaatcacatgttcacacca
aacagcgttacatctcccggtttttgttttcaacatgacaactcaagctcccctcgtacc
tgcagatctcgttgggattagtggtctaaacgatgatgattggaaattgttacaacacat
gcttgcagagcgcaagaacaagtcaacagaacgtctctccggtaagtttttctttgaatc
atggatcattgatacaagcgcgtcgaatcatatgacgggtacacttgagtttttgcttga
tatacatggcatggcacctgttttgataaaacttccggatggacggttcacaacctccac
aaaacatggtcgtgttttgatgggttcttcattaagtctccaagatgagttctttgttga
tgggcttcattgtcatctcatttcagtatcacaattgactagagacagtggatatatgtt
tcagataactgacaaggtttgtgttattcaagaccgcatcacgaagacgctgattggcgc
aggtgaacagcttaatggtctttatttctttagaggattgggagttgcagcgcctgttca
acacaaagattctacacccatcgatgtgtggcatagacgtctcgggcatccatcttctaa
agctatggagatgttgaaattctcagattttagtagtagttgttttgattcaaaagattg
tgagatttgtattagtgccaagcagacaagagattcgtttcctttgagttcaaataaaac
aagttttgcttttgaattgattcattgcgatctatggggtccttatcgatcattctgctt
gtgaattctcgcgacgatctctcacgggctggtttatacaactaggtggttctcctattt
cgtggaagacaaataaacatgatgtggtctcacgttcttccgctgaggctgaatacaggg
ccatggctgacaccttcagtgagttattatggatccgtcagttactaaatgttttaggaa
ttgattgttcacagcctatcacactacactacgatagcttgtctgcaatttaattggctg
ccaatccggtttatcatgcaaggacaaaacacgttggccgtgatgttcatttcgtccgtg
acgagataattcgtggagtagtaaagacaacgcatgtcaatacaaagtctcagctcgccg
atatcatgactaaagctcttggtcgaaaggagtttgaagagttcctttgcaagctaggta
ttgggctatatgggcctcgtttaacttagtccatatcttgtaattaggttaagtcataag
actaatgtcttctcttgtatataaggcaacgatcatgtatcgtagcaaaataaaaaaatc
ttttacatcttctgggtttcttgacagtttttaaatttgaaagagctaaatttatactta
taaaatggaaaaaactcatgggcttgtaaccattggaaatacttttagaactttttttca
aaaataaaataaaaaaattggctttgtagaagacaaggcactcaattaatggcggcccat
attttttaaatagcccaagagcacactatgccattttcgttttaggttccgtccaaaaac
taacaatattttcgtcgaagtttttcattttgatcttacactctttttttgtcatttgga
gtttttgttacatttctttttcttatatctgttgttttttaacgcaatttattttgattt
tagtagttaaatcttgtattcattttttaataatccttttggtaactcaaaaataaaaat
taaattg-aaaaaa-aaataaaattaacctaatttaacatgtttatcgtgtatgccaaac
ttattttgaaattgggatgtcatcctcttagttacacaaagattaacctacttcgttaag
tcttatattatccttaatattaagacaagaataattctttgagtgtccttttcaagtaaa
caaagaatataacttgatatagattatttgatggagtataaaagaatatctatcatcgtt
acctgaaaccaaaacataagaaaaccatatacaaaactaaaagtaaaagcatagatttat
ttcatctatggaaatattaatgacaatttactcactagaactaacccgtgggctaaaatg
tgatggctgcaatctaggcgaagattcttatagcgaagggtatcgttgtttccgttctgg
actcttctttcataagcaatgctcccgctccgacatagagatccataatctctatcatcc
acaacattctttgcatatcaaagtagttgctgcaaatgcagatgtgcatgaaaaatgcaa
gctttgtagaggtaacttgccaaagatgtattactattgttctacatgtgactttgctat
cgatttggtatgcgcaagaaaagaagtcattcttacaattgaaagtctagagacccacga
gcatcgtttatcacttattccaaagatggttatgtttacttgttctctatgtggactgct
tgatgatcggtttccttatgcatgtaccttatgcaatatgagttttcacatagattgcgc
tgaatccacaccagagatcaactactcttgtcatccttgtcacattctcaagcgtttcac
tcgtgttccaagttacacagatggaaaatgttgtttgtgtggaaacacaccttataatgt
attttatcattgttctatttgcgatttcagcgtggatgttaattgtgcaaagaatccacc
ccctttcactcttgttcaatctaaggtccataagcatgcactcacttttatgccgcaacg
atattttgtttgtaatgcttgtggactggatgacgaccctaatccttatatatgtattcc
atgcaatttcatggtccatcgaaattgtattgatataccacgcgtcataaagatcagtcg
tcatgatcaccgtatttattacaatcattatcttgaagccggagactggaattgtgtgat
gtgtcataaagagataaagtggacatgtggagcttatttttgttcgcaatgtcctagttt
tgccattcatgtcagatgtgccacaaggtacggggtttgggataggattgaactggaagg
cataccagaaaatactttagaggttagatcatataaagtgatcaaagaaggagtaataga
gcatttcactcacaaggatcatactttaaagcttagagaaaaaagtgataatgatgaatg
catctcctgtaaagcatgcacctatcccatattttctagcccattctatagttgcatgga
atgtgaaaattttatccttcatcaaaaatgtgcttatctgccaaaacaaaaagtagattc
cctttacaagatgtcgactactttatctacgagaggtgtgggaagcaactcctttgaaat
ttgcagtgcttgtcacaaaatttataatggttatacatacgaaagtgatgataagtgtgt
aggcctagatgtgcgatgtggttctatttctgagccttttgtccattgttgagggaagaa
ttggacaagtctcaattctggcccaaaaggagttaacagcccgatttcgatttataagtc
aaagcccgttacaaacaaagcccaatctgttgaaaatgaatgttctagagaaaggacaga
tcatcacattaagcagagggaattggccggattaccctcgtcgtacgccctaaacaagcg
gctataaataaagaatggaaagaaacgttgatgggacgggaaaaggggctctaatacaac
gacagtacgactacaagtgaagaaaagattgtcgacgccctcgttcgacgagctgaacca
cggaggaaagatcgccccgacctcaaaaccgttgacgccctcgttcgacgagctgaatac
tcgaggaaggatcaccccgacctcaagatcgccactcccactcttccccgttccgaaNtc
gtcctcctcaactcgtccacctcgtttagcttccggctcgaacaacttgaagattcttct
tacttctccagagatcccattcgttgtacttgtttgattcctgcatcaacatccatgaaa
gtcaccctcttcattcattatacatcaactattcaaagggaaacatgttttgtaatgctt
gtggagataatgcaactatggtcttgagttgtgacgagtgtgaatttgttttagacatca
aatgttctgttttaccaaagatatgtgcacacaaaaatgataaagatcattttctctctc
tatgctacggagaaaacacgagtgagcggtactggtgcgaggtatgcgaggaagaactaa
atccgaaaaaatggttttatacatgttatcaatgtgctttcacttttcatatcaaatgtg
ctctcggagacttcacatggatggaaacgaattgtgatgatgaatataccaaaaatgtgt
ttcgtaataatcgtatgtctcgaccgatatgtactgtttgttattctcgttgtcaattcc
catccgtcttgctctttgatttaacctgttgttgttctctaagatgtttccaaaaagcgg
tccacatcgaacccgaatgaga--tcctcgcatccggcttgctattgatttatctcaagt
agatttacaacaaattcattgttgacaggttgtttcgcctcaaaaataacatctaaacac
acaatttattatttgtaaatagaaaatatgtattaaatgtttggtttcataatatttaac
ttataaatttgtacatctgctatctcctctttcNNNNNNNNNNNNNNNNNNNNNNNNNNN
NNNNNNNNNNNNNNNNNNNNNNNNNNNNNNNNNNNNNNNNNNNNNNNNNNNNNNNNNNNN
NNtgggtatttctactgcaatgtatagaaattttcatcatttaaatttattgaaaaggtt
tctttgaaaggaaggaaaatcaaatttataatttttaaaaaccttaacttgttagctgtt
tttacattattacagaaagcaatcattttgtaaataaaataaaagtcttatgagctgtta
agattgtaaaatcaatttggacatcaaatgctctgtttttacaaaagctgatatgaacac
aaatatgactaagcattattttctgatgacttatatttagttatttttctaacgaccgat
ctaacgagcattgaactagcctttaaatgcatgtc-tttttccaaccacaaacaagacag
agacaagtagatgaaagatgtatacaaataattaactgtaatctgtgatagatgatgtac
agaactatagatagacagtaacaaaaaaaaagtaaaagaatcatggacgccacaaagtct
tttgggcacataacattccttctttgtcttgagcataagtcattcgaatctcccaatgca
agcttcttaatatctcttccaatggctctaatatctccactttgtcacgcacaaccaccc
aacctccaggccttgtcaatctatccatctccaccacgatcgaagccggctgcttacacc
tgcgacaacaacaaagatatggagatttcacggccaggtttctcatttgacaagcaaatt
tggattcaagatccctactagtttacctgtttttgagccgcgaaaagagatgatcagcat
gaagaaggtcataagatcttggatatgttccaaatggttcacaccaatcatggtatatac
caaggaggcctctttcgtatatgaatggaagtgtgtctggtgaatgcacaggcactacat
tcattacccacacattctgcttcacaagtgatgccccaaatctgttgattattttgtgag
aattcaaaaccagtaagaatcaccaaaattctgttctaagaagagtataaatgatctctc
cttttttcatacccgccatagatagctgtcatgtccatcacattccggatatgtaaccag
tcgatgcctaatccagtgaggtaagatttgtttaccatagcattccaatgatttgtatct
tccatagctttctctttgctggttaaccactcagggtatgtttcaagtcgctttggccat
tcttcaggccactctgctccatgttgttctatagccgacggtatttcatatatacaagtt
ttcatcggcacatacctatccaaggatggagcacgtgaaaatgttcatcataatggacat
aagaagaaagaaaaagtcatgccatttagattatcaccattgctttacttaccaggctgc
atctgggttttcgttgtcctcgcaaagaggtggatttttcttccttctcagttcataaat
atcatttgattctggtttctgatatatcctcactcccatttcacttgcttcttcggtctt
gtgtgcaagaatgttccaacaaatagaagctgtcaatgcagtcatcgctgcaaaacccac
accagagacaagttgataaatgctaaaagcacaagtaaaattttgatgtgttcaaaatca
tagatacatcatgttgatgaaaagcttagatccatcattttcctaatattatggattttt
cagtgcgagttaaatgacatatgaatatatataccttcatcatcctcaatcttgtcatta
ttacttgacaaaatgaaatatccattaggccttaatattctgttcatctccaggagaagt
ttaccacctgtgattgcggaagtataagtactcatgactcgaaaagcatattgacaataa
tNNNNNNNNNNNNgaaactattacttaccatgagaatgccagtggactccgcaagcagca
caatgaatggtatcgaagactccactaggaaaaggaagtcttctacttgctaaagagctg
acaaaagtaggaaacccgcgctcaagagcgacctgtgctaagtcgactagatcgtccttt
aaacctagagacaccgtcaaaacatccttatccagcaatgcagctacaaaacttgaatct
gagcatccaatgtccaacactatacgaacattcttcccccattcaatatctggtaccatc
tatcaaacaccaatcatgtttttatctctaacacagaacttgtctccaatgaaaagccaa
cttcagagagtaacaaatgatactcacctcttgaatgaattcaaggtactgtagaacatt
tccgttgaacgtagtctggttctgtggaaaagataggtattcaccggtttcattcaccca
attatgcttcttaatatatgcagccaactttggatgtgccacgttcttatacaatatctg
atgttaataaataaaaaagacattagatcaaaagaacttgaaccaaatatctcaaagaag
ctcaaaaaatttaaaccttagatttgctctcaggccaggaaacaggaggatcatagccat
catgtggaagaggaacaagacacataactggtttcttaggacaactcctctctctatgtc
tataactctgaagcctccctactaacccatcattatcaatacatggcatgtaattgtgct
tgctcctagtgttacacaatctccagctatactcagctttaggatcaaacaccggacctt
tcctcttcctctttttacttatctcgtttacagttacttcctcattcttttcttccactt
cttcatcaactgatgcacttgaatcatccacacttccatctccattgccatcagattctc
cttcattgccatctgactcagttccttcttctccatcttccttattagactgatcagaat
cgtcagattccacctcttcatgttcttgatcctccttaaccacaacttcttcaaccacag
gctttggcacatccttcttcttatgtggatgagacacagcatgctctttctttttcttgg
tttcatgtttatgaacagacgaacctccaacttttttcccctctttagatttcgaaccag
attcaactttacctctctcacgtaacttgctagattcagacacgtggtgagctgacttag
ttcgagatgacactggctcagctatgtcgtcgaagctttctctctggacattaaaggtag
aagcagaggaagataagaaggaccagaagaagacgaagcagagacccaaaacaactatga
acgtcatcttcacccaaatccctcgtggctgtttaatcctacgcgcgaaataagcaatcc
ccatttctcgttttctctccatcatttttaaaatctcaaagaaaccacttttaacgcaac
tgaacaacagagatctgcaaagaagtactttaaccaaacttgagataagctcggaggcca
agaatttgatcaaaactaagcaaactctgggagctaaatcaggatctccgcaagtaaggt
tcttgagcacgatttagtaggaatttgcagtacccagattggaaaagctgctaaaagaag
aaaatttacaaatctcagatttctatcacgggagaaaagaacgaaacacagtagaaattt
gcagtaccccaaatcgaatcgtaaaaatttaagcttgataatcaatcacataactgaaaa
ttacgactcttttttaagctaacactaataatattatcctcaatgc-tttttctcacttt
tttccttgtgtagttgaaagttgaaaaagaaaagagaagaagaaatgggaaatttaggct
tttcacttttggtaata---aataactgagaagtggtcagaactcagaagttggtcgggt
ttcggaaaagtgccaacaagagagtcgaaacagccggaggtgacggagaattttaatttt
tggtctctctttaacagatcaggcattaagcccaaatggatttgaagtaaatcagcccaa
tgggctcattacggttgtacaatatacatgaatgttgattactgtataggtaataaatac
acagtaatgcatcatttcatcactgttgttacttgttaaaattcgaaagagcataataga
aatctcaacttccaatgagatttggattccataaattttgccacaatttatttag-actc
acaacaaagtcaacattgctgttaactctagatatcttgcttcaattacaatagtcttta
catcctttaaaatctttcaatttttttctttattcatacattacttgttctgattttccc
attatactactcctttctatttcaaactcttactttctgtcattagcaaatagagaaagt
gatttcttaaccaaacttataaaattggaacttaacaagaaagaagaaagttcgttttgt
tcacgtataaaaggaatatgctgccattttaggacaagtttgtacatNNNNNNNNNNNNN
NNNNNNNNNNNNNNNNNNNNNNNNNNNNNNNNNNNNNNNNNNNNNNNNNNNNNNNNNNNN
NNNNNNNNNNNNNNNNNNNNNNNNNNNNNNNNaaacagctcgtcatgatgcataattatg
tcaagattcgtttcaaaaaaacgtggacccctaccgcctcctcctccactactactacca
ccaccacctttggtttccgtttctctgtatattcattcctcgaaaccctccaaaaaccca
tttcaatcaatttctcgcttttgccctctacgtttctcgtcctgggtttctcaaatccag
ctcagtttattccccaattcaataatcaaaactctgtcttttggtgggtcttcgtcaaag
ctctctcctttacggtccttttctccagcgcatgaaataataaaggacacctgtatttat
taaaatcactacattttccgtaacaaaaaaaatcaaactttgttttctcaATGGACGGTG
CCGGAGAATCACGACTCGGTGGTGATGGTGGTGGTGATGGTTCTGTTGGAGTTCAGATCC
GACAAACACGGATGCTACCGGATTTTCTCCAGAGCGTGAATCTCAAGTATGTGAAATTAG
GTTACCATTACTTAATCTCAAATCTCTTGACTCTCTGTTTATTCCCTCTCGCCGTTGTTA
TCTCCGTCGAAGCCTCTCAGATGAACCCAGATGATCTCAAACAGCTCTGGATCCATCTAC
AATACAATCTGGTTAGTATCATCATCTGTTCAGCGATTCTAGTCTTCGGGTTAACGGTTT
ATGTTACGACCCGACCTAGACCCGTTTACTTGGTTGATTTCTCTTGTTATCTCCCACCTG
ATCATCTCAAAGCTCCTTACGCTCGGTTCATGGAACATTCTAGACTCACCGGAGATTTCG
ATGACTCTGCTCTCGAGTTTCAACGCAAGATCCTTGAGCGTTCTGGTTTAGGGGAAGACA
CTTATGTCCCTGAAGCTATGCATTATGTTCCACCGAGAATTTCAATGGCTGCTGCTAGAG
AAGAAGCTGAACAAGTCATGTTTGGTGCTTTAGATAACCTTTTCGCTAACACTAATGTGA
AACCAAAGGATATTGGAATCCTTGTTGTGAATTGTAGTCTCTTTAATCCAACTCCTTCGT
TATCTGCAATGATTGTGAACAAGTATAAGCTTAGAGGTAACATTAGAAGCTACAATCTAG
GCGGTATGGGTTGCAGCGCGGGAGTTATCGCTGTGGATCTTGCTAAAGACATGTTGTTGG
TACATAGGAACACTTATGCGGTTGTTGTTTCTACTGAGAACATTACTCAGAATTGGTATT
TTGGTAACAAGAAATCGATGTTGATACCGAACTGCTTGTTTCGAGTTGGTGGCTCTGCGG
TTTTGCTATCGAACAAGTCGAGGGACAAGAGACGGTCTAAGTACAGGCTTGTACATGTAG
TCAGGACTCACCGTGGAGCAGATGATAAAGCTTTCCGTTGTGTTTATCAAGAGCAGGATG
ATACAGGGAGAACCGGGGTTTCGTTGTCGAAAGATCTAATGGCGATTGCAGGGGAAACTC
TCAAAACCAATATCACTACATTGGGTCCTCTTGTTCTACCGATAAGTGAGCAGATTCTCT
TCTTTATGACTCTAGTTGTGAAGAAGCTCTTTAACGGTAAAGTGAAACCGTATATCCCGG
ATTTCAAACTTGCTTTCGAGCATTTCTGTATCCATGCTGGTGGAAGAGCTGTGATCGATG
AGTTAGAGAAGAATCTGCAGCTTTCACCAGTTCATGTCGAGGCTTCGAGGATGACTCTTC
ATCGATTTGGTAACACATCTTCGAGCTCCATTTGGTATGAATTGGCTTACATTGAAGCGA
AGGGAAGGATGCGAAGAGGTAATCGTGTTTGGCAAATCGCGTTCGGAAGTGGATTTAAAT
GTAATAGCGCGATTTGGGAAGCATTAAGGCATGTGAAACCTTCGAACAACAGTCCTTGGG
AAGATTGTATTGACAAGTATCCGGTAACTTTAAGTTATTAGcttcgtttgaggaactgtt
attgtgtaacttcgagactaatccatggttgttttttttcttagagaagaaacccttaga
tttgatctctgacaatgtcaatgtgtttgttgtttatgtgttttggagagtttgtgatat
ttgagttacagttcttgagctcatgttttcagatcttagatgtgtaatgacgaaatcaca
gaataaaattagggacattgttaaacaaaaggttgtttgtttactattattgaagtttgc
tccgattaaattacagaaaccaaaactttcgtttgtccaactttgcctttcactgacact
cactcgtgttgaatggtgtgaatatgtgaatccgttactttgagaatataaacaaggaac
ggtaactacaaaaaccattttcatgttcttgtaacgtattatttcgttactatctgtaaa
ttgtctagatattttcctagtttattacttttggaagaaaatgaccttag---tattgtt
tacttggttctgatttcttaatgagtggtcaaattggacagtgggacatgcc---aagaa
tgttatataaagaatgattttaaaattgttattatattgttgttttctttttcaaatcga
ccgccgtttgcattggaaatagtcctttcatgttcgccaaacaacaaaactcccaaagca
gtttctatcacatggtagc-tttcccatttggatccaaaacactaaaatttgcatttctg
attttctatacttaattcaagatattgttgaatacacaaatatagtgctattaatcttga
gaatccgaaaaattacacacaaaaacaaaaaatcaaatttaaaggtataatgatatgctt
gtacaagataaacaaattataatcaatgtcaagaagaaatacattgaacaaagcatgaaa
tacagacacagggaagggacaaaagaatgatctgtaatggagaaagcaaaaagtgaaaat
tttgtcttcttcttcctcttcttgttttgatcatctgaacaaagcttggatctcttcaag
cgtttttcctttagtctcaggaacccaaagactcacaaaaaccacagtgaatccacaaac
caaagcgtagagagtgaaagttcccccactgctccatgctaacagcatatttgcagtcat
tgtcactaaccatgacacgaaccagtttaacaaagttgctatacttccggctaaaccctt
tatattcactggcagaatctgttttaccaacattaatcagtattaaaatttccagttgtg
attttaacactaaggaacaccatgttttaatatttagtacctcagacataatcagccatg
gaattggtcccattcctagagagcaagaaataaccatagcctgtaaataactcagccaga
tttagtacacataccgggaaatttgtaaataagaaagtatctttcgttgtgtgaatgtat
aaaacaaacgacttaccacaactccaactacggaaaccatgcttagaatgttgtacatgt
tggaatcaggtgatacaaattcctaacaaaagattaagaaacctcaatatctcataatta
gagtgatactcttacattgtacaagtatagatgtcaaaagttaaaatgttaccttaaggt
aaaatgcaactgctacaatcacgaggcttatcgtcattccgatagaagagatctgcattt
cagaagaaaatgctaatattatgttatgcatacataaattcttcagactttgNNNNatat
acagatgaatctcaaatattcttcaccatgagtagaagccgacgacctgctttatccacc
aaccatgtcgctatcccagtcgccactacctggtatagaatgaacaacggttagaaaaat
cgaatctaatgtctcctagattgaaatgatatacctgaacaacgccaactccaaatgtcg
ccacattacttgatgtcacccctaagtgaatgat-aattgcaaacaaagaagcatagtta
gaaatctgtttattctatcttaggaccattccaataatcaaaacaaacatatgactctac
ctgcagattcaaaaattgtactcgaatagaacaagacaccattgattcctccaagttgtt
gaagtgcaagcagccctataccaacctgtaacacagattacaggaaacgagtgagtttct
ctcatgtgttgacaaaattagttccagagaggtaagagaaattgcaccatcagtgggaaa
tagtatctcctgcgcttgaggtctacaaaccgaactgcagaacgtttgctagatgatgcc
acagatctctgcagagtgcataaaatgaaaattttaaataagacaagaaatcacatcaaa
gcattttttcagtttagtcactaccttgatttcattaacctcaacggtaatatcagtctc
aaatccacgaagaacttgcaatgaagtttcgaaatcatctgtcaaacccatctttgccta
caattacaacaccaaaacaatttaggataaccaataatgcaacaaactcaacaatataag
caatacggttgtagaggcataccaaccaccgaggagattcaggaatgaaaaaaagacccg
gtatcaacaatgtacatggcaatactcctaaacataaagaagacaaacaagaaagtgatt
agactgtatagatcaaaataaaataNNNNNNNNNNNNNtttctcccaagtcaagtcaaaa
tgttatgcgagttacccaaaactgcaagaattctccatggaacaaagagaccgagtaaat
acgccagcattatcccaattgttacagaaagctataaacacgaaaca---tttatNNNNN
NNNNNNNNNNtatgaatcagctcataagatgaaacat-aaaaatagtgaagctaatttaa
catatgacaaacctggttaactgaacctaaggctcctctcatggtctgtggagcgatctc
agctatatatacgggaacctaaaatcgcaattcaaaggtgtgtaattatattgatcactc
caaacaaacactgctgaaatcaaagaagtagttgaatctaatattaccgtataagagata
atcccaactccgaagccttctaacaatcttcccatgtaaagaaaagaagtatcctaaaca
aaaaccaagaacaacaacaacttagtagttatagagataagccaacaatatcagaNNNNt
tgagaacaccaaaatactcacttttgcaaatgatatcgaaagccatccaataatattggg
aattgcagcaatcatcagagactgtcaaaaggaaacaaaaacacagtaaataagatacaa
caagaaagaagatgttacatgacaaattgtcacaaatgagagaaaatgttttagaatcaa
gaaagaaaactattatacccctttccgtccaacgtattcagcaatctgaccacttgcaat
tgctccaaccatagcacccacattggatagagacccaaacacagagtactaaaacatcaa
acaagaaacctaaaagtcagaaaattacagaacaagagtctttacaaaaaaaaaaaaaaa
aaacagaacagttcttaaataaagatgggaccttcatacctctgatacagttaaaccaag
atccttagtaatggcagcttgagttggtgaggaataaccacactgaaaacaaaaagataa
atcaaaatcaacactttcttagtcaa-ttgagcaaaagcagagaaatccacattaat--a
aaaaaatataagaaagttgagatatttgtttaagttgttcttacagtgaatccgaattga
ataggaccaagagcaacaatcaaaacacaagctaagacagaaattgagctgtctcgaata
acttgagacgattccaacatactagattgtctcgaacccatccgataccaacttcctgtg
tgtaagaacggtcgccgaagatcatttcttccctcttccgtattatcatccctaaaactc
atctttttgttttccttaaaatctacaaaacaatcgtaatctacagagagaaaaaagtac
gaatctttcggaggataaaaatgtcgatcctaaactagaaaatgcagaagaagaaaaata
cgaaatttgaggtaggatttgagttttgggtgaattcaaaaagatgttagacttgttttg
tttaagaattcttcatggtttgtaaaaattgagcctttgcgtggagagacgcagactgtt
tcatagttttccacctcagaacgcgtcgcctaacatcgatttatagaattcgtaaaggga
cct--tt-ttttttcttctctgtcgacaaaaaaaaa-cttaatttaaaaacatttttaat
ttgtaatt-aaataagatatcgttcattttaaattgttttatatcaaattcaactattgt
ttc-ttttgtctgatagtcgttttcgagttattttttgcgcaaagataattttttgaatc
attgtcccatgttcgctcacatatacaagcatttgtagtcgctttgaatcatttattttc
ttctacatacttctacatactcattagtattataacgagcttttacaatgtaactaatta
cgcaacaatactataaaattgtggtacaggctgagactaaactatattgtatttttaaga
aaatgtttttctttttgtttaggtaaactgtctacttcaaagata-ttttttggtaggaa
taataattaaaacttcccatattagaatacgaggccactagacattccttttgacaacaa
aaagtgacaatgtcattttatattttagcacttataataatagttagcatgcattatagc
attcatatttagatgttgtcctaactcttaacaaaatcagaataacaatattgcgggaga
aattttagctaaaacttcaatttaggacaaataataagattattaaagtaacacttaaat
atgaatataatgctcgaatcctcctctactttttagcattttcgctacctcgttgatatt
gatgtcgataggtcacaaatatgcaagtgacattattttattagataagctcgaataatt
atagtttttgttttctagtatatgaaaaatatatggatgtcattaatttcgaatacttca
ataaatataaatatttattcagatacaacattatttatttattttcaatatttaaaatct
ttgagaatacgacatgttatttcaatgtttaccaNNNNNNNNNNNNNNNNNNNNNNNNNN
NNNNNNNNNNNNNNNNNNNNNNNNNtttttgtaagtaattacataggtatgtcattagaa
ataagattttaaagagtaaattaatttatttctttaaaaattaaaagtcaaatactaatt
taattaattaaatttaactcaaaaacgaaatacattattaatttccaaaaaagtaaccaa
ttaaaatcaacaaattagatttgatatctaaattatcatattaattttttattaattatt
atagttcacctctcatctttatatgattctatttttgcaaaaaaataatatcatcgttat
aaaaaaataattagaattttttcgcatatgccacaatttgaatttttaaaaacgaatata
aactgttcaatacatgaaaaNNNNNNNNNNNNNNNNNNNNNNNNNNNNNNNNNNNNNNNN
NNNNNNNNNNNNNNNNNNNNNNNgaatatttatattcaatttcatacatattattttaaa
atttataatcttatatactacaataattaataacatattagattttttaatgtgtatgat
gtgattcaatttttaatacaagctgaaaaatcctNNNNNNNNNNNNNNNNNNNNNNNNNN
NNNNNNNNNNNNNNNNNNNNatgtgaaactttaaaattaacaatcaaaatacaagtatat
aattttaaacactaaacaatataaataatatcaacaaaacatatacaactcgcagtttac
tatacatttaaaatcaaataaaataatatcatatatttataatcaactttacaataaaag
tttttagtttaactaaaatatNNNNNNNNNNNNNNNNNNNNNNNNNNNNNNNNNNNNNNN
NNNNNNNNNNNNNNNNNNNNNNNNNNNNNNNNNNacatacacacctatcaaaaacttaaa
acctttcaaaacctcttggtatattcaaattaggattcttcattcatggaatcattattc
caagggttttgggatgtcttatgaaatgattttggcagaagaagatgtaaatttttttga
ataaaaagtagtcaccaaaacatatgttttattgggattttttagataattaaatcagag
aatagggctNggcatatgagtaacccattcgagttcgggtataacccgtNNNNNNNNNNN
NNNNNNNNNNNNNNNNNNNNNNNNNNNNNNNNNNNNNNNNNNNNNNNNNNNNNNNNNNNN
NNNNNNNNNNNNNNNNNNNNNNNNNNNNNNNNNNNNNNNNNNNNNNNNNNNNNNNNNNNN
NNNNNNNNNNNNNNNNNNNNNNNNNNNNNNNNNNNNNNNNNNNNNNNNNNNNNNNNNNNN
NNNNNNNNNNNNNNNNNNNNNNNNNNNNNNNNNNNNNNNNNNNNNNNNNNNNNNNNNtat
aacaaataattttgacaaacatagcaaNNNNNNNaaagtatacaatttaatttatacaaa
atattaatNNNNNNNNNNNNNNNNNNNNNNNNNNNNNtagttatgttttaaaacataagt
ttagatgacattttcagtgtttaccaataacattatgttttaaaacataaatttagatga
catttcatgttgtattggtgaataNNNNNNNNNNNNNNN--NNNNNNNNNNNNNNNNNNN
NNNNNNNNNNNNNNNNNNNNNNNNNNNNNNNNNNNNNNNNNNNNNNNN-NNNNNNNNNNN
NNNNNNN--NNNNNNNNNNNNNNNNNNNNNNNNNNNNNNNNNNNNNNNNNNNNNttttta
aatatgatacgtatgtagtcagttagttgttaatcttcttagttgttaataacgtcggca
taattgagatcccaaaatcacacaagttacatacacgaggttttattttttt-taaagaa
cttctaaatcgagataaatctatggtcgatagaggcaacgacaagaaaggccagtagata
tcacaccaaacacgtcttattggggttatgattcataggctctgattcatcgttcaacat
ataataatattctgttgacccaacaatgcagattcgtatattttcactgttctgggtctt
ttgtctctttctcatctctcacgtgtaagtgcttacatctctgtgtagccgtttccggat
cccgacacaagcattctcttccattgtccccactttgcttagttggtctgatactt-tta
tcgatttt-aatatcaataagtaacacgattttcaccatttaacgagtacatgcaacacg
attgtacatgtcacatttatcttggcataaatctatcgatga--tcgttaacaNNNNNNN
NNNNNNNNNNNNNNNNatcaattattttttattttctcttttattgttgggagtagtgtt
ctaattgatttaataatttttattgagaataataatcgaatttaaaatgcagtgtgtatt
agacaattagtggacttatagaggctaatttaagtaaccaaatttgggctttaataagga
tccatactcttcggcttgaaagcccacattgtaaagttaaaacactatatcaggctctgt
tttcattatggctataaatacacgagtttttccagaaaccaaatcaggctctgttttcat
tatttctcgctgctgacttcacagacgacgatggctaatatctctgaaatttccggcgac
tctaatgacggcggagatccaaacaagaaaccaga---agaacaagttttgagaagaagt
agaagaatcgcgacaagaaacgagaatcaaaacaagaagcccaaggaggaagaagaaaaa
gataatcgctcggtatcttttccaattccaaacgagctcacggaagcttgcgtcgcactc
atccggaaatgtgattaccctagtctatcttccgtctcaagttactttttcaatctcatc
gcttcgtcagaactctacgaaacgcgttcgcgcctcggtctttccgaaacctttctttac
gccgccatccgattccctgacacaaatgccccaaactggtacattctccatcgaaacaag
gtttcttctttacgtttgagcaaactcgaatcacttccacctgtgccttatggatgttct
gtcgtcacaatcggtcaagagatgtatgtaatcggtggactcctccatataagacgttta
cagttgatgactctcatcgactgcagaactcacaaatgtcgctcgcttccgaaaatgaaa
aggggtcgttaccatgcagccgccggagtattcgacggaaagatttacgtaatcggaggt
ttcaggatgagaaaaccggatgctgaatggattgaagtgtttgatctaaagaaacagagt
tgggaatctttgcctggtccgtaccctaaaactagtacggattcccagttttttgcacat
gcggtgatggaagacaagttatacattttgggctcacgttgcttgatttacgaaccaaaa
agaaacggtgaatgggacgcaaccgtcaatgcaaatccaatatggaatctgtggaaagtg
ccatgtactatgcaatgtgtgatagatgatatgttgtatacgattgatcctcagtgtact
cttggacatccaatagtcgtttataatccaaaggacaaaacgNNNNNNNNNNNNNNNNNN
NNNNNNNNNNNNNNattgcctagttattttgtttctgatgggtctgaaatggcgaatttt
ggtggaaagttggtgattttgggcagtcatgggagctgctataatactggtgattgcatt
ggagaaaaaggtatttggtgcgtaatgatcgagttggaaaaacgtgaaggaggtgagatt
tgggggaaggttgaatcactcgactgtgtgcttggagacataaactttctgtcggttcgg
ctttgtcaaactctgaccctttgatgatacaagggatggtttcttgcaggtacgtttatg
tgaatgagtatgaaccttttttgatattcatgcctcttctttagcctcaaggcttacata
cctgtcctttttcatgatcttgttgcagatgaaggatctttattactcaagagtcaagag
taactctgtccttgttaacctttgtgtacaataataatactcttacataattatcatagc
cttgagtagatttcttaagctgtaacaagagtggggctatctgcagttatacaatacatt
ccttaccaaaacttgttgaaatgcatctttagttacagctatgttttggatattttgtgc
agtttcacactttcactaatatgctatgtgctctctatttgttcttttctgtaagtaata
atcacacacaatcaggtagtaacaaaaactcattctgtttctactatatgtgcaaatatg
aaatcatttagaattcagatgaagcaaaactaaccgagtttagttaacttgaagattcaa
agagaacagagtaagaaataccaagtagccgaatgtgggctttaaaaagcccatataatg
gtcatcgcgtaaaagacgtgttagagaagatataaagcctcgttagggcagactaaatcc
caaagtccaccacaatcacccaaacataaaacccgtaacctaattccgccggaatccacc
gatgcatgtcatggggactccttgagatgaaacgaaaacgcagtttaagaggagctatga
acttgttttgcttcaggtatgattgacttcaaaaaatacctagaaactataaacctcagt
ttctttgaatttgatttttaaagtcaataataccttgaagcaaagctcgcgttcatcacc
gccattcgagtagtccaaaatttcagagatataagccatcgccgtgtgaagtcagcagcg
agaactaaaggaatccaaccctaatttgagctcttgtatattgaagtcagcagcgagcat
taggctcacgatttattctttaggagatggtaatggtacattctccatcgaaatccctac
tcttacttaacctttgtgcagaatgtgaatata-aacccttatgtagcttcttttagctg
cctttttatacgatattctaatcaaa-ccttgttgagatccatatctagtcatagctatg
ttttggattgttgtgcagtttcactaacgtagtctcaagttcagttggtaagtaatcaca
atcagatttaacaaaaacaaatttgcttctactgagaggcagtttcacttaggagaataa
gtggagtaacaaatgttaaaaataaaaatgatagaaaaaatcatatgaaaatttgaaagt
gaatttctgttttgatttttctggttcaatgtgaaaatacagtttagtgaggaaaaaaac
agctaaattgtagtattgtattaaaacgagttttaaggaagaaaatacaaatgaaattat
gggtatataaatacc---caaatacctttctcaaaaaccaaatcaggctctgtttccatt
atttctcgctgctgactttacacacgacgatggtcaatatctctgaaattcccgacgact
ctaatgacggctgcgatccaaacaagaaaccagaattagaacaagttttgagaagaagta
gaagaatcgcgacaagaaacgagaatcaaaacaagaagcccaaggaggaagaagaagaag
ataatcgctcggtatcttttccaattccaaacgagctcaccgaagcttgcgtcgcactca
tccggaaatgtgattaccctagtctatcttccgtctcaagttactttttcaatctcatcg
cttcgtcaggactctacgaaacgcgttcgcgcctcggtctttccgaaacctttctttacg
ccaccatcaaattccctgacacaaatcccgcaaactggtacattctccatcgaaacatgg
tttcttctttacgtctgacggaagtcggttcacttccacctgtgccgtggggatgttctg
tcgtcacagtcggtcaagagatgtatgtaattggtggactcctagacataagacgtttac
aggtaatgactctcatcgattgcagaactcacaaatgtcgctcgcttccgagtatgaaaa
gaggtcgttacaaagcagccgccggagttgtcgacggaaagatttacgtaatcggaggtt
tcaggatgagaaaaccggatgctgaatggattgaagtgtttgatctaaagacacagattt
gggaatctttgcctggtccgtaccctagaactagtgcgggtNNNNNNNNNNNNNNNNNNg
cggtgatggaagagaagttatacatgttgggttctaaattttgtttggtttacgaaccaa
aaagaaacggtgaatgggacgcatccgtcggagcaaccccattaaaagatttgtgggaca
agacttgttgtgtggtagatgatatgttgtatacgactgatcctcggcgtactcttggac
atccaatagtcgtgtatcatccaaaggacaagacttggagacctgtgaaaggtgaatcct
tggggagtttgcctagttatttcttttctaagtctgaaaatggcgaattttggtggaaag
ttggtgattttgggcagaaacaagagctatgttactggtgattgcattggagaaaaaggt
atttggtgcgtaatgatcgagttggaaaaacgtgaaggaggtgagatttgggggaaggtt
gaatcactcgactgtgtgcttggagacataaactttctgtcggttcggctttgtcaaact
ctgaccatttgatgatacatgagatggtttcttgcaggtatgtttatgtgattgaNNNNN
NNNNNNNNNNNNNNNNNNNNNNNNNNNNNNNNNNNNNNNNNNNNNNNNNNNNNNNNNNNN
NNNNNNNNNNNNNNNNNNNNNNNNtactcaccttaacctttgtgcacaataataatagtc
ttttacataagccttgagtagatttcttaagaaagtgggctagatgcatttatacaatat
tctcaccaaaacttgttgaaatgcctctttagttacagctatatttatacaatttcacta
acatgctctcaagtctttttctgtaagcaataatcacacaatcagattataacaaaacct
aatctgcttctactatatgagcaaatatgaaatcttttagaaattagttgaaagcaaaac
aaaccgagttttaaaacttttaagttaacctgaagctagaNNNNNNNNNNatgggttaaa
acccactgggtacccaaaacccacataaaattttaagccNNNNNNNNNNNNNNNNNNNNN
NNNNNNNNNNNNNNNNNNNNNNNNNNNNNNNNccaaataaataaaacccatatgggttta
cctcattgggttatgggtacccacgggtttttttaaagtcatttttcaagtgaatcaaca
ttttcttgtcaaaaaagatttcacatttttccgccaaaaaagacattcaacattttcccg
ccaaaaacgacaatcaacattttcccgccaaaacgcaatttaacattttcccgccaaaac
gcaatttaacatNNNNNNgccaaaaaagacattcaacattttcccgccaaaaacgacaat
caacattttcccgccNNNNNNNNNNNNNNNNNNNNNNNNNNNNNNNNNNNNNNNNNNNNN
NNNNNNNNaaaacgacattcaacattttcccgccaaaacgacattcaacatttttccgcc
aaaacgcaattcaacatttNNNNNNNNNNNNNNNNNNNNNNNNNNNNNNNNNNNNNNNNN
NtcaacattttcccgtcaaaaacgcaattcaacattttcccgccaaaaNNNNNNNNNNNN
ttttcctgccaaaaatgatttcacattttccggtcaaaaacccaatttaacattttccca
ccaaaaatgatattcaacaacatttttccgccaaaaccgcgatttaacattttcccgcca
aaaacgacattcaacattttcccgccaaaaaagacattcaacattttcccgccaaaaacg
acaatcaacattttcccgccaaaacgcaatttaacattttcccgccaaaaacgacattaa
acatttccggccaagaaaaggatttgacatttttcctgccaaaaacgcaatttaacattt
ttccgccaaaaaatgcaatttaacattttcccatcaaaaNNN-NNNNNNNNNNNNNNNNN
NNNNNNtatatatgtaattcagaaaataaatacaatttaaaatatatttataagcaaaat
ata--gatacaatatacatataatagtatattagcagttaaacataaactctaagaaaat
gacagaaaccaagttgggtacccataagtagtctcggaacaatcaggttttNNNNNNNNN
NNNNNNNNNNNNNNNNNNNNNNNNNNNNNNNNNNNNNNNNNNNNNNNNNNNNNNNNNNNN
NNNNNNNNNNNNNNNNNNNNNNNNNNNNNtataacctataagctatcacttttaagaaat
actaagtagccgagtttgggctttaaaaaggaagtaaaagcccatataaaggtcatcgga
gcgtgagagccactctcgtacagagcgcgttagagaagatataaagcgacggagcagatt
ctttttcttccctctctcctgagaagaagaagtaaagaagtaagatcaattctcggccgt
agttagttatcctccgattagatttccgattctctgtttcttctagattgaatttaaaaa
ccctacttttgaattttcacatgggagaacaatcaccttctcaaccatcgactcaatgcc
aaagtcatccacaatcacccaaacccgatactcataacctaattccaccggaatccaccg
atgaatgtctcgattcagctggagtttcaggctcaatcgtctcatctaccacaatcgacg
ctcgacggatcactgaactaggcaatgtatcgtctccgccgtccaaaatccctctccgcc
ctcggaaaatcaggaaactcacactcgacggagacgtatccggtgaagattataaggcgg
aggatatctcctcatctcaagtaaactctccgctctcgacggatggaaaatctcccggta
aaggtaaattgtcgcacttacgagctataactgtgccgaggatccaagctcgtcctctga
catgtgaaggtgagctcgaaacagcgattcactatctccgtaacgcggatcctttgctcg
cggcgttaatcgacgttcatccaccgccgacgtttgagtcgtttaagactccgttcttag
ctctgatacgaaacatcctctaccaacagcttgcaatgaaagctgggaattcaatctaca
cacgatttgtttctctctgcggcggcgaaaatttggttgtacctgagacggtcttatcat
taaatcctcagcagcttcgtcaaattggtgtctcgggacgtaaagcgagttatcttcatg
atttagctagaaagtatcaaaacggaatcttgtcggattcggcgattttgaacatggatg
agaagtctttgttcacgatgctaacaatggttaatggaattgggtcatggtctgttcata
tgttcatgataaattctcttcatcgaccagatgttttgccggttaatgatctcggtgtta
ggaaaggagtgcagttgctgtatggcttagatgacctgcctcggccatcgcagatggagc
agcattgtgctaagtggagaccgtacagatcagtgggttcgtggtacatgtggcggctca
ttgaagctaagagtacatcaacgagtgctgctgttgcagccggagtgtcattacctccat
tggaagatatccaacaagaacatcagcagcaacagcttatggaccctcttaatggtgtgt
tcagtatcgggtaagtaaagtttgtttcttttggaaacttttaaaagtttttctctgtac
ttggagtgtgcttagcttaagtagatagattattgaaaactgttacttgctgcaaataca
aactaatatgtttggtttggatcactaagatcaaatatctgagctttggccaactatttg
tggaatgcgcttatggttgataaNNNattttaggccgccaagattaggtgtaatgtttag
ttggtgacattcatgtatataggagactaataatgagcttacatttcatgtttgacaaaa
agtagttgcttgaaaccatctagtgagttagtgagtgaagctatatttttcatcacctcg
attgactNNNNNNNNNNNNNNNNNNNNNNNNNNNNNNNggagagtttttccagctatggt
cttgatttctctccatgattctttctacgacaattcttctgattatcgatctatgactct
ttaacagggcttggggacaatcgtagctgttcttccacgttggtcctggatcgtctgatg
gcttacgtgagttattttgttctggaNNNNNNNNNNNNNNNNNNNNNNNNNNNNNNNNNN
Ngagaaagaataataaaaggatgtgctagtctgggttccttgagacacaagctgaagtaa
cagtgaatatgatcttcttagttgagtgaaagagtctgtaatgttaagagtgagtagcta
atgacaaagtagtgtcttctttatttttgtcggagacctaactctcttgacagagcttcc
tcatcatctctgaaacagatccacacttctgtatcgcatcgttgctcagtctaactaaca
atgaaaatactactttaaagactggcgacagcgagtcactgccgttaaatttactctgtt
tcatccgaagccattaaatatatactctgtttcaaaattaggtacgggaaaactgttgaa
gttgattttgctcattcgaatgtttgcctcatccttgtgggcctgtgttaatctcatttc
tagatttgatgccaatgtcgtcacgagagcacttttctggacaagtatgtatgtaggccc
aataacagcccaatcac-acattatttatata--aaaaaatgaaaaggtaaatactaaat
tcaataggcacgaatcgatctgtggacgggaggaaaaatatatcaaagagtttgtacccg
ccttcgccgcaaccgtcgttcctgtcgccggtaaattctgttccttggt--tcttctttg
ctagatctctttttctctgttttgacttttttcctccctcaaaatttcaaaattcctgat
tcgagattcttcgttatgcaactttactgttgctaagctagtaaaccctagctcggcaaa
cgtttgctacttgtttctggtttttcgagaaagagtgtggatatatcttgaatgttgaat
gaaacaattgaaNNNNNNNNNNNNNNNNtcatcaaacactgactgattgttgcttcagta
ctaattcccaggaacaagtgtggacagatcaatggatgaagaagaatgtaatatatcact
gtttgattattctgctgagagtcatctaaaggcagtggaatctatcactgatttatgtgg
tgaagctaatgctgacattgatgagaatgatatcaacatattgtcatcatcagttacatt
cttgaggtgcgtaaagaattaattatgtattcatataagattctttctattgtaacttat
gttgaagtggttatagaaagtgtttctcaatgtggcggtaagagtattctactagacgat
ttaacactcacaaatctaattcttgcctactg-aatttttgtatagggaat---ggaggc
attataatttcgaaccaaagagttttgcattctacaacgaggctgagaaaaaccatcaac
caaaggatataaacagtcaaactttgcctcaattttcttcggcacgagctcccaaggttt
tgtgtaattacgctaaaaaattatttctactttggttcttaactctccatttacttctta
aattgcttcaacgacaatgcattttttaatctctactcttattggtgcaggttaagatac
atgacgatgagtcatcatcatctggtgaaatcaggtaatagttaaaatatatatgagctg
tgatcatttaagctgttcaacgggttctgctggctagcaaaagtaatcttgaccatggga
gatgaacataggtttccccagttagatgaatgttaattcactgctaaagtgctaatttaa
tgttcaatccgaaccaggactaggttgctaattggttagacaggacattgacattccatg
tttgtgtatatgtgtctgctcttgtccctttttaattatcaaaaagagttgtgctagtca
tgatcgtttatctgatggattattattcacctctgcagcaaggactttgtgatgcatgtt
ggaggctctgtttgggcaatggagtggtgtcccagagttcatgggaatccagatgctcaa
gctaaatgtgaggtgattaggtcatat-ttttttgtttcattactccgtagaaatgggaa
tcttaggttttcattgttgtgaactttactgttgcagtttctagctgtggctactcatcc
gcctgactcatacagtcacaagattggtattcctcttataggtcgaggcatcattcagat
atggtgcattataaatgccacttgcaagaaagatagcggccaagtttcagataagggtaa
aaaattgacaggaaagtctcgaaaacaaccatctggtgaaactactgaaacaacagaacc
taagaagccgagaggcaggcccagaaagcatccagtagagacaacagagcctaagaaacc
aagaggtagacctagaaagaagagtactgccgagttacctgttgagcttgatgatgacgt
tctgtacgttgaagctctgtctgttcggtatccagaaaattcagttgttcccgcaactcc
tcttcggatactacgagaaactccagtaacagaaactaaggtcaacaatgaaggttcagg
acaagtgttgtcttcggacaatgcaaatatcaagcttccagtacggagaaagagacaaaa
aaacaaaagtactgaagaaagttgcacacccatgatattagaatatagtgaagctgttgg
aaatgtaccgagcaaaccgtcctctggtatttctgaagacatagtagctcttccaagggt
tgtcttatgcctggcccacaatggaaaagttgtctgggatatgaaatggcgtccctcata
tgcgggtgattctcttaataagcatagtatgggatatttagctgtcttgctggggaatgg
atctctggaagtgtaagctagttacttcttctcttctttttatcctaatgcattctgtgc
cctgcacgatttttcccttctgctttgatttctatcaccgtatgccatctgcaatgatgt
agcacctttctagactgcatatactctgcaaaataatgaacgaccttatgcaggtgggat
gttccaatgcctaaggcaacatcagctctatatttatcatcaaagaaagctgcgactgat
ccccgttttgtgaaactggctcccgttttcaaatgttcaaacttgaagtgtggcgacaca
aagaggtcagtaaatttcttcaatatttccagtttttgcttgtttggtggaatgaaaaac
aaagcagtccttctatgtttttaagagttgaatatataattgattttcagtttccttatg
ctttatctattggctttctcttgatatggtgctcctctatttttatacagtattcctttg
acagttgaatggtcgactttagggaaccctgatttcttactggctggttgccacgatggc
acggtaattagtaaattatttcactttcttcactgactctatcatatttttgtctctgtt
ttcttgcatatgtgtaaatgtattcaggaacaagaattgcagtgcttaattgcgttgacc
cctttatttttgttatcttgcatcaggttgctctctggaagttttctacaaccaaatctt
cagaaggtaagacctgatatgtttgtcctgatgccagatagtttcttttcacacggtggc
cagagaaagtgatttcatctgttgatttcatatttacctttcacg-tttttttgtgcaga
tacaagacctttacttttcttcagcgcagatacagctcctattagggcagttgcatgggc
tcctggtgaaaggtagtgacgtaaaatcacacccataaaatcaaactgtgaagaggattc
gcttattaatcaaaagtaatttctgaaaattttccagtgatcaggaaagtgcaaacatag
tagcaactgctggacatgctggtctgaagttttgggacttacggtacacttcattaacct
tatcagctattacataattttctttaaactttgatgctcatgcaattaattaacaagact
gcactgtttattgttttatttggctctccatagcttcttgcttacttcctatgttttttc
tgcagtgatccgttccgtcctctgtgggatttgcacccagtaccaaggtttatttacagc
cttgattggttacaagatccaaggtatcaatcactgttctatcctcagttgattatacag
tctttagatcaatggtttgaagtcctgcttaaacatgtggtttcaaatatctgtagctgc
gttctattgtcctttgatgatggaacattaagaatcctaagcttggtgaaggttgcgtat
gatgttcctgctactggaaggccttatcctaatacaaaacagcaagggttaagcgtttat
aactgttcaacttttcccatctggagtattcaagtatcaaggctaacaggtaaatgttct
ttatgggcttgtctttgtgttcaaattcgtaatcatcggttcatcataataaat-aagtc
aaaatataacttctcaggcatagcagcgtattgcactgcagatgggtccattttccattt
cgaggtttgcataaactgcacaattacttcacctcttatgttctttgtcaatttctttga
gatttcatattgtcttgttgggattccttacagcttacgaccaaagcagtggaaaaagac
acgagaaatcggactccacactatctctgtggacagttgacaatgaaagattccaccttc
atagtgcatagtccagttccagacatcccgatcgtattgaagaaaccagttggtgagacc
ggtgaaaaacagagatgccttcgaagtctcttgaacgaatctcctagccgatatgcatct
aacgtttcagatgttcagcctctaggtcagttgaaaccagtctaaattagactgtctaat
agatcaatctccggaatcacttagtccttaccttgaactggtttacttgatctttttcag
cttttgcacacgttgaggatccaggtttagagtctgaatccgaaggaacaaataacaaag
cagcaaaatcaaaggctaaaaaaggaaagaacaacgcaagagcagaggaggacgagaaca
gcagagcactggtctgtgtcaaagaagatggcggagaagaagaaggaagaagaaaagcag
ctagcaacaatagcaatggaatgaaagcagaagagttcccgcctaaaatggtggcgatgc
atcgtgtgcggtggaacatgaataaaggaagtgagagatggttatgttatggtggagccg
ccgggattgttcggtgtcaagagattgctccaacctcagattggaaacctcggagataac
aattaagtcccttgtaacaatacacttatataacatcttcaagtgtttattccaaaaag-
aaaattaacgtaggattttgtattaaaagaagattatatgcaagaaactgattcaattga
agaactttttgattctgcggtcaaaaaagggaacaaaccctgaaaatatgttatagaact
gatcaagaccggaacggaacttcaagcgagaagcaaacagattccggatgatcttacaaa
atggcacttttaactttgtgccaaataaccctaaatcttacaatggtacaacatttgcta
ttaccttgtaaaaacaaaaccagaaactcccgaatactaatcttggataagtataacaat
aatccaacttttgtttggtggatgagtatgactctttgttttggtgtttaagtaagaaag
ccgaaacaatgcgaaaatgccccggacaaaaagaaagggatcatgaagtaccttcagtgt
tttaactggtaagatgaagaatatatgagttatccgacctgcatccgacattgacggcca
tggaggttcttgagccttgtgagttctttccgtctctttctagcttccgctgcagccaac
gatccatgctttttctccggtagagaaatcaaaacatgatgaccaggcggcatcagtgta
actccattagttgtctcagaaacatcttcatgctttaaactataagcttgctgcgttaca
ggaaaaccatctcctccttctgagaggacttcagtagcagattcgttgagatcatataaa
ggtctggtttcgggtgaaccagagtcctcttctttgattctagttggtagatgggaccgc
ggagtttctgtgacatccatcggtcttgcagaagaatcatcgatatggtgcctgtttgaa
aaagtacctctttgtgtatcttgaagcccgaaaggaacaccattgctgtgatcaggagga
gggagaaaccaagggcaaggtacaacgtaaaagtgagttttttgcccattatcatctgca
gcattttcatgctcctgcgtggtaatagttttagcagaagctcctcccgaagtagggaat
tcaagtggcgatatcattggatttgatgattgagtaacatgaggccagcagaaaagctga
tatggattctggttgtagaagtaaaacggagtagatgatgtagacatctcaacttgtgat
ggcttgggtgattcttcaggctcttttgtatcgggttttactgacttcaatacctattaa
aacagacagtaaatcagatatagcagtgtgagcaatagttctcctgatactgatatggtc
tttgatagattatgtaacctgttcctttaaatgcttgttaatcgtctccaaagactgaaa
ctctttcaaagcccaatccttttcctaccacagcagaaatgtcattagctataacaacgg
tctctaaggttcactcgatggaaatgtaaatcgaatagtttactcaccctcctcaaattc
tcattctcatatgtcagatcagctgcttttttactcaactcctcacacattgcctggata
tatacggtataattaatacttaacaacactagtctactattcagctaattttctcaatat
ggaccttgttgatagaaacaaggtatcagtaaaaaatacctgtcttcgccgaattgtctg
cctcgcagattctctgttagctaatatccttctgattctacgttcttctctttcagccta
gagattagtattagc--aagtaagttcaag-tgtcacaaaaaaaggaatatggtagacaa
aacttttggccttgtaataatcatatacctcacttaaattctgtcttgatcggccacaac
catttgatctactacaccttattagagtcgatgcaagaattggtttaggtgcttcaccat
tgatttcagatttaaccggagctttagttagttctttagttattggttgaacttcttctt
cttcctcttcttctttcactaatcgttcctgttttagaaacatcttttattatcatcaga
ttgttttaccaatagctc-actaattgtaacatgttattcacctaatcagtgcaatcact
atttctatctattcaaaatcgattatttggatctaaaacataaaagtttcacaattctaa
aaacagaatcaatgaaagtgaggttctttgaaaaaacagactaataaaaaaaatagggaa
agcgaagagacagaacctcagctagatccggagtaggtaacgtatcagagtcaggtggtt
tcaaaagcgagtcagaaggaggagactcagtcttgactcgcttcctcactcgtttccctt
tacttccccaactcgctgcagattcgaaaacctgctctcgcattatcgcaagctgcgcta
aatccgccaatgcctctgccgcctccatctccgtcatattcgccgccgcagtattctcct
ccccagaagaagaagaagacgacgagcaacaactcgatgatataggctcaaactccatca
acaaaccaaaaaaaattcaaaacccaaaagatttttccaacaaagaaaaaaaaaacgtaa
ccagaagagaaaaaNNNNNNNNNNNN--NNNgagagagagaaagaaactgtaacttctct
cgagaaagagagagagtgggaaaaaaattgccaaagaggagcccacagagggtgagagag
cgacacgtgtaatgccagctcatcgtctacaattggttgcttaagtatagcccatgtatc
tgtgaccgccacgtctcgctttttgttaccaagtcagcatactcggcacgtgcggagttg
attcgtgcgtgcgaggccgagaattgggaccgccgcgacctcagaactgggaagaggcgc
agagtttaagatttgcaaggtcggttttgagaggtgctcagatttcgacacgtgtggggg
tttcattggatatttacgtggcgacgtctgagccatgagattcagtggtgaataattacg
gctgaggtttttgggtgcatccaccaacacacaatcattttggttctagacctctttgtt
ggacatataaatgggccaggtaattggccggttaataacaactggcccgtcgcaatcata
gttgtgatagtgatttacggttttattagttggagagctcatgcatgatagataattgtc
acagtttatggccgcctagtctctagagcaagttttagaacattgccacattggtataga
tgttaacggatatagaaatgggcctagtaatgtatgataatggccacatccttgtgaaac
taaacgttgtcgcacatatatttcttgagaattatgcggtatgataagaggaataatcaa
gctaatgcattttgtttaagagattgggttaccgtttacatatatatgcattgaagatta
aataaatataatcagttacacataagtcgatttgggacctcttttggtatta---aacac
accacaacttaaaagaactttgtgcattcctccttttagaagtggattccccattccctg
aagaaagat-aacaaatcatatattaaggagggattatggaNNNNNNNNNNNNNNNNNNN
NNNNNNNNNNNNNNNNNNNNNNNNNNNNNNNNNNNNNNNNNNNNNNNNNNNNNNNNNNNN
NNNNNNNNNNNNNNNNNNNNNNNNNNNNNNNNNNNNNNNNNNNNNNNNNNNNNNNNNNNN
NNNNNNNNNNNNNNNNNNNNNNNNNNNNNNNNNNNNNNNNNNNNNNNNNNNNNNNNNNNN
NNNNNNNNNNNNNNNNNNNNNNNNNattaaagttacggga---tagtaaaagtgattttt
gtaccaaaaagattaaaaatattcaaaagaatcgtagacatacttggctttatcaccgaa
ccatccgtaaacggatttgaaggtggatgatacggtgtcaacggcttgtgggccgccgtg
ttcattgaatgcatcggtgacactcgtcatggcggagtctaccctctgcccaaccgttgg
ttgttcctcggccaagatatccaccgagtttatcgagacaagtagcattaccgacaacag
cacggccaccgatattttcgccatcctatctccggcaaacttttttgcttcttcttcttt
tattggtttataaaaacaagaatgatttaataaNNNNNNNNNNNNNNNNNNNNNNNNtta
agcttgtaagaaacaaaagtctatttgtttacgtacgtg-tttttcgtgtttcgtttggt
ttaatttaaagttccttatttatatgtgaaggagatttaaaatttggttttatctactgg
tggaacgatccaacgttggtggcggttacgccgaaaatagtacgacgtgagatggcttta
gtttcatgccagttccaaattaagcaacagttttatggtttacgatttcatttttttttg
gggtccatatagtgaattggtgatattcgtttcttttaNNNNNNNNNNNNNNNNNNNNNN
NNNNNNNNNNNNNaaaacgttataaatgtatgcaattacatgtgatgtttaagctttagt
ttattttataaacaaaagtgattgttaaaatatttatcaaagctctagatcgagatgcta
accagctgatgattggttggaggattttgcaggggaatattcaagtctttgcatttggga
cttcaatcatggtacaatgtatacgtttttaatggtaaaaatactctcattttcagcaag
ttttggaaattgagattacgaaatggaaatcagttgttttactaggtggaataNNNNNNN
NNNNNNNNNNNNNNNNNNNNNNNNNNNNNNNNNNNNNNNNNNNNN-NNNNNNNNNNNNNN
NNNNNNNNNNNNNNNNNNNNNNNNNNNNNNNNNNNNNNNNNNNNNNNNNatgatttgttg
tgaaataagattaaacagagcaaataagaagcacaatggaaagggaatgatacactcatc
agtataagaaagaagaaaacatatccctttgaatcctt-agacatatagcaatcttcaca
tcatgtagcagcttcactggattctcatattcttcaataacctgtc-aaaaacaatagat
taattaatataacttgacactaaNNNNNNNNNNNNNNNNNNNNNNNNNNNNNNNNNNNNc
agaatcacttttgcatagatatataccgttatatctactcatattcgaataatatagaat
tagctagatatatacatatataacattatatcattcatataagattcaaaagttgaggac
aatgtgcatgtgatggtgcgcaaacaggattagatttcatgtgactcctttccttttaat
gagaatgccggaaatagaagggatggtgcgtgtggttgcatgtttcttattattatacct
atattattattgttatatagtccaacgttcatcactagttttaatatactactaccaaaa
gaactcatttatataatcagattttgaaattatttgaactaaacatatg-ttctactaaa
tcactatagaaatcacaaaaacgaccacaaactctaaaagatttggtaaggacaaaaaga
tttcacctcaaatcaaaatcattgattcctctagatttacttccaacatcgacggttttg
tatttaggcaaaggtactaagtcttgttcgatgttcatgagatcttcaacgaggatgtcg
tagtgacgtttaacttcctctgcagatttacttccaactgctttagcgacgttttgccaa
cggtcgggagtgtctttatcgtaaacggctaaagccctctcgaacatcttgttttgctta
gacgtccaagaagagctcgagctcatagaactagaggccattttatttaaattcttttgg
gaatatatgagatatatatagggaaacaagaaaagagaaagaaaagggatcgatactaag
ttacgaatacaaacgaatgccaaaataggctccttatatggaggaaaagagagttgagag
attccgcaagttgtagtatttatccaata-tttttttagtttgtataccaaaataaagag
ttatagttctttttatgggtctacattttttaaggtccatacgggttttgagagaacagt
gtcgtattgtatgaagaatgtcgagaagtcaaccgttaattaacgctcatatgtgttctt
atgaagtttaaaattagtaacctctttaaNNNatagggtttaagcgtttaatggttattt
gttgagccctatgacttgcaaggtacgtagtagaatcatctttggttttaacataataac
gtaaaggaatcattaaaaactcaaaagaaaagttaaagacattggtattcatagaaaaaa
agagtggacaaacaagatcccgtcttttatactccaatgaatcagattcaccttagctat
aatgtaagtacgtacaaagttgtgctaagacgatgaattatgatagtttattcacatacg
aaatagtttttgttaaactggtaaaatggttttatataatcatcgtttgatatgaaaaga
aaaagaaaattccttaatatcgaattaatggattcgatatgtcatctcctgtactaaact
tcatagagatttttcataacttttatttgttattaacttattatcgattaatatacaatg
ataataataatttgaaggagatgggatcgatactcttgggcactttgttttaattctaat
aacttatcccgtgtgatggagaaaagtaaatttggacgacaaccattttgataagagcca
cttaaatttagctgaaaaaagaataataccataagagatattatcgtcttcttttgggat
aaaattccaatatccctatctctgcattgattctcattcatagttgtacatttttatcca
atcctttcttgttttatgaaaatgaatttattttaataattacaagttctaacaaattat
atg-tttttttgtcaaaaatatagtaaagtgtatgtttcattatttctttttcttaacag
aaattctatatgtatgattgattctgataattatacaagaatttggagattcagtgtggt
ctcatagcataataatgtctttttgcaccattcgtctatggtgcagcaaaaacaccacat
aacgtttattgtgaaaagttttaagacacgttgtactacaatctcttccaatataagtta
gaagattacacgactcatctaaattatgtggtttttactccatattgactagagtgagag
tgatgaccacaccattcaccatatcctactctctataggtttttgttagctatgagagaa
atagtttcggtcactatggcaaatttaatcccgacatgaatgaattatgatgttttggtg
aaggacatttttgagaacaactaattgagtcttcatagataatacatgatccgagtttgg
atattggatgcacgagtttttgatgtagtcacctttgttatcactcattcttactcaagt
actaggtaatttgtttttagtttttagtattagttactagttagaccattttattttgtg
tggattgtatattactatatttgtatgtatcatttttgtgcttactatatcaaagaattg
ccatgattacc-gcaactatacgaaacctttatctacttctgacttagaaacactagtta
caatttggaaagaacgcaaacttatttagaaaaatgcactcacgccgcctaactttgaca
tacagtaaaacctctataaattaataatatttggaccaataaaatttattaatttagaga
ggtattaatttatcgataaataaataaaattgtacaaattttgtaaattcttacaaaaat
tcgatataaaatatag-tttttttccctataatcaatagtatttctaaaaccaattacaa
gtagaaaacaattattaagtttgaaaaacaatacaatttttttcgatattgtaaaatatt
agaattgaacactacaaaaaattaacaaaaattgaagaaaaacattactacactcatatt
ttacatatgatatttNNNNNNNNNNNNNNNNNNNNNNNNNNNNNNNNNNNNNNNNNNNNN
NNN-NNNNNNNNNNNNNNNNNNNNNNNNNNNNNNNNNNNNNNNNNNNNNNNNNNNNNNNN
NNNNNNNNNNNNNNNNNNNNNNNNNNNNNNNNNNNNNNNNNNNNNNNNNNNNNNNNNNNN
NNNNNNNNNNNNNNNNNNNNNNNNNNNNNNNNNNNNNNNNNNNNNNNNNNNNNNNNNNNN
NNNNNNNNN-NNNNNNNNNNNNNNNNNNaatttatagaagttttgctgtatatg-tttgg
cttatgatgtgtaatttgtttgaaatNNNNNNNNNNNNNN-NNNNNNNNNNNNNNNNNNN
NNNNNNagaaactttagaatgtataagaatgatttaagtattatttctaaacttgagggt
tctttttgaaaattacaaataaacggcaagccaaccctaattcgagtcccatttctgtga
tcttgacctcttcctttctcactcaatttctgagctaaagttagggttttgccgagattt
atcgtccttctgttaaactcttcggagaaagatgaaatctttcctcctctctagacaagc
gatccaccgtatttcactattatcttcaaaaaccccaactttctgcagaaacttctccgc
cattacatccaccatttctcactctgatcgtcatctaagaagctacgacgaacaaacccc
attccaaaatgtcgaaatccctaggcccatttcatcattcaatcgatatttccactttac
tcgcgagtcccgactcagtgaatccagtgccgccattgacgactcaaatgaccaagagga
agatgacgaagatggaacaacaaacgagttcctctcacgattcgtttggataatgcgtgg
gaaagtctcagaagcttacccagattgtgacaagaagatgattgatggtatgcttctgct
tattgttgagaaagtcgtggaagaaatcgaaagaggtggattcaataaagttggatcagc
tccaccttcaccgtcatcggagtttagcgatgatctatgggctactatctgggaagttag
taatacagtgttgaaagatatggagaaagagaggaagaaggagaagatgaagcaatacgt
tcaatctcctgaagtgatggagatgtgtaggtttgctggagagattggtattcgtggtga
tttgcttagagaacttagatttaaatgggcaagagagaaaatggacgacgctgagtttta
tgagagtttggaacagcaacgtgatttggataattcgattagggaatctgaaactgtgga
tggagaagtagaagaagaagggtttgttccttctgatgaagttgaatctaggagtatctc
ccttcctaaacgaaaggggaagttgaagtacaagatctacgggcttgagttgtcggatcc
gaaatgggttgaaatggctgataaaattcatgaagctgaggaagaggctgattggagaga
gcctaaacctgtaactggaaagtgcaaattggttatggagaagcttgagtctttgcagga
gggagatgatccttcagggttgcttgctgaatgggctgagttattggagcctaaccgtgt
ggattggattgctttaattaatcagttgcgagaaggaaacactcatgcatacttaaaggt
tagactttagtttcaatcattaaaatgacttccgctagattgttcttctgaaattcataa
tcaaatcaaactttgatgcatatttgttttgttgtattggcctacttctatagtgttggt
tcttgactgatttccccaattgttcgatttaagcttttttgctaattggattgctatgga
ggtcatttgatggggtggaagttctgtggtttgatttcgttacttcttttaatgggattc
ttgttgttgttttatttgttactctaggtagtttgttcaatcaagatggtggtacttgta
tgcatatgtctaacatgggtttggaagagatgatttctaatcaattggtactggttttga
tgtttcaacaggtggcagagggtgtcctggatgaaaaatcgttcaacgctagcatctcgg
actactcaaaactcatccatatccatgctaaagagaatcacattgaagatgttgagagga
ttctaaagaaaatgtctcaaaatgggatctttccagacattttaaccgccactgcgttgg
ttcatatgtacagtaaatcaggcaactttgagcgagcaacagaggcatttgaaaacttga
agagctatgggttacggccagacgagaagatctacgaagccatgatcctgggctatgtaa
acgctggcaagcctaaactaggtgagaggttgatgaaagagatgcaagcaaaggagttga
aagcctcagaagaagtttacatggctctgcttcgagcttatgcacaaatgggagatgcca
atggagctgcggggatttcttcttcaatgcagtatgcatcagacggtccactgagctttg
aagcatatagtttatttgtggaagcatatgggaaagcaggtcaggtggataaagcgaaaa
gtaactttgatgaaatgagaaagcttggccacaaacccgatgacaagtgcattgcaaatt
tggtccgagcttataagggagagaactcattagataaggcactgagacttttgttgcagc
tggagaaagatgggattgaaattggtgtgatcacttacaccgttcttgttgattggatgg
ctaatcttgggcttatcgaggaagctgagcagcttctggttaagatctctcagttaggag
aagctccaccatttgaactccaggtgagcttgtgctgtatgtattcgggtgtgaggaatg
agaagaagactcttcaagctcttggggttttggaagctaagagagatcaaatgggaccta
acgagtttgacaaagttataagtgcgttgaaaaggggtgggtttgaaaaagatgcgagaa
gaatgtacaagtatatggaagctcgaaagtttttaccttcacagagattgcagatggata
tggttgcaccacctcgagcttttgggtctggatctggtagagtgagacgatttaactcgt
aagtggaaaaatcttttgaaacttattcaccatcgtgtgttcaatgttctgagccaactc
acattacgagtttccattgattaaactgtagttgtgttctgtaataatcttgttccttgg
aattttggaatctatttactgcttctttttagctatgagatttttcttataatccatttc
caagaagaactcttttctgaaatcaactttctatttggtttctcaacattttccttcgtt
tcttccatctgaatgtatttttcatggaaacgatcagtttcatttcgtgtccgaaaagtt
attatgtttcctctttcatagagaaacatataaataccataggttctctcttttgaacat
tctcctctcggatt----caattttgccaattattgacaaaatcgcctaaaccgatcaca
gtgtaggccgggacaagattgatttttattaggaaaattaaacggatacttgaatttaat
ttcttttgttaactaactttgtttctttgtgatctcaatttccttttgacgtatacctca
actttgtaaaaagcgaacatacaatttctt---ttatcaagtagatataacttcaagaaa
ttcgaagagataatgtacatgtgtgaattgtgatgtgtctgccacgcatcgtacacgtgt
cgctgtcagcaatgaaaaagtcagaacaatccattaacgagctaagacaaaaacaaaaag
tgttgaatccagttgtttatgcaagttaagccgactaatttagtattgttatgcagctaa
atctgttttggatcgaagtgtccatcttaaacaattttccaaggttatctcctcgttacg
tttgatatcgatcgttccacctcaaagacaaaacttcggcatcatcttttgtcatgtttt
agtttgtatccttgtataactgtattgctttcaagaaatttcatatttcgttgtctatct
aaaactttggaatcaggaccaaacgaaataaaatgggatccaaaactacagatgaattta
ctgtactaaaaataataatcgtagtcgtcgtaggagacaagataaggctggaaagttaat
atcttctctgtctatagattttaataatttaatcaattccactacttaaatcagtgggct
attaccggagttttccaaagccaaatcatgggatttagttttctcaagttatacgaactt
ggaccgaatagccaagtaaatatataatattaataaactaaacacaaatttaatatcttt
gggggataagaattatctagatgacttgcatactttgcatggagcactatatatagaaga
atgttaacacatgatcctaccgacattaatg--tttactaatcagaaaatcaaaaggaca
attggaaaagattaatagcaaatgggttctttaatgtcaggatgggactctcgagtaagg
gatcccaaatcaggtaactaatatcatcatgtatattatattttggattaatattcatgc
atgtatgagattatattgtatgtttgattatacaatagaaactaaaagatgatttttaac
ataaattcagtgagaaggtgcaagtcgctcacaagagaagaaatcgacactttttggaaa
acgaagaagaagaatgaagaagaagaacatgttcaagccttttccaagttggtaactcag
gttaaaaccaaactttaaatttatttatttcttatttcccaaggaaagagacaatatttc
tactatcagtgatcttagtgaaaatcagagttcgactttaaaatttaccaaaaattatta
aaatgatctaaaaaaggctttgaaattgtttgcaggaaggtgcacaaagccaagcgaaag
agaagaagagtgtagatgatctttttgagaaccaaagcaagagtagtggatggtaatttt
tttttt-gtgcaaaaaccaatctcgtaactaagttctttaagagatatttgaaatgataa
actgatgtggttggtcaggtggagaaaaacctactgggcgttcttgaatgagccgaggga
ggaagagggtcgaccgaacaactacgtgtcgcaattcaaagttgctcacatcgccaaaat
tgcgggctcgtaatgacgctataatcaccggctaatcacatatatatctcgtgtgaaatg
cgattagtcgtctgccgttgtggtttaatcaccggctaatcacatatatagtatgttggc
cgtgttagtatgtgaatgtgtgagtagagcatgtaacaaagggtgtacgattttaatgta
agaatgtgttttactttatatgtgtcatgtatgta-tttttttggttgtgtgagggtgta
atttacttttcaatggatcttcttaagtcttttccttgatgaaatagcgtgtgcttatga
attacgggagtcttgtgcatgat-aaaaaaacaaagatcaataataggtgatcatgaaga
cttttctgtttgttgtttccaaataacatttttacgccattcataacatttgtctaatct
ttatttatttttcattttaggaaagattgtctaaaattttgttcatatgtaatcttacgt
atacattgataatacatttcatccaatttttacaatatatgtactcacttacaaatttca
ta---tagtttacaaatttttataagacacgaagaacaaatatatgtaaactaaatcaca
atagtagtggagcatatatagtagagcaaatttgttggatatgttaaaaggctattatat
gtatttaggtagattgttagtaacttattttgaattcttttttagaaattgtggtag-tt
tcttaattttccctactaattatgtgatttttaatatataaaaataaaaaagttttgttt
tgcagtttctggatttatttgtgatatcc--tataatgatataattatgcaatgtcacca
aaaccaaaaccaaactctaaaagtgaatcatcaatgtgaatgc-aatagctgtcacactc
tgtgtctgtgggtcacaaaagggtactttggtaattatataactcggggccgttcggttc
ccaccgaac-gaaaatataaaaccgatcaatctgagacggttgattactctcacttcaga
cttctcttcaacgaaactagccagagagatgacgagcaagattctagttatcggagctac
aggtctcatcggaaaagtcctcgtagaggaaagcgccaagtctggccacgccactttcgc
tctggttagagaagcctctctctccgatcccgttaaggcccaactcgttgagagattcaa
agatctcggcgttaccatactctacgtacgtagtaatcctcttctcatgcttgtgcatgt
cttattctaaccttaccttctcaaacactgtatccaatctttaagatcttaattaagtcc
cgtttcatcttttaagcatttatggaaacttattcaattactagtagtagttaagttggc
ttgatttttgattatatgtgattttagatgaattttcaaaaaaatgttaggaaaagatat
tttaaattgttggaattatttacaaaaagtagttactaacttttaaagtttttttttacc
aaatcatcacgtgaataatggtagattttactaattaatgacgacagggaagtttaagtg
ataaagagagcttagtgaaggcgattaaa-aagtcgatgtcgtgatatcagctgttggtc
ggtttcaaactgaaattcttaatcaaaccaatatcatcgatgccatcaaagaatctggaa
atgttaaggtccgttttcaggcacatcctttctaacaggctctacaagaagatctcacta
atattttctgatctgtctgtaactaatctttttcacatagagattcttaccgtcggaatt
tggtaatgacgtggatcgtacggtagccattgagccaacgctatcagagttcatcactaa
agctcagataaggcgtgccattgaagctgcaaagataccttatacgtatgtcgtctcagg
ttgctttgcaggtctttttgttccttgtttgggtcaatgccacttgcgactcagatctcc
tcctagagacaaagtttcaatctatgatactggcaatggcaaaggttgtgatgtccctta
ccatcatcagatacttgtgcaaaatttgcagttgtggttaaagtctgtgattctttcctt
tttgttgtagccattgtcaacactgaagaagacatcgttgcatatacattgaaagctgtt
gatgatccgagaacacttaacaagattctctacattcacccgcccaataacattgtatcg
cagaacgatatggttggtttgtgggaggaaaagatcggtaagactctcgaaaagacttat
gtttcagaggaagaactcctcaaaaccatccaaggtgatcatttaaaaccataaaaacag
tttttgatatccaatattcatcagtccaaagtactaaagtcttgtttttatgtttggtct
ttacatgcatttgcagagagtaagcctccaatggattttttggtgggtctgatccataca
atccttgtgaagagtgactttacctccttcactatagatccttcttttggagttgaggct
tccgagctttaccctgaagtcaagtacactagtgttgatgagtttcttaaccggtttatc
tgaaaaaaacttcgtccattattttgtgtgtgtagctactgttaattcgagtttcgatat
ggacgcaaatcttatttcaagctagtctccttatttgatagatacaaatacataacataa
aaggtcaaagtacattatttgactgatataagaaagagaccttgaacagcattacaacac
caacaatctcataacggtgcatagtttcaagggttgaccttgggagcccatccagagatc
acatacttttcatcggtcttagttttctcaaaagagtcgagcgagaacagagtcttcatg
tagttatggacatggggaaagctctcagggacagaccagcttttgaaatggccaagagca
acttgaaggtggtaaagctttggtgctaagctaagatccaccgcggaaactctttccccg
gcgataaaaggaccatcgtgactcttgagatggttctccaaagcttctagctcaacaaga
aaggtatgctaagattcatcattggatctttgctcttcaagaaagtcccgaaagtaccga
aaatgttggagccaacagaggcaaattcagcaggagtcttgagaggtggatcaggatact
tctcctcgaggataccaacggtggcgtcggaatcagtcacccacttgtcgtcgatcttaa
gcactggtactttcccttgaggactaatgtcccagaacatctcgtgtgatggagaagagc
aaatttggacgacaagcattttgataagagccacttcaaatttgctgaaaaaagaataat
accatattacccatcaaatccaatccaatggacagacaaaggacgaatactcttgacact
caaatcaaagttacagcaacaaagtagtagcaacaaaatagtaactcattacatgagtag
tacatataattgacaaaaaataaaaatgtagctacagcaccaaagctctgaccactgccc
cgtttaataccaaaagtgaaagcctaactttcccatttattcttttcttttcattttcaa
ctttcaactacacaat--gtatgaaaacgacaaggaggatgaaatcgacacagcgttctc
ttgaccattaacaaaatgtaggccagtctaaaaaaacagagcatttgatgtccaaaatga
ttttacaatcttcacagctcataagatttgtatatttatcaaatgcttgcttccagtaat
agtaacaagatttttttttaaaattataaattttgattcttcttcctatcaaaaaacttt
tacccataatatattgagaaatggattattctatattctagatccatatgcagatatcta
tattattaaaaagaaagtttaaactttaacgaaagaagaggtaccaattgaggagaattt
tttttttataagttacatattatgaagacaaacaatttatacatatcttattcttaaaaa
taataaattttatgtttacatgttatttttgagacgaagcaaccaatcaacaatgaattt
gttgtaaatcaacttcagataaatcactagcaagcgcaatttgttgtaaatcaacttcag
ataaatgcgggtaccatgcggacctcttttttgaaacattttagagaacaaaatctctca
aaatacttcaaaatggatgggaattgacaacgtgaatgacaaccactacatattggtcga
gtcatacgattattaagaaacacaactggggatgactcatcttcacctctcgttttcatc
catgtgaagtctccgagggtacatttgatatgaaaagtaatagcac-aatgatcacatgt
ataaaaccatttctttggatttaattcttcttcgcatacctcgcaccagtacggctcact
cgttttttctccgtagc
>Ag-0
catttttacttagatctgatgttatctgatgatttagctgttgaatctgaagatttggat
ttgaaattggtcaaattgggattttcttggctacgaattcgaggtttttagctgaggaag
ctcagttttattctaaaattggatcgagattccttgcggagaaagtgacctttagggttc
ttcttactaatttgagaaccgaattagctttactttcacttggttactatatttagatct
ctcctttagcttttgattgattgtgacattgtgatgtttttggtattgttctatgagcaa
cagggacacaagcctctacctggtgacatggctggatcatcttctcgagcaactccttac
tcttcccataaccaaagtcctctttcttccacttttgatagccccatcttatcttaccaa
gtcagtccttcctcttcttcattcccgagtccttctcgagttggtgatccacacaatatc
tccacaatcttccctttcctcaggaatggtggtattccttcatcgcttcctccacttaga
atctcaaacagtgctcctgtcactccaccagtgtcatccccaacttctagaaactccaaa
ccattgcctacttgggaatcttttaccaaacaatccatgtccatggctgctaaacagtca
atgacttctttgaactacccgttttatgcggtgtctgcacctgccagtcctactcatcat
cgccagttccatgctccggctactatacctgaatgtgatgagtctgactcttccactgtt
gattctggtcattggataagctttcaaaagtttgcacaacaacagccattctctgcctct
atggtgccaacctcgcctaccttcaatctcgtgaaacctgcaccacagcaattgtctcca
aacacagcagcaatccaagagattggtcaaagctccgagtttaagtttgagaacagccaa
gttaagccatgggaaggggagaggatccatgatgtggctatggaggatctagagctcacg
cttggaaatggtaaagctcatagttgagatgaagtatacatgaacctgttatgtcatgtc
ggaaggaaggattggagaatgagaattagtgtgttgttcattcagttcatggttttggtt
cttgttctagaatcgatattcattgtaccagtgagtttgtttcacaacgcattatttgta
gatagaatgtttaagatgtatgtttctattatcattccttttaggtcttgaaaacattac
aaatatattacatgattaagtggcttgaaatgtaaattatatatcggatgatgaaacaga
gaaaaacaagtgaggctaaaacaaagacttgggatgtaataacaagatcagagaggttaa
gaaagaaaaaaaagacttgcgattttagccataagatacacaaaaattcataatacaaag
aggaaagtagaaggcatgaagcagtaaacattggaaaagggagaaatatattagaatcac
aaatgtcaagaaactcggaaagttttttttagcctatctgcttttcaggtgaatcattca
gaaccatcggggaagctatcaagcgcgtcttgcttaccgttaacgtagaactcaacgacg
gcttgcattctattgagcttatctggatggtaattcacatgaacaatcactggtttcact
ttcttcttcagttcatgattctttcttacagtcttgaaaaggaccttactgttcataaac
tcatacatatccatgactctcttggatgcatgtagcgcagtgtactcaggacgtgaagga
taaaacagttcctcgttgaaaaccgcttggtcccacactttagccttagagagtctatct
gccacgcgatcaagcagctcgattgatggaattgtaggccttaaatagaaaaacccggaa
ttgaaaacccatatcctcatagtgtgagcataccgagcccatcccatggctggttcatca
aacacatcattgaacccataagccgtatgattgtcatggccatcactcattgactccaca
tcagagtctctgtatagatgactaaatgggttctgcaagaagacaatgtccacatccgag
agaagaacaccataaccgagttgcaagaactctcttaacacacggaatttcaatccagag
acagcatggttacctccagttttcccaacagtatccacgtccttgtctggatctctcttg
taatacgcaacatcgttctctttacataaattctctatgtaatcgtccaaagcaacaacc
agatagtttgttatacccactctcttaatgctagcaatctgaacctccaacattgctttc
acatttgcgtttgcaagagctacaattacctctttatcaacagcaatctcctctagaatc
tttgccaatcttgggtttatagattcatcaggaagaatagttggattagttctcagactc
ttgacagttccaaaaggaccagccttgatctgtgttcccaatgctagaacctgttttctt
gcattgtctgatccttgctccgttaagcgtagcttctctgttaactctctgacctgcttc
tttaactctgcattcttctctgagagagttacaaagtctgattttagcattttcactcgt
tctggcgattcacaagctgatgatccaacctagacaaagcaagtgtggaatttataaacc
actcaactaaattccaaattaagatacaaaatccagtaatcaatcaaaccagtatcatga
taaacttcaccctaatctccaactaacacatcaccaagaagaatttctatgtttagacac
taaccacttaataacacctataatggcagagtcaaacatcaatctatgtaaaactcgatc
acagaaccacaaaaattagagctttagaggtttatgtagtacctggttgcttgatttcga
aagatgttcgcttgctttgagagatgagcttgagttgaagaacccgtaagggaacagaac
ggcgcacacgcaaccgataaagataccgatgaggatggcgatcgcaattcgagatccacg
gagttgttggcttctatctctacgacccgccatggccgttgacttttctcttccttatag
cgaaatcagaagccaaagacccagaagctcaaaatgaaaaaggactcctttttgatcacc
tagttgaagaaagttttgttaatgtggtggatcagagttaaac-cctagaaatgttctgt
ttttcttcggaggtctcgggtcatacctgccggcttttgaagttgttgagagaaagagag
agcttgtgtgtttggcttcgtctccgaagacgacgacgatgaatcaaagctcgaaagtaa
tgttcctctacttcacacgatgtagagtcctttctgaaattctttagttgaagatgaagt
cttaaccgttagatgacatgactatttcgctgactcatctgacggtcaacataacacatt
ataaatcgagattaaggagaaaaattaaactcaattatttacccacttgctagcacgatc
acatgagacatgatagaccaaaacacatcttgactatgattgagattaagttgttttagc
tgtcaaacaattattctttgaccagagtttttgtattcgaaaatttcaagagac-ttgcg
tttatataaagttaaaaaccgaacgaggaataataaaaccctttagcgtttatataaagt
tacaaagattacaatttttgaagtaagtggtgattaacgtgccagaatttgcaagtaatc
caaagattctaactttcgttatccaaaactttgttgttaccaaacaaatgatctcttcta
ttaccaaacccgtttgaatcaagacccgagccaccacagcgataattgttatgatcctgt
gcggttgttctatagtttccatcaaccggagctcttgaactcgggtcgttagctccaact
gaccggtatgagccaccagcgtaccttctccgtagatccatgaggtcatcgtttcttctt
gaaggttcagtaaatgttggctctttcgccgaactgttttgtgcgccggtcggggtaaaa
ggatcatctggtccccatgcagtgagcgattctttcttcttggcaaagaaatgccaagcc
ccgaatagaaatagtatgaagaagaacacaggactgctccaaagcattgtgttgaagtct
cctttgagagttggcagcttcgatttgtaaacagcgaaatatccgttttctaaaccgatc
acaagaaggttttccctgtcgctagctattaacggcctagtctttactactgtggtggtt
cttgaagatgattcgcgatggctcaagaacgcggatctgatctcttctaatcccgctgag
aacaaaagccgaggacccgcagtacgaacataatgctgagtcgatacattgaaagcgaaa
accttttcttcgttgataactagaagatagcctttgattgattgtaaagctactggctcc
tccatttgaaacttcttcttggatctaaccctacatttgaagttcattatatctccatga
agcaatacgtgaatgatctcgccctcggatgtgaatccataagctttagaccgttccgca
gcatcaaaaacataagttctggcaagcgaatggttcagtccttcacactcagtttctctt
atcttcatgcttcttaagtccaaggaaccagcaccagactcagtaagaaacaacaatctc
tgcttcaagaacacgagcggtctactcgatggaataaccgacccataaaccgtcctgttc
tcagttaaaaccgtgagcttcccgcttaaatcagtcgccaatatatacctaacacgaccc
acatgatgcacttccaacaaagtcacaggatcagctgaatcatccacatcaaacttccca
acacgttccatagaaaccgaattcgagttccaatcttcgccattcgatccctcgtgaatc
cgatgcaacaacaccgcaccgttctgatgacccgtaaccacgaaactcgagttcttaaac
acagatgaatacgaaaccatagcagtaaccggagaatcaacagtggtgaaaaactcaatc
aaaacatcaccatttctcaagaacacataaactctacctttagaatcaccaattgcaaag
tacttgcttgaaccttcgaaatctctaaacggcaacacattgatacaagtcgcatcggaa
ttgagtttcacagctgatgtaaactgaaacctctccgaccaaaacggactgtatttagtc
actgaaaacgccttagcccttcctctctctttctcttctccgatgtcatcatcaactgag
atctcgttcttctcctttaatggagttgcagataacttagcatctagattagcgactaat
tccgtcagattcttaacgagttcctctaaattatgcaatagaacagcttctcgattggtt
tcgctaacagacacagcaacatcggtagaaacatcttcgataaccggagactcggtggca
tacaacggcgaaatgaaaagcagagtgaaggagaataaaagggagaaacagataaagaag
gacttgccgtttagaggatccgccattacagtaatgggaaaagttaaagcagaaagcttt
cttctttttcttctcccgtatctgaatcagtacgtaaccgccatttctgcagatctgtag
gagatgaagattttaggatctggaaagagaagaaagatctgtcctgttgaagtctaaaaa
ctcagatttttatgggtgaagtaagaaatttgataaagcgtcaaaatttgagatctttgt
gtccggaatttgctccagtcgtcttcgggccacggtgaagagttgtcttaagatatttta
aggaatatcttttaacattaataattttaacttgttttgaaatatttttctttctattaa
acaattgctaatggatgtcatgactcaagactagcatagttgatatttgatatccagacg
g-aaaaaaaaaacgcataaatcagctggatcaaagaaatacctttttggtgaatacataa
gttttttttccgcagaccacttaggcacttatgatggcctaacatagaaactacacatgc
tgatcagtgatcaaagacaagatccatagattctccacgtgaagtttcttggccacagtg
aagcaacgccctcgattattcaaaacacattgtcccaatgcttatacattgacaaagtcc
actatgatccccaaatttggaggccaaacaaaattgattatcactgtttgttgtgttaag
tttcccaaaaaagagaaatgtgaatgaagagaatgagaattgtttgaatagccaaggaga
ctgcctgacgaccaaccaactctaagactatcgatcgagtgagtctttgatatatatggt
ctaaaacgcaggcaagtcatccttggctaccacacaagttctcattcttcatgtcaccat
tttctcttatatgatttatgtatttatgaagaggttgttgatgagtatcccacaagacta
ctatgtgtgttatataggcatgaccatacgaagatggagtggacacaataagtttgactc
aacatgtgttcatggccttggaatatgttcttaaagatttggatatggtcttagtatcaa
acacacttggtgaaccttattacaataatatttgtatttagtctttatgtatattactgt
taatttttagttagaagaatgttttcttattttatttcgttgtaagagacgtaagcttca
atttttctttaaaaaatgtaataaccttcgtgtgttattgaagtttctctaatttttggt
agaatgcatgaaattaaattcaaaactcatatattttcgggtattcttaagaccgacata
ctagcatatcacacattaatatactaaattgttatttttttctactcttcttccacaagt
tttttttaatcactcaaatggcacgaaatatgctttgaaacctaatcatctctatcgggt
caatacccttttcttactagttgactactagtgtttgggaccatataggaaagaacattt
ataaaagtcatgatgccatatgaatttgtgtagtaaacatggaatatattgagctttttg
tggatatatttatatgaaaatataacttctggaatgattcttttatctatccacgagaga
tgttgggaacgaaagctgctgcccatttatataggataatgttttttccctctccgactt
ttgcatatagggcattatggcttatctgagtaatacgagaacaacaagttagcaacacca
tcggtcaattatttagctactacactatttacaccggtaaaaggatgttgtttttgtggt
atagtagagtctttataggtatagtcactatgaatgttgcagtcgtctagttgttttacc
gcactgattgagataaatcgatcgattattgttgtacacatacgtcaatcaggagagatt
caaatgtttaatgggtgacaagtctatacttgtcccatgaaatccaattaccaaagattg
atagtccaaaaagtactaaacaaaacccaaaaggtcgatgatatacacttgatggtttta
gtaatcgaatattcgtgctcagtccagaccgaaccttttacatatggacgacgattctct
atggatttgttttagccacatgcttataacaatattcgcacatttgagggtttgagccaa
tgttgggtcaaacatgttgggctctttaaactccttatctgcccaaacatgttgggctga
accttttctgagtaactctagcccgttaggtcattataattatagaaaaataaaaagcaa
gcccactataaactaaaccctagtccgtcatctcttcgctatataaactctttagacaat
ccagcatccaaaacctcctagatcgctcatagttctcctagatcgctcatagttctttca
tcaatttgttcggaagtgattgctttatgtttatcattgttttgtacttgatagatttta
agaaattaggggtttatgattggcaaatgatgagtagaatcttatcctacacacagatgt
atcagtgttgactaccaatctctgcttattatctgatgccatattctaaaccctgttttc
aaaagtttttacagttaatccgttcgttttcaattttgttccagcgtttttttt--a-aa
aaaggatcttctgggtaaatgttggtttt-taaaataagttcttaattgtaattctcttt
ttattcctgtgaatatgagaagaaaattagaacaacctaatgaagaaacaatgatgagat
agttgcagacgggcggtctgaaattgatgtcgtgttgattgtctgccataagctacataa
gcattctctgagtttctcattcattcgtgaacacatctgttatgtcttaaactgttgaga
ttgtaatgaaccagtgaattagttaactatacaaagagtagacacatacatctttggaca
ggtgtaacctcttttaatatgaagaacggctacattgaaaaggatgaactgaagtaaccg
taagccaaaacatccaatgataataagacttttgttctggttattaattagtcttataat
caataattctacagttctttaattttcgtttccaagttccaaagttttaaatcattagac
tttggtcagactataaaacgtgttcaaggcttgtgtttgtcttttatataaacgtaaaga
ctgtttggacatgaagacttatttatccaccgtctggattatctacacacctaaaaaaat
gatagcaatcgcagccataataagagagaacgcgttagtaaaagtcaacacgaagtcaac
tcctttgtggcttttagcccatcccacttggcgctatttaagtaaaatcccagtattacc
aacttcaaaaaagtctctctttcacattgatcctgtgttttatcaaaccgaattttgatt
cagagatcagctcaaaaatgaagtttgatgaatcgaaaacgctcttaccggtgagaaaac
ctgtaaatggcaaccgcaaaaccgctggttacaagctttgggttctaatcgctgttctac
tcttggcctttggttctatgttaaccggttccgtctctctcaaaggaatcggtttgttcc
attctgctgacggcgttaacgcattctctttcggcgatgatctcgacgttctggtacgaa
tttattcataaattattattgatttttgttttcttccaaaattggtctttcaaaattttg
agaaattttaaaaattctgacaggaaattgaagagagagagaaagtggtgagacagatgt
gggatgtgtacggacgctccggtggcgttaaggttcctcggttctggcgagaagctttcg
aagcggcgtatgagtttctcatcagtgattccgccgtcgttcgaaacgcagccgtttccg
atatcgcaaagttgtctcttgttcgttttgttaagtcagagtctacttcggcccagccca
atcttcattgacttgtgaagcccatgagaatcacataagattttaattgtatataggatt
aaatattagataccgaatatgtagccttaataatgtattgagaaaataaagaaatgaaaa
agcctgaattgcttcgttcaacataattgacaaccaaattgtgttctctgtctatttgaa
attatttaatttctgagtttaattgcattgtttatccaagataaatatcaaatagttaac
caaaatcccattctggtaacttatatacattaggatcccataaNNNN-NNNNNNNNNNNN
NNNNNNNNNNNNNNN-NNNNNNNNNNNNNNNNNNNNNNNNNNNNNNNNNNNNNNNNNNNN
NNNNNNNNatcaaagaaaaaagttcgtacaattttttttggtgaatataattctacattt
atcatacgctttaaaactagtattacacttgcaaatcagtttaataaactatttacatca
cctatatatgctttgaacgttttatcaacctttttgtctctaatgaattgattctaccaa
aataattacggctagacattcaaaattaacgtctagtataagtaagaaaacaggtaagcg
atcactcacactatcctccaaatccttatagacaacgaaatcgaaatcgcatgagagcct
ttgtgttgcttctttaagacaaacttgaattaccgagagtctacccctatattcaaattt
atttagtctccaaaatcggatttaaaaactgagatattttacttattgtg-ttgttatct
a-tttttatatgattgacatttgcacatgtttttttatttgaNNNNNNNNNNNNNNNNNN
NNNNNNNNNNNNNNNNNNNNNNNNNNNNNNNNNNNNNNNNNNNNNNNNNNNNNNNNNNNN
NNNNNNNNNNNNNNNNNNNNNNNNNNNNNNNNNNNNNNNNNNNctgatattttaaggtgg
ttgtatacatgtatgatccttgacatattcatatgaaacataggtattgggcttcaaatt
tttgaagcccattttgtgggaagaatcttttttattttggaaaaataaataaattaaata
aacctcataattaacaaaaaatcttcttaattagtaaaatagatcctttagttaacagaa
aaatcaccaaaacttagcaataaggccacataattagcaaaaaaatactcatacttagc-
--aaaaaaagcctcaaaattaagaagaagtaataaataaaaattatgaatacctcataat
tagcaaaataaaatagtattagtttttatttgaaaaaggctccgtattttgcttcagtta
ctgatagacggaaagtgcagtaacgtctgcgagagtggatgatatagaaacttattgtat
tttgtgggtgatgagtgagtgaggcactcaataatcagtcagtacaacgtgtgtaatcat
ggttaaggga-taataagaattagggttccttactctcgttgttatcaagttacccgatt
gaaaccacttgtgcatggtcatgatggatgtgcagttttcctcatggttggaagctgtgt
acgaggttgtagccatattgtcggttgtgttcaacatgtaaaaagatcgcttcaatctaa
tttgagttgctattcagacgcatagaagccaaaaataaaatcttatcgatctcaaagtgg
aatcaatgctctaatgcaagccaatggagccccaaaaattcaacttagaatttgtagacc
agtctagttacagagctagtatgcaagttctcatcagccaaattctaaataaaaaaagaa
actacactctcattcctttatttacagcaaaacaaatagtaccaacatatccacacacca
aactgtttgattcacatcacacccaaatacaaacggt-ttaaaaaagaggatgctttcaa
aatttcaaggtaaaaaaaagaggtgcaaatgtatatattactaaactagagaagcctcct
cctgaaggttctggtagttgattgataagtacgaacgagaagaccgacaccaatcccaag
acaaacacagacaccaatctctttgtaattcgtgtactctgttgcttgcagacaaaagga
atgatacttactgaaaaaggaatgatgatttctaaatccatgtggggtgaggaaacaatg
gttgaacatctgaggaggaagacgaagccacaatactaggggctggagcagtaacataaa
tggtctgtgaatcatctatgtttatcatagtcattccttcttcctcatcatcagcaccat
cgtcattttcaatatttaccaatgaatcctcttgagacgcaagtatcttttccaagtcgg
taaacacttttctcatacatggccgcttctttcccttagaattcaaacatctccttgcta
gatttgccactgccattacttgttccggtttgcagccatctcttattcgagcatccatga
tctcaaagaatctgttctctttcatagcaactctgaaatgatccgctagacctcttattt
cttgagaattcgaaacggttattacaggcttctctcctgtaataagctcaacgaggacta
cgccaaaactataaacatcactcttatcagtatattggctagacccgtagtactctggat
ccacatatccaactgtacctgaaataactgttgtccagtgagtatgatcgattgttactg
atcttgaagtaccgaaatcagacaccttggttcgatacttctcatctagtaatatgtttg
ttgacttgatatctctgtgataaattggagagcttgcagcagagtgcaaatacgaaagag
ctcctgcgatatcaactgcaatgcgcaaacgcatgccccaggtctttgtgtagtcatcag
attcttcgtggatatgctggaaaaggttaccgttggggataaactcataaacaagagtag
gaacttcggtctcaaggcaacatcctaggagcttgacgacatgtctatggttgatctgag
atagaatgacgacctcgttgataaactcctctagtttgtcttcatcaacaac--ttttga
tttcttgacagcaacagttctaccatcgacaagcattcctttgtacacagtgccttgacc
gccctgtccaagtatcctgctttcgctgaagttatcagtggctttttcaagctctctcga
gctgaatattcgtgtcttctcgacgttgcctttatttgtatttaattgttgttgcaacaa
tagtcctccgttacgtttaaagaactttcttttcctcttactcatccttctcttcttaag
gaactttctcaaccaccaaattccaaccactaggactaagatgccaaaagcagaacctac
tcctgaaaaccgtacaaaaagattgtatggatatgttaatcatcacatgtttcctatcat
cacgatgttaactaaatctaaagatatattcacactgtcttacctatcattgttactcta
gtcttattgccaatgcaattaaatgttccgggaagattcacacaagtatcgctttctcta
caattttggcgttgtccataagagttacgtaggcactcattaatatctggatagtgaata
cgaaaggtctttaagaaaattgtgaaaatacactccgtacaatcctacgtactctgaggt
taccagatgttttacacatagaataagagaggactttagaaacaatttaactgacctttg
catccgccagggaggtatgggttaccttcgtaaccttgggagcatccacagtttgcataa
tctgtcccagaaatggtgacattgttgcatatgcaacttgttacgagtttaatattatac
gtagagttatcgtactctttcgtgttttt-gcagctcaaggagtttacaaaggagagatt
cttcgtctggatgacccatcctaaactaactgtagcatatcttttagcaaataacctttt
tggttcgcttgcattcgaaaacggggagacgtcatctgttaagaaagcgactctgcattc
tagttttgtcgagtttccatgatcaaagctctctatgttgatgccgatcacttgtggagc
ctcagaatccagtagacctgcgatgcagcatccgttaccatcacagcttctttcatcttc
cccgttgttctttgtacaaagcgagctgtaatagggcaacttgttgtttgagcaaccagt
tttgtcgaaaaaaggaatgcttttacttggcaacgtctctttgcttgcagtgcaattcaa
ctcgcatcccaccttgctcggattgatgttagtcaacgacgccttgctgttgcaaccaac
agcaaccaggctgtttccaatcccaaagtaaaaaggactgtccgtaaaatttagaaccga
tccagactcttttccatctctcgaacatccaatggatgttattgggattttgacacgaat
tgatccgtatgacacaggattattataaccatcgtcacctggaagagagatattcacaac
tgccatgcccatcttgaagaggaacgggtaagtagcgtttttgcattcgattttgtacca
ttcattgagataacaacctttttcaattccaaaaggatatgggatatttatatttccaca
tacggatttggattgacacgaagtcgaaagagagacaacttttgaatcaaggatgagtat
aagcagaagagagaaaagaatcgagaaggagtaattgttgtcgcacctcatgatgttgct
tgtcttgttggcgcagaccttgttccttgctaaaccagcaaacctgcgagtgaagtaaaa
aagttccggttacttgcaacaaaagttacagaacaattaacagatatctcagaatttcat
aagaaaagtttgggtattgtgtcggaaacagttttcgcccgcgaataaatcagccatctg
atagcacaagctcaaaagtcaactccattgtttta--atatatatactataagataataa
acgcaagcaaccttttagttgcaagtttcattttagtccctctcaaaaatcacattatct
cttactcttaatacttcttaatgtcttagtagcagttaattaagcactagtgtcacactt
agaaagaaaaagaagaagacttttccctcagggagattactcggcaaattttgatgataa
aattatggttgaggaaagtctgcccaattccccactactaataaagtctaatggtcaata
tttcctctaacccgacgaacttatttcctcttacccgacgaacttatcaagcaaaaataa
ttgtatgggccacaaagtaatgaatatatagaagaaaaacggtgttaaaaatgaaagagg
tgagggttgaacacttgaacctctatgttaagtcagagtcccaatcttcagtgtgttgtg
aagatgaaagaaaggccatcaagaaaatttcttgtatataagactaaatattacatactg
-aaaaatgtaatcttaataatcgattaatctgtgagaacaaataaatgaaaatgcataaa
ttggcgttttcgttgaacattgtggaagaaaaatagctacttgttatgaataaagatgga
tgcccattataaggccatcatcgaagtccatcatctagatgtttctagggttttaccctt
tccttgtactcctatataaagaaccctttatctcaatggaataacacactcatttcctct
atctctttctctgtttataacacgttatcagcacgctctaaaaggtagatatagagattc
ttacatctttttaagaaccatgtttacttatcgactcatggttcatagtacttattttct
attattgaaacaaaacaatatgagccgatcgatgattatagtatagatcggtaaaagcat
gttttcaatgattcaataaagaagagaatcatgcttatcatttgtttctataattactat
cgcatgatttaatgattctacaaagaaaatcgttaaagaagagaatcatgcttgttaatt
gttaatttttgtgatttactattacaatattgaatatataaattaccaattttataatta
tataactaattttgtaactattcatagcccggtggtgggtgatgcaagcatgtattaatg
ttttagcattccagttttgaatagttgcatctatattcaatatcattttataaatattat
attgtctaaaatctatttatgattgatatgatatcccttatttaactcctttgattaaaa
ctttatacatatcttatcacttttagatattgacttttccatattaaatatttgatttcc
atatatttgattgtattattattatttttactaaaaacgttgcaagataatttttctttt
tataagattccatatatctaaatctttgtgttattattatctaaatctttttataagatt
ttcatatatttgattgtgttattattatttttactaaaaacgttgcaagataatttttct
ttttataagattcttttctctaaatctttgtagtatctaaaaaaaaaaaaaaaaaaaaat
tgttcatggttttgccctaattttgcacgaaatcattttacccaaatcttgcacgaattc
atattaccctaaataaaaattttgtcaagatatatgtaaaatccagattttgcacaaaat
agttttattctgattggttttacaatattgcattaaaattgtattagtatataatacttg
attattttatgaaataaattgattgataaataacttaatttaaaggtataatcacttata
gaaattttcatgaatgactagtttaatgtatcttaagaagatatcatatttttgatggtc
aaagttttttcaagaacttaaattatcaccagaagttgagaaaataaatatggtaaaaag
aaaaaagaaaaaaaaaagaaaaatttctaacgatgaaataatctagtatatcaagtagta
taaactcttattaaaagactttagatgagcatatacattgttttctataagaatacaaaa
ttaaaatcatcgatgcggtttaattctccaaattttaaagttaatatgatgagatataaa
atacattatgattatagagtggaattaaaaacgagatggatgaacttgaagtttcatcat
ttcgagaaggagaagtaatgaatctcacatggataataagtgacatatccagaagattat
gttcaatctttgactactaaagatctaaaagttgtataaagcaattcttatacgaatgtg
ttattagataaaataagttataattaattatttctgaaacttcaagacttgaagtctctt
tgtgaatataactcacattgttaagagaatatctatgatgcagagatggtaaaacagacg
cttaaacttttacgcaagtattgttgtcctgtagacacaatattttgaaagaaattttga
gaactaatataaacttaaatcgagtgtttttcaaaggctaagaaaacatatgagttatcg
atgataagtaatactcatattctgaagtgaatataagatcttacatagttagtcaaattt
aatatcgtttatactagaatataaaattttaattattatctcgttattgttttattaaca
tatgattgattattaaaatacatNgaagtaattttgattataagatctcattaagggagt
aactgataagcaatgaaaagtaaattagaagttttgaaagaactagaagtttcaaaagaa
ctaaaagtttcaaaagtatatttggcttaaccggattggtcatcctggtttaatgatgat
gtgaaagtattgagaattatgtggacattaggtgaaaaaccagaagattctccctaatga
tttatcaaatgttacttgctcagaaagcaatatgataatgtgatttttaccagtgtaagt
aatttgaactttatctattcgtaagtatatacaaggagatgattatgggttgatcaccca
ctatatgacatttagatacctaatggttataaaagatgcatcgattcaatggacgcattg
actcgattgttgcatcgacaagaaggtcata---tttatccttgttataaacctgcaaca
tagagtttgcgagattactttcttgattaaagtacaagagtatttcagtgtttatttata
ataaccattattggatatccgttgggataagtgtttaacattttgaaattcatgttcata
cacaaaatggtttagtaacatcgatacgcatcaagccaatgaataattaatagttttccc
cattattattggttttgggtcagaaaccaaatagttttcatctaaaagctttgaatgtga
aaagtgctccaccacagcacgcagagatgaaccctcaaaggaggataagaatacatgttg
gatatgaatgataactaagccatcctagaaggatttatataccgctcgttttgaagacta
tcatattatatagtcagctattccaacataatggggagaatgtatacagctggtgaaaaa
gataaatagaaatgaattatcaatgatcctcggagtaaagaatgtatattaagagtccaa
aagataattcaattacagaatttagcattgtaattgccagacgcatttgctaaNNNaaat
aaagtgatgaagtcacttataccagttgtaaattaaatgctccagaatataatgaatgtc
ctgtaaggaccaattttaaactgctattgagtcttaagatcgcatgaaacgtaatagacc
ttggttccaaatataaatatcctcgtaaaagtgaaggagcacaaaattaagaatgaccaa
aattgaggaaataaatattttgatgatctcttgaagagagtgaatgatctctaaaagaga
cataaacatgacaaatgaaacattcaagtacttgacaatgacgagatctagctagctatg
tcatgtcaaaatataatggaatcaaaagcaaatcgacgtcgtaatatatttgcatgctat
gagcagttgatattatagacaaaaagaaggatcatgaaagaaagtctattgaaaagtgta
cacaaagtaatgattagccaaaaatggaaaagaagaaatagacatataattataatctct
agtagagatatttggactagtagtctatgcacatgatgtgtaaaacgagtggaaaataaa
tgagtctttatgtgaaagaatagtgaaattaatgagattttcacaaagataagaaatgta
ttatgaagagatatattctcttgtggtggatataatattttttttt-aagtatctaaagt
ctgacaataagagacggaacactggatatgacatttatatgaaattcttgaaagatataa
tctctgaaggattaattatatgagaattatgttctctagaactctactcgatcgaataaa
aagaaatatataacatggcatataatcatataaatgtatatttatgttgagtttgtcaaa
atatattgatcaaactaatatttgttttgaaaatcattaaaactcctacagagttatcat
aagtaatacgatgacaataatgtatgataaaatatcactagataatgatatttataagtc
tatatgaaaaccaattaattttgatcattaagattatggttattaattccaacgagatat
tgtatttgattgaaaatcatctcctgaagaagatgtttccgagggggagattgaatgata
tgcgtgtatgtaccctttttccttataatagtttttatcccacatgatttttttatgaca
aggtttttaacgagacattaaagaacacgcaaataatacacttgataaatattaagaaat
tctatcaatcatccaaatgaatattatacactaatgatatttagagaaataaataagatg
gtcaagatgaatcatctaaaagattcatgagctgcagaagaatggcgttgtactttatct
agaaatttgttcaagagaagatttggcagacttattctcaaatactgtttattctctgcc
acatcttctaatcatgcagagattttaccaattcatgaagctccccgcgagtgtgtatgg
ctaagatccatagttcaccatatacaagaagactgtggtatgtatgcagggaaaaagact
ctaacaattatgtacgaagacaatgcagcatgcatcgcacaactcaaagacgaatacatc
aaaggcgatagaacaaagcatatcctaccaaaattcttcttcacacatgatctacaaaag
agcgacgatgtacaagttctacagatccgttcgaatgataatctggctgacttattcacc
aaggcgctaccaacttctacttattcatcgtatcggattacgccgtctcaaagatctcga
cgaatatactcataagggggagtaattgtgtgttgcactctttttcccttaaccatggtt
tttcccattgggttttcctggtacggtttttaatgaggcaacatttcaaatactttacga
gttatgatactataatggtcatcaagggggagtgttatgaataaagatggatgcccatta
taaggcccatcatctaagcccatcatctagatgtttctagggttttaccctttccttgta
ctcctatataaagaactctttatctcaatggaataacacactcatttcctctatctcttt
ctctc--tttataacattaccaaatttatttaatttttgatttttatcccattggtttag
tcaagataaatagttaaaagataattagactatggttaaacttaaacacattagtaggat
cctatagttaattcataacgagaaataatgacacgtggctctgtagcattggtgaatctt
gccaacttatcacgcgcaaacatattaaccgccttttctctttgtgtttcatctggaccg
tcgattgatttagacttaaacaaatagcaaccgtaggatctctccgaaatctaaatccga
ctaggattttgccaaatgaaattttaattaattggtctgtagtttaattcgattaatccg
atgatccggtgacccagaaggtagt--ccggttcactgtgtggatcggttttaaaaacat
tggattttgggttttgcttccctctatatatatacaaaaaagatcgatgcctgttcggta
t-cctttttttttagttgcgatgattgtttagctgagtttcttattgcttatctatatat
tatgtatcaaatctccttgtttgatctatgatcatctttctagggttttgctcgatttc-
ctggattcgggtgggaaatcatcatctgatcgattatcgcggctggacatggaggtacgt
tcttatatagggatagggtttctagatttcgttattacagtttatgaacctgttgggtct
tttccatatatgtcttgtagaattggattacttgattgtgtttggttcgtataaactctg
ctaactcaatctctgttcgtactctcgtagggatttatacggacaaaacaacatctcgtt
gatct-taactaatcaacatctcgttgatctctatcttatcaactcctcgttgatctcta
tcttatcaactcctcgttgatctaactgatcaattctcgttgatctc--tcgaatcaaca
tctcgttgatctaactgatcaattctcgttgatctctcgaatcaatccctcgttgatctt
gttaaatcaattcgttgctcagtaattagaattctgtgtacgcatgagaaaagaaaggat
tttggtccggttattttcatgtttctaattgcgattaatttatggctgttgctctctttt
attaacctttgaatctccttatctaggggaaaaaaacaacatctgatcaactctcattga
tccaatcatcaactctcgttgatcatagccacttatcatcaactctcgttgatcataacc
acttatcatcaacgctcgttgatccaaccatcaacgctcgttgatccaaccatcaacgct
cgttgatccaaccatcaacgctcgttgatccaaccatcaacgctcgttgatccaaccatc
aacgctcgttgatccaaccatcaacgctcgttgatccaaccatcaacgctcgttgatcca
accatcaacgctcgttgatccaaccatcaacgctcgttgatccaaccatcaacgctcgtt
gatccaaccatcaacgctcgttgatcca---atcaa-cgctcgttgatc---caatcaa-
ctctcgttgatccaatcaacccctcgttgatcataacctctaatcatcaacgctcgttga
tccagttatcaactctcgttgatttaaaagagaaggaaccttgattttagttagtgttat
ctatctccatagattttaacacttgtacaggttttttgtttgagctttcaaactgaaaag
aaacagatgtaccaaaaacacagagaggggattttgtacatgacttttgccatgacaggt
gcgcttgcttggcaggtcacaaaccctttaataaaaagatacagtttttggtttcgtgga
gggatgagggaaggtacggggttggttaataaactttctttgcccggctctctctccctc
ctgaatgtgtgtctactgtcttgtttcatatgcttcttgcatactacacagaccacaatt
attgaggcatcacttgtgctctttaatatgcttcttgcatgtgctatgatcgaagaacat
tgagtttctaatgaccaaggtattgattatgttttcttatcctgttgagatgtttaatct
gtttgctcatattttttcagaaacagagtgagcagggtacgttatagtctcattcaaagt
aggacaatggaatatagtctaacctgaagaattgttaggaggttggtccctgtggaattg
cgcacggattgttggtaaaaactatcttctaatcgtcaggttttgtctgaatgttacttg
tcctcattacttgtatattcgctaaaatataaaggggatcaatcagctcaaatgtggaag
gaatggaagagaaagagataaacagtaacgt-cggtgagagtgggagataaagaaacttt
ttgtatcttgtggatgatgagtgagtctgacactcaataatcaatcagtacaacgtgtgt
agtcatgggtaagagtaataagaattataattgctaactctggttgttataaggacccta
ttgacaccacttgtgcagaatcatgatggctgagcagttttcctcatggtggaagctgtg
tacgatggtgtagccatattgtataggctgtgttcaaccaataaaaagatcgctccaatc
tataaggatttaagttgctatcaaagtag-aatcaacgttctaag--acggcgctgaagt
taaggaaatcaaatgataatttgtagaactgtctagtatgcaagttctcatcagccaaat
tctgaatacaaaagaaactacactctcattcctttatttacagcaaaacaaatagtacca
tcatatccacacaccaaagtgtttgattcacatcacacccaaatac-aaaaaaagagaat
tctttcaaaattgcaaggtaaaaaaaagaggtgcaaatgtatatattactaaactagaga
agcctcctcctgaaggttctggtagttgattgataagtacgaacgagaagaccgacacca
atcccaagaccaacacagacaccaagtcctatcccaacaccaacccttacacctgcatta
aaccatgacatctccccatcaatgcactcacttctccaatacatgtctccttcgtattcc
tctttgtaattcccgtactctgttgttgcctacagacaaaaggaatgata---attacta
tacagagaatgatgaaatttaaaatggtctatctccgaagaatagaacaaacttcaaatc
ataacattacaccaaagcaaatattgggggattgtaagtgaccaacatatgtgggtcata
gaagcagcagacaaaaggataagagcttaaagataaaggaggcaaatgagagattcctat
ttatctcttcattcgtaaactgtgtctaggccacatgccaaatttataaggaggagactg
gtccacttcaatttattaaggacttttatcttcataaaactaccaacaaacatgtattca
ttcaatggggaaagaagaggatccaaaaaccatcacaacattttatgacttataagtttt
tcatcagggatagtaattaatgtgttgaacacaaacaaaatattcaagaaaactgtgagc
attgcgaagaaagagggttttatcacgcatatgctatatcttagaacaatgaaagaacga
atttagatcatggcatatgacaacttgaaagttacctgaagatcaagtgcataggaggtg
tctttctgaggctctgcagtttcatactcaggaattgcatccaatgccattcttctactc
tgcttctttttcaaaccaagttgcagagtcttggttaagatgatgggtgttcctgagaag
caaccagtaacatagacctcgatagttggcaatggagacgataactcttgaccgtttatg
ctcttctccttaaggaaaccagaccctgcagtgacctcagcctcacaattcattttccat
cgattctttgattccccagtgaaaccattactaccagacatctcaagagttccagacaaa
actagctcatttttgtcataaacctcaaacttcacactaccagttaacctgatattgtct
gtgctgacataagtagcttcttcagatttcttatcaacccgatctctcctaagctgtgaa
gaacctccttctgagtacattcccattctaacaccgttaatctccaaaagcgtatctgga
tccagaggaatgtgattgatagtgaggacctcaggagttgaatcttccaccacgaaattg
cttatccggacatagaacactctcaaatccaaccagggagatgagcttctggagctgtgt
tggttatagttatgatatctagatatttgataggcttcaccactgtcaagtgtctcacaa
ggctcctccatgaccagaggaagagaatcaacaatccaaacttaattctcactccaaaaa
ctattcggaaaacacatgtgtatgctcaattccaatgaaaaaaaatcccaaagagaagag
acctggttttgaggaacagaaaagccttattataaggacatgaaacgaggaatactaaaa
cgagaaaagagaatcattctgtcccaaaagggaagattcccattgaacacagaacagagg
caataacacaatcgcaaacgctaaaagatatttaaagattcaaacttttgctagatgcag
aaaccctaagattgtctctcccacagaatctcaaaactctcaagattgagccagataaga
aaataagtttcaagaagctctaaaattgaaactatgtttcttcagcgacaaaggaactac
ctttaaaaaacactcgaagcttctgaaactatgaagatccaaagagaatgaaagaaacaa
t-aaaaaaagaggagaaaactcaccaaaagaagaaatcacatccacaaatcctctaaatc
tggttaaaattgactcgtcgagtctcctagtgtatacgatattaatcttcttgtcaacct
ctagaataaaaagatttaaagaagaaatttagttagtggcaaagattagacttctcgaac
ccaccaccaaa-atcacagttttttcttgtcgatctaatgagaacgcagcgcgtgtccga
ggattacgatggaccccgtttgagctgatataatcttgtttaagaaaaatatcttgtcgt
tatctctttcattacaaattttaaatgtcggttaaaatggcgaaaagtctacggtgacga
agaggaagaaacataaatatcagaaacagtgattgcaaagaagaagatgatgtgttcttt
tctttctgacctaacgatcttatcgtctaaaagttttaccatttcgtttttcagaaccaa
aactgttcgctgtttaacacacacgaaaacgacatgcgctgtttttattgatagacaaat
atattattaccacgaaaaagaaacatgcatcatcgaaccgagactatatgtcccatgggc
cggttcagattttaacatacgagaattattggttatataatcaaccatatctctcgcttc
ttgtcttggtggtaagtctgtccacttgaaagtctctagactagtcagcaaacattcagg
cacaggtgtcacttgatcccagcaaaccagtggat-ccttaaaacacaatggcattttct
gagaacgaaaatgagagataaatcaaacaatagagacaattaagaccctagtcatagtaa
tagattaatgaaccttacattgtctgtgagctcaaggacttttagattaggagatccttt
gagcaaccggagaagtattatcgaccaatatggtttacaagtacatatctttagactttc
aagttgattgaagcaaattgcagaaacattcctagcctgctcatagcataatcacaagtt
agattataatgataagtaataagattagaatttcatatataaagattaaaaaaaaaatat
attacctcggatctttggagcattaagcacaagtttagaccatctccttcggtctaatac
tgtatgggtttctcaacaatattatttaaatcagtttataataattaaattatttatcta
aattttaaactataaaaagaaaatttaaccaataatatgaagacatgtggagaaacagtt
tctcaaagtttctgaaaccagaaacgtttctgNNNNNNNNNNNNNNNNNNNNNNNNNNNN
NNtctctctcctactttttcattattttatatttttttagtcaccagatactctcccaga
tactattgatggagatgcccttagacgcttaacagatgtgaaagctccaagaaatttctc
atattcaaagatattagcatcaatgtatgcctcttcaagcttaggcatattctctatcaa
gaatttattgtcgctgtgatcatttagtttgatgtactccaaagaaggagcgacaatttc
aactacatcggaagaacgatcacaatctatatctaatgataaactcttcaaagacggtac
aatgatgtggacagctcccaaagtatcatattcatctagttccatgaccaattcttcaag
aacagggcaattggcaagaagcgatcgaagatatctttcatcggaggagattacttcttt
aaggtgcaaagatttcagggagggaaaacaaaccgtatgagattcatcgagtagttgaaa
agattcatctacgtatctcactccttgtagtagcaagtttttcagagatggaagacaagc
catacgaggaacaaccatgagaattgcataagagagtgcaagggtctcgagcgatttgca
ggtgtacacgcaaaatggcaatgtagcaaatttgtatggatgaggataataatcaatgaa
aagctcccgcacacagtgagaaactgcagcttcaacgcatagtttgatatcttctggttg
aaatggtaaagtactaaacttgagaggcaagctttccaaaaccggaactctatgtagcgg
caatgtccttctgataaaacgtcgaaacctccggcgattggaaggtttagtgtcgcggtc
ttcatcatactcaagctttggcatccgcaaccaaagaaacttccatcgtttagacaaaat
gctagtggtcacagcaacttttgttggaagaaatgataaaatcttcaccagcaagtcatc
agaattgatcttttccatatcttgaaaatttcagga-tttttttttt--tttgtggacag
aaacaccgagagcgacaaaaacagagtaaataattagagagaaaacggtgcaaaagcaat
tgatattgtggaaggttggggtgggggtgagatattttctaccgacaaggttatttccgt
atatataatggaaaataagagagtgctcaaacgtcgttttatttttctgaatttatattc
tggtcaaagtttgtattcgatgtctttctatatttcttgggaagatgttttttttgggaa
ttaaaatgtgtgtttaggaactaaaaagataattaaatcacaaaaagttcatattcgatg
tctttctatatttcttggg-aaaatgtttatttttttgggaattaaaatgtgtgtttggg
aactaaaaagataattaaattacaaaaagttcatctacttgtaataactaataagcacga
caaccttaattgcaatttggaacaagggttgacgtttaaaaagaagggttgacattaaaa
aagaagatgaagaagaagatgttgatgtattaagaagtatcccatcgtcacataatgtat
atcgttttaaccatcgtatcgatatgagagttgtttcgccagatggtggtgtggcaacat
tttattttctcaaggtttaattcgcttgttgtgtgctaaattgtgttccgtcgactgaga
gttaaaatagagcgaaattgtgttgtctgagatttccctgtttttgtttcttctctgacc
atccacattggtgggcttttagcaaatgtttttaacaataattttattatttattttgaa
gttaagagttttgataagagttttttt-ttct-taagagtgtcttttgtctcttagagtg
tattttatcttttatataagagtcaaattttaactattttaccaattaaacattaaattt
aaatcttaatatctctaagaattatattaagagcccaccaatgtggatgctctaaacata
agctctcttcatggttttcacttatgggtttttctcgtttttctccttacattggtttaa
aacatttgggcatctcaatctcgcccaaatcatcaaactcaggtttcgatttctcttatc
tttatttcattttttctggattttgtaaaaagttgttcaatttttatagtttagtggttt
gtttgctgacaagaagagaagatgtaagagtatggtgattagtgcgtctctgtttggtgt
tggagcacctgaggctttggttattggcaggtgttgttgctttgttagtctttgtattgt
actgagtaaaagc-aaatatgtgcaaccaagagttgtttcttttctgaatatgtattata
aaacaatgtattgtaaccaaacaaaaagatatatgtattgttttacaaaattttagtttt
ttcttagagaaccccattagtggttttaaatttttaatcattggaggacacaaaacttaa
gagcttctatgcaagtttttaagtttgaaaaagctaaatttatacttataaaatgcaaaa
aactcatcatgggtttgtaaccattgaagatgcttttagaactttttttcaaaaataaaa
taagaaaattggctttgtagaagacaagacactcaattaatggcggcccatattttttaa
atagcccaagagcacactatgccgttttcgttttaggttccgtccaaaaactaacaatat
tttcgtcgaagtttttcattttgattttactccctttttatgtcatttggagtttttgtt
acatttctttttcttatatctgttgttttttaacgcaatttattttgattctagtagtta
aatcttgtattca-tttttttaataatccttttggtaactcaaaaataaaaattgaattg
aaaaaaataaatagaaaaaattgacctaatttaacatgtttatcgtgtatgccaaaccta
ttttgaaattgggatgtcgtcctcttagttacacaaagattaacctacttcgttaagtct
tatattatccttaatattaagacaagaataattctttgagtgtctttttcaagtaaacaa
agaatataacttgatatagattatttgatggagtataaaagaatatctatcatcgttacc
tgaaaccaaaacataagaaaaccatacacaaaactaaaagtaaaagcatagatttatttc
atctatggaaNNNNNNNNNNNNNNNNNNNNNNNNNNNNNNNNNNNNNNNNNNNNNNNNNN
NNNNNNNNNNNNNNNNNNNNNNNNNNNNNNNNNNNNNNNNNNNNNNNNNNNNNNNNNNNN
NNNNNNNNNNNNNNNNNNNNNNNNNNNNNNNNNNNNNNNNNNNNNNNNNNNNNNNNNNNN
NNNNNNNNNNNNNNNNNNNNNNNNNNNNNNNNNNNNNNNNNNNNNNttgtagaggtaact
tgccaaagatgtattactattgttctacatgtgactttgctatcgatttggtatgcgcaa
gaaaagaagtcattcttacaattgaaagtctagagNNNNNNNNNNNNNNNNNNNNNNNNN
NNNNNNNNNNNNNNNNNNNNNNNNNNNNNNNNNNNNNNNNNNNNNNNNNNNNNNNNNNNN
NNNNNtgtattatatgtattaaatgtttggtttcataatatttaacttataaatttgtat
acctgctatctcctctttcgtttaaatttaaactttcttcgttattaaatattttatttt
tatagtatattttagaatgttgagtaccccatttctcaaaatatattatgggtatttcta
ctgcaatgtatagaaattttcatcatttaaatttattgaaaaggtttctttgaaaggaag
gaaaaNNNNNNNNNNNNNNNNNNNNNNNNNNNNNNNNNNNNNNNNNNNNNNNNNNNNNNN
NNNNNNNNNNNNNNNNNNNNNNNNNNNNNNNNNNNNNNNNNNNNNNNNNNNNNNNNNNNN
NNNNNNNNNNNNNNNNNNNNNNNNNNNNNNNNNNNNNNNNNNNNNNNNNNNNNNNNNNNN
NNNNNNNNNNNNNNNNNNNNNNNNNNNNNNNNNNNNNNNNNNNNNNNNNNNNNNNNNNNN
NNNNNNNNNNNNNNNNNNNNNNNNNNNNNNNNNNNNNNNNNNNNNNNNNNNNNNNNNNNN
NNNNNNNNNNNNNNNNNNNNNNNNNNNNNNNNNNNNNNNNNNNNNNNNNNNNNNNNNNNN
NNNNNNNNNNNNNNNNNNNNNNNNNNNNNNNNNNNNNNNNNNNNNNNNNNNNNNNNNNNN
NNNNNNNNNNNNNNNNNNNNNNNNNNNNNNNNNNNNNNNNNNNNNNNNNNNNNNNNNNNN
NNNNNNNNNNNNNNNNNNNNNNNNNNNNNNNNNNNNNNNtagagacagtggatatatgtt
tcagataactgacaaggtttgtgttattcaagaccgcatcacgaagacgctgattggcgc
aggtgaacagcttaatggtcNNNNNNNNNNNNNNNNNNNNNNNNNNNNNNNNNNNNNNNN
NNNNNNNNNNNNNNNNNNNNNNNNNNNNNNNNNNNNNNNNNNNNNNNNNNNNNNNNNNNN
NNNNNNNNNNNNNNNNNNNNNNNNNNNNNNNNNNNNNNNNNNNNNNNNNNNNNNNNNNNN
NNNNNNNNNNNNNNNNNNNNNNNNNNNNNNNNNNNNNNNNNNNNNNNNNNNNNNNNNNNN
NNNNNNNNNNNNNNNNNNNNNNNNNNNNNNNNNNNNNNNNNNNNNNNNNNNNNNNNNNNN
NNNNNNNNNNNNNNNNNNNNNNNNNNNNNNNNNNNNNNNNNNNNNNNNNNNNNNNNNNNN
NNNNNNNNNNNNNNNNNNNNNNNNNNNNNNNNNNNNNNNNNNNNNNNNNNNNNNNNNNNN
NNNNNNNNNNNNNNNNNNNNNNNNNNNNNNNNNNNNNNNNNNNNNNNNNNNNNNNNNNNN
NNNNNNNNNNNNNNNNNNNNNNNNNNNNNNNNNNNNNNNNNNNNNNNNNNNNNNNNNNNN
NNNNNNNNNNNNNNNNNNNNNNNNNNNNNNNNNNNNNNNNNNNNNNNNNNNNNNNNNNNN
NNNNNNNNNNNNNNNNNNNNNNNNNNNNNNNNNNNNNNNNNNNNNNNNNNNNNNNNNNNN
NNNNNNNNNNNNNNNNNNNNNNNNNNNNNNNNNNNNNNNNNNNNNNNNNNNNNNNNNNNN
NNNNNNNNNNNNNNNNNNNNNNNNNNNNNNNNNNNNNNNNNNNNNNNNNNNNNNNNNNNN
NNNNNNNNNNNNNNNNNNNNNNNNNNNNNNNNNNNNNNNNNNNNNNNNNNNNNNNNNNNN
NNNNNNNNNNNNNNNNNNNNNNNNNNNNNNNNNNNNNNNNNNNNNNNNNNNNNNNNNNNN
NNNNNNNNNNNNNNNNNNNNNNNNNNNNNNNNNNNNNNNNNNNNNNNNNNNNNNNNNNNN
NNNNNNNNNNNNNNNNNNNNNNNNNNNNNNNNNNNNNNNNNNNNNNNNNNNNNNNNNNNN
NNNNNNNNNNNNNNNNNNNNNNNNNNNNNNNNNNNNNNNNNNNNNNNNNNNNNNNNNNNN
NNNNNNNNNNNNNNNNNNNNNNNNNNNNNNNNNNNNNNNNNNNNNNNNNNNNNNNNNNNN
NNNNNNNNNNNNNNNNNNNNNNNNNNNNNNNNNNNNNNNNNNNNNNNNNNNNNNNNNNNN
NNNNNNNNNNNNNNNNNNNNNNNNNNNNNNNNNNNNNNNNNNNNNNNNNNNNNNNNNNNN
NNNNNN--NNNNNNNNNNNNNNNNNNNNNNNNNNNNNNNNNNNNNNNNNNNNNNNNNNNN
NNNNNNNNNNNNNNNNNNNNNNtcctcttagttacacaaagattaacctacttcgttaag
tcttatattatccttaatattaagacaagaataattctttgagtgtccttttcaagtaaa
caaagaatataacttgatatagattatttgatggagtataaaagaatatctatcatcgtt
acctgaaaccaaaacataagaaaaccatacacaaaactaaaagtaaaagcatagatttat
ttcatctatggaaatattaatgacaatttactcactagaactaacccgtgggctaaaatg
tgatggctgcaatctaggcgaagattcttatagcgaagggtatcgttgtttccgttctgg
actcttctttcataagcaatgctcccgctccgacatagagatccataatctctatcatcc
acaacattctttgcatatcaaagtagttgctgcaaatgcagatgtgcatgaaaaatgcaa
gctttgtagaggtaacttgccaaagatgtattactattgttctacatgtgactttgctat
cgatttggtatgcgcaagaaaagaagtcattcttacaattgaaagtctagagacccacga
gcatcgtttatcacttattccaaagatggttatgtttacttgttctctatgtggactgct
tgatgatcggtttccttatgcatgtaccttatgcaatatgagttttcacatagattgcgc
tgaatccacaccagagatcaactactcttgtcatccttgtcacattctcaagcgtttcac
tcgtgttccaagttacacagatggaaaatgttgtttgtgtggaaacacaccttataatgt
attttatcattgttctatttgcgatttcagcgtggatgttaattgtgcaaagaatccacc
ccctttcactcttgttcaatctaaggtccataagcatgcactcacttttatgccgcaacg
atattttgtttgtaatgcttgtggactggatgacgaccctaatccttatatatgtattcc
atgcaatttcatggtccatcgaaattgtattgatataccacgcgtcataaagatcagtcg
tcatgatcaccgtatttattacaatcattatcttgaagccggagactggaattgtgtgat
gtgtcataaagagataaagtggacatgtggagcttatttttgttcgcaatgtcctagttt
tgccattcatgtcagatgtgccacaaggtacggggtttgggataggattgaactggaagg
cataccagaaaatactttagaggttagatcatataaagtgatcaaagaaggagtaataga
gcatttcactcacaaggatcatactttaaagcttagagaaaaaagtgataatgatgaatg
catctcctgtaaagcatgcacctatcccatattttctagcccattctatagttgcatgga
atgtgaaaattttatccttcatcaaaaatgtgcttatctgccaaaacaaaaagtagattc
cctttacaagatgtcgactactttatctacgagaggtgtgggaagcaactcctttgaaat
ttgcagtgcttgtcacaaaatttataatggttatatatacgaaagtgatgataagtgtgt
aggcctagatgtgcgatgtggttctatttctgagccttttgtccattgtNgagggaagaa
ttggacaagtctcaattctggcccaaaaggagttaacagcccgatttcgatttataagtc
aaagcccgttacaaacaaagcccaatctgttgaaaatgaatgttctagagaaaggacaga
tcatcacattaaacagagggaattgNNNNNNNNNNNNNNNNNNNNNNNNNtaaacaagcg
gctataaataaagaatggaaagaaacgttgatgggac-agaagaggggctctaatacaac
gacagtacgactacaagcgaagaaaagattgtNNNNNNNNNNNNNNNNNNNNNNNNNNNN
NNNNNNNNNNNNNNNNNNNNNNNNNNNNNNNNNNNNNNNNNNNNNNNNNNNNNNNNNNNN
NNNNNNNNNNNNNNNNNNNNNNNNNNNNNNNNNNNNNNNNNNNNNNNNNNNNNNNNNNNN
Ntcctcctcaactcgtccacctcgtttagcttccggctcgaacaacttgaagattcttct
tacttctccagagatcccattcgttgtacttgtttgattcctgcatcaaNNtccatgaaa
gtcaccctcttcattcattatacatcaactattcaaagggaaacatgttttgtaatgctt
gtggagataatgcaactatggtcttgagttgtgacgagtgtgaatttgttttagacatca
aatgttctgttttaccaaagatatgtgcacacaaaaatgataaagatcattttctctctc
tatgctacggagaaaacacgagtgagcggtactggtgcgaggtatgcgaggaagaactaa
atccgaaaaaatggttttatacatgttatcaatgtgctttcacttttcatatcaaatgtg
ctctcggagacttcacatggatggaaacgaattgtgatgatgaatataccaaaaatgtgt
ttcgtaataatcgtatgtctcgaccgatatgtactgtttgttattctcgttgtcaattcc
catccgtcttgctctttgatttaacctgttgttgttctctaagatgtttccaaagagcgg
tccacatcaaacccgaatgagatgtccttgcatccggcttgctagtgatttatctcaagt
ggatttacaacaaatttaatgttgacaggttgtttcgcctcaaaaataacatctaaacac
acaatttattatttgtaaatagaaaatatgtattaaatgtttggtttcataatatttaac
ttataaatttgtacatctgctatctcctctttcgtttaaatttaaactttcNNNNNNNNN
NNNNNNNNNNNNNNNNNNNNNNNNNNNNNNNNNNNNNNNNNNNNNNNNNtcaaaatatat
tatgggtatttctactgcaatgtatagaaattttcatcatttaaatttattgaaaaggtt
tctttgaaaggaaggaaaatcaaatttataatttttaaaaaccttaacttgttagctgtt
tttacattattacagaaagcaatcattttgtaaataaaataaaagtcttatgagctgtta
agattgtaaaatcaatttggacatcaaatgctctgtttttacaaaagctgatatgaacac
aaatatgactaagcattattttctgatgacttatatttagttatttttctaacgaccgat
ctaacgagcattgaactagcctttaaatgcatgtc-tttttccaaccacaaacaagacag
agacaagtagatgaaagatgtatacaaataattaactgtaatctgtgatagatgatgtac
agaactatagatagacagtaacaaaaaaaaagtaaaagaatcatggacgccacaaagtct
tttgggcacataacattccttctttgtcttgagcataagtcattcgaatctcccaatgca
agcttcttaatatctcttccaatggctctaatatctccactttgtcacgcacaaccaccc
aacctccaggccttgtcaatctatccatctccaccacgatcgaagccggctgcttacacc
tgcgacaacaacaaagatatggagatttcacggccaggtttctcatttgacaagcaaatt
tggattcaagatccctactagtttacctgtttttgagccgcgaaaagagatgatcagcat
gaagaaggtcataagatcttggatatgttccaaatggttcacaccaatcatggtatatac
caaggaggcctctttcgtatatgaatggaagtgtgtctggtgaatgcacaggcactacat
tcattacccacacattctgcttcacaagtgatgccccaaatctgttgattattttgtgag
aattcaaaaccagtaagaatcaccaaaattctgttctaagaagagtataaatgatctctc
cttttttcatacccgccatagatagctgtcatgtccatcacattccggatatgtaaccag
tcgatgcctaatccagtgaggtaagatttgtttaccatagcattccaatgatttgtatct
tccatagctttctctttgctggttaaccactcagggtatgtttcaagtcgctttggccat
tcttcaggccactctgctccatgttgttctatagccgacggtatttcatatatacaagtt
ttcatcggcacatacctatccaaggatggagcacgtgaaaatgttcatcataatggacat
aagaagaaagaaaaagtcatgccatttagattatcaccattgctttacttaccaggctgc
atctgggttttcgttgtcctcgcaaagaggtggatttttcttccttctcagttcataaat
atcatttgattctggtttctgatatatcctcactcccatttcacttgcttcttcggtctt
gtgtgcaagaatgttccaacaaatagaagctgtcaatgcagtcatcgctgcaaaacccac
accagagacaagttgataaatgctaaaagcacaagtaaaattttgatgtgttcaaaatca
tagatacatcatgttgatgaaaagcttagatccatcattttcctaatattatggattttt
cagtgcgagttaaatgacatatgaatatatataccttcatcatcctcaatcttgtcatta
ttacttgacaaaatgaaatatccattaggccttaatattctgttcatctccaggagaagt
ttaccacctgtgattgcggaagtataagtactcatgactcgaaaagcatattgacaataa
tgacactgttagagaaactaatacttaccatgagaatgccagtggactccgcaagcagca
caatgaatggtatcgaagactccactaggaaaaggaagtcttctacttgctaaagagctg
acaaaagtaggaaacccgcgctcaagagcgacctgtgctaagtcgactagatcgtccttt
aaacctagagacaccgtcaaaacatccttatccagcaatgcagctacaaaacttgaatct
gagcatccaatgtccaacactatacgaacattcttcccccattcaatatctggtaccatc
tatcaaacaccaatcatgtttttatctctaacacagaacttgtctccaatgaaaagccaa
cttcagagagtaacaaatgatactcacctcttgaatgaattcaaggtactgtagaacatt
tccgttgaacgtagtctggttctgtggaaaagataggtattcaccggtttcattcaccca
attatgcttcttaatatatgcagccaactttggatgtgccacgttcttatacaatatctg
atgttaataaataaaaaagacattagatcaaaagaacttgaaccaaatatctcaaagaag
ctcaaaaaatttaaaccttagatttgctctcaggccaggaaacaggaggatcatagccat
catgtggaagaggaacaagacacataactggtttcttaggacaactcctctctctatgtc
tataactctgaagcctccctactaacccatcattatcaatacatggcatgtaattgtgct
tgctcctagtgttacacaatctccagctatactcagctttaggatcaaacaccggacctt
tcctcttcctctttttacttatctcgtttacagttacttcctcattcttttcttccactt
cttcatcaactgatgcacttgaatcatccacacttccatctccattgccatcagattctc
cttcattgccatctgactcagttccttcttctccatcttccttattagactgatcagaat
cgtcagattccacctcttcatgttcttgatcctccttaaccacaacttcttcaaccacag
gctttggcacatccttcttcttatgtggatgagacacagcatgctctttctttttcttgg
tttcatgtttatgaacagacgaacctccaacttttttcccctctttagatttcgaaccag
attcaactttacctctctcacgtaacttgctagattcagacacgtggtgagctgacttag
ttcgagatgacactggctcagctatgtcgtcgaagctttctctctggacattaaaggtag
aagcagaggaagataagaaggaccagaagaagacgaagcagagacccaaaacaactatga
acgtcatcttcacccaaatccctcgtggctgtttaatcctacgcgcgaaataagcaatcc
ccatttctcgttttctctccatcatttttaaaatctcaaagaaaccacttttaacgcaac
tgaacaacagagatctgcaaagaagtactttaaccaaacttgagataagctcggaggcca
agaatttgatcaaaactaagcaaactctgggagctaaatcaggatctccgcaagtaaggt
tcttgagcacgatttagtaggaatttgcagtacccagattggaaaagctgctaaaagaag
aaaatttacaaatctcagatttctatcacgggagaaaagaacgaaacacagtagaaattt
gcagtaccccaaatcgaatcgtaaaaatttaagcttgataatcaatcacataactgaaaa
ttacgactcttttttaagctaacactaataatattatcctcaatgc-tttttctcacttt
tttccttgtgtagttgaaagttgaaaaagaaaagagaagaagaaatgggaaatttaggct
tttcacttttggtaata---aataactgagaagtggtcagaactcagaagttggtcgggt
ttcggaaaagtgccaacaagagagtcgaaacagccggaggtgacggagaattttaatttt
tggtctctctttaacagatcaggcattaagcccaaatggatttgaagtaaatcagcccaa
tgggctcattacggttgtacaatatacatgaatgttgattactgtataggtaataaatac
acagtaatgcatcatttcatcactgttgttacttgttaaaattcgaaagagcataataga
aatctcaacttccaatgagatttggattccataaattttgccacaatttatttag-actc
acaacaaagtcaacattgctgttaactctagatatcttgcttcaattacaatagtcttta
catcctttaaaatctttcaatttttttctttattcatacattacttgttctgattttccc
attatactactcctttctatttcaaactcttactttctgtcattagcaaatagagaaagt
gatttcttaaccaaacttataaaattggaacttaacaagaaagaagaaagttcgttttgt
tcacgtataaaaggaatatgctgccattttaggacaagtttgtacatttttaNNNNNNNN
NNNNNNNNNNNNNNNNNNNNNNNNNNNNNNNNNNNNNNNNNNNNNNNNNNNNNNNNNNNN
NNNNNNNNNNNNNNNNNNNNNNNNNNNNNNNNaaacagctcgtcatgatgcataattatg
tcaagattcgtttcaaaaaaacgtggacccctaccgcctcctcctccactactactacca
ccaccacctttggtttccgtttctctgtatattcattcctcgaaaccctccaaaaaccca
tttcaatcaatttctcgcttttgccctctacgtttctcgtcctgggtttctcaaatccag
ctcagtttattccccaattcaataatcaaaactctgtcttttggtgggtcttcgtcaaag
ctctctcctttacggtccttttctccagcgcatgaaataataaaggacacctgtatttat
taaaatcactacattttccgtaacaaaaaaaatcaaactttgttttctcaATGGACGGTG
CCGGAGAATCACGACTCGGTGGTGATGGTGGTGGTGATGGTTCTGTTGGAGTTCAGATCC
GACAAACACGGATGCTACCGGATTTTCTCCAGAGCGTGAATCTCAAGTATGTGAAATTAG
GTTACCATTACTTAATCTCAAATCTCTTGACTCTCTGTTTATTCCCTCTCGCCGTTGTTA
TCTCCGTCGAAGCCTCTCAGATGAACCCAGATGATCTCAAACAGCTCTGGATCCATCTAC
AATACAATCTGGTTAGTATCATCATCTGTTCAGCGATTCTAGTCTTCGGGTTAACGGTTT
ATGTTACGACCCGACCTAGACCCGTTTACTTGGTTGATTTCTCTTGTTATCTCCCACCTG
ATCATCTCAAAGCTCCTTACGCTCGGTTCATGGAACATTCTAGACTCACCGGAGATTTCG
ATGACTCTGCTCTCGAGTTTCAACGCAAGATCCTTGAGCGTTCTGGTTTAGGGGAAGACA
CTTATGTCCCTGAAGCTATGCATTATGTTCCACCGAGAATTTCAATGGCTGCTGCTAGAG
AAGAAGCTGAACAAGTCATGTTTGGTGCTTTAGATAACCTTTTCGCTAACACTAATGTGA
AACCAAAGGATATTGGAATCCTTGTTGTGAATTGTAGTCTCTTTAATCCAACTCCTTCGT
TATCTGCAATGATTGTGAACAAGTATAAGCTTAGAGGTAACATTAGAAGCTACAATCTAA
GCGGTATGGGTTGCAGCGCGGGAGTTATCGCTGTGGATCTTGCTAAAGACATGTTGTTGG
TACATAGGAACACTTATGCGGTTGTTGTTTCTACTGAGAACATTACTCAGAATTGGTATT
TTGGTAACAAGAAATCGATGTTGATACCGAACTGCTTGTTTCGAGTTGGTGGCTCTGCGG
TTTTGCTATCGAACAAGTCGAGGGACAAGAGACGGTCTAAGTACAGGCTTGTACATGTAG
TCAGGACTCACCGTGGAGCAGATGATAAAGCTTTCCGTTGTGTTTATCAAGAGCAGGATG
ATACAGGGAGAACCGGGGTTTCGTTGTCGAAAGATCTAATGGCGATTGCAGGGGAAACTC
TCAAAACCAATATCACTACATTGGGTCCTCTTGTTCTACCGATAAGTGAGCAGATTCTCT
TCTTTATGACTCTAGTTGTGAAGAAGCTCTTTAACGGTAAAGTGAAACCGTATATCCCGG
ATTTCAAACTTGCTTTCGAGCATTTCTGTATCCATGCTGGTGGAAGAGCTGTGATCGATG
AGTTAGAGAAGAATCTGCAGCTTTCACCAGTTCATGTCGAGGCTTCGAGGATGACTCTTC
ATCGATTTGGTAACACATCTTCGAGCTCCATTTGGTATGAATTGGCTTACATTGAAGCGA
AGGGAAGGATGCGAAGAGGTAATCGTGTTTGGCAAATCGCGTTCGGAAGTGGATTTAAAT
GTAATAGCGCGATTTGGGAAGCATTAAGGCATGTGAAACCTTCGAACAACAGTCCTTGGG
AAGATTGTATTGACAAGTATCCGGTAACTTTAAGTTATTAGcttcgtttgaggaactgtt
attgtgtaacttcgagactaatccatggttgttttttttcttagagaagaaacccttaga
tttgatctctgacaatgtcaatgtgtttgttgtttatgtgttttggagagtttgtgatat
ttgagttacagttcttgagctcatgttttcagatcttagatgtgtaatgacgaaatcaca
gaataaaattagggacattgttaaacaaaaggttgtttgtttactattattgaagtttgc
tccgattaaattacagaaaccaaaactttcgtttgtccaactttgcctttcactgacact
cactcgtgttgaatggtgtgaatatgtgaatccgttactttgagaatataaacaaggaac
ggtaactacaaaaaccattttcatgttcttgtaacgtattatttcgttactatctgtaaa
ttgtctagatattttcctagtttattacttttggaagaaaatgaccttagtattattgtt
tacttggttctgatttcttaatgagtggtcaaattggacagtgggacatgcc---aagaa
tgttatataaagaatgattttaaaattgttattatattgttgttttctttttcaaatcga
ccgccgtttgcattggaaatagtcctttcatgttcgccaaacaacaaaactcccaaagca
gtttctatcacatggtagc-tttcccatttggatccaaaacactaaaatttgcatttctg
attttctatacttaattcaagatattgttgaatacacaaatatagtgctattaatcttga
gaatccgaaaaattacacacaaaaacaaaaaatcaaatttaaaggtataatgatatgctt
gtacaagataaacaaattataatcaatgtcaagaagaaatacattgaacaaagcatgaaa
tacagacacagggaagggacaaaagaatgatctgtaatggagaaagcaaaaagtgaaaat
tttgtcttcttcttcctcttcttgttttgatcatctgaacaaagcttggatctcttcaag
cgtttttcctttagtctcaggaacccaaagactcacaaaaaccacagtgaatccacaaac
caaagcgtagagagtgaaagttcccccactgctccatgctaacagcatatttgcagtcat
tgtcactaaccatgacacgaaccagtttaacaaagttgctatacttccggctaaaccctt
tatattcactggcagaatctgttttaccaacattaatcagtattaaaatttccagttgtg
attttaacactaaggaacaccatgttttaatatttagtacctcagacataatcagccatg
gaattggtcccattcctagagagcaagaaataaccatagcctgtaaataactcagccaga
tttagtacacataccgggaaatttgtaaataagaaagtatctttcgttgtgtgaatgtat
aaaacaaacgacttaccacaactccaactacggaaaccatgcttagaatgttgtacatgt
tggaatcaggtgatacaaattcctaacaaaagattaagaaacctcaatatctcataatta
gagtgatactcttacattgtacaagtatagatgtcaaaagttaaaatgttaccttaaggt
aaaatgcaactgctacaatcacgaggcttatcgtcattccgatagaagagatctgcattt
cagaagaaaatgctaatattatgttatgcatacataaattcttcagactttgtaagataN
NNagatgaatctcaaatattcttcaccatgagtagaagccgacgacctgctttatccacc
aaccatgtcgctatcccagtcgccactacctggtatagaatgaacaacggttagaaaaat
cgaatctaatgtctcctagattgaaatgatatacctgaacaacgccaactccaaatgtcg
ccacattacttgatgtcacccctaagtgaatgat-aattgcaaacaaagaagcatagtta
gaaatctgtttattctatcttaggaccattccaataatcaaaacaaacatatgactctac
ctgcagattcaaaaattgtactcgaatagaacaagacaccattgattcctccaagttgtt
gaagtgcaagcagccctataccaacctgtaacacagattacaggaaacgagtgagtttct
ctcatgtgttgacaaaattagttccagagaggtaagagaaattgcaccatcagtgggaaa
tagtatctcctgcgcttgaggtctacaaaccgaactgcagaacgtttgctagatgatgcc
acagatctctgcagagtgcataaaatgaaaattttaaataagacaagaaatcacatcaaa
gcattttttcagtttagtcactaccttgatttcattaacctcaacggtaatatcagtctc
aaatccacgaagaacttgcaatgaagtttcgaaatcatctgtcaaacccatctttgccta
caattacaacaccaaaacaatttaggataaccaataatgcaacaaactcaacaatataag
caatacggttgtagaggcataccaaccaccgaggagattcaggaatgaaaaaaagacccg
gtatcaacaatgtacatggcaatactcctaaacataaagaagacaaacaagaaagtgatt
agactgtatagatcaaaataaaataaaNNNNNNNNNagtttctctcaatccaagtcaaaa
tgttttgtgagttacccaaaactgcaagaattctccatggaacaaagagaccgagtaaat
acgccagcattatcccaattgttacagaaagctataaacacaaaNNN---NNNNNNNNNN
NNNNNNNNNNNNNNNNNNNNNNNNtaaaatgaaacat-aaaaatagtgaagctaatttaa
catatgacaaacctggttaactgaacctaaggctcctctcatggtctgtggagcgatctc
agctatatatacgggaacctaaaatcgcaattcaaaggtgtgtaattatattgatcactc
caaacaaacactgctgaaatcaaagaagtagttgaatctaatattaccgtataagagata
atcccaactccgaagccttctaacaatcttcccatgtaaagaaaagaagtatcctaaaca
aaaaccaagaacaacaacaacttagtaggtatagagataagccaagaatatcagNNNNNN
NNNgaacaccaaaatactcacttttgcaaatgatatcgaaagccatccaataatattggg
aattgcagcaatcatcagagactgtcaaaaggaaacaaaaacacagtaaataagatacaa
caagaaagaagatgttacatgacaaattgtcacaaatgagagaaaatgttttagaatcaa
gaaagaaaactattatacccctttccgtccaacgtattcagcaatctgaccacttgcaat
tgctccaaccatagcacccacattggatagagacccaaacacagagtactaaaacatcaa
acaagaaacctaaaagtcagaaaattacagaacaagagtctttacaaaaaaaaaaaaaaa
aaacagaacagttcttaaataaagatgggaccttcatacctctgatacagttaaaccaag
atccttagtaatggcagcttgagttggtgaggaataaccacactgaaaacaaaaagataa
atcaaaatcaacactttcttagtcaa-ttgagcaaaagcagagaaatccacattaat--a
aaaaaatataagaaagttgagatatttgtttaagttgttcttacagtgaatccgaattga
ataggaccaagagcaacaatcaaaacacaagctaagacagaaattgagctgtctcgaata
acttgagacgattccaacatactagattgtctcgaacccatccgataccaacttcctgtg
tgtaagaacggtcgccgaagatcatttcttccctcttccgtattatcatccctaaaactc
atctttttgttttccttaaaatctacaaaacaatcgtaatctacagagagaaaaaagtac
gaatctttcggaggataagaatgtcgatcctaaactagaaaatgcagaagaagaaaaata
cgaaatttgaggtaggatttgagttttgggtgaattcaaaaagatgttagacttgttttg
tttaagaattcttcatggtttgtaaaaattgagcctttgcgtggagagacgcagactgtt
tcatagttttccacctcagaacgcgtcgcctaacatcgatttatagaattcgtaaaggga
cct--tt-ttttttcttctctgtcgacaaaaaaaaa-cttaatttaaaaacatttttaat
ttgtaatt-aaataagatatcgttcattttaaattgttttatatcaaattcaactattgt
-ttcttttgtctgatagtcgttttcgagttattttttgcgcaaagataattttttgaatc
attgtcccatgttcgctcacatatacaagcatttgtagtcgctttgaatcatttattttc
ttctacatacttctacatactcattagtattataacgagcttttacaatgtaactaatta
cgcaacaatactataaaattgtggtacaggctgagactaaactatattgtatttttaaga
aaatgtttttctttttgtttaggtaaactgtctacttcaaagata-ttttttggtaggaa
taataattaaaacttcccatattagaatacgaagccactagacattccttttgacaacaa
aaagtgacaatgtcattttatattttagcacttataataatagttagcatgcattatagc
attcatatttagatgttgtcctaactcttaacaaaatcagaataacaatattgcgggaga
aattttagctaaaacttcaatttaggacaaataataagattattaaagtaacacttaaat
atgaatataatgctcgaatcctcctctactttttagcattttcgctacctcgttgatatt
gatgtcgataggtcacaaatatgcaagtgacattattttattagataagctcgaataatt
atagtttttgttttctagtatatgaaaaatatatggatgtcattaatttcgaatacttca
ataaatataaatatttattcagatacaacattatttatttattttcaatatttaaaatct
ttgagaatacgacatgttatttcaatgtttaccaataaNNNNNNNNNNNNNNNNNNNNNN
NNNNNNNNNNNNNNNNNNNNNNNNNNNNNNNNNNNNNNNNNNNNNNNNNNNNNNNNNNNN
NNNNNNNNNNNNNNNNNNNNNNNNNNNNNNNNNNNNNNNattaaaagtcaaatactaatt
taattaattaaatttaactcaaaaacgaaatacattattaatttccaaaaaagtaaccaa
ttaaaatcaacaaattagatttgatatctaaattatcatattaattttttattaattatt
atagttcacctctcatctttatatgattctatttttgcaaaaaaataatatcatcgttat
aaaaaaNNNNNNNNNNNNttttcgcatatgccacaatttgaatttttaaaaacgaatata
aactgttcaatacatgaaaaaatactataacgggtcaaaagtagatttaagaaatttttt
tactNNNNNNNNNNNNatagtttgaatatttatattcaatttcatacatattattttaaa
atttataatcttatatactacaataattaataacatattagattttttaatgtgtatgat
gtgattcaatttttaatacaagctgaaaaatcctacaattgacgggtttaaatcaatatt
aatacaaNNNNNNNNNNNNNNNNNNNNNNNNNNaaattaacaatcaaaatacaagtatat
aattttaaacactaaacaatataaataatatcaacaaaacatatacaactcgcagtttac
tatacatttaaaatcaaataaaataatatcatatatttataatcaactttacaataaaag
tttttagtttaactaaaatataagactacctgctgtataatgcaagttaaaNNNNNNNNN
NNNNNNNNNNNNNNNNNNNNNNNNNNNNNNNNtcacatacacacctatcaaaaacttaaa
acctttcaaaacctcttggtatattcaaattaggattcttcattcatggaatcattattc
caagggttttgggatgtcttatgaaatgattttggcagaagaagatgtaaatttttttga
ataaaaagtagtcaNNNNNNNNNNNNNNNNNNNNNNNNNNNNNNNNNNNNNNNNNNNNNN
NNNNNNNNNNNNNNNNNNNNNNNNNNNNNNNNNNNNNNNNNNNNNNNNNNNNNNNNNNNN
NNNNNNNNNNNNNNNNNNNNNNNNNNNNNNNNNNNNNNNNNNNNNNNNNNNNNNNNNNNN
NNNNNNNNNNNNNNNNNNNNNNNNNNNNNNNNNNNNNNNNNNNNNNNNNNNNNNNNNNNN
NNNNNNNNNNNNNNNNNNNNNNNNNNNNNNNNNNNNNNNNNNNNNNNNNNNNNNNNNNNN
NNNNNNNNNNNNNNNNNNNNNNNNNNNNNNNNNNNNNNNNNNNNNNNNNNNNNNNNNNNN
NNNNNNNNNNNNNNNNNNNNNNNNNNNNNNNNNNNNNNNNNNNNNNNNNNNNNNNNNNNN
NNNNNNNNNNNNNNNNNNNNNNNNNNNNNNNNNNNNNtagttatgttttaaaacataagt
ttagatgacattttcagtgtttaccaataacattatgttttaaaacataaatttagatga
catttcatgttgtattggtgaataaaatatatgtNNNNN--NNNNNNNNNNNNNNNNNNN
NNNNNNNNNNNNNNNNNNNNNNNNNNNNNNNNNNNNNNNNNNNNNNNN-NNNNNNNNNNN
NNNNNNN--NNNNNNNNNNNNNNNNNNNNNNNNNNNNNNNNNNNNNNaagtaattttttt
aataagatacgtatgtagtctgttagttgttaatcttcttagttgttaataacgtcggca
taattgagatcccaaaatcacacaagttacatacacgaggttttattttttt-taaagaa
cttctaaatcgagataaatctatggtcgatagaggcaacgacaagaaaggccagtagata
tcacaccaaacacgtcttattggggttatgattcataggctctgattcatcgttcaacat
ataataatattctgttgacccaacaatgcagattcgtatattttcactgttctgggtctt
ttgtctctttctcatctctcacgtgtaagtgcttacatctctgtgtagccgtttccggat
cccgacacaagcattctcttccattgtccccactttgcttagttggtctgatactt-tta
tcgatttt-aatatcaataagtaacacgattttcaccatttaacgagtacatgcaacacg
attgtacatgtcacatttatcttggcataaatctatcgatga--tcgttaacacgattaN
NNNNNNNNNNNNttggatcaattattttttattttctcttttattgttgggagtagtgtt
ctaattgatttaataatttttattgagaataataatcgaatttaaaatgcagtgtgtatt
agacaattagtggacttatagaggctaatttaagtaaccaaatttgggctttaataagga
tccatactcttcggcttgaaagcccacattgtaaagttaaaacactatatcaggctctgt
tttcattatggctataaatacacgagtttttccagaaaccaaatcaggctctgttttcat
tatttctcgctgctgacttcacagacgacgatggctaatatctctgaaatttccggcgac
tctaatgacggcggagatccaaacaagaaaccaga---agaacaagttttgagaagaagt
agaagaatcgcgacaagaaacgagaatcaaaacaagaagcccaaggaggaagaagaaaaa
gataatcgctcggtatcttttccaattccaaacgagctcacggaagcttgcgtcgcactc
atccggaaatgtgattaccctagtctatcttccgtctcaagttactttttcaatctcatc
gcttcgtcagaactctacgaaacgcgttcgcgcctcggtctttccgaaacctttctttac
gccgccatccgattccctgacacaaatgccccaaactggtacattctccatcgaaacaag
gtttcttctttacgtttgagcaaactcgaatcacttccacctgtgccttatggatgttct
gtcgtcacaatcggtcaagagatgtatgtaatcggtggactcctccatataagacgttta
cagttgatgactctcatcgactgcagaactcacaaatgtcgctcgcttccgaaaatgaaa
aggggtcgttaccatgcagccgccggagtattcgacggaaagatttacgtaatcggaggt
ttcaggatgagaaaaccggatgctgaatggattgaagtgtttgatctaaagaaacagagt
tgggaatctttgcctggtccgtaccctaaaactagtacggattcccagttttttgcacat
gcggtgatggaagacaagttatacattttgggctcacgttgcttgatttacgaaccaaaa
agaaacggtgaatgggacgcaaccgtcaatgcaaatccaatatggaatctgtggaaagtg
ccatgtactatgcaatgtgtgatagatgatatgttgtatacgattgatcctcagtgtact
cttggacatccaatagtcgtttataatccaaaggacaagacttggagacctgtgaaaggt
gaNNNNNNNNNNNNNNNNNNNNNNNNNNNNNNNNNNNNNNNNtctgaaatggcgaatttt
ggtggaaagttggtgattttgggcagtaatgggagctgctatgatactggtgattgcatt
gggaaaaaaggtatttggtgcgtaatgatcgagttggaaaaacgtgaaggaggtgagatt
tgggggaaggttgaatcactcgactgtgtgcttggagacataaactttctgtcggttcgg
ctttgtcaaactctgaccctttgatgatacaagggatggtttcttgcaggtacgtttatg
tgaatgagtatgaaccttttttgatattcatgcctcttctttagcctcaaggcttacata
cctgtcctttttcatgatcttgttgcagatgaaggatctttattactcaagagtcaagag
taactctgtccttgttaacctttgtgtacaataataatactcttacataattatcatagc
cttgagtagatttcttaagctgtaacaagagtggggctatctgcagttatacaatacatt
ccttaccaaaacttgttgaaatgcatctttagttacagctatgttttggatattttgtgc
agtttcacactttcactaatatgctatgtgctctctatttgttcttttctgtaagtaata
atcacacacaatcaggtagtaacaaaaactcattctgtttctactatatgtgcaaatatg
aaatcatttagaattcagatgaagcaaaactaaccgagtttagttaacttgaagattcaa
agagaacagagtaagaaataccaagtagccgaatgtgggctttaaaaagcccatataatg
gtcatcgcgtaaaagacgtgttagagaagatataaagcctcgttagggcagactaaatcc
caaagtccaccacaatcacccaaacataaaacccgtaacctaattccgccggaatccacc
gatgcatgtcatggggactccttgagatgaaacgaaaacgcagtttaagaggagctatga
acttgttttgcttcaggtatgattgacttcaaaaaatacctagaaactataaacctcagt
ttctttgaatttgatttttaaagtcaataataccttgaagcaaagctcgcgttcatcacc
gccattcgagtagtccaaaatttcagagatataagccatcgccgtgtgaagtcagcagcg
agaactaaaggaatccaaccctaatttgagctcttgtatattgaagtcagcagcgagcat
taggctcacgatttattctttaggagatggtaatggtacattctccatcgaaatccctac
tcttacttaacctttgtgcagaatgtgaatata-aacccttatgtagcttcttttagctg
cctttttatacgatattctaatcaaa-ccttgttgagatccatatctagtcatagctatg
ttttggattgttgtgcagtttcactaacgtagtctcaagttcagttggtaagtaatcaca
atcagatttaacaaaaacaaatttgcttctactgagaggcagtttcacttaggagaataa
gtggagtaacaaatgttaaaaataaaaatgatagaaaaaatcatatgaaaatttgaaagt
gaatttctgttttgatttttctggttcaatgtgaaaatacagtttagtgaggaaaaaaac
agctaaattgtagtattgtattaaaacgagttttaaggaagaaaatacaaatgaaattat
gggtatataaatacc---caaatacctttctcaaaaaccaaatcaggctctgtttccatt
atttctcgctgctgactttacacacgacgatggtcaatatctctgaaattcccgacgact
ctaatgacggctgcgatccaaacaagaaaccaga---agaacaagttttgagaagaagta
gaagaatcgcgacaagaaacgagaatcaaaacaagaagcccaaggaggaagaagaagaag
ataatcgctcggtatcttttccaattccaaacgaactcacggaagcttgcgtcgcactca
tccggaaatgtgattaccctagtctatcttccgtctcaagttactttttcaatctcatcg
cttcgtcaggactctacgaaacgcgttcgcgcctcggtctttccgaaacctttctttacg
ccaccatcaaattccctgacacaaatcccgcaaactggtacattctccatcgaaacatgg
tttcttctttacgtctgacggaagtcggttcacttccacctgtgccgtggggatgttctg
tcgtcacagtcggtcaagagatgtatgtaattggtggactcctagacataagacgtttac
aggtaatgactctcatcgattgcagaactcacaaatgtcgctcgcttccgagtatgaaaa
gaggtcgttacaaagcagccgccggagttgtcgacggaaagatttacgtaatcggaggtt
tcaggatgagaaaaccggatgctgaatggattgaagtgtttgatctaaagacacagattt
gggaatctttgcctggtccgtaccctagaactagtgcNNNNNNNNNNNNNNNNNNNNNNN
NNNNNNtggaagacaagttatacatgttgggttctaaattttgtttggtttacgaaccaa
aaagaaacggtgaatgggacgcatccgtcggagcaaccccattaaaagatttgtgggaca
agacttgttgtgtggtagatgatatgttgtatacgactgatcctcggcgtactcttggac
atccaatagtcgtgtatcatccaaaggacaagacttggagacctgtgaaaggtgaatcct
tggggagtttgcctagttatttcttttctaagtctgaaaatggcgaattttggtggaaag
ttggtgattttgggcagaaacaagagctatgttactggtgattgcattggagaaaaaggt
atttggtgcgtaatgatcgagttggaaaaacgtgaaggaggtgagatttgggggaaggtt
gaatcactcgactgtgtgcttggagacataaactttctgtcggttcggctttgtcaNNNN
NNNNNNNNNNNNNNNNNNNNNNNNNNNNNNNNNNNNNNNNNNNNNNNNNNNNNNNNNNNN
NNNNNNNNNNNNNNNNNNNNNNNNNNNNNNNNNNNNNNNNNNNNNNNNNNNNNNNNNNNN
NNNNNNNNNNNNNNNNNNNNNNNNNNNNNNNNNNNNNNNNNNNNNNNNNNNNNNNNNNNN
NNNNNNNNNNNccttgagtagatttcttaagaaagtgggctagatgcatttatacaatat
tctcaccaaaacttgttgaaatgcctctttagttacagctatatttatacaatttcacta
acatgctctcaagtctttttctgtaagcaataatcacacaatcagattataacaaaacct
aatctgcttctactatatgagcaaatatgaaatcttttagaatttagttgaaagcaaaac
aaaccgagtttaaaaacttttaagttaacctgaagctagaNNNNNNNNNNNNNNNNNNNN
NNNNNNNNNNNNNNNNNNNNNNNNNNNNNNNNNNNNNNNNNNNNNNNNNNNNNNNNNNNN
NNNNNNNNNNNNNNNNNNNNNNNNNNNNNNNNccaaataaataaaacccatatgggttta
cctcattgggttatgggtacccacgggtttttttaaagtcatttttcaagtgaatcaaca
ttttcttgtcaaaNNNNNNNNNNNNNNNNNNNNNNNNNNNNNNNNNNNNNNNNNNNNNNN
NNNNNNNNNNNNNNNNNNNNNNNNNNNNNNNNNNNNNNNNNNNNNNNNNNNNNNNNNNNN
NNNNNNNNNNNNNNNNNNNNNNNNNNNNNNNNNNNNNNNNNNNNNNNNNNNNNNNNNNNN
NNNNNNNNNNNNNNNNNNNNNNNNNNNNNNNNNNNNNNNNNNNNNNNNNNNNNNNNNNNN
NNNNNNNNNNNNNNNNNNNNNNNNNNNNNNNNNNNNNNNNNNNNNNNNNNNNNNNNNNNN
NNNNNNNNNNNNNNNNNNNNNNNNNNNNNNNNNNNNNNNNNNNNNNNNNNNNNNNNNNNN
NNNNNNNNNNNNNNNNNNNNNNNNNNNNNNNNNNNNNNNNNNNNNNNNNNNNNNNNNNNN
NNNNNNNNNNNNNNNNNNNNNNNNNNNNNNNNNNNNNNNNNNNNNNNNNNNNNNNNNNNN
NNNNNNNNNNNNNNNNNNNNNNNNNNNNNNNNNNNNNNNNNNNNNNNNNNNNNNNNNNNN
NNNNNNNNNNNNNNNNNNNNNNNNNNNNNNNNNNNNNNNNNNNNNNNNNNNNNNNNNNNN
NNNNNNNNNNNNNNNNNNNNNNNNNNNNNNNNNNNNNNNNNNNNNNNNNNNNNNNNNNNN
NNNNNNNNNNNNNNNNNNNNNNNNNNNNNNNNNNNNNNNNNNNNNNNNNNNNNNNNNNNN
NNNNNNNNNNNNNNNNNNNNNNNNNNNNNNNNNNNNNNNNNN-NNNNNNNNNNNNNNNNN
NNNNNNNNNNNNNNNNNNNNNNNNNNNNNNNNNNNNNNNNNNNNNNNNNNNNNNNNNNNN
NNN--NNNNNNatatacatataatagtatattagcagttaaacataaactctaagaaaat
gacagaaaccaagttggatacccacaagtagtctcggaacaatcaggtttttNNNNNNNN
NNNNNNNNNNNNNNNNNNNNNNNNNNNNNNNNNNNNNNNNNNNNNNNNNNNNNNNNNNNN
NNNNNNNNNNNNNNNNNNNNNNNNNNNNNtataacctataagctatcacttttaagaaat
actaagtagccgagtttgggctttaaaaaggaagtaaaagcccatataaaggtcatcgga
gcgtgagagccactctcgtacagagcgcgttagagaagatataaagcgacggagcagatt
ctttttcttccctctctcctgagaagaagaagtaaagaagtaagatcaattctcggccgt
agttagttatcctccgattagatttccgattctctgtttcttctagattgaatttaaaaa
ccctacttttgaattttcacatgggagaacaatcaccttctcaaccatcgactcaatgcc
aaagtcatccacaatcacccaaacccgatactcataacctaattccaccggaatccaccg
atgaatgtctcgattcagctggagtttcaggctcaatcgtctcatctaccacaatcgacg
ctcgacggatcactgaactaggcaatgtatcgtctccgccgtccaaaatccctctccgcc
ctcggaaaatcaggaaactcacactcgacggagacgtatccggtgaagattataaggcgg
aggatatctcctcatctcaagtaaactctccgctctcgacggatggaaaatctcccggta
aaggtaaattgtcgcacttacgagctataactgtgccgaggatccaagctcgtcctctga
catgtgaaggtgagctcgaaacagcgattcactatctccgtaacgcggatcctttgctcg
cggcgttaatcgacgttcatccaccgccgacgtttgagtcgtttaagactccgttcttag
ctctgatacgaaacatcctctaccaacagcttgcaatgaaagctgggaattcaatctaca
cacgatttgtttctctctgcggcggcgaaaatttggttgtacctgagacggtcttatcat
taaatcctcagcagcttcgtcaaattggtgtctcgggacgtaaagcgagttatcttcatg
atttagctagaaagtatcaaaacggaatcttgtcggattcggcgattttgaacatggatg
agaagtctttgttcacgatgctaacaatggttaatggaattgggtcatggtctgttcata
tgttcatgataaattctcttcatcgaccagatgttttgccggttaatgatctcggtgtta
ggaaaggagtgcagttgctgtatggcttagatgacctgcctcggccatcgcagatggagc
agcattgtgctaagtggagaccgtacagatcagtgggttcgtggtacatgtggcggctca
ttgaagctaagagtacatcaacgagtgctgctgttgcagccggagtgtcattgcctccat
tggaagatatccaacaagaacatcagcagcaacagcttatggaccctcttaatggtgtgt
tcagtatcgggtaagtaaagtttgtttcttttggaaacttttaaaagtttttctctgtac
ttggagtgtgcttagcttaagtagatagattattgaaaactgttacttgctgcaaataca
aactaatatgtttggtttggatcactaagatcaaatatctgagctttggccaactatttg
tggaatgcgcttatggttgatatagtattttaNNNNNNNNNNNttaggtgtaatgtttag
ttggtgacatttatgtatataggagactaataatgagcttacatttcatgtttgacaaaa
agtagttgcttgaaaccatctagtgagttagtgagtgaagctatatttttcatcacctcg
attgacNNNNNNNNNNNNNNNNNNNNNNNNNNNNNgtaggagagtttttccagctatggt
cttgatttctctccatgattgtttctacgacaattcttctgattatcgatctatgactct
ttaacagggcttggggacaatcgtagctgttcttccacgttggtcctggatcgtctgatg
gcttacatgagttattttgttcNNNNNNNNNNNNNNNNNNNNNNNNNNNNNNNNNNtgtg
ggagaaagaataataaaaggatgtgctagtctgggttccttgagacacaagctgaagtaa
cagtgaatatgatcttcttagttgagtgaaagagtctgtaatgttaagagtgagtagcta
atgacaaagtagtgtcttctttatttttgtcggagacctaactctcttgacagagcttcc
tcatcatctctgaaacagatccacacttctgtatcgcatcgttgctcagtctaactaaca
atgaaaatactactttaaagactggcgacagcgagtcactgccgttaaatttactctgtt
tcatccgaagccattaaatatatactctgtttcaaaattaggtacgggaaaactgttgaa
gttgattttgctcattcgaatgtttgcctcatccttgtgggcctgtgttaatctcatttc
tagatttgatgccaatgtcgtcacgagagcacttttctggacaagtatgtatgtaggccc
aataacagcccaatcac-acattatttatata--aaaaaatgaaaaggtaaatactaaat
tcaataggcacgaatcgatctgtggacgggaggaaaaatatatcaaagagtttgtacccg
ccttcgccgcaaccgtcgttcctgtcgccggtaaattctgttccttggt--tcttctttg
ctagatctctttttctctgttttgacttttttcctccctcaaaatttcaaaattcctgat
tcgagattcttcgttatgcaactttactgttgctaagctagtaaaccctagctcggcaaa
cgtttgctacttgtttctggtttttcgagaaagagtgtggatatatcttgaatgttgaat
gaaacaattgaatNNNNNNNNNNNacaatcatcaaacactgactgattgttgcttcagta
ctaattcccaggaacaagtgtggacagatcaatggatgaagaagaatgtaatatatcact
gtttgattattctgctgagagtcatctaaaggcagtggaatctatcactgatttatgtgg
tgaagctaatgctgacattgatgagaatgatatcaacatattgtcatcatcagttacatt
cttgaggtgcgtaaagaattaattatgtattcatataagattctttctattgtaacttat
gttgaagtggttatagaaagtgtttctcaatgtggcggtaagagtattctactagacgat
ttaacactcacaaatctaattcttgcctactg-aatttttgtatagggaat---ggaggc
attataatttcgaaccaaagagttttgcattctacaacgaggctgagaaaaaccatcaac
caaaggatataaacagtcaaactttgcctcaattttcttcggcacgagctcccaaggttt
tgtgtaattacgctaaaaaattatttctactttggttcttaactctccatttacttctta
aattgcttcaacgacaatgcattttttaatctctactcttattggtgcaggttaagatac
atgacgatgagtcatcatcatctggtgaaatcaggtaatagttaaaatatatatgagctg
tgatcatttaagctgttcaacgggttctgctggctagcaaaagtaatcttgaccatggga
gatgaacataggtttccccagttagatgaatgttaattcactgctaaagtgctaatttaa
tgttcaatccgaaccaggactaggttgctaattggttagacaggacattgacattccatg
tttgtgtatatgtgtctgctcttgtccctttttaattatcaaaaagagttgtgctagtca
tgatcgtttatctgatggattattattcacctctgcagcaaggactttgtgatgcatgtt
ggaggctctgtttgggcaatggagtggtgtcccagagttcatgggaatccagatgctcaa
gctaaatgtgaggtgattaggtcatat-ttttttgtttcattactccgtagaaatgggaa
tcttaggttttcattgttgtgaactttactgttgcagtttctagctgtggctactcatcc
gcctgactcatacagtcacaagattggtattcctcttataggtcgaggcatcattcagat
atggtgcattataaatgccacttgcaagaaagatagcggccaagtttcagataagggtaa
aaaattgacaggaaagtctcgaaaacaaccatctggtgaaactactgaaacaacagaacc
taagaagccgagaggcaggcccagaaagcatccagtagagacaacagagcctaagaaacc
aagaggtagacctagaaagaagagtactgccgagttacctgttgagcttgatgatgacgt
tctgtacgttgaagctctgtctgttcggtatccagaaaattcagttgttcccgcaactcc
tcttcggatactacgagaaactccagtaacagaaactaaggtcaacaatgaaggttcagg
acaagtgttgtcttcggacaatgcaaatatcaagcttccagtacggagaaagagacaaaa
aaacaaaagtactgaagaaagttgcacacccatgatattagaatatagtgaagctgttgg
aaatgtaccgagcaaaccgtcctctggtatttctgaagacatagtagctcttccaagggt
tgtcttatgcctggcccacaatggaaaagttgtctgggatatgaaatggcgtccctcata
tgcgggtgattctcttaataagcatagtatgggatatttagctgtcttgctggggaatgg
atctctggaagtgtaagctagttacttcttctcttctttttatcctaatgcattctgtgc
cctgcacgatttttcccttctgctttgatttctatcaccgtatgccatctgcaatgatgt
agcacctttctagactgcatatactctgcaaaataatgaacgaccttatgcaggtgggat
gttccaatgcctaaggcaacatcagctctatatttatcatcaaagaaagctgcgactgat
ccccgttttgtgaaactggctcccgttttcaaatgttcaaacttgaagtgtggcgacaca
aagaggtcagtaaatttcttcaatatttccagtttttgcttgtttggtggaatgaaaaac
aaagcagtccttctatgtttttaagagttgaatatataattgattttcagtttccttatg
ctttatctattggctttctcttgatatggtgctcctctatttttatacagtattcctttg
acagttgaatggtcgactttagggaaccctgatttcttactggctggttgccacgatggc
acggtaattagtaaattatttcactttcttcactgactctatcatatttttgtctctgtt
ttcttgcatatgtgtaagtgtattcaggaacaagaattgcagtgcttaattgcgttgacc
cctttatttttgttatcttgcatcaggttgctctctggaagttttctacaaccaaatctt
cagaaggtaagacctgatatgtttgtcctgatgccagatagtttcttttcacacggtggc
cagagaaagtgatttcatctgttgatttcatatttacctttcacg-tttttttgtgcaga
tacaagacctttacttttcttcagcgcagatacagctcctattagggcagttgcatgggc
tcctggtgaaaggtagtgacgtaaaatcacacccataaaatcaaactgtgaagaggattc
gcttattaatcaaaagtaatttctgaaaattttccagtgatcaggaaagtgcaaacatag
tagcaactgctggacatgctggtctgaagttttgggacttacggtacacttcattaacct
tatcagctattacataattttctttaaactttgatgctcatgcaattaattaacaagact
gcactgtttattgttttatttggctctccatagcttcttgcttacttcctatgttttttc
tgcagtgatccgttccgtcctctgtgggatttgcacccagtaccaaggtttatttacagc
cttgattggttacaagatccaaggtatcaatcactgttctatcctcagttgattatacag
tctttagatcaatggtttgaagtcctgcttaaacatgtggtttcaaatatctgtagctgc
gttctattgtcctttgatgatggaacattaagaatcctaagcttggtgaaggttgcgtat
gatgttcctgctactggaaggccttatcctaatacaaaacagcaagggttaagcgtttat
aactgttcaacttttcccatctggagtattcaagtatcaaggctaacaggtaaatgttct
ttatgggcttgtctttgtgttcaaattcgtaatcatcggttcatcataataaat-aagtc
aaaatataacttctcaggcatagcagcgtattgcactgcagatgggtccattttccattt
cgaggtttgcataaactgcacaattacttcacctcttatgttctttgtcaatttctttga
gatttcatattgtcttgttgggattccttacagcttacgaccaaagcagtggaaaaagac
acgagaaatcggactccacactatctctgtggacagttgacaatgaaagattccaccttc
atagtgcatagtccagttccagacatcccgatcgtattgaagaaaccagttggtgagacc
ggtgaaaaacagagatgccttcgaagtctcttgaacgaatctcctagccgatatgcatct
aacgtttcagatgttcagcctctaggtcagttgaaaccagtctaaattagactgtctaat
agatcaatctccggaatcacttagtccttaccttgaactggtttacttgatctttttcag
cttttgcacacgttgaggatccaggtttagagtctgaatccgaaggaacaaataacaaag
cagcaaaatcaaaggctaaaaaaggaaagaacaacgcaagagcagaggaggacgagaaca
gcagagcactggtctgtgtcaaagaagatggcggagaagaagaaggaagaagaaaagcag
ctagcaacaatagcaatggaatgaaagcagaagagttcccgcctaaaatggtggcgatgc
atcgtgtgcggtggaacatgaataaaggaagtgagagatggttatgttatggtggagccg
ccgggattgttcggtgtcaagagattgctccaacctcagattggaaacctcggagataac
aattaagtcccttgtaacaatacacttatataacatcttcaagtgtttattccaaaaag-
aaaattaacgtaggattttgtattaaaagaagattatatgcaagaaactgattcaattga
agaactttttgattctgcggtcaaaaaagggaacaaaccctgaaaatatgttatagaact
gatcaagaccggaacggaacttcaagcgagaagcaaacagattccggatgatcttacaaa
atggcacttttaactttgtgccaaataaccctaaatcttacaatggtacaacatttgcta
ttaccttgtaaaaacaaaaccagaaactcccgaatactaatcttggataagtataacaat
aatccaacttttgtttggtggatgagtatgactctttgttttggtgtttaagtaagaaag
ccgaaacaatgcgaaaatgccccggacaaaaagaaagggatcatgaagtaccttcagtgt
tttaactggtaagatgaagaatatatgagttatccgacctgcatccgacattgacggcca
tggaggttcttgagccttgtgagttctttccgtctctttctagcttccgctgcagccaac
gatccatgctttttctccggtagagaaatcaaaacatgatgaccaggcggcatcagtgta
actccattagttgtctcagaaacatcttcatgctttaaactataagcttgctgcgttaca
ggaaaaccatctcctccttctgagaggacttcagtagcagattcgttgagatcatataaa
ggtctggtttcgggtgaaccagagtcctcttctttgattctagttggtagatgggaccgc
ggagtttctgtgacatccatcggtcttgcagaagaatcatcgatatggtgcctgtttgaa
aaagtacctctttgtgtatcttgaagcccgaaaggaacaccattgctgtgatcaggagga
gggagaaaccaagggcaaggtacaacgtaaaagtgagttttttgcccattatcatctgca
gcattttcatgctcctgcgtggtaatagttttagcagaagctcctcccgaagtagggaat
tcaagtggcgatatcattggatttgatgattgagtaacatgaggccagcagaaaagctga
tatggattctggttgtagaagtaaaacggagtagatgatgtagacatctcaacttgtgat
ggcttgggtgattcttcaggctcttttgtatcgggttttactgacttcaatacctattaa
aacagacagtaaatcagatatagcagtgtgagcaatagttctcctgatactgatatggtc
tttgatagattatgtaacctgttcctttaaatgcttgttaatcgtctccaaagactgaaa
ctctttcaaagcccaatccttttcctaccacagcagaaatgtcattagctataacaacgg
tctctaaggttcactcgatggaaatgtaaatcgaatagtttactcaccctcctcaaattc
tcattctcatatgtcagatcagctgcttttttactcaactcctcacacattgcctggata
tatacggtataattaatacttaacaacactagtctactattcagctaattttctcaatat
ggaccttgttgatagaaacaaggtatcagtaaaaaatacctgtcttcgccgaattgtctg
cctcgcagattctctgttagctaatatccttctgattctacgttcttctctttcagccta
gagattagtattagc--aagtaagttcaag-tgtcacaaaaaaaggaatatggtagacaa
aacttttggccttgtaataatcatatacctcacttaaattctgtcttgatcggccacaac
catttgatctactacaccttattagagtcgatgcaagaattggtttaggtgcttcaccat
tgatttcagatttaaccggagctttagttagttctttagttattggttgaacttcttctt
cttcctcttcttctttcactaatcgttcctgttttagaaacatcttttattatcatcaga
ttgttttaccaatagctc-actaattgtaacatgttattcacctaatcagtgcaatcact
atttctatctattcaaaatcgattatttggatctaaaacataaaagtttcacaattctaa
aaacagaatcaatgaaagtgaggttctttgaaaaaacagactaataaaaNNNNNNgggaa
agcgaagagacagaacctcagctagatccggagtaggtaacgtatcagagtcaggtggtt
tcaaaagcgagtcagaaggaggagactcagtcttgactcgcttcctcactcgtttccctt
tacttccccaactcgctgcagattcgaaaacctgctctcgcattatcgcaagctgcgcta
aatccgccaatgcttctgccgcctccatctccgtcatattcgccgccgcagtattctcct
ccccagaagaagaagaagacgacgagcaacaactcgatgatataggctcaaactccatca
acaaaccaaaaaaaattcaaaacccaaaagatttttccaacaaagaaaaaaaaaacgtaa
ccaNNNNNNNNNNNNNNNNNNNNNNN--NNNNNgagagagagagaaactgtaacttctct
cgagaaagagagagagtgggaaaaaaattgccaaagaggagcccacagagggtgagagag
cgacacgtgtaatgccagctcatcgtctacaattggttgcttaagtatagcccatgtatc
tgtgaccgccacgtctcgctttttgttaccaagtcagcatactcggcacgtgcggagttg
attcgtgcgtgcgaggccgagaattgggaccgccgcgacctcagaactgggaagaggcgc
agagtttaagatttgcaaggtcggttttgagaggtgctcagatttcgacacgtgtggggg
tttcattggatatttacgtggcgacgtctgagccatgagattcagtggtgaataattacg
gctgaggtttttgggtgcatccaccaacacacaatcattttggttctagacctctttgtt
ggacatataaatgggccaggtaattggccggttaataacaactggcccgtcgcaatcata
gttgtgatagtgatttacggttttattagttggagagctcatgcatgatagataattgtc
acagtttatggccgcctagtctctagagcaagttttagaacattgccacattggtataga
tgttaacggatatagaaatgggcctagtaatgtatgataatggccacatccttgtgaaac
taaacgttgtcgcacatatatttcttgagaattatgcggtatgataagaggaataatcaa
gctaatgcattttgtttaagagattgggttaccgtttacatatatatgcattgaagatta
aataaatataatcagttacacataagtcgatttgggacctcttttggtatta---aacac
accacaacttaaaagaactttgtgcattcctccttttagaagtggattccccattccctg
aagaaagat-aacaaatcatatattaaggagggattatggNNNNNNNNNNNNNNNNNNNN
NNNNNNNNNNNNNNNNNNNNNNNNNNNNNNNNNNNNNNNNNNNNNNNNNNNNNNNNNNNN
NNNNNNNNNNNNNNNNNNNNNNNNNNNNNNNNNNNNNNNNNNNNNNNNNNNNNNNNNNNN
NNNNNNNNNNNNNNNNNNNNNNNNNNNNNNNNNNNNNNNNNNNNNNNNNNNNNNNNNNNN
NNNNNNNNNNNNNNNNNNNNNNaaaattaaagttacgggatagtagtaaaagtga-tttt
gtaccaaaaagattaaaaatattcaaaagaatcgtagacatacttggctttatcaccgaa
ccatccgtaaacggatttgaaggtggatgatacggtgtcaacggcttgtgggccgccgtg
ttcattgaatgcatcggtgacactcgtcatggcggagtctaccctctgcccaaccgttgg
ttgttcctcggccaagatatccaccgagtttatcgagacaagtagcattaccgacaacag
cacggccaccgatattttcgccatcctatctccggcaaacttttttgcttcttcttcttt
tattggtttataaaaacaagaNNNNNNNNNNNNNNNNNNNNNNNNNNNNNNNNNNNNNNN
NNNNNNNNNNaaacaaaagtctatttgtttacgtacgtg-attttcgtgtttcgtttggt
ttaatttaaagttccttatttatatgtgaaggagatttaaaatttggttttatctactgg
tggaacgatccaacgttggtggcggttacgccgaaaatagtacgacgtgagatggcttta
gtttcatgccagttccaaattaagcaacagttttatggtttacgatttcatttttttttg
gggtccatatagtgaattggtgatattcgtttcttttaNNNNNNNNNNNNaatgctttat
ctctaagaaattaaaaacgttataaatgtatgcaattacatgtgatgtttaagctttagt
ttattttataaacaaaagtgattgttaaaatatttatcaaagctctagatcgagatgcta
accagctgatgattggttggaggattttgcaggggaatattcaagtctttgcatttggga
cttcaatcatggtacaatgtatacgtttttaatggtaaaaatactctcattttcagcaag
ttttggaaattgagattacgaaatggaaatcagttgttttactaggtgaaatagatgtga
accaactatactgtataatgataaatccccgtccatagacaaatt-aaaaaaataagaat
ttgacaaaaatagattagaattataaataaacaaaaccaaaatagctagatgatttgttg
tgaaataagattaaacagaacaaataagaagcacaatgaaaagggaatgatacactcatc
agtataagaaagaagaaaacatatccctttgaatcctt-agacatatagcaatcttcaca
tcatgtagcagcttcactggattctcatattcttcaataacctgtc-aaaaacaatagat
taattaatataaNNNNNNNNNNNNNNNNNNNNNNNNNNNNNNNNNNNNNNNNNNNNNNNN
NNNNNNNNNNNNNNNttaatatataccgttatatttaatcgtattcgaataatatagaat
tagctagatatatacatatataacattatatcattcatataagattcaaaagttgaggac
aatgtgcatgtgatggtgcgcaaacaggattagatttcatgtgactcctttccttttaat
gagaatgccggaaatagaagggatggtgcgtgtggttgcatgtttcttattattatacct
atattattattgttatatagtccaacgttcatcactagttttaatatactactaccaaaa
gaactcatttatataatcagattttgaaattatttgaactaaacatatg-ttctactaaa
tcactatagaaatcacaaaaacgaccacaaactctaaaagatttggtaaggacaaaaaga
tttcacctcaaatcaaaatcattgattcctctagatttacttccaacatcgacggttttg
tatttaggcaaaggtactaagtcttgttcgatgttcatgagatcttcaacgaggatgtcg
tagtgacgtttaacttcctctgcagatttacttccaactgctttagcgacgttttgccaa
cggtcgggagtgtctttatcgtaaacggctaaagccctctcgaacatcttgttttgctta
gacgtccaagaagagctcgagctcatagaactagaggccattttatttaaattcttttgg
gaatatatgagatatatatagggaaacaagaaaagagaaagaaaagggatcgatactaag
ttacgaatacaaacgaatgccaaaataggctccttatatggaggaaaagagagttgagag
attccgcaagttgtagtatttatccaata-tttttttagtttgtataccaaaataaagag
ttatagttctttttatgggtctacattttttaaggtccatacgggttttgagagaacagt
gtcgtattgtatgaagaatgtcgagaagtcaaccgttaattaacgctcatatgtgttctt
atgaagtttaaaattagtaacctctttaNNNNNNagggtttaagcgtttaatggttattt
gttgagccctatgacttgcaaggtacgtagtagaatcatctttggttttaacataataac
gtaaaggaatcattaaaaactcaaaagaaaagttaaagacattggtattcatagaaaaaa
agagtggacaaacaagatcccgtcttttatactccaatgaatcagattcaccttagctat
aatgtaagtacgtacaaagttgtgctaagacgatgaattatgatagtttattcacatacg
aaatagtttttgttaaactggtaaaatggttttatataatcatcgtttgatatgaaaaga
aaaagaaaattccttaatatcgaattaatggattcgatatgtcatctcctgtactaaact
tcatagagatttttcataacttttatttgttattaacttattatcgattaatatacaatg
ataataataatttgaaggagatgggatcgatactcttgggcactttgttttaattctaat
aacttatcccgtgtgatggagaaaagtaaatttggacgacaaccattttgataagagcca
cttaaatttagctgaaaaaagaataataccataagagatattatcgtcttcttttgggat
aaaattccaatatccctatctctgcattgattctcattcatagttgtacatttttatcca
atcctttcttgttttatgaaaatgaatttattttaataattacaagttctaacaaattat
atg-tttttttgtcaaaaatatagtaaagtgtatgtttcattatttctttttcttaacag
aaattctatatgtatgattgattctgataattatacaagaatttggagattcagtgtggt
ctcatagcataataatgtctttttgcaccattcgtctatggtgcagcaaaaacaccacat
aacgtttattgtgaaaagttttaagacacgttgtactacaatctcttccaatataagtta
gaagattacacgactcatctaaattatgtggtttttactccatattgactagagtgagag
tgatgaccacaccattcaccatatcctactctctataggtttttgttagctatgagagaa
atagtttcggtcactatggcaaatttaatcccgacatgaatgaattatgatgttttggtg
aaggacatttttgagaacaactaattgagtcttcatagataatacatgatccgagtttgg
atattggatgcacgagtttttgatgtagtcacctttgttatcactcattcttactcaagt
actaggtaatttgtttttagtttttagtattagttactagttagaccattttattttgtg
tggattgtatattactatatttgtatgtatcatttttgtgcttactatatcaaagaattg
ccatgattacc-gcaactatacgaaacctttatctacttctgacttagaaacactagtta
caatttggaaagaacgcaaacttatttagaaaaatgcactcacgccgcctaactttgaca
tacagtaaaacctctataaattaataatatttggaccaataaaatttattaatttagaga
ggtattaatttatcgataaataaataaaattgtacaaattttgtaaattcttacaaaaat
tcgatataaaatatag-tttttttccctataatcaatagtatttctaaaaccaattacaa
gtagaaaacaattattaagtttgaaaaacaatacaatttttttcgatattgtaaaatatt
agaattgaacactacaaaaaattaacaaaaattgaagaaaaacattactacactcatatt
ttacatatgatatttataatatatattggtaaatttatataattattaatttatactatt
gatgggaccatataattatataagattttcaaaaatattattatcttattaatttatcga
tttttatcaatttttacattggtcccaacttgctNNNNNNNNNNNNNNNNNNNNNNNNNN
NNNNNNNNNNNNNNNNNNNNNNNNNNNNNNNNNNNNNNNNNNNNNNNNNNNNNNNNNNNN
NNNNNNNNN-NNNNNNNNNNNNNNNNNNNNNNNNNNNNNNNNNNNNNNNNNNNN-NNNNN
NNNNNNNNNNNNNNNNNNNNNNNNNNNNNNNNNNNNNNNN-NNNNNNNNNNNNNNNNNNN
NNNNNNagaaactttagaatgtataagaatgatttaagtattatttctaaacttgagggt
tctttttgaaaattacaaataaacggcaagccaaccctaattcgagtcccatttctgtga
tcttgacctcttcctttctcactcaatttctgagctaaagttagggttttgccgagattt
atcgtccttctgttaaactcttcggagaaagatgaaatctttcctcctctctagacaagc
gatccaccgtatttcactattatcttcaaaaaccccaactttctgcagaaacttctccgc
cattacatccaccatttctcactctgatcgtcatctaagaagctacgacgaacaaacccc
attccaaaatgtcgaaatccctaggcccatttcatcattcaatcgatatttccactttac
tcgcgagtcccgactcagtgaatccagtgccgccattgacgactcaaatgaccaagagga
agatgacgaagatggaacaacaaacgagttcctctcacgattcgtttggataatgcgtgg
gaaagtctcagaagcttacccagattgtgacaagaagatgattgatggtatgcttctgct
tattgttgagaaagtcgtggaagaaatcgaaagaggtggattcaataaagttggatcagc
tccaccttcaccgtcatcggagtttagcgatgatctatgggctactatctgggaagttag
taatacagtgttgaaagatatggagaaagagaggaagaaggagaagatgaagcaatacgt
tcaatctcctgaagtgatggagatgtgtaggtttgctggagagattggtattcgtggtga
tttgcttagagaacttagatttaaatgggcaagagagaaaatggacgacgctgagtttta
tgagagtttggaacagcaacgtgatttggataattcgattagggaatctgaaactgtgga
tggagaagtagaagaagaagggtttgttccttctgatgaagttgaatctaggagtatctc
ccttcctaaacgaaaggggaagttgaagtacaagatctacgggcttgagttgtcggatcc
gaaatgggttgaaatggctgataaaattcatgaagctgaggaagaggctgattggagaga
gcctaaacctgtaactggaaagtgcaaattggttatggagaagcttgagtctttgcagga
gggagatgatccttcagggttgcttgctgaatgggctgagttattggagcctaaccgtgt
ggattggattgctttaattaatcagttgcgagaaggaaacactcatgcatacttaaaggt
tagactttagtttcaatcattaaaatgacttccgctagattgttcttctgaaattcataa
tcaaatcaaactttgatgcatatttgttttgttgtattggcctacttctatagtgttggt
tcttgactgatttccccaattgttcgatttaagcttttttgctaattggattgctatgga
ggtcatttgatggggtggaagttctgtggtttgatttcgttacttcttttaatgggattc
ttgttgttgttttatttgttactctaggtagtttgttcaatcaagatggtggtacttgta
tgcatatgtctaacatgggtttggaagagatgatttctaatcaattggtactggttttga
tgtttcaacaggtggcagagggtgtcctggatgaaaaatcgttcaacgctagcatctcgg
actactcaaaactcatccatatccatgctaaagagaatcacattgaagatgttgagagga
ttctaaagaaaatgtctcaaaatgggatctttccagacattttaaccgccactgcgttgg
ttcatatgtacagtaaatcaggcaactttgagcgagcaacagaggcatttgaaaacttga
agagctatgggttacggccagacgagaagatctacgaagccatgatcctgggctatgtaa
acgctggcaagcctaaactaggtgagaggttgatgaaagagatgcaagcaaaggagttga
aagcctcagaagaagtttacatggctctgcttcgagcttatgcacaaatgggagatgcca
atggagctgcggggatttcttcttcaatgcagtatgcatcagacggtccactgagctttg
aagcatatagtttatttgtggaagcatatgggaaagcaggtcaggtggataaagcgaaaa
gtaactttgatgaaatgagaaagcttggccacaaacccgatgacaagtgcattgcaaatt
tggtccgagcttataagggagagaactcattagataaggcactgagacttttgttgcagc
tggagaaagatgggattgaaattggtgtgatcacttacaccgttcttgttgattggatgg
ctaatcttgggcttatcgaggaagctgagcagcttctggttaagatctctcagttaggag
aagctccaccatttgaactccaggtgagcttgtgctgtatgtattcgggtgtgaggaatg
agaagaagactcttcaagctcttggggttttggaagctaagagagatcaaatgggaccta
acgagtttgacaaagttataagtgcgttgaaaaggggtgggtttgaaaaagatgcgagaa
gaatgtacaagtatatggaagctcgaaagtttttaccttcacagagattgcagatggata
tggttgcaccacctcgagcttttgggtctggatctggtagagtgagacgatttaactcgt
aagtggaaaaatcttttgaaacttattcaccatcgtgtgttcaatgttctgagccaactc
acattacgagtttccattgattaaactgtagttgtgttctgtaataatcttgttccttgg
aattttggaatctatttactgcttctttttagctatgagatttttcttataatccatttc
caagaagaactcttttctgaaatcaactttctatttggtttctcaacattttccttcgtt
tcttccatctgaatgtatttttcatggaaacgatcagtttcatttcgtgtccgaaaagtt
attatgtttcctctttcatagagaaacatataaataccataggttctctcttttgaacat
tctcctctcggatt----caattttgccaattattgacaaaatcgcctaaaccgatcaca
gtgtaggccgggacaagattgatttttattaggaaaattaaacggatacttgaatttaat
ttcttttgttaactaactttgtttctttgtgatctcaatttccttttgacgtatacctca
actttgtaaaaagcgaacatacaatttctt---ttatcaagtagatataacttcaagaaa
ttcgaagagataatgtacatgtgtgaattgtgatgtgtctgccacgcatcgtacacgtgt
cgctgtcagcaatgaaaaagtcagaacaatccattaacgagctaagacaaaaacaaaaag
tgttgaatccagttgtttatgcaagttaagccgactaatttagtattgttatgcagctaa
atctgttttggatcgaagtgtccatcttaaacaattttccaaggttatctcctcgttacg
tttgatatcgatcgttccacctcaaagacaaaacttcggcatcatcttttgtcatgtttt
agtttgtatccttgtataactgtattgctttcaagaaatttcatatttcgttgtctatct
aaaactttggaatcaggaccaaacgaaataaaatgggatccaaaactacagatgaattta
ctgtactaaaaataataatcgtagtcgtcgtaggagacaagataaggttggaaagttaat
atcttctctgtctatagattttaataatttaatcaattccactacttaaatcagtgggct
attaccggagttttccaaagccacatcatgggatttagttttctcaagttatacgaactt
ggaccgaatagccaagtaaatatataatattaataaactaaacacaaatttaatatcttt
gggggataagaattatctagatgacttgcatactttgcatggagcactatatatagaaga
atgttaacacatgatcctaccgacattaatg--tttactaatcagaaaatcaaaaggaca
attggaaaagattaatagcaaatgggttctttaatgtcaggatgggactctcgagtaagg
gatcccaaatcaggtaactaatatcatcatgtatattatattttggattaatattcatgc
atgtatgagattatattgtatgtttgattatacaatagaaactaaaagatgatttttaac
ataaattcagtgagaaggtgcaagtcgctcacaagagaagaaatcgacactttttggaaa
acgaagaagaagaatgaagaagaagaacatgttcaagccttttccaagttggtaactcag
gttaaaaccaaactttaaatttatttatttcttatttcccaaggaaagagacaatatttc
tactatcagtgatcttagtgaaaatcagagttcgactttaaaatttaccaaaaattatta
aaatgatctaaaaaaggctttgaaattgtttgcaggaaggtgcacaaagccaagcgaaag
agaagaagagtgtagatgatctttttgagaaccaaagcaagagtagtggatggtaatttt
ttttttggtgcaaaaaccaatctcgtaactaagttctttaagagatatttgaaatgataa
actgatgtggttggtcaggtggagaaaaacctactgggcgttcttgaatgagccgaggga
ggaagagggtcgaccgaacaactacgtgtcgcaattcaaagttgctcacatcgccaaaat
tgcgggctcgtaatgacgctataatcaccggctaatcacatatatatctcgtgtgaaatg
cgattagtcgtctgccgttgtggtttaatcaccggctaatcacatatatagtatgttggc
cgtgttagtatgtgaatgtgtgagtagagcatgtaacaaagggtgtacgattttaatcta
agaatgtgttttactttatatgtgtcatgtatgta-tttttttggttgtgtgagggtgta
atttacttttcaatggatcttcttaagtcttttccttgatgaaatagcgtgtgcttatga
attacgggagtcttgtgcatgat-aaaaaaacaaagatcaataataggtgatcatgaaga
cttttctgtttgttgtttccaaataacatttttacgccattcataacatttgtctaatct
ttatttatttttcattttaggaaagattgtctaaaattttgttcatatgtaatcttacgt
atacattgataatacatttcatccaatttttacaatatatgtactcacttacaaatttca
ta---tagtttacaaatttttataagacacgaagaacaaatatatgtaaactaaatcaca
atagtagtggagcatatatagtagagcaaatttgttggatatgttaaaaggctattatat
gtatttaggtagattgttagtaacttattttgaattcttttttagaaattgtggtagttt
tcttaattttccctactaattatgtgatttttaatatataaaaataaaaaagttttgttt
tgcagtttctggatttatttgtgatatcctatataatgatataattatgcaatgtcacca
aaaccaaaaccaaactctaaaagtgaatcatcaatgtgaatgc-aatagctgtcacactc
tgtgtctgtgggtcacaaaagggtactttggtaattatataactcggggccgttcggttc
ccaccgaac-gaaaatataaaaccgatcaatctgagacggttgattactctcacttcaga
cttctcttcaacgaaactagccagagagatgacgagcaagattctagttatcggagctac
aggtctcatcggaaaagtcctcgtagaggaaagcgccaagtctggccacgccactttcgc
tctggttagagaagcctctctctccgatcccgttaaggcccaactcgttgagagattcaa
agatctcggcgttaccatactctacgtacgtagtaatcctcttctcatgcttgtgcatgt
cttattctaaccttaccttctcaaacactgtatccaatctttaagatcttaattaagttc
cgtttcatcttttaagcatttatggaaacttatttaattactagtagtagttaagttggc
ttgatttttgattatatgtgattttagatgaattttcaaaaaaatgttaggaaaatatat
tttaaattgttggaattatttacaaaaagtagttactaacttttaaagtttttttttacc
aaatcatcacgtgaataatggtagattttactaattaatgacgacagggaagtttaagtg
ataaagagagcttagtgaaggcgattaaacaagtcgatgtcgtgatatcagctgttggtc
ggtttcaaactgaaattcttaatcaaaccaatatcatcgatgccatcaaagaatctggaa
atgttaaggtccgttttcaggcacatcctttctaacaggctctacaagaagatctcacta
atattttctgatctgtctgtaactaatctttttcacatagaaattcttaccgtcggaatt
tggtaatgacgtggatcgtacggtagccattgagccaacgctatcagagttcatcactaa
agctcagataaggcgtgccattgaagctgcaaagataccttatacgtatgtcgtctcagg
ttgctttgcaggtctttttgttccttgtttgggtcaatgccacttgcgactcagatctcc
tcctagagacaaagtttcaatctatgatactggcaatggcaaaggttgtgatgtccctta
ccatcatcagatacttgtgcaaaatttgcagttgtggttaaagtctgtgattctttcctt
tttgttgtagccattgtcaacactgaagaagacatcgttgcatatacattgaaagctgtt
gatgatccgagaacacttaacaagattctctacattcacccgcccaataacattgtatcg
cagaacgatatggttggtttgtgggaggaaaagatcggtaagactctcgaaaagacttat
gtttcagaggaagaactcctcaaaaccatccaaggtgatcatttaaaaccataaaaacag
tttttgatatccaatattcatcagtccaaagtactaaagtcttgtttttatgtttggtct
ttacatgcatttgcagagagtaagcctccaatggattttttggtgggtctgatccataca
atccttgtgaagagtgactttacctccttcactatagatccttcttttggagttgaggct
tccgagctttaccctgaagtcaagtacactagtgttgatgagtttcttaaccggtttatc
tgaaaaaaacttcgtccattattttgtgtgtgtagctactgttaattcgagtttcgatat
ggacgcaaatcttatttcaagctagtctccttatttgatagatacaaatacataacataa
aaggtcaaagtacattatttgactgatataagaaagagaccttgaacagcattacaacac
caacaatctcataacggtgcatagtttcaagggttgaccttgggagcccatccagagatc
acatacttttcatcggtcttagttttctcaaaagagtcgagcgagaacagagtcttcatg
tagttatggacatggggaaagctctcagggacagaccagcttttgaaatggccaagagca
acttgaaggtggtaaagctttggtgctaagctaagatccaccgcggaaactctttccccg
gcgataaaaggaccatcgtgactcttgagatggttctccaaagcttctagctcaacaaga
aaggtatgctaagattcatcattggatctttgctcttcaagaaagtcccgaaagtaccga
aaatgttggagccaacagaggcaaattcagcaggagtcttgagaggtggatcaggatact
tctcctcgaggataccaacggtggcgtcggaatcagtcacccacttgtcgtcgatcttaa
gcactggtactttcccttgaggactaatgtcccagaacatctcgtgtgatggagaagagc
aaatttggacgacaagcattttgataagagccacttcaaatttgctgaaaaaagaataat
accatattacccatcaaatccaatccaatggacagacaaaggacgaatactcttgacact
caaatcaaagttacagcaacaaagtagtagcaacaaaatagtaactcattacatgagtag
tacatataattgacaaaaaataaaaatgtagctacagcaccaaagctctgaccactgccc
cgtttaataccaaaagtgaaagcctaactttcccatttattcttttcttttcattttcaa
ctttcaactacacaat--gtatgaaaacgacaaggaggatgaaatcgacacggcgttctc
ttgaccattaacaaaatgtaggccagtctaaaaaaacagagcatttgatgtccaaaatga
ttttacaatcttcacagctcataagatttgtatatttatcaaatgcttgcttccagtaat
agtaacaagattttttttttaaattataaattttgattcttcttcctatcaaaaaacttt
tacccataatatattgagaaatggattattctatattctagatccatatgcagatatcta
tattattaaaaagaaagtttaaactttaacgaaagaagaggtaccaattgaggagaattt
tttttttataagttacatattatgaagacaaacaatttatacatatcttattcttaaaaa
taataaattttatgtttacatgttatttttgagacgaagcaaccaatcaacaatgaattt
gttgtaaatcaacttcagataaatcactagcaagcgcaatttgttgtaaatcaacttcag
ataaatgcgggtaccatgcggacctcttttttgaaacattttagagaacaaaatctctca
aaatacttcaaaatggatgggaattgacaacgtgaatgacaaccactacatattggtcga
gtcatacgattattaagaaacacaactggggatgactcatcttcacctctcgttttcatc
catgtgaagtctccgagggtacatttgatatgaaaagtaatagcac-aatgatcacatgt
ataaaaccatttctttggatttaattcttcttcgcatacctcgcaccagtacggctcact
cgttttttctccgtagc
>Alc-0
catttttacttagatctgatgttatctgatgatttagctgttgaatctgaagatttggat
ttgaaattggtcaaattgggattttcttggctatgaattcgaggtttttagctgaggaag
ctcagttttattctaaaattggatcgagattccttgcggagaaagtgacctttagggttc
ttcttactaatttgagaaccgaattagctttactttcacttggttactatatttagatct
ctcctttagcttttgattgattgtgacattgtgatgtttttggtattgttctatgagcaa
cagggacacaagcctctacctggtgacatggctggatcatcttctcgagcaactccttac
tcttcccataaccaaagtcctctttcttccacttttgatagccccatcttatcttaccaa
gtcagtccttcctcttcttcattcccgagtccttctcgagttggtgatccacacaatatc
tccacaatcttccctttcctcaggaatggtggtattccttcatcgcttcctccacttaga
atctcaaacagtgctcctgtcactccaccagtgtcatccccaacttctagaaactccaaa
ccattgcctacttgggaatcttttaccaaacaatccatgtccatggctgctaaacagtca
atgacttctttgaactacccgttttatgcggtgtctgcacctgccagtcctactcatcat
cgccagttccatgctccggctactatacctgaatgtgatgagtctgactcttccactgtt
gattctggtcattggataagctttcaaaagtttgcacaacaacagccattctctgcctct
atggtgccaacctcgcctaccttcaatctcgtgaaacctgcaccacagcaattgtctcca
aacacagcagcaatccaagagattggtcaaagctccgagtttaagtttgagaacagccaa
gttaagccatgggaaggggagaggatccatgatgtggctatggaggatctagagctcacg
cttggaaatggtaaagctcatagttgagatgaagtatacatgaacctgttatgtcatgtc
ggaaggaaggattggagaatgagaattagtgtgttgttcattcagttcatggttttggtt
cttgttctagaatcgatattcattgtaccagtgagtttgtttcacaacgcattatttgta
gatagaatgtttaagatgtatgtttctattatcattccttttaggtcttgaaaacattac
aaatatattacatgattaagtggcttgaaatgtaaattatatatcggatgatgaaacaga
gaaaaacaagtgaggctaaaacaaagacttgggatgtaataacaagatcagagaggttaa
gaaagaaaaaaaagacttgcgattttagccataagatacacaaaaattcataatacaaag
aggaaagtagaaggcatgaagcagtaaacattggaaaagggagaaatatattagaatcac
aaatgtcaagaaactcggaaagttttttttagcctatctgcttttcaggtgaatcattca
gaaccatcggggaagctatcaagcgcgtcttgcttaccgttaacgtagaactcaacgacg
gcttgcattctattgagcttatctggatggtaattcacatgaacaatcactggtttcact
ttcttcttcagttcatgattctttcttacagtcttgaaaaggaccttactgttcataaac
tcatacatatccatgactctcttggatgcatgtagcgcagtgtactcaggatgtgaagga
taaaacagttcctcgttgaaaaccgcttggtcccacactttagccttagagagtctatct
gccacgcgatcaagcagctcgattgatggaattgtaggccttaaatagaaaaacccggaa
ttgaaaacccatatcctcatagtgtgagcataccgagcccatcccatggctggttcatca
aacacatcattgaacccataagccgtatgattgtcatggccatcactcattgactccaca
tcagagtctctgtatagatgactaaatgggttctgcaagaagacaatgtccacatccgag
agaagaacaccataaccgagttgcaagaactctcttaacacacggaatttcaatccagag
acagcatggttacctccagttttcccaacagtatccacgtccttgtctggatctctcttg
taatacgcaacatcgttctctttacataaattctctatgtaatcgtccaaagcaacaacc
agatagtttgttatacccactctcttaatgctagcaatctgaacctccaacattgctttc
acatttgcgtttgcaagagctacaattacctctttatcaacagcaatctcctctagaatc
tttgccaatcttgggtttatagattcatcaggaagaatagttggattagttctcagactc
ttgacagttccaaaaggaccagccttgatctgtgttcccaatgctagaacctgttttctt
gcattgtctgatccttgctccgctaagcgtagcttctctgttaactctctgacctgcttc
tttaactctgcattcttctctgagagagttacaaagtctgattttagcattttcactcgt
tctggcgattcacaagctgatgatccaacctagacaaagcaagtgtggaatttataaacc
actcaactaaattccaaattaagatacaaaatccagtaatcaaccaaaccagtatcatga
taaacttcaccctaatctccaactaacacatcaccaagaagaatttctatgtttagacac
taaccacttaataacacctataatggcagagtcaaacatcaatctatgtaaaactcgatc
acagaaccacaaaaattagagctttagaggtttatgtagtacctggttgcttgatttcga
aagatgttcgcttgctttgagagatgagcttgagttgaagaacccgtaagggaacagaac
ggcgcacacgcaaccgataaagataccgatgaggatggcgatcgcaattcgagatccacg
gagttgttggcttctatctctacgacccgccatggccgttgacttttctcttccttatag
cgaaatcagaagccaaagacccagaagctcaaaatgaaaaaggactcctttttgatcacc
tagttgaagaaagttttggtaatgtggtggatcagagttaaac-cctagaaatgttctgt
ttttcttcggaggtctc-ggtcatacctgccggcttttgaagttgttgagagaaagagag
agcttgtgtgtttggcttcgtctccgaagacgacgacgatgaatcaaagctcgaaagtaa
tgttcctctacttcacacgatgtagattcctttctgaaattctttagttgaagatgaagt
cttaaccgttagatgacatgactatttcgctgactcatctgacggtcaacataacacatt
ataaatcgagattaaggagaaaaattaaactcaattatttacccacttgctagcacgatc
acatgagacatgatagaccaaaacacatcttgactatgattgagattaagttgttttagc
tgtcaaacaattattctttgaccagagtttttgtattcgaaaatttcaagagac-ttgcg
tttatataaagttaaaaaccgaacgaagaataataaaaccctttagcgtttatataaagt
tacaaagattacaatttttgaagtaagtggtgattaacgtgccagaatttgcaagtaatc
caaagattctaactttcgttatccaaaactttgttgttaccaaacaaatgatctcttcta
ttaccaaacccgtttgaatcaagacccgagccaccaccgcgataattgttatgatcctgt
gcggttgttctatagtttccatcaaccggagctcttgaactcgggtcgttagctccaact
gaccggtatgagccaccagcgtaccttctccgtagatccatgaggtcatcgtttcttctt
gaaggttcagtaaatgttggctctttcgccgaactgttttgtgcgccggtcggggtaaaa
ggatcatctggtccccatgcagtgagcgattctttcttcttggcaaagaaatgccaagcc
ccgaatagaaatagtatgaagaagaacacaggactgctccaaagcattgtgttgaagtct
cctttgagagttggcagcttcgatttgtaaacagcgaaatatccgttttctaaaccgatc
acaagaaggttttccctgtcgctagctattaacggcctagtctttactactgtggtggtt
cttgaagatgattcgcgatggctcaagaacgcggatctgatctcttctaatcccgctgag
aacaaaagccgaggacccgcagtacgaacataatgctgagtcgatacattgaaagcgaaa
accttttcttcgttgataactagaagatagcctttgattgattgtaaagctactggctcc
tccatttgaaacttcttcttggatctaaccctacatttgaagttcattatatctccatga
agcaatacgtgaatgatctcgccctcggatgtgaatccataagctttagaccgttccgca
gcatcaaaaacataagttctggcaagcgaatggttcagtccttcacactcagtttctctt
atcttcatgcttcttaagtccaaggaaccagcaccagactcagtaagaaacaacaatctc
tgcttcaagaacacgagcggtctactcgatggaataaccgacccataaaccgtcctgttc
tcagttaaaaccgtgagcttcccgcttaaatcagtcgccaatatatacctaacacgaccc
acatgatgcacttccaacaaagtcacaggatcagctgaatcatccacatcaaacttccca
acacgttccatagaaaccgaattcgagttccaatcttcgccattcgatccctcgtgaatc
cgatgcaacaacaccgcaccgttctgatgacccgtaaccacgaaactcgagttcttaaac
acagatgaatacgaaaccatagcagtaaccggagaatcaacagtggtgaaaaactcaatc
aaaacatcaccatttctcaagaacacataaactctacctttagaatcaccaattgcaaag
tacttgcttgaaccttcgaaatctctaaacggcaacacattgatacaagtcgcatcggaa
ttgagtttcacagctgatgtaaactgaaacctctccgaccaaaacggactgtatttagtc
actgaaaacgccttagcccttcctttctctttctcttctccgatgtcatcatcaactgag
atctcgttcttctcctttaatggagttgcagataacttagcatctagattagcgactaat
tccgtcagattcttaacgagttcctctaaattatgcaatagaacagcttctcgattggtt
tcgctaacagacacagcaacatcggtagaaacatcttcgataaccggagactcggtggca
tacaacggcgaaatgaaaagcagagtgaaggagaataaaagggagaaacagataaagaag
gacttgccgtttagaggatccgccattacagtaatgggaaaagttaaagcagaaagcttt
cttctttttcttctcccgtatctgaatcagtacgtaaccgccatttctgcagatctgtag
gagatgaagattttaggatctggaaagagaagaaagatctgtcctgttgaagtctaaaaa
ctcagatttttatggttgaagtaagaaatttgataaagcgtcaaaatttgagatctttgt
gtccggaatttgctccagtcgtcttcgggccacggtgaagagttgtcttaagatatttta
aggaatatcttttaacattaataattttaacttgttttgaaatatttttctttctattaa
acaattgctaatggatgtcatgactcaagactagcatagttgatatttgatatccagacg
gaaaaaaaaaaacgcataaatcagctggatcaaagaaatacctttttggtgaatacataa
gttttttttccgcagaccacttaggcacttatgatggcctaacatagaaactacacatgc
tgatcagtgatcaaagacaagatccatagattctccacgtgaagtttcttggccacagtg
aagcaacgccctcgattattcaaaacacattgtcccaatgcttatacattgacaaagtcc
actatgatccccaaatttggaggccaaacaaaattgattatcactgtttgttgtgttaag
tttcccaaaaaagagaaatgtgaatgaagagaatgagaattgtttgaatagccaaggaga
ctgcctgacgaccaaccaactctaagactatcgatcgagtgagtctttgatatatatggt
ctaaaacgcaggcaagtcatccttggctaccacacaagttctcattcttcatgtcaccat
tttctcttatatgatttatgtatttatgaagaggttgttgatgagtatcccacaagacta
ctatgtgtgttatataggcatgaccgtacgaagatggagtggacacaataagtttgactc
aacatgtgttcatggccttggaatatgttcttaaagatttggatatggtcttagtatcaa
acacacttggtgaaccttattacaataatatttgtatttagtctttatgtatattactgt
taatttttagttagaagaatgttttcttattttatttcgttgtaagagacgtaagcttca
atttttctttaaaaaatgtaataaccttcgtgtgttattgaagtttctctaatttttggt
agaatgcatgaaattaaattcaaaactcatatattttcgggtattcttaagaccgacata
ctagcatatcacacattaatatactaaattgttatttttttctactcttcttccacaagt
tttttttaatcactcaaatggcacgaaatatgctttgaaacctaatcatctctatcgggt
caatacccttttcttactagttgactactagtgtttgggaccatataggaaagaacattt
ataaaagtcatgatgccatatgaatttgtgtagtaaacatggaatatattgagctttttg
tggatatatttatatgaaaatataacttctggaatgattcttttatctatccacgagaga
tgttgggaacgaaagctgctgcccatttatataggataatgttttttccctctccgactt
ttgcatatagggcattatggcttatctgagtaatacgagaacaacaagttagcaacacca
tcggtcaattatttagctactacactatttacaccggtaaaaggatgttgtttttgtggt
atagtagagtctttataggtatagtcactatgaatgttgcagtcgtctagttgttttacc
gcactgattgagataaatcgatcgattattgttgtacacatacgtcaatcaggagagatt
caaatgtttaatgggtgacaagtctatacttgtcccatgaaatccaattaccaaagattg
atagtccaaaaagtactaaacaaaacccaaaaggtcgatgatatacacttgatggtttta
gtaatcgaatattcgtgctcagtccagaccgaaccttttacatatggacgacgattctct
atggatttgttttagccacatgcttataacaatattcgcacatttgagggtttgagccaa
tgttgggtcaaacatgttgggctctttaaactccttatctgcccaaacatgttgggctga
accttttctgagtaactctagcccgttaggtcattataattatagaaaaataaaaagcaa
gcccactataaactaaaccctagtccgtcatctcttcgctatataaactctttagacaat
ccagcatccaaaacctcctagatcgctcatagttctcctagatcgctcatagttctttca
tcaatttgttcggaagtgattgctttatgtttatcattcttttgtacttgatagatttta
agaaattaggggtttatgattggcaaatgatgagtagaatcttatcctacacacagatgt
atcagtgttgactaccaatctctgcttattatctgatgccatattctaaaccctgttttc
aaaagtttttacagttaatccgttcgttttcaattttgttccagcgtttttttt--a-aa
aaaggatcttctgggtaaatgttggtttt-taaaataagttcttaattgtaattctcttt
ttattcctgtgaatatgagaagaaaattagaacaacctaatgaagaaacaatgatgagat
acttgcagacgggcggtctgaaattgatgtcgtgttgattgtctgccataagctacataa
gcattctctgagtttctcattcattcgtgaacacatctgttatgtcttaaactgttgaga
ttgtaatgaaccagtgaattagttatctatacaaagagtagacacatacatctctggaca
ggtgtaacctcttttaatatgaagaacggctacattgaaaaggatgaactgaagtaaccg
taagccaaaacatccaatgataataagacttttgttctggttattaattagtcttataat
caataattctacagttctttaattttcgtttccaagttccaaagttttaaatcattagac
tttggtcagactataaaacgtgttcaaggcttgtgtttgtcttttatataaacgtaaaga
ctgtttggacatgaagacttatttatccaccgtctggattatctacacacctaaaaaaat
gatagcaatcgcagccataataagagagaacgcgttagtaaaagtcaacacgaagtcaac
tcctttgtggcttttagcccatcccacttggcgctatttaagtaaaatcccagtactacc
aacttcaaaaaagtctctctttcacattgatcctgtgttttataaaaccgaattttgatt
cagagatcagctcaaaaatgaagtttgatgaatcgaaaacgctcttaccggtgagaatac
ctgtaaatggcaaccgcaaaaccgctggttacaagctttgggttctaatcgctgttctac
tcttggcctttggttctatgttaaccggttccgtctctctcaaaggaatcggtttgttcc
attctgctgacggcgttaacgcattctctttcggcgatgatctcgacgttctggtacgaa
tttattcataaattattattgatttttgttttcttccaaaattggtctttcaaaattttg
agaaattttaaaaattctgacaggaaattgaagagagagagaaagtggtgagacagatgt
gggatgtgtacggacgctccggtggcgttaaggttcctcggttctggcgagaagctttcg
aagcggcgtatgagtttctcatcagtgattccgccgccgttcgaaatgctgccgtttccg
atatcgcaaagttgtctcttgttcgttttgttaagtcagagtctacttcggcccagccca
atcttcattgacttgtgaagcccatgaggatcacataagattttaattgtatataggatt
aaatattaaataccgaatatgtagccttaataatctattgagaaaataaagaaatgaaaa
agcatgaattgcttcgttcaacataattgacaaccaaattgtgttctctgtctatttgaa
attatttaatttctgagtttaatcccattgtttatccaagataaatattaaatagttaac
caaaatcccattctggtaacctatatacattaggatcccataactag-ttcataagaaac
tattttttatttttt-attttaaaaccacataacctagcaaagtgaagagaaaataataa
tagaataaatcaaagaaaaaagttcgtacaattttttttggtgaatataattctacattt
atcatacgctttaaaactagtattacacttgcaaatcagtttaataaactatttacatca
tctagacatgctttgaacgttttatcaacctttttgtctctaatgaattgatcctaccaa
aataattacggttagacattcaaaattaacatctagtattagtaagaaaacaggtaagcg
atcactcacactatcctccaaatcattatagacaacgaaatcgaaatcgcttgagagcct
ttgtgttgcatctttaagacaaacttgaattaccgagagtctacccctaaattcaaattt
atttactctccaaaatcggatttaaaaactgagatattttacttattatg-ttgttatct
a-tttttatatgattggcatttgcacatgtttttttatttgagctttcaaactgaaaaag
actagagttacacaaaaatagggaggggatcgtatgatatgattactgttttctctaaat
gttattagagaagctcaaataaattgaggtgcaatctctggtactgatattttaaggtgg
ttgtatacatgtctgatccttgacatattcatatgaaacataggtattgggcttcaaatt
ttttaagcccattttgtggggagaatcttttttattttggaaaaataaattaattaaata
aacctcgtaattaacaaaaagtcttcttaattaataaaatagatcctttagttaagcgaa
aaatcaccaaaacttagcaataaggccacataattagcaaaaaaatgctcatacttagca
aaaaaaaaagcctcaaaattaagaaaNNNNNNNNNNNNNNaattatgaatacctcataat
tagcaaaataaaatag---tagtttttatttgaaaaaggctccgtattttgcttcagtta
ctgatagacggaaagtgcagtaacgtctgcgagagtggatgatatagaaacttattgtat
tttgtgggtgatgagtgagtgaggcactcaataatcaatcagtacaacgtgtgtaatcat
ggttaagggagtaataagaattagggttccttactctcgttgttatcaagttacccgatt
gaaaccacttgtgcatggtcatgatggatgtgcagttttcctcatggttggaagctgtgt
acgaggttgtagccatattgtcggttgtgttcaacatgtaaaaagatcgcttcaatctaa
tttgagttgctattcagacgcatagaagccaaaaataaaatcttatcgatctcaaagtgg
aatcaatgctctaatgcaagccaatggagccaaaaaaattcaacttagaatttgtagacc
agtctagttacagagctagtttgcaagttctcatcagccaaattctaaataaaaaaagaa
actacactctcattcctttatttacagcaaaacaaa---gaccaacatatccacacacca
aactgtttgattcacatcacacccaaatacaaacggt-ttaaaaaagaggatgctttcaa
aatttcaaggtaacaaaaagaggtgcaaatgtatatattactaaactagagaagcctcct
cctgaaggttctggtagttgattgataagtacgaacgagaagaccgacaccaatcccaag
accaacacagacaccaatctctttgtaattcgtgtactctgttgcttgcagacaaaagga
atgatacttactgaaaaaggaatgatgatttctaaatccatgtggggtgaggaaacaatg
gttgaacatctgaggaggaagacgaagccacaatactaggggctggagcagtaacataaa
tggtctgtgaatcatctatgtttatcatagtcattccttcttcctcatcatcagcaccat
cgtcattttcaatatttaccaatgaatcctcttgagacgcaagtatcttttccaagtcgg
taaacacttttctcatacatggccgcttctttcccttagaattcaaacatctccttgcta
gatttgccactgccattacttgttccggtttgcagccatctcttattcgagcatccatga
tctcaaagaatctgttctctttcatagcaactctgaaatgatccgctagacctcttattt
cttgagaattcgaaacggttattacaggcttctctcctgtaataagctcaacgaggacta
cgccaaagctataaacatcactcttatcagtatattggctagacccgtagtactctggat
ccacatatccaactgtacctgaaataactgttgtccagtgagtatgatcaattgttactg
atcttgaagtaccgaaatcagacaccttggttcgatacttctcatctagtaatatgtttg
ttgacttgatatctctgtgataaattggagagcttgcagcagagtgcaaatacgaaagag
ctcctgcgatatcaactgcaatgcgcaaacgcatgccccaggtctttgtgtagtcatcag
attcttcgtggatatgctggaaaaggttaccgttggggataaactcataaacaagagtag
gaacttcggtctcaaggcaacatcctaggagcttgacgacatgtctatggttgatctgag
atagaatgacgacctcgttgataaactcctctagtttgtcttcatcaacaac--ttttga
tttcttgacagcaacagttctaccatcgacaagcattcctttgtacacagtaccttgacc
gccctgtccaagtatcctgctttcgctgaagttatcagtggctttttcaagctctctcga
gctgaatattcgtgtcttctcgacgttgcctttatttgtatttaattgttgttgcaacaa
tagtcctccgttacgtttaaagaactttcttttcctcttactcatccttctcttcttaag
gaactttctcaaccaccaaattccaaccactaggactaagatgccaaaagcagaacctac
tcctgaaaaccgtacaaaaagattgtatggatatgttaatcatcacatgtttcctatcat
cacgatgttaactgaatctaaagatatattcactctgtcttacctatcattgttattgta
gtcttattgccaatgcaattaaatgttccgggaagattcacacaagtatcgctttctcta
caattttggcgttgtccataagagttacgtaggcactcattaatatctggatagtgaata
cgaaaggtctttaagaaaattgtgaaaatagactccgtacaatcctacgtactctgaggt
tgccagatgttttacacaaagaataagagaggactttagaaacaatttaactgacctttg
catccgccagggaggtatgggttaccttcgtaaccttgggagcatccacagtttccataa
tctgtcccagaaatggtgacattgttgcatatgcaacttgttacgagtttaatattatac
gtagagttatcgtactctgtcgtgttttt-gcagctcaaggagtttacaaaggagagatt
cttcgtctggatgacccatcctaaactaactgtagcatatcttttagcaaataacctttt
tggttcgcttgcattcgaaaacggggagacgtcatctgttaagaaagcgactctgcattc
tagttttgtcgagtttccatgatcaaagctctctatgttgatgccgatcacttgtggagc
ctcagaatccagtagacctgcgatgcagcatccgttaccatcacagcttctttcatcttc
cccattgttctttgtacaaagcgagctgtaatagggcaacttgttgtttgagcaaccagt
tttgtcgaaaaaaggaatgcttttacttggcaacgtctctttgcttgcagtgcaattcaa
ctcgcatcccaccttgctcggattgatgttagtcaacgacgccttgctgttgcaaccaac
agcaaccaggctgtttccaatcccaaagtaaaaaggactgtccgtaaaatttagaaccga
tccagactcttttccatctctcgaacatccaatggatgttattgggattttgacacgaat
tgatccgtatgacacaggattattataaccatcgtcacctggaagagagatattcacaac
tgccatgcccatcttgaagaggaacgggtaagtagcgtttttgcattcgattttgtacca
ttcattgagataacaacctttttcaattccaaaaggatatgggatatttatatttccaca
tacggatttggattgacacgaagtcgaaagagagacaacttttgaatcaaggatgagtat
aagcagaagagagaaaagaatcgagaaggagtaattgttgtcgcacctcatgatgttgct
tgtcttgttggcgcagaccttgttccttgctaaaccagcaaacctgcgagtgaagtaaaa
aagttccggttacctgcaacaaaagttacagaacaatgatcagatatctcagaatttcat
aagaaaagtttgggtattgtgtcggaaacagttttcgcccgcgaataaatcagccatctg
atagcacaagctcaaaagtcaactccattgtttta--atatatatactataagataataa
acgcaagcaaccttttagttgcaagtttcattttagtccctctcaaaaatcacattatct
cttactcttaatacttcttaatgtcttagtagcagttaattaagcactagtgtcacactt
agaaagaaaaagaagaagacttttccctcagggagattactcggcaaattttgatgataa
aattatggttgaggaaagtctgcccaattccccactactaataaagtctaatggtcaata
tttcctcttacccgacgaacttatttcctcttacccgacgaacttatcaagcaaaaataa
ttgtatgggccactaagtaatgaatatatagaagaaaaacggtgttaaaaatgaaagagg
tgagggttgaacacttgaacctctatgttaagtcagagtcccaatcttcagtgtgttgtg
aagatgaaagaaaggccatcaagaaaatttcttgtatataagactaaatattacatactg
-aaaaatgtaatcttaataatcgattaatctgtgagaacaaataaatgaaaatgcataaa
ttggcgttttcgttgaacattgtggaggaaaaatagctatctgttatgaataaagatgga
tgcccattataaggctatcatcgaagtccatcatctagatgtttctagggtttNaccctt
tccttNtaNtcctatataaagaaccctttatctcaatggaataacacactcatttcctct
atctctttctctgtttataacacgttatcagcacgctctaaaaggtagatatagagattc
ttacatNtttttaagaaccatgtttacttatcgactcatggttcatagtacttattttct
attattgaaacaaaacaatatgagccgatcgatgattatagtatagatcggtaaaagcat
gttttcaatgattcaataaagaagagaatcatgcttatcatttgtttctataattactat
cgcatgattNaatgattNtacaaagaaaatcgttaaagaagagaatcatgcttgttaatt
gttaatttttgtgatttactattacaatattgaatatataaattaccaattttataatta
tataactaattttgtaactattcatagcccggtggtgggtgatgcaagcatgtattaatg
ttttagcattccagttttgaatagttgcatctatattcaatatcattttataaatattat
attgtctaaaatctatttatgattgatatgatatcccttatttaactcctttgattaaaa
ctttatacatatcttatcacttttagatattgacttttccatattaaatatttgatttcc
atatatttgattgtattattattatttttactaaaaacgttgcaagataatttttNtttt
tataagattNcatatatctaaatctttgtgttattattatctaaatctttttataagatt
ttcatatatttgattgtgttattattatttttactaaaaacgttgcaagataatttttct
ttttataagattcttttctctaaatctttgtagtatctaaaaaaaaaaaaaaaaaaaaat
tgttcatggttttgccctaattttgcacgaaatcattttacccaaatcttgcacgaattc
atattaccctaaataaaagttttgtcaagatatatgtaaaatccagattttgcacaaaat
agttttattctgattggttttacaatattgcattaaaattgtattagtatataatacttg
attattttatgaaataaattgattgataaataacttaatttaaaggtataatcacttata
gaaattttcatgaatgactagtttaatgtatcttaagaagatatcatatttttgatggtc
aaagttttttcaagaacttaaattatcaccagaagttgagaaaataaatatggtaaaaag
aaaaaagaaaaaNNNNNNNNNNNNNNNNNNNNNNNNNNNNNNNNNNNNNNNNNNNNNNNN
NNNNNNNNNNNNNNNNNNNNNNNNNNgagcatatacattgttttctatgagaatacaaaa
ttaaaatcatcgatgcggtataattctccaaattttaaagttaatatgatgagatataaa
atacattatgattatagagtggaattaaaaacgagatggatgaacttgaagtttcatcat
ttcgaggaggagaagtaatgaatctcacatggataataagtgacatatccagaagattat
gttcaatctttgactactaaagatctaaaagttgtataaagcaattcttatacgaatgtg
ttattagataaaataagttataattagttatttctgaaacttcaagacttgaagactctt
tgtgaatataactcacattgttaagagaatatctatgatgcagagatggtaaaacagacg
cttaaacttttacgcaagtattgttgtcctgtagacacaatattttgaaagaaattttga
gaactattataaacttaaatcgagtgtttttcaaaggctaagaaaacatatgagttatcg
atgataagtaatactcatattNtgaagtgaatataagatcttacatagttagtcaaattt
aatatcgtttatactagaatataaaattttaattattatctcgttattgttttattaaca
tatgattgattattaaaatacatagaagtaattttgattataagatctcattaagggagt
aactgataagcaatgaaaagtaaattagaagttttgaaagaactagaagtttcaaaagaa
ttaaaaNtttcaaNagtatatttggcttaacNggattggtcatcctggtttaatgatgat
gtgaaagtattgagaattatgtggacattaggtgaaaaaccagaagattctccgtaatga
tttatcaaatgttacttgctcagaaagcaatatgataatgtgatttttaccagtgtaagt
aatttggactttatctattcgtaagtatatacaaggagatgattatgggttgatcaccca
ctatatgacatttagatacctaatggttataaaagatgcatcgattcaatggacgcattg
actcgattgttgcatcgacaagaaggtcata---tttatccttgttataaacctgcaaca
tagagtttgcgagattactttcttgattaaagtacaagaatatttcagtgtttatttata
ataaccattattgaatatccgttgggataagtgtttaacattttgaaattcatgttcata
cacaaaatggtttagtaacatcgatacgcatcaagccaatgaataattaatagttttccc
cattattattggttttgggtcagaaaccaaatagttttcatctaaaagctttgaatgtga
aaagtgctccaccacagcacgcagagatgaaccctcaaaggaggataagaatacatgttg
gatatgaatgataactaagccatcctagaaggatttatataccgctcgttttgaagacta
tcatattatatagtcagctattccaacataatggggagaatgtatacagctggtgaaaaa
gataaatagaaatgaattatcaatgatcctcagagtaaagaatgtatattaagagtccaa
aagataattcaattacagaatttagNNNNNNNNNNNNNNNNNNNNNttgctaacccaaat
aaagtgatgaagtcacttataccagttgtaaattaaatgctccagaatataatgaatgtc
ctgtaaggaccaattttaaactgctattgagtcttaagatcgcatgaaacgtaatagacc
ttggttccaaatataaatatcctcgtaaaagtgaaggagcacaaaattaagaatgaccaa
aattgaggaaataaatattttgatgatctcttgaagagagtgaatgatctctaaaagaga
cataaacatgacaaatgaaacattcaagtacttgacaatgaagagatctagctagctatg
tcatgtcaaaatataatggaatcaaaNgcaaatcgacgtcgtaatatatttgcatgctat
gagcagttgatattatagacaaaaagaaggatcatgaaagaaagtctattgaaaagtgta
cacaaagtaatgattagccaaaaatggaaaagaagaaatagacatataattataatctct
agtagagatatttggactagtagtctatgcacatgatgtgtaaaaccagtggaaaataaa
tgagtctttatgtgaaagaatagtNaaattaatgagattttcacaaagataagaaatgta
ttatgaagagatatattctcttgtggtggatataatattttttttt-aagtatctaaagt
ctgacaataagagacggaacaNtggatatgacatttatatgaaattcttgaaagatataa
tNtctgaaggattaattatatgagaattatgttctctagaactctactcgatcgaataaa
aagaaatatataacatggcatataatcatataaatgtatatttatgttgagtttgtcaaa
atatattgatcaaactaatatttgttttgaaaatcattaaaactcctacagagttatcat
aagtaatacgatgacaataatgtatgataaaatatcactagataatgatatttataagtc
tatatgaaaaccatataattttgatcattaagattatggttattaattccaacgagatat
tgtatttgattgaaaatcatctcctgaagaagatgtttccgagggggagattgaatgata
tgcgtgtatgtaccctttttccttataatNgtttttatcccacatgatttttttatgaca
aggtttttaacgagacattaaagaacaNgcaaataatacacttgatgaatattaagaaat
tctatcaatcatccaaatgaatattatacactaatgatatttagagaaataaataagatg
gtcaagatgaatcatctaaaagattcatgagctgcagaagaatggcgttgtactttatct
agaaatttgttcaagagaagatttggcagacttattctcaaatactgtttattctctgcc
acatcttctaatcatgcagagattttaccaattcatgaagctccccgcgagtgtgtatgg
ctaagatccatagttcaccatatacaagaagactgtggtatgtatgcaggNaaaaagact
ctaacaattatgtacgaagacaatgcagcatgcatcgcacaactcNaagacgaatacatc
aaaggcgatagaacaaagcaNatcctaccaaaattcttcttcacacatgatctacaaaag
agcgacgatgtacaagttctacagatNcgttcgaatgataatctggctgacttattcacc
aaggcgctaccaacttctacttattcatcgtatcggattacgccgtctcaaagatctcga
cgaatatactcataagggggagtaattgtgtgttgcacNctttttcccttaaccatggtt
tttNccattgNgttttcctggtacggtttttaatgaggcaacatttcaaatactttNcga
gttatgatactataatggtcatcaagggggagtgttatgaataaagatggatgcccatta
taaggcccatcatctaagcccatcatctagatgtttctagggttttaccctttccttgta
ctcctatataaagaacNNtttatctcaatNgaataacacactcatttcctctatctcttt
ctctg--tttataacattaccaaatttatttaatttttgatttttatcccattggtttag
tcaagataaatagttaaaagataattagactatggttaaacttaaacacattagtaggat
cctatagttaattcataacgagaaattacgacacatggctctgtagcattggtgaatctt
gccaacttatcacgcgcaaacatattaaccgccttttctctttgtgtttcatctggaccg
tcgattgatttagacttaaacaaatagcaaccgtaggatctctccgaaatctaaatccga
ctaggattttgccaaatgaaattttaattaattggtccgtagtttaattcgattaatccg
ataatccggtgacccagaaggtagt--ccggttcactgtgtgggtcggttttaaaaacat
tggattttgggttttgcttccctctatatatatacaaaaaagatcgatgcctgttcggta
t-cctttttttttagttgcgatgattgtttagctgggtttcttattgcttatctatatat
tatgtatcaaatctccttgtttgatctatgatcatctttctagggttttgctcgatttc-
ccggattcgggtgggaaatcatcatctgatcgattatcgcggccggacatggaggtacgt
tcttatatagggatagggtttctagatttcgttattacagtttatgaacctgttgggtct
tttccatatatgtcttgtagaattggattacttgattgtgtttggttcgtataaactctg
ctaactcaatctctgttcgtactctcgtagggatttatacggacaaaacaacatctcgtt
gatct-taactaatcaacatctcgttgatctctatcttatcaactcctcgttgatctcta
tcttatcaactcctcgttgatctaactgatcaattctcgttgatctc--tcgaatcaaca
tctcgttgatctaactgatcaattctcgttgatctctcgaatcaatccctcgttgatctt
gttaaatcaattcgttgctcagtaattagaattctgtgtacgcatgagaaaagaaaggat
tttggtccggttattttcatgtttctaattgcgattaatttatggctgttgctctctttt
attaacctttgaatctccttatctaggggaaaaaaacaacatctgatcaactctcattga
tccaatcatcaactctcgttgatcatagccacttatcatcaactctcgttgatcataacc
acttatcatcaacgcttgttgatccaaccatcaacgcttgttgatccaaccatcaacgct
cgttgatccaaccatcaacgctcgttgatccaaccatcNNNNNNNNNNNNNNNNNNNNNN
NNNNNNNNNNNNNNNNNNNNNNNNNNNNNNNNNNNNNNNNNNNNNNNNNNNNNNNNNNNN
NNNNNNNNNNNNNNNNNNNccaaccatcaacgctcgttgatccaaccatcaacgctcgtt
gatccaaccatcaacgctcgttgatcca---atcaa-ctctcgttgatc---caatcaa-
ctctcgttgatccaatcaacccctcgttgatcataacctctaatcatcaacgctcgttga
tccagttatcaactctcgttgatttaaaagagaaggaaccttgattttagttagtgttat
ctatctccatagattttaacacttgtacaggttttttgtttgagctttcaaactgaaaag
aaacagatgtaccaaaaacacagagaggggattttgtacatgacttttgccatgacaggt
gcgcttgcttggcaggtcacaaaccctttaataaaaagatacagtttttggtttcgtgga
gggatgagggaaggtacggggttggttaataaactttctttgcccggctctctctccctc
ctgaatgtgtgtctactgtcttgtttcatatgcttcttgcatactacacagaccacaatt
attgaggcatcacttgtgctctttaatatgcttcttgcatgtgctatgatcgaagaacat
tgagtttctaatgaccaaggtattgattatgttttcttatcctgttgagatgtttaatct
gtttgctcatattttttcagaaacagagtgagcagggtacgttatagtctcattcaaagt
aggacaatggaatatagtctaacctgaagaattgttaggaggttggtccctgtggaattg
cgcacggattgttggtaaaaactatcttctaatcgtcaggttttgtctgaatgttacttg
tcctcattacttgtatattcgctaaaatataaaggggatcaatcagctcaaatgtggaag
gaatggaagagaaagagataaacagtaacgt-cggtgagagtgggagataaagaaacttt
ttgtatcttgtggatgatgagtgagtctgacactcaataatcaatcagtacaacgtgtgt
agtcatgggtaagagtaataagaattataattgctaactctggttgttataaggacccta
ttgacaccacttgtgcagaatcatgatggctgagcagttttcctcatggtggaagctgtg
tacgagggtgtagccatattgtataggctgtgttcaaccaataaaaagatcgctccaatc
tataaggatttaagttgctatcaaagtag-aatcaacgttctaag--acggcgctgaagt
taaggaaatcaaatgataatttgtagaactgtctagtatgcaagttctcatcagccaaat
tctgaatacaaaagaaactacactctcattcctttatttacagcaaaacaaatagtacca
tcatatccacacaccaaagtgtttgattcacatcacacccaaatac-aaaaaaagagaat
tctttcaaaattgcaaggtaaaaaaaagaggtgcaaatgtatatattactaaactagaga
agcctcctcctgaaggttctggtagttgattgataagtacgaacgagaagaccgacacca
atcccaagaccaacacagacaccaagtcctatcccaacaccaacccttacacctgcatta
aaccatgacatctccccatcaatgcactcacttctccaatacatgtctccttcgtattcc
tctttgtaattcccgtactctgttgttgcctacagacaaaaggaatgata---attacta
tacagagaatgatgaaatttaaaatggtctatctccgaagaatagaacaaacttcaaatc
acaacattacaccaaagcaaatattgggggattgtaagtgaccaacatatgtgggtcata
gaagcagcagacaaaaggataagagcttaaagataaaggaggcaaatgagagattcctat
ttatctcttcattcgtaaactgtgtctaggccacatgcccaatttataaggaggagactg
gtccacttcaatttattaaggacttttatcttcataaaactaccaacaaacatgtattca
ttcaatggggaaagaagaggatccaaaaaccatcacaacattttatgacttataagtttt
tcatcagggatagtaattaatgtgttgaacacaaacaaaatattcaagaaaactgtgagc
attgcgaagaaagagggttttatcacgcatatgctatatcttagaacaatgaaagaacga
atttagatcatggcatatgacaacttgaaagttacctgaagatcaagtgcataggaggtg
tctttctgaggctctgcagtttcatactcaggaattgcatccaatgccattcttctactc
tgcttctttttcaaaccaagttgcagagtcttggttaagatgatgggtgttcctgagaag
caaccagtaacatagacctcgatagttggcaatggagacgataactcttgaccgtttatg
ctcttctccttaaggaaaccagaccctgcagtgacctcagcctcacaattcattttccat
cgattctttgattccccagtgaaaccattactaccagacatctcaagagttccagacaaa
actagctcatttttgtcataaacctcaaacttcacactaccagttaacctgatattgtct
gtgctgacataagtagcttcttcagatttcttatcaacccgatctctcctaagctgtgaa
gaacctccttctgagtacattcccattctaacaccgttaatctccaaaagcgtatctgga
tccagaggaatgtgattgatagtgaggacctcaggagttgaatcttccaccacgaaattg
cttatccggacatagaacactctcaaatccaaccagggagatgagcttctggagctgtgt
tggttatagttatgatatctagatatttgataggcttcaccactgtcaagtgtctcacaa
ggctcctccatgaccagaggaagagaatcaacaatccaaacttaattctcactccaaaaa
ctattcggaaaacacatgtgtatgctcaattccaatgaaaaaaaatcccaaagagaagag
acctggttttgaggaacagaaaagccttattataaggacatgaaacgaggaatactaaaa
cgagaaaagagaatcattctgtcccaaaagggaagattcccattgaacacagaacagagg
caataacacaatcgcaaacgctaaaagatatttaaagattcaaacttttgctagatgcag
aaaccctaagattgtctctcccacagaatctcaaaactctcaagattgagccagataaga
aaataagtttcaagaagctctaaaattgaaactatgtttcttcagcgacaaaggaactac
ctttaaaaaacactcgaagcttctgaaactatgaagatccaaagagaatgaaagaaacaa
t-aaaaaaagaggagaaaactcaccaaaagaagaaatcacatccacaaatcctctaaatc
tggttaaaattgactcgtcgagtctcctagtgtatacgatattaatcttcttgtcaacct
ctagaataaaaagatttaaagaagaaatttagttagtggcaaagattagacttctcgaac
ccaccaccaaa-atcacagttttttcttgtcgatctaatgagaacgcagcgcgtgtccga
ggattacgatggaccccgtttgagctgatataatcttgtttaagaaaaatatcttgtcgt
tatctctttcattacaaattttaaatgtcggttaaaatggcgaaaagtctacggtgacga
agaggaagaaacataaatatcagaaacagtgattgtaaagaagaagatgatgtgttcttt
tctttctgacctaacgatcttatcgtctaaaagttttaccatttcgtttttcagaaccaa
aactgttcgctgtttaacacacacgaaaacgacatgcgctgtttttattgatagacaaat
atattattaccacgaaaaagaaacatgcatcatcgaaccgagactatatgtcccatgggc
cggttcagattttaacatacgagaattattggttatataatcaaccatatctctcgcttc
ttgtcttggtggtaagtctgtccacttgaaagtctctagactagtcagcaaacattcagg
cacaggtgtcacttgatcccagcaaaccagtggat-ccttaaaacacaatggcattttct
gagaacgaaaatgagagataaatcaaacaatagagacaattaagaccctagtcatagtaa
tagattaatgaaccttacattgtctgtgagctcaaggacttttagattaggagatccttt
gagcaaccggagaagtattatcgaccaatatggtttacaagtacatatctttagactttc
aagttgattgaagcaaattgcagcaacattcctagcctgctcatagcataatcacaagtt
agattataatgataagtaataagattagaatttcatatataaagattaaaaaaaaaatat
attacctcggatctttggagcattaagcacaagtttagaccatctccttcggtctaatac
tgtatgggtttctcaacaatattatttaaatcagtttataataattaaattatttatcta
aattttaaactataaaaagagaatttaaccaataatatgaagacacgtggagaaacagtt
tctcaaagtttctgaaaccagaaacgtttctgaaaccagaaacgtttctggacgtttctg
actctctctcctactttttcattattttatatttttttagtcaccagatactctcccaga
tactattgatggagatgccattagacgcttaacagatgtgaaagctccaagaaatttctc
atattcaaagatattagcatcaatgtatgcctcttcaagcttaggcatattctctatcaa
gaatttattgtcgctgtgatcatttagtttgatgtactccaaagaaggagcgacaatttc
aactacatcggaagaacgatcacaatctatatctaatgataaactcttcaaagacggtac
aatgatgtggacagctcccaaagtatcatattcatctagttccatgaccaattcttcaag
aacagggcaattggcaagaagcgatcgaagatatctttcatcggaggagattacttcttt
aaggtgcaaagatttcagggagggaaaacaaaccgtatgagattcatcgagtagttgaaa
agattcatctacgtatctcactccttgtagtagcaagtttttcagagatggaagacaagc
catacgaggaacaaccatgagaattgcataagagagtgcaagggtctcgagcgatttgca
ggtgtacacgcaaaatggcaatgtagcaaatttgtatggatgaggataataatcaatgaa
aagctcccgcacacagtgagaaactgcagcttcaacgcatagtttgatatcttctggttg
aaatggtaaagtactaaacttgagaggcaagctttccaaaaccggaactctatgtagcgg
caatgtccttctgataaaacgtcgaaacctccggcgattggaaggtttagtgtcgcggtc
ttcatcatactcaagctttggcacccgcaaccaaagaaacttcca-cgtttagacaaaat
gctagtggtcacagcaacttttgttggaagaaatgataaaatcttcaccagcaagtcatc
agtattgatcttttccatatcttgaaaatttcagga-tttttttttt--tttgtggacag
aaacaccgagagcgacaaaaacagagtaaataattagagagcaaacggtgcaaaagcaat
tgatattgtggaaggttggggtgggggtgagatattttctaccgacaaggttatttccgt
atatataatggaaaataagagagtgctcaaacgtcgttttatttttctgaatttatattc
tggtcaaagtttgtattcgatgtctttctatatttcttgggaagatgttttttttgggaa
ttaaaatgtgtgtttaggaactaaaaagataattaaattacaaaaagttcatattcgatg
tctttctatatttcttggg-aaNatgtttatttttttgggaattaaaatgtgtgtttggg
aactaaaaagataattaaattacaaaaagttcatctacttgtaataactaataagcacga
caaccttaattgcaatttggaacaagggttgacgtttaaaaagaagggttgacattaaaa
aagaagatgaagaagaagatgttgatgtattaagaagtatcccatcgtcacataatgtat
atcgttttaaccatcgtatcgatatgagagttgtttcgccagatggtggtgtggcaacat
tttattttctcaaggtttaattcgcttgttgtgtgctaaattgtgttccgtcgactgaga
gttaaaatagagcgaaattgtgttgtctgagatttccctgtttttgtttcttctctgacc
atccacattggtgggcttttagcaaatgtttttaacaataattttattatttattttgaa
gttaagagttttgataagagttttttt-ttct-taagagtgtattttgtctcttagaatg
tattttatctcttatataagagtcaaatcttaactattttaccaattaaacattaaattt
aaatcttaatatctctaagaattatattaagagctcatcaatgtggatgctctaaacata
agctcccttcatggttttcacttatgggtttttctcgtttctctccttacattggtttaa
aacatttgggcatctcaatctcgcccaaatcatcaaactcaggtttcgatttctcttatc
tttatttcattttttctggattttgtaaaaagttgttcaatttttatagtttagtggttt
gtttgctgacaagaagagaagatgtaagagtatggtgattagtgcgtctctgtttggtgt
tggagcacctgaggctttggttattggcaggtgttgttgctttgttagtctttgtattgt
actgagtaaaagc-aaatatgtgcaaccaagagttgtttcttttctgaatatgtattata
aaacaatgtattgtaaccaaacaaaaagatatatgtattgttttacaaaattttagtttt
ttcttagagaaccccattagtggttttaaatttttaatcattggaggacacaaaacttaa
gagcttctatgcaagtttttaagtttgaaaaagctaaatttatacttataaaatgcaaaa
aactcatcatgggcttgtaaccattgaagatgcttttagaactttttttcaaaaataaaa
taagaaaattggctttgtagaagacaaggcactcaattaatggcggcccatattttttaa
atagcccaagagcacactatgccgttttcgttttaggttccgtccaaaaattaacaatat
tttcgtcgaagtttttcattttgattttactccctttttatgtcatttggagtttttgtt
acatttctttttcttatatctcttgttttttaacgcaatttattttgattctagtagtta
aatgttgtattca-tttttttaataatccttttggtaactcaaaaataaaaattgaattg
aaaaaaataaatagaaaaaattgacctaatttaacatgtttatcgtgtatgccaaaccta
ttttgaaattgggatgtcgtcctcttagttacacaaagattaacctacttcgttaagtct
tatattatccttaatattaagacaagaataattctttgagtgtccttttcaagtaaacaa
agaatataacttgatatagattatttgatggagtataaaagaatatctatcatcgttacc
tgaaaccaaaacataagaaaaccatacacaaaactaaaagtaaaagcatagatttatttc
atctatggaaatactaatgaaaatttactcactatcactaatgtgacggctgcaatcaag
gcgaagattcttatagcgatgggtatcgttgtttccgttctggactcttctttcataagc
aatgctccaactccgatatagagatccataatctctatcatccacaacattctttgcata
tcaaagtagttgctgaaaatgaagatgtacatgaaaaatgcaagctttgtagaggtaact
tgccaaagatgtattactattgttctacatgtgactttgctatcgatttggtatgcgcaa
gaaaagaagtcattcttacaattgaaagtctagagacccacgagcatcgtttatcactta
ttccaaagatggttatgtttacttgttctctatgtggactgcttgatgatcggtttcctt
atgcatgtattaaatgtattaaatgtttggtttcataatatttaacttataaatttgtat
acctgctatctcctctttcgtttaaatttaaactttcttcgttattaaatattttatttt
tatagtatattttagaatgttgagtaccccatttctcaaaatatattatgggtatttcta
ctgcaatgtatagaaattttcatcatttaaatttattgaaaaggtttctttgaaaggaag
gaaaatcgaatttataatttttaaaaaccttgtgctggccgtaactcaaacactgtctct
gcgggtccatcatcaagcaagggatctaattcggttcaggcaaatcacatgttcacacca
aacagcgttacatctcccggtttttgttttcaacatgacaactcaagctcccctcgcacc
tgcagatctcgttgggattagtggtctaaacgatgatgattggaaattgttacaacacat
gcttgcagagcgcaagaacaagtcaacagaacgtctctccggtaagtttttctttgaatc
atggatcattgatacaagcgcgtcgaatcatatgacgggtacacttgagtttttgcttga
tatacatggcatggcacctgttttgataaaacttccggatggacggttcacaacctccac
aaaacatggtcgtgttttgatgggttcttcattaagtctccaagatgtgttctttgttga
tgggcttcattgtcatctcatttcagtatcacaattgactagagacagtggatatatgtt
tcagataactgacaaggtttgtgttattcaagaccgcatcacgaagacgctgattggcgc
aggtgaacagcttaatggtctttatttctttagaggattgggagttgcagcgcctgttca
acacaaagattctacacccatcgatgtgtggcatagacgtctcgggcatccatcttctaa
agctatggagatgttgaaattctcagattttagtagtagtggttttgattcaaaagattg
tgagatttgtattagtgccaagcagacaagagattcgtttcctttgagttcaaataaaac
aagttttgcttttgaattgattcattgcgatctatggggtccttatcgatcattctgctt
gtgaattctcgcgacgatctctcacgggctggtttatacaactaggtggttctcctattt
cgtggaagacaaataaacatgatgtggtctcacgttcttccgctgaggctgaatacaggg
ccatggctgacaccttcagtgagttattatggatccgtcagttactaaatgttttaggaa
ttgattgttcacagcctatcacactacactacgatagcttgtctgcaatttaattggctg
ccaatccggtttatcatgcaaggacaaaacacgttggccgtgatgttcatttcgtccgtg
acgagataattcgtggagtagtaaagacaacgcatgtcaatacaaagtctcagctcgccg
atatcatgactaaagctcttggtcgaaaggagtttgaagagttcctttgcaagctaggta
ttgggctatatgggcctcgtttaacttagtccatatcttgtaattaggttaagtcataag
actaatgtcttctcttgtatataaggcaacgatcatgtatcgtagcaaaataaaaaaatc
ttttacatcttctgggtttcttgacagtttttaaatttgaaagagctaaatttatactta
taaaatggaaaaaactcatgggcttgtaaccattggaaatacttttagaactttttttca
aaaataaaataagaaaattggctttgtagaagacaaggcactcaattaatggcggcccat
attttttaaatagtccaagagcacactatgccattttcgttttaggttccgtccaaaaac
taacaatattttcgtcgaagtttttcattttgatcttatactctttttttgtcatttgga
gtttttgNNNNNNNNNNNNNNNNNNNNtctgttgttttttaacgcaatttattttgattc
tagtagttaaatcttgtattcattttttaataatccttttggtaactcaaaaataaaaat
taaattgaaaaaaa-aat-aaaattaacctaatttaacatgtttatcgtgtatgccaaac
ttattttgaaattgggatgtcatcctcttagttacacaaagattaacctacttcgttaag
tcttatattatccttaatattaagacaagaataattctttgagtgtccttttcaagtaaa
caaagaatataacttgatatagattatttgatggagtataaaagaatatctatcatcgtt
acctgaaaccaaaacataagaaaaccatatacaaaactaaaagtaaaagcatagatttat
ttcatctatggaaatattaatgacaatttactcactagaactaacccgtgggctaaaatg
tgatggctgcaatctaggcgaagattcttatagcgaagggtatcgttgtttccgttctgg
actcttctttcataagcaatgctcccgctccgacatagagatccataatctctatcatcc
acaacattctttgcatatcaaagtagttgctgcaaatgcagatgtgcatgaaaaatgcaa
gctttgtagaggtaacttgccaaagatgtattactattgttctacatgtgactttgctat
cgatttggtatgcgcaagaaaagaagtcattcttacaattgaaagtctagagacccacga
gcatcgtttatcacttattccaaagatggttatgtttacttgttctctatgtggactgct
tgatgatcggtttccttatgcatgtaccttatgcaatatgagttttcacaNagattgcgc
tgaatccacaccagagatcaactactcttgtcatccttgtcacattctcaagcgtttcac
tcgtgttccaaNtNacacagatggaaaatgttgtttgtgtggaaacacaccttataatgt
attttatcattgttctatttgcgatttcagcgtggatgttaattgtgcaaagaatccacc
ccctttcactcttgttcaatctaaggcccataagcatgcactcacttttatgccgcaacg
atattttgtttgtaatgcttgtggactggatgacgaccctaatccttatatatgtattcc
atgcaatttcatgNtccatcgaaattgtattgatataccacgcgtcataaagatcagtcg
tcatgatcaccgtatttattacaatcattatcttgaagccggagactggaattgtgtgat
gtgtcataaagagataaagtggacatgtggagcttattNttgttcgcaatgtcctagttt
tgccattcatgtcagatgtgccacaaggtacgNggtttgggataggattgaactggaagg
cataccagaaaatactttagaggttagatcatataaagtgatcaaagaaggagtaataga
gcatttcactcacaaggatcatactttaaagctNagagaaaaaagtgataatgatgaatg
catctcctgtaaagcatgcacctatcccatattttctagcccattctatagttgcatgga
atgtgaaaattttatccttcatcaaaaatgtgcttatctgccaaaacaaaaagtagattc
cctttacaagatgtcgactactttatctacgagaggtgtgggaagcaactcctttgaaat
ttgcagtgcttgtcacaaaatttataatggttatacatacgaaagtgatgataagtgtgt
aggcctagatgtgcgatgtggttctatttctgagccttttgtccattgttgagggaagaa
ttggaNNNNNNNNNNNNNNNNNNNNNNNNNNNNNNNNagcccgatttcgatttataagtc
aaagcccgttacaaacaaagcccaatctgttgaaaatgaatgttctggagaaaggacaga
tcatcacattaagcagagggaattggccggattaccctcgtcgtacgccctaaacaagcg
gctataaataaagaatggaaagaaacgtNNNNNNNNN-NNNNNNNNNNNNNNNNNNNNNN
NNNNNNNNNNNNNNNNNNNNNNNNNNNNNNNNNNNNNNNNNNNNNNgacgagctgaacca
cggaggaaagatcgccccgacctcaaaaccgttgacgccctcgttcgacgagctgaatac
tcgaggaaggatcaccccgacctcaagatcgccactcccactcttccccgttccgNNNNN
NNNNNNNNNNNNNNNNNNNNNNNNNNNNNNNNNNNNNNNNNNNNNNNNNNNNNNNNNNNN
NNNNNNNNNNNNNNNNNNNNNNNNNNNNNNNNNNNNNNNNNNNNNNNNacatccatgaaa
gtcaccctcttcattcattatacatcaactattcaaagggaaacatgttttgtaatgctt
gtggagataaNNcaactatggtcttgagttgtgaggagtgtgaatttgttttagacatca
aatgttctgttttaccaaagatatgtgcacacaaaaatgataaagatcattttctctctc
tatgctacggagaaNacacgaNtgagcggtactggtgcgaggtatgcgaggaagaactaa
atccgaaaaaatggttttatacatgttatcaatgtgctttcacttttcatatcaaatgtg
ctctcggagacttcacatggatggaaacgaatNNtgatgatgaatataccaaaaatgtgt
ttcgtaataatcgtatgtctcgaccgatatgtactgtttgttattctcgttgtcaattcN
catccgtcttgctctNtgatttaacctgttgttgttctctaagatgtttccaaaNagcgg
tccacatcNaacccgaatgaga--tccttgcatccggcttgctattgatttatctcaagt
ggatttacaacaaattNaNtgttgacaggttgtttcgcctcaaaaataacatctaaacac
acaatttattatttgtaaatagaaaatatgtattaaatgtttggtttcataatatttaac
ttataaatttgtacatctgctatctcctctttcgttaatatttaaactttcttcgttact
aaatattttatctttatagtatattttagaatgtagaataccccatttctcaaaatatat
tatgggtatttctactgcaatgtatagaaattttcatcatttaaatttattgaaaaggtt
tctttgaaaggaaggaaaatcNaatttataatttttaaaaaccttaacttgttagctgtt
tttacattattacagaaagcaatcattttgtaaataaaataaaagtcttatgagctgtta
agattgtaaaatcaatttggacatcaaatgctctgtttttacaaaagctgatatgaacac
aaatatgactaagcattattttctgatgaattatatttagttatttttctaacgaccgat
ctaacgaccatttaactagcctttaaatgcatgtcttttttccaaccacaaacaagacag
agacaagtagatgaaagatgtatacaaataattaactgtaatctgtgatagatgatgtac
agaactatagatagacagtaacaaaaaaaaagtaaaagaatcatggacgccacaaagtct
tttgggcacataacattccttctttgtcttgagcataagtcattcgaatctcccaatgca
agcttcttaatatctcttccaatggctctaatatctccactttgtcacgcacaaccaccc
aacctccaggccttgtcaatctatccatctccaccacgatcgaagccggctgcttacacc
tgcgacaacaacaaagatatggagatttcacggccaggtttctcatttgacaagcaaatt
tggattcaagatccctactagtttacctgtttttgagccgcgaaaagagatgatcagcat
gaagaaggtcataagatcttggatatgttccaaatggttcacaccaatcatggtatatac
caaggaggcctctttcgtatatgaatggaagtgtgtctggtgaatgcacaggcactacat
tcattacccacacattctgcttcacaagtgatgccccaaatctgttgattattttgtgag
aattcaaaaccagtaagaatcaccaaaattctgttctaagaagagtataaatgatctctc
cttttttcatacccgccatagatagctgtcatgtccatcacattccggatatgtaaccag
tcgatgcctaatccagtgaggtaagatttgtttaccatagcattccaatgatttgtatct
tccatagctttctctttgctggttaaccactcagggtatgtttcaagtcgctttggccat
tcttcaggccactctgctccatgttgttctatagccgacggtatttcatatatacaagtt
ttcatcggcacatacctatccaaggatggagcacgtgaaaatgttcatcataatggacat
aagaagaaagaaaaagtcatgccatttagattatcaccattgctttacttaccaggctgc
atctgggttttcgttgtcctcgcaaagaggtggatttttcttccttctcagttcataaat
atcatttgattctggtttctgatatatcctcactcccatttcacttgcttcttcggtctt
gtgtgcaagaatgttccaacaaatagaagctgtcaatgcagtcatcgctgcaaaacccac
accagagacaagttgataaatgctaaaagcacaagtaaaattttgatgtgttcaaaatct
tagatacatcatgttgatgaaaagcttagatccaccattttcctaatattatggattttt
cagtgcgagttaaatgacatatgaatatatataccttcatcatcctcaatcttgtcatta
ttacttgacaaaatgaaatatccattaggccttaatattctgttcatctccaggagaagt
ttaccacctgtgattgcggaagtataagtactcatgactcgaaaagcatattgacaataa
tgacactgttagagaaactattacttaccatgagaatgccagtggactccgcaagcagca
caatgaatggtatcgaagactccactaggaaaaggaagtcttctacttgctaaagagctg
acaaaagtaggaaacccgcgctcaagagcgacctgtgctaagtcgactagatcgtccttt
aaacctagagacaccgtcaaaacatccttatccagcaatgcagctacaaaacttgaatct
gagcatccaatgtccaacactatacgaacattcttcccccattcaatatctggtaccatc
tatcaaacaccaatcatgtttttatctctaacacagaacttgtctccaatgaaaagccaa
cttcagagagtaacaaatgatactcacctcttgaatgaattcaaggtactgtagaacatt
tccgttgaacgtagtctggttctgtggaaaagataggtattcaccggtttcattcaccca
attatgcttcttaatatacgcagccaacttcggatgtgccacgttcttatacaatatctg
atgttaataaataaaaaagacattagatcaaaagaacttgaaccaaatatctcaaagaag
ctccaaaaatttaaaccttagatttgctttcaggccaggaaacaggaggatcatagccat
catgtggaagaggaacaagacacataactggtttcttaggacaactcctctctctatgtc
tataactctgaagcctccctattaacccatcattatcaatacatggcatgtaattgtgct
tgctcctagtgttacacaatctccagctatactcagctttaggatcaaacaccggacctt
tcctcttcctctttttacttatctcgtttacagttacttcctcattcttttcttccactt
cttcatcaactgatgcacttgaatcatccacacttccatctccatttccatcagattctc
cttcattgccatctgactcagttccttcttctccatcttccttattagactgatcagaat
cgtcagattccgcctcttcatgttcttgatcctccttaaccacaacttcttcaaccacag
gctttggcacatccttcttcttatgtggatgagacacagcatgctctttctttttcttgg
tttcatgtttatgaacagacgaacctccaacttttttcccctctttagatttcgaaccag
attcaactttacctctctcatgtaatttgctagattcagacacctcatgagctgacttag
tgcgagatgacactggctcagctatgtcgtcgaagctttctctctggacattaaaggtag
aagcagaggaagataagaaggaccagaagaagacgaagcagagacccaaaacaactatga
acgtcatcttcacccaaatccctcgtggctgtttaatcctacgcgcgaaataagcaatcc
ccatttctcgttttctctccatcatttttaaaatcttaaagaaaccacttttaacgcaac
tgaacaacagagatctgcaaagaagtactttaaccaaacttgagataagctcggaggcca
agaatttgatcaaaactaagcaaactctgggagctaaatcaggatctccgcaagtaaggt
tcttgagcacgatttagtaggaatttgcagtacccagattggaaaagctgctaaaagaag
aaaatttacaaatctcagatttctatcacgggagaaaagaacgaaacacagtagaaattt
gcagtaccccaaatcgaatcgtaaaaatttaagcttgataatcaatcacataactgaaaa
ttacgactcttttttaagctaacactaataatattatcctcaatgcttttttctcacttt
tttccttgtatagttgaaagttgaaaaagaaaagagaagaagaaatgggaaatttaggct
tttcacttttggtaataaataataactgagaagtggtcagaactcagaagttggtcgggt
ttcggaaaagtgccaacaagagagtcgaaacagccggaggtgacggagaattttaatttt
tggtctctctttaacagatcaggcattaagcccaaatggatttgaagtaaatcagcccaa
tgggctcattacggttgtacaatatacatgaatgttgattactgtataggtaataaatac
acagtaatgcatcatttcatcactgttgttacttgttaaaattcgaaagagcatgataga
aatctcaacttccaatgagatttggattccataaattttgccacaatttatttagaactc
acaacaaagtcaacattgctgttaactctagatatcttgcttcaattacaatagtcttta
catcctttaaaatctttcaatttttttctttattcatacattacttgttctgattttccc
attatactactcctttctatttcaaactcttactttctgtcattagcaaatagagaaagt
gatttcttaaccaaacttacaaaattggaacttaacaagaaagaagaaagttcgttttgt
tcacgtataaaaggaacatcctgccattttaggacaagtttgtacatttttaaaatttta
aaaacttttacaattacagaatttagctaataattccaacatgctaaaaaaactcttttt
actattttttttttaagaaaaggaaataataaaaacagctcgtcatgatgcataattatg
tcaagattcgtttcaaaaaaacgtggacccctaccgcctcctcctccactactactacca
ccaccacctttggtttccgtttctctgtatattcattcctcgaaaccctccaaaaaccca
tctcaatcaatttctcgcttttgccctctacgtttctcgtcctgggtttctcaaatccag
ctcagtttattccccaattcaataatcaaaactctgtcttttggtgggtcttcgtcaaag
ctctctcctttacggtccttttctccagcgcatgaaataataaaggacacctgtatttat
taaaatcactacattttccgtaacaaaaaaaatcaaactttgttttctcaATGGACGGTG
CCGGAGAATCACGACTCGGTGGTGATGGTGGTGGTGATGGTTCTGTTGGAGTTCAGATCC
GACAAACACGGATGCTACCGGATTTTCTCCAGAGCGTGAATCTTAAGTATGTGAAATTAG
GTTACCATTACTTAATCTCAAATCTCTTGACTCTCTGTTTATTCCCTCTCGCCGTTGTTA
TCTCCGTCGAAGCCTCTCAGATGAACCCAGATGATCTCAAACAGCTCTGGATCCATCTAC
AATACAATCTGGTTAGTATCATCATCTGTTCAGCGATTCTAGTCTTCGGGTTAACGGTTT
ATGTTATGACCCGACCTAGACCCGTTTACTTGGTTGATTTCTCTTGTTATCTCCCACCTG
ATCATCTCAAAGCTCCTTACGCTCGGTTCATGGAACATTCTAGACTCACCGGAGATTTCG
ATGACTCTGCTCTCGAGTTTCAACGCAAGATCCTTGAGCGTTCTGGTTTAGGGGAAGATA
CTTATGTCCCTGAAGCTATGCATTATGTTCCACCGAGAATTTCAATGGCTGCTGCTAGAG
AAGAAGCTGAACAAGTCATGTTTGGTGCTTTGGATAATCTTTTCGCTAACACTAATGTGA
AACCAAAGGATATTGGAATCCTTGTTGTGAATTGTAGTCTCTTTAATCCAACTCCTTCGT
TATCTGCAATGATTGTGAACAAGTATAAGCTTAGAGGTAACATTAGAAGCTACAATCTCG
GAGGTATGGGTTGCAGCGCGGGAGTTATCGCTGTGGATCTTGCTAAAGACATGTTGTTGG
TACATAGGAACACTTATGCGGTTGTTGTTTCTACTGAGAACATTACTCAGAATTGGTATT
TTGGTAACAAGAAATCGATGTTGATACCAAACTGCTTGTTTCGAGTTGGTGGCTCTGCGG
TTTTGCTATCGAACAAGTCGAGGGACAAGAGACGGTCTAAGTACAGGCTTGTACATGTAG
TCAGGACTCACCGTGGAGCAGATGATAAAGCTTTCCGTTGTGTTTATCAAGAGCAGGATG
ATACAGGGAGAACCGGGGTTTCGTTGTCGAAAGATCTAATGGCGATTGCAGGGGAAACTC
TCAAAACCAATATCACTACATTGGGTCCTCTTGTTCTACCGATAAGTGAGCAGATTCTCT
TCTTTATGACTCTAGTTGTGAAGAAGCTCTTTAACGGTAAAGTGAAACCGTATATCCCGG
ATTTCAAACTTGCTTTCGAGCATTTTTGTATCCATGCTGGTGGAAGAGCTGTGATCGATG
AGTTAGAGAAGAATCTGCAGCTTTCACCAGTTCATGTCGAGGCTTCGAGGATGACTCTTC
ATCGATTTGGTAACACATCTTCGAGCTCCATTTGGTATGAATTGGCTTACATTGAAGCGA
AGGGAAGGATGCGAAGAGGTAATCGTGTTTGGCAAATCGCGTTCGGAAGTGGATTTAAAT
GTAATAGCGCGATTTGGGAAGCATTAAGGCATGTGAAACCTTCGAACAACAGTCCTTGGG
AAGATTGTATTGACAAGTATCCGGTAACTTTAAGTTATTAGcttcgtttgaggaactgtt
attgtgtaacttcgagactaatccatggttg-tttttttcttagagaagaaacccttaga
tttgatctctgacaatgtcaatgtgtttgttgtttatgtgttttggagagtttgtgatat
ttgagttacagttcttgagctcatgttttcagatcttagatgtgtaatgacgaaatcaca
gaataaaattagggacattgttaaacaaaaggttgtttgtttactattattgaagtttgc
tccgattaaattacagaaaccaaaactttcgtttgtccaactttgcctttcactgacact
cactcgtgttgaatggtgtgaatatgtgaatccgttactttgagaatataaacaaggaac
ggtaactacaaaaaccattttcatgttcttgtaacgtattatttcgttactatctgtaaa
ttgtctagatattttcctagtttattacttttggaagaaaatgaccttag---tattgtt
tacttggttctgatttcttaatgagtggtcaaattggacagtgggacatgcc---aagaa
tgttatataaagaatgattttaaaattgttattatattgttgttttctttttcaaatcga
ccgccgtttgcattggaagtagtcctttcatgttcgccaaacaacaaaactcccaaagca
gtatctatcacatggtagc-tttcccatttggatccaaaacactaacatttgcatttctg
attttctatacttagttcaagatattgttgaatacacaaatatagtgctattaatcttga
gaatccgaaaaattacacacaaaaacaaaaaatcaaatttaaaggtataatgatatgctg
gtacaagataaacaaattataatcaatgtcaagaagaaatacattgaacaaagcatgaaa
tacagacacagagaagggacaaaagaatgatctgtaatggagaaagcaaaaagtgaatat
tttgtcttcttcttcctcttcttgttttgatcatctgaacaaagcttgaatctcttcaag
cgtttttcctttagtctcaggaacccaaagactcacaaaaaccacagtgaatccacaaac
caaagcgtagagagtgaaagttcccccactgctccatgctaacagcatatttgcagtcat
tgtcactaaccatgacacgaaccagtttaacaaagttgctatacttccggctaaaccctt
tatattcactggcagaatctgttttaccaacattaatcagtattaaaatttccagttgtg
attttaacactaaggaacaccatgttttaatatttagtacctcagacataatcagccatg
gaattggtcccattcctagagagcaagaaataaccatagcctgtaaataactcagccaga
tttagtacacataccgggaaatttgtaaataagaaagtatctttcgttgtgtgaatgtat
aaaacaaacgacttaccacaactccaactacggaaaccatgcttagaatgttgtacatgt
tggaatcaggtgatacaaattcctaacaaaagattaagaaacctcaatatctcataatta
gagtgatactcttacattgtacaagtatagatgtcaaaagttaaaatgttaccttaagat
aaaatgcaactgctacaatcacgaggcttatcgtcattccgatagaagagatctgcattt
cagaagaaaatgctaatattatgttatgcatacatcaattcttcagactttgtaagatat
acaaatgaatctcaaatattcttcaccatgagtagaagccgacgacctgctttatccacc
aaccatgtcgctatcccagtcgccactacctggtatagaatgaacaacggttagaaaaat
cgaatgttatgtctcctagattgaaatgatatacctgaacaacgccaactccaaatgtcg
ccacattacttgatgtcaccccttagtgaatgat-aattgcaaacaaagaagcatagtta
gaaatctgtttattctatcttaggaccattccaacaatcaaaacaaacatatgactctac
ctgcagattcaaaaattgtactcgaatagaacaagacaccattgattcctccaagttgtt
gaagtgcaagcagccctataccaacctgtaacacagattacaggaaacgagtgagtttca
ctcatgtgttgacaaaattagttcaagagaggtaagagaaattgtaccatcagtgggaaa
tagtatctcctacgcttgaggtctacaaaccgaactgcagaacgtttgctagatgatgcc
acagatctctgcagagtgcataaaatgaaaattttaaataagacaagaaaccacatcaaa
gcattttttcagtttagtcactaccttgatttcattaacctcaacggtaatatcagtctc
aaatccacgaagaacttgcaatgaagtttcgaaatcatctgtcaaacccatctttgccta
caattacaacaccaaaacaattgaggataaccaatgatgcaacaaactcaacaatataag
caatacggttgtagaggcataccaaccaccgaggagattcaggaatgaaaaaaagacccg
gtatcaacaatgtacatggcaatactcctaaacataaagaagacaaacaagaaagtgatt
agactgtatagatcaaaataaaataaaaacaggtatagtNNctcccaagtcaagtcaaaa
tgttatgcgagttacccaaaactgcaagaattctccatggaacaaagagaccgagtaaat
acgccagcattatcccaattgttacagaaagctataaacacaaaaca---tttattgttt
agtgttaacatatgaatcagctcataaaatgaaacat-aaaaatagtgaagctaactaaa
c--atgacaaacctggttaactgaacctaaggctcctctcatggtctgtggagcgatctc
agctatatatacgggaacctaaaatcgcaattcaaaggtgtgtaattatattgatcactc
caaacaaacactgctgaaatcaaagaagtagttgaatctaatattaccgtataagagata
atcccaactccgaagccttctaacaatcttcccatgtaaagaaaagaagtatcctaaaca
aaaaccaagaacaacaacaacttagtagttatagagataagccaacaatatcagaaactt
tgagaacaccaaaatactcacttttgcaaatgatatcgaaagccatccaataatattggg
aattgcagcaatcatcagagactgtcaaaaggaaacaaaaacacagtaaataagatacaa
caagaaagaagatgttacatgacaaattgtcacaaat--gagaacatgttttagaatcaa
gaaagaaaactattatacccctttccgtccaacgtattcagcaatctgaccacttgcaat
tgctccaaccatagcacccacattggatagagacccaaacacagagtactaaaacatcaa
acaagaaacctaaaagtcagaaaattacagaagaagagtctttacaaaaaaaaaaaaaaa
aaacagaacagttcttaaataaagatgggaccttcatacctctgatacagttaaaccaag
atccttagtaatggcagcttgagttggtgaggaataaccacactgaaaacaaaaagataa
atcaaaatcaacactttagtagtcaatttgagcaaaagcagagaaatccacattgataaa
aaaaaatataagaaagttgagatatttgtttatgttgttcttacagtgaatccgaattga
ataggaccaagagcaacaatcaaaacacaagctaagacagaaattgagctgtctcgaata
acttgagacgattccaacatactagattgtctcgaacccatccgataccaacttcctgtg
tgtaagaacggtcgccgaagatcatttcttccctcttccgtattatcatccctaaaactc
atctttttgtttttctt-aaatctacaaaacaatcgtaatctacagagagaaaaaagcac
gaatctttcggaggataaaaatgtcgatcctaaactagaaaatgcagaagaagaaaaata
cgaaatttgaggtaggatttgagttttgggtgaattcaaaaagatgttagacttgttttg
tttaagaattcttcatggtttgtaaaaattgagcctttgcgtggagagacgcagactgtt
tcatagttttccacctcagaacgcgtcgcctaacatcgatttatagaattcgtaaaggga
cctgttt-ttt-ttcttctctgtcgacaaaaaaaaa-cttaatttaaaaaca-ttNNNNN
NNNNNNNN-NNNNNNNNNNNNNNNNNNNNNNNNNNNttttatatcaaatttaactattgt
ttttttttgtctgatagtcgttttcgagtaattttttgcgcaaagataattttttgaatc
attgtcccatgttcgctcacatatacaagcatttgtagtcgctttgaatcatttattttc
ttctacatacttctacatactcattagtgttataatgagcttttacaatgtaactaatta
cgcaacaatactataaaattgtggtacaggctgagactaaactatattgtatttttaaga
aaatgtttttctttttgtttaggtaaactgtctacttcaaagata-ttttttggtaggaa
taataattaaaacttcccatattagaatacgaggccactagacattccttttgacaacaa
aaagtgacaatgtcattttatattttagcacttataataatagttagcatgcattatagc
attcatatttagatgttgtcctaactcttaacaaaatcagaataacaatattgtgggaaa
aaatttagctaaaacttcaatttaggacaaataataagattattaaagtaacacttaaat
atgaatataatgctcgaatcctcctctactttttagcattttcgctacctcgttgatatt
gatgtcgataggtcacaaatatgcaagtgacattattttattagataagctcgaataatt
atagtttttgttttctagtatatgaaaaatatatggatgtcattaatttcgaatacttca
ataaatataaatatttattcagatacaacattatttatttattttcaatatttaaaatct
ttgagaatacgacatgttatttcaatgtttactaataacatcctactatattatttggga
aatacattttaaatataactttatttttttgtaagtaattacataggtatgtcattagaa
ataagattttaaagagtaaattaattcatttttttaaaaattaaaagtcaaatactaatt
taattaattaaatttaactcaaaaacgaaatacattattaatttccaaaaaagtaaccaa
ttaaaatcaacaaattagatttgatatctaaattatcatattaattttttattaattatt
atagttcacctctcatctttatatgattctatttttgcaaaaaaataatatcatcgttat
aaaaaaataattagaattttttcgcatatgccacaatttgaatttttaaaaacgaatata
aactgttcaatacatgaaaaaatactataacgggtcaaaagtagatttaagaaatttttt
tactgagtactgtgtcatagtttgaatatttatattcaatttcatacatattattttaaa
atttataatcttatatactacaataattaataacatattagattttttaatgtgtatgat
gtgattcaatttttaatacaagctgaaaaatcctacaattgacgggtttaaatcaatatt
aatacaagatgatatactatatgtgaaNNNNNaaaattaacaatcaaaatacaagtatat
aattttaaacactaaacaatataaataatatcaacaaaacatatacaactcgcagtttac
tatacatttaaaatcaaataaaataatatcatatatttataatcaactttacaataaaag
tttttagtttaactaaaatataagactacctgctgtataatgcaagttaaaattataaat
aagccgattaccatcacgatggatgtaccatctcacatacacacctatcaaaaacttaaa
acctttcaaaacctcttggtatattcaaattaggattcttcattcatggaatcattattc
caagggttttgggatgtcttatgaaatgattttggcagaaaaagatgtaaatttttttga
ataaaaagtagtcaccaaaacatatgttttattgggattttttagataattaaatcagag
aatagggttgggcatatgagtaacccattcgagttcgggtataacccgttcNNNNNNNNN
NNNNNNNNNNNNNNNNNNNNNNNNNNNNNNNNNNNNNNNNNNNNNNNNNNNNNNNNNNNN
NNNNNNNNNNNNNNNNNNNNNNNNNNNNNNNNNNNNNNNNNNNNNNNNNNNNNNNNNNNN
NNNNNNNNNNNNNNNNNNNNNNNNNNNNNNNNNNNNNNNNNNNNNNNNNNNNNNNNNNNN
NNNNNNNNNNNNNNNNNNNNNNNNNNatttgaatatattttactaaagtttgacaaatat
aacaaataattttgacaaacatagcaaacataacaaagtatacaatttaatttatacaaa
atattaatgtccgtgctgtatagcacgggttatgatctagttatgttttaaaacataagt
ttagatgacattttcaatgtttaccaataacattatgttttaaaacataaatttagatga
catttcatgttgtattggtgaataaaatatatgtattgg--aaaaaaaaaaaaaaatctc
cacaaaagtcattctctcttttttcttaaattcattgaagatatattt-ttaaaaaaaaa
gaaaaac--agagtgttatttacagatgaatgaattgggaaacatttaagtaatttttta
aatatgatacgtatgtaacctgttagttgttaatcttcttagttgttaataacgtcggca
taattgagatcccaaaatcacacaagttacatacacgaggtttta-tttttt-taaagaa
cttctaaatcgagataaatctatggtcgatagaggcaacgacaagaaaggccagtagata
tcacaccaaacacgtcttattggggttatgattcataggctctgattcatcgttcaacat
ataataatattctgttgacccaacaatgcagattcgtatattttcactgttctgggtctt
ttgtctctttctcatctctcacgtgtaagtgcttacatctctgtgtagccgtttccggat
cccgacacaagcattctcttccattgtccccactttgcttagttggtctgatactt-tta
tcggtttt-aatatcaataagtaacacgattttcaccatttaacgagtacatgcaacacg
attgtacatgtcacatttatcttggcataaatctatctatga--tcgttaacacgattat
acattaaaaactttggatcaattattttttattttctcttttattgttgggagtagtgtt
ctaattgatttaataatttttattgagaataataatcgaatttaaaatgcagtgtgtatt
agacaattagtggacttatagaggctaatttaagtaaccaaatttgggctttaataagga
tccatactcttcggcttgaaagcccacattgtaaagttaaaacactatatcaggctctgt
tttcattatggctataaatagacgagtttttccagaaaccaaatcaggctctgttttcat
tatttctcgctgctgacttcacagacgacgatggctaatatctctgaaatttccggcgac
tctaatgacggcggagatccaaacaagaaaccaga---agaacaagttttgagaagaagt
agaagaatcgcgacaagaaacgagaatcaaaacaagaagcccaaggaggaagaagaaaaa
gataatcgctcggtatcttttccaattccaaacgagctcacggaagcttgcgtcgcactc
atccggaaatgtgattaccctagtctatcttccgtctcaagttactttttcaatctcatc
gcttcgtcagaactctacgaaacgcgttcgcgcctcggtctttccgaaacctttctttac
gccgccatccgattccctgacacaaatcccccaaactggtacattctccatcgaaacaag
gtttcttctttacgtttgagcaaactcgaatcacttccacctgtgccttatggatgttct
gtcgtcacaatcggtcaagagatgtatgtaatcggtggactcctcgatgtaagacgttta
cagttgatgaccctcatcgactgcagaactcacaaatgtcgctcgcttccgaaaatgaaa
aggggtcgttaccatgcagccgccggagtattcgacggaaagatttacgtaatcggaggt
ttcaggatgagaaaaccggatgctgaatggattgaagtgtttgatctaaagaaacagatt
tgggaatctttgcctggtccgtaccctaaaactagtacggattcccagttttttgcacat
gcggtgatggaagacaagttatacattttgggctcacgttgcttgatttacgaaccaaaa
agaaacggtgaatgggacgcaaccgtcaatgcaaatccaatatggaatctgtggaaagtg
ccatgtactatgcaatgtgtgatagatgatatgttgtatacgattgatcctcagtgtact
cttggacatccaatagtcgtttataatccaaaggacaaaacgtggagacctgtgaaaggt
gaatctttgaggacattgcctagttattttgtttctgatgggtctgaaatggcgaatttt
ggtggaaagttggtgattttgggcagtaatgggagctgctatgatactggtgattgcatt
ggagaaaaaggtatttggtgcgtaatgatcgagttggaaaaacgtgaaggaggtgagatt
tgggggaaggttgaatcactcgactgtgtgcttggagacataaagtttctgtcggtttgg
ctttgtcaaactctgaccctttgatgatacaagggatggtttcttgcaggtacgtttatg
tgaatgagtatgaaccttttttgatattcatgcctcttctttagcctcaaggcttacata
cttgtcctttttcatgatcttgttgcagatgaaggatctttattactcaagagtcaagag
taactctgtccttgttaacctttgtgtacaataataatactcttacataattatcatagc
cttgagtagatttattaagctgtaacaagagtggggctatctgcagttatacaatacatt
ccttaccaaaacttgttgaaatgcatctttagttacagctatgttttggatattttgtgc
agtttcacactttcactaatatgctatgtgctctctatttgttcttttctgtaagtaata
atcacacacaatcaggtagtaacaaaaactcattctgtttctactatatgtgcaaatatg
aaatcatttagaattcagatgaagcaaaactaaccgagtttagttaacttgaagattcaa
agagaacagagtaagaaataccaagtagccgaatgtgggctttaaaaagcccatataatg
gtcatcgcgtaaaagacgtgttagagaagatataaagcctcgttagggcagactaaatcc
caaagtccaccacaatcacccaaacctaaaacccgtaacctaattccgccgcaatccacc
gatgcatgtcatggggactccttgagatgaaacgaaaacgcagtttaagaggagctatga
acttgttttgcttcaggtatgattgacttaaaaaaataccttgaaactataaacctcagt
ttctttgaatttgatttttaaagtcaataataccttgaagcaaagctcgcgttcatcacc
gccattcgagtagtccgaaatttcagagatataagccatcgccgtgtgaagtcagcagcg
agaactaaaggaatacaaccctaatttgagctcttgtatattgaagtcagcagcgagcat
taggctcacgatttattctttaggagatggtaatggtacattctccatcgaaatccctac
tcttacttaacctttgtgcagaatgtgaatata-aacccttatgtagcttcttttagctg
cctttttatacgatattctaaccaaacccttgttgagatccatatctagtcatagctatg
ttttgggttgttgtgcagtttcactaacgtagtctcaagttctgttggtaagtaatcaca
atcagatttaacaaaaacaaatttgcttctactgagaggcagtttcacttaggagaataa
gtggagtaacaaatgttaaaaataaaaatgatagaaaaaatcatatgaaaatttgaaagt
gaatttctgtttNNNNNNNNNNNNNNNNNNNNNNNNNNNNNNNNNNNNNNNNNNNNNNNN
NNNNNNNNNNNNNNNNNNNNNNNNNNNNNNNNNNNNNNNNNNNNNNNNaaatgaaattat
gggtatataaatacc---caaatacctttctcaaaaaccaaatcaggctctgtttccatt
atttctcgctgctgactttacacacgacgatggtcaatatctctgaaattcccgacgact
ctaatgacggctgcgatccaaacaagaaaccaga---agaacaagttttgagaagaagta
gaagaatcgcgacaagaaacgagaatcaaaacaagaagcccaaggaggaagaagaaaaag
ataatcgctcggtatcttttccaattccaaacgagctcacggaagcttgcgtcgcactca
tccggaaatgtgattaccctagtctatcttccgtctcaagttactttttcaatctcatcg
cttcgtcagaactctacgaaacgcgttcgcgcctcggtctttccgaaacctttctttacg
ccaccatcaaattccctgacacaaatcccgcaaactggtacattctccatcgaaacaagg
tttcttctttacgtctgacggaagtcggttcacttccacctgtgccgtggggatgttctg
tcgtcacagtcggtcaagagatgtatgtaattggtggactcctcgacataagacgtttac
agttgatgactctcatcgattgcagaactcacaaatgtcgctcgcttccgagtatgaaaa
gaggtcgttacaaagcagccgccggagttgtcgacggaaagatttacgtaatcggaggtt
tcaggatgagaaaaccggatgctgaatggattgaagtgtttgatctaaagacacagattt
gggaatctttgcctggtccgtaccctagaactagtgcgggttcccagttttctgcacatg
cggtgatggaagacaagttatacatgttgggttctaaattttgtttggtttacgaaccaa
aaagaaacggtgaatgggacgcatccgtcggagcaaccccattaaaagatttgtgggaca
agacttgttgtgtggtagatgatatgttgtatacgactgatcctcggcgtactcttggac
atccaatagtcgtgtatcatccaaaggacaagacttggagacctgtgaaaggtgaatcct
tggggagtttgcctagttatttcttttctaagtctg-aaatggcgaattttggtggaaag
ttggtgattttgggccgtaacaagagctatgttactggtgattgcattggagaaaaaggt
atttggtgcgtaattatcgagttggaaaaacgtgaaggaggtgagatttgggggaaggtt
gaatcactcgactgtgtgcttggagacataaactttctgtcggttcggctttgtcaaact
ctgaccatttgatgatacatgagatggtttcttgcaggtatgtttatgtgattgagtatg
acctttttgctgttcatgccttttctttagcctcaagacttacttgtctttttcatgatc
ttgttgcaggtgaaggatctttattactcaccttaacctttgtgcacaataataatagtc
ttttacataagccttgagtagatttcttaagaaagtgggctagatgcatttatacaatat
tctcaccaaaacttgttgaaatgcctctttagttacagctatatttatacaatttcacta
acatgctctcaagtctttttctgtaagcaataatcacacaatcagaatataacaaaacct
aatctgcttctactatatgagcaaatatgaaatcttttagaaattagttgaaagcaaaac
aaaccgagttttaaaacttttaagttaacctgaagctaNNNNNNNNNNNNNNNNNNNNNN
NNNNNNNNNNNNNNNNNNNNNNNNNNNNNNNNNNNNNNNNNNNNNNNNNNNNNNNNNNNN
NNNNNNNNNNNNNNNNNNNNNNNNNNNNNNNNNNNNNNNNNNNNNNcccatatgggttta
cctcattgggttatgggtatccacgggttttttttaagtcatttttcaagtgaatcaaca
ttttcttgtcaaaaaagatttcacatNNNNNNNNNNNNNNNNNNNNNNNNNNNNNNNNNN
NNNNNNNNNNNNNNNNNNNNNNNNNNNNNNNNNNNNNNNNNNNNNNNNNNNNNNNNNNNN
NNNNNNNNNNNNNNNNNNNNNNNNNNNNNNNNNNNNNNNNNNNNcgccaaaaacgacaat
caacattttcccgccaaaaagcaatttaacattttcctgccaaaaacgacattcagcatt
tttccgtcaaaacgacattcaacattttcccgccaaNNNNNNNNNNNNNNNNNNNNNNNN
NNNNNNNNNNNNNNNNNNNNNNNNNNNNNNNNNNNNNNNNNNNNNNNNNNNNNNNNNNNN
NNNNNNNNNNNNNNNNNNNNNNNNNNNNNNNNNNNNNNNNNNNNNNNNNNNNNNNNNNNN
NNNNNccgccaaaaatgatttcacattttccggtcaaaaacccaatttaacattttcccg
ccaaaaatgatattcaacaacatttttccgccaaaaccgcgatttaacattttcccgcca
aaaacgacattcaacattttcccgccaaaaaagacattcaacattttcccgccaaaaNNN
NNNNtcaacatttttccgccaaaacgcaatttaacattttcccgccaaaaacgacattca
gcatttccggccaagaaaaggatttgacatttttcctgccaaaaacgcaatttaacattt
ttccgccaaaaaacgcaatttaacattttcccatcaaaaacg-aattcaacttttttccc
atcaaatatatatgtaattcagaaaataaatacaatttaaaatatatttataagcaaaat
ata--NatacaatataNatataatagtatattagcagtNaaacataaactctaagaaaat
gacagaaaccaagtNNNNNNNNNNNNNNNNNNNNNNNNNNNNNNNNNNNNNNNNNNNNNN
NNNNNNNNNNNNNNNNNNNNNNNNNNNNNNNNNNNNNNNNNNNNNNNNNNNNNNNNNNNN
NNNNNNNNNNNNNNNNNNNNNNNNNNgcctataacctataagctatcacttttaagaaat
actaagtagccgagtttgggctttaaaaaggaagtaaaagcccatataaaggtcatcgga
gcgtgagagccactctcgtacagagcgcgttagagaagatataaagcgacggagcagatt
ctttttcttccctctctcctgagaagaagaagtaaagaagtaagatcaattctcggccgt
agttagttatcctccgattagatttccgattctctgtttcttctagattgaatttaaaaa
ccctacttttgaattttcacatgggagaacaatcaccttctcaaccatcgactcaatgcc
aaagtcatccacaatcacccaaacccgatactcataacctaatcccaccggaatccaccg
atgaatgtctcgattcagctggagtttcaggctcaatcgtctcatctaccacaatcgacg
ctcgacggatcactgaactaggcaatgtatcgtctccgccgtccaaaatccctctccgcc
ctcggaaaatccggaaactcacactcgacggagacgtctccggtgaagataataaggccg
aggatatctcctcatctcaagtaaactctccgctcgcgacggatggaaaatctcccggta
aaggtaaattgtcgcacttacgagctataactgtgccgaggatccaagctcgtcctctga
catgtgaaggtgagctcgaaacagcgattcactatctccgtaacgcggatcctttgctcg
cggcgttaatcgacgttcatccaccgccgacgtttgagtcttttaagactccgttcttag
ctctgatacgaaacatcctctaccaacagcttgcattgaaagctgggaattcaatctaca
cacgatttgtttctctctgcggcggcgaaaatttggttgtacctgagacggtcttatcat
taaatcctcagcagcttcgtcaaattggtgtctcgggacgtaaggcgagttatcttcatg
atttagctagaaagtatcaaaacggaatcttgtcggattcggcgattttgaacatggatg
agaagtctttgttcacgatgctaacaatggttaatggaattgggtcatggtctgttcata
tgttcatgataaattctcttcatcgaccagatgttttgccggttaatgatctcggtgtta
ggaaaggagtgcagttgctgtatggcttagatgacctgcctcggccatcgcagatggagc
agcattgtgctaagtggagaccgtacagatcagtgggttcgtggtacatgtggcggctca
ttgaagctaagagcacatcaacgagtgctgctgttgcagccggagtgtcattacctccat
tggaagatattcaacaagaacatcagcagcaacagcttatggaccctcttaatggtgtgt
tcagtatcgggtaagtaaagtttgtttcttttggaaacttttgaaagtttttctctgtac
ttggagtgtgcttagcttaagtagatagattattgaaaactgttacttgctgcaaataca
aactaatatgtttggtttggatcactaagattaaatatctgagctttggccaactatttg
tggaatgcgcttatggttgataaagtattttaggcctccaagattaggtgtaatgtttag
ttggtgacattcatgtatataggagactaataatgagcttacatttcatgtttgacaaaa
agtagttgcttgaaaccatctagtgag-tagtgagtgaggctatatttttcatcacctcg
attgactgacaccttcagggtgtctacatagtgtcgtaggagagtttttccagctatggt
cttgatttctctccatgattctttctacgctaattcttctgattatcgatctatgactct
ttaacagggcttggggacaatcgtagctgttcttccacgttggtcctggatggtctgatg
gcttacatgagttattttgttctggacttggggtttgtgcctagtaaaaaaaaaactgtg
ggagaaagaataataaaaggatgtgctagtctgggttccttgagacacaagctgaagtaa
cagtgaatatgatcttcttagttgagtgaaagagtctgtaatgttaagagtgagtagcta
atgacaaagtagtgtcttctttatttttgtcggagacctaactctcttgacagagcttcc
tcatcatctctaaaacagatccacacttctgtatcgcatcgttgctcagtctaactaaca
atgaaaatactactataaagactggcgacagcgagtcactgccgttaaatttactctgtt
tcatccgaagccattaaatatatactctgtttcaaaattaggtacgggaaaactgttgaa
gttgattttgctcattcgaatgtttgcctcatccttgtgggcctgtgttaatctcatttc
tagatttgatgccaatgtcgtcactagagcacttttctggacaagtatgtatgtaggccc
aataacagcccaatcac-acattatttatata--aaaaaatgaaaaggtaaatactaaat
tcaataggcacgaatcgatctgtggacgggaggaaaaatatatcaaagagtttgtacccg
ccttcgccgcaaccgtcgttcctgtcgccggtaaattctgttcctcggttctcttcttag
ctagatctctttttctctgttttgacttttttcctccctcaaaatttcaaaattcctgat
tcgagattcttcgttatgcaactttactgttgctaagctcgtaaaccctagctcggcaaa
cgtttgctacttgtttctgttttttcgagaaagagtgtggatatatcttgaatgttaaat
gaaacaattgaattctcgctttagacaatcatcaaacactgactgattgttgcttcagta
ctaattcccaggaacaagtgtggacagatcaatggatgaagaagaatgtaatatatcact
gtttgattattctgctgagagtcatctaaaggcagtggaatctatcactgatttatgtgg
tgaagctaatgctgatattgatgagaatgatatcaacatattgtcatcatcagttacatt
cttgaggtgcgtaaagagttaattatgtattcatataagcttctttctattgtaacttat
gttgaagtggttatagaaagtgtttctcaatgtggcggtaagagtattctactagacgat
ttaacactcacaaatctaattcttgcctactg-aatttttgtatagggaat---ggaggc
attataatttcgaaccaaagagttttgcattctacaacgaggctgagaaaaaccatcaac
caaaggatataaacagtcaaactttgcctcaattttcttcggcacgagctcccaaggttt
tgtgtaattacgctaaaaaattatttctactttggttcttaactctccatttacttctta
aattgcttcaacgacaatgcattttttaatctctactcttattggtgcaggttaagatac
atgacgatgagtcatcatcatctggtgaaatcaggtaatagttacaatatatatgagctg
tgatcatttaagctgttcaacgggttctgctggctagcaaaagtaatcttgaccatggga
gatgaacataggtttccccagttagatgaatgttaattcactgctaaagtgctaatttaa
tgttcaatccgaaccaggattaggttgctaattcgttagacaggacattgacattccatg
tttgtgtatatgtgtctgctcttgtccctctttaattatcaaaaagagttgtgctagtca
tgatcgtttatctgatggattattatttacctctgcagcaaggactttgtgatgcatgtt
ggaggctctgtttgggcaatggagtggtgtcccagagttcatgggaatccagatgctcaa
gctaaatgtgaggtgattaggtcatat-ttttttgtttcattactccgtagaaatgggaa
tcttaggttttcattgttgtgaactttactgttgcagtttctagctgtggctactcatcc
gcctgactcatacagtcacaagataggtactcctcttataggtcgaggcatcattcagat
atggtgcattataaatgccacttgcaagaaagatagcggccaagtttcagataagagtaa
aaaattgacaggaaagtctcgaaaacaaccatctggtgaaactactgaaacaacagaacc
taagaagccgagaggcaggcccagaaagcatccagtagagacaacagagcctaagaaacc
aagaggtagacctagaaagaagagtactgccgagttacctgttgagcttgatgatgacgt
tctgtacgttgaagctctgtctgttcggtatccggaaaattcagttgttcccgcaactcc
tcttcggatactacgagaaactccagtaacagaaactaaggtcaacaatgaaggttcagg
acaagtgttgtcttcggacaatgcaaatatcaagcttccagtacgaagaaagagacaaaa
aaccaaaagtactgaagaaagttgctcacccatgatattagaatatagtgaagctgttgg
aaatgtaccgagcgaaccgtcctcaggtatttctgaagacatagtagctcttccaagggt
tgtcttatgcctggcccacaatggaaaagttgtctgggatatgaaatggcgtccctcata
tgccggtgattctcttaataagcatagtatgggatatttagctgtcttgctggggaatgg
atctctggaagtgtaagctagttacttcttctcttctttttatcctaatgcattctgtgc
cctgcacgatttttcccttctgctttgatttctatcaccgtatgccatctgcaatgatgt
agcacctttctagactgcatatactctgcaa---aatgaacgaccttatgcaggtgggat
gttccaatgcctaaggcaacatcagctctatatttatcatcaaagaaagctgcgactgat
ccccgttttgtgaaactggctcccgttttcaaatgttcaaacttgaagtgtggcgacaca
aagaggtcagtaaatttcttcaatatttccagtttttgcttgtttggtggaatgaaaaac
aaagcagtccttctatatttttaagagttgaatatataattgattttcagtttccttatg
ctttatctattggctttctcttgatatggtgctcctctatttttatacagtattcctttg
acagttgaatggtcgactttagggaaccctgatttcttactggctggttgccacgatggc
acggtaattagtaaattatttcactttcttcactgactctatcaaatttttgtctctatt
ttcttgcatatgtgtaaatgtattcaggaacaagaattgcagtgcttaattgcgttgacc
cctttatttttgttatcttgcatcaggttgctctctggaagttttctacaaccgaatctt
cagaaggtaagacctgatatgtttgtcctgatgccagatagtttcttttcacacggtggc
cagagaaagtgatttcatctgttgatttcatatttacctttcacg-tttttttgtgcaga
tacaagacctttacttttcttcagcgcagatacagctcctattagggcagttgcatgggc
tcctggtgaaaggtagtgacgtaaaatcacacccataaaatcaaactgtgaagaggattc
gcttattaatcaaaagtaatttctgaaaaatttccagtgatcaggaaagtgcaaacatag
tagcaactgctggacatgctggtctgaagttttgggacttacggtacacttcattaacct
tatcagctattacataattttctttaaactttgatgctcatgcaattaattaacaagact
gcactgtttattgttttatttggctctccatagcttcttgcttacttcctatgttttttc
tgcagtgatccgttccgtcctttatgggatttgcacccagtaccaaggtttatttacagc
cttgattggttacaagatccaaggtatcaatcactgttctatcctcagttgattatacag
tctttagatcaatggtttgaagtcctgcttaaacatgtggtttcaaatatctgtagctgc
gttctattgtcctttgatgatggaacattaagaatcctaagcttggtgaaggttgcgtat
gatgttcctgctactggaaggccttatcctaatacaaaacagcaagggttaagcgtttat
aactgttcaacttttcccatctggagtattcaagtatcaaggctaacaggtaaatgttct
ttatgggcttgtctttgtgttcaaattcgtaatcatcggttcatcataataaat-aagtc
aaaatataacttctcaggcatagcagcgtattgcactgcagatgggtccattttccattt
cgaggtttgcataaactgcacaattacttcacctcttatgttctttgtcaatttctttga
gatttcatattgtcttgttgcgattccttacagcttacgaccaaagcagtggaaaaagac
acgagaaatcggactccacactatctctgtggacagttgacaatgaaagattccaccttc
atagtgcatagtccagttccagacatcccgatcgtattgaagaaaccagttggtgagacc
ggtgaaaaacagagatgccttcgaagtctcttgaacgaatctcctagccgatatgcatct
aacgtttcagatgttcagcctctaggtcagttgaaaccagtctaaattagactgtctaat
agatcaatctccggaatcacttagtccttaccttgaactggtttacttgatc-ttttcag
cttttgcacacgttgaggatccaggtttagagtctgaatccgaaggaacaaataacaaag
cagcaaaatcaaaggctaaaaaaggaaagaacaacgcaagagcagaggaggacgagaaca
gcagagcactggtctgtgtcaaagaagatggcggagaagaagaaggaagaagaaaagcag
ctagcaacaatagcaatggaatgaaagcagaagggttcccgcctaaaatggtggcgatgc
atcgtgtgcggtggaacatgaataaaggaagtgagagatggttatgttatggtggagccg
ccgggattgttcggtgtcaagagattgctccaacctcagattggaaacctcggagataac
aattaagtcccttgtaacaatacacttatataacatcttcaagtgtttattccaaaaag-
aaaattaacgtaggattttgtattaaaagaagattatttgcaagaaactgattcaattga
agaactttttgattctgcggtcaaaaaagggaacaaaccctgaaaatatgttatagaact
gatcaagaccggaacggaacttcaagcgagaagcaaacagattccggatgatcttacaaa
atggcacttttaactttgtgccaaataaccctaaatcttacaatggtacaacatttgcta
ttaccttgtaaaaacaaaaccagaaactcccgaatactaatcttggataagtataacaat
aatccaacttttgtttggtggatgagtatgactctttgttttggtgtttaagtaagaaag
ccgaaacaatgcgaaaatgccccggacaaaaagaaagggatcatgaagtaccttcagcgt
tttaactggtaagatgaagaatatatgagttatccgacctgcatccgacattgacggcca
tggaggttcttgagccttgtgagttctttccgtctctttctagcttccgctgcagccaac
gatccatgctttttctccggtagagaaatcaaaacatgatgaccaggcggcatcagtgta
actccattagttgtctcagaaacatcttcatgctttaaactataagcttgctgcgttaca
ggaaaaccatctcctccttctgagaggacttcagtagcagattcgttgagatcatataaa
ggtctggtttcgggtgaaccagagtcctcttctttgattctagttggtagatgggaccgc
ggagtttctgtgacatccatcggtcttgcagaagaatcatcgatatggtgcccgtttgaa
aaagtacctctttgtgtatcttgaagcccgaaaggaacaccattgctgtgatcaggagga
gggagaaaccaagggcaaggtacaacgtaaaagtgagttttttgcccattatcatctgca
gcattttcatgctcctgcgtggtaatagttttagcagaagctcctcccgaagtagggaat
tcaagtggcgatatcattggatttgatgattgagtaacatgaggccagcagaaaagctga
tatggattctggttgtagaagtaaaacggagtagatgatgtagacatctcaacttgtgat
ggcttgggtgattcttcaggctcttttgtatcgggttttactgacttcaatacctattaa
aacagacagtaaatcagatatagcagtgtgagcaatagttctcctgatactgatatggtc
tttgatagattatgtaacctgttcctttaaatgcttgttaatcgtctccaaagactgaaa
ctctttcaaagcccaatccttttcctaccacagcagaaatgtcattagctataacaacgg
tctctaaggttcactcgatggaaacataaatcgaatagtttactcaccctcctcaaattc
tcattctcatatgtcagatcagctgcttttttactcaactcctcacacattgcctggata
tatacggtataattaatacttaacaacactagtctactattcagctaattttcccaatat
ggaccttgttgatagaaacaaggcatcagtaaacaatacctgtcttcgccgaattgtctg
cctcgcagattctctattagctaatatccttctgattctacgttcttctctttcagccta
gagattagtattagcaaaagtaagttcaag-tgtcacaaaaaaagaaatatggtagacaa
aacttttggccttgtaataatcatatacctcacttaaattctgtcttgatcggccacaac
catttgatctactacaccttattagagtcgatgcaagaattggtttaggtgcttcaccat
tgatttcagatttaaccggagctttagttagttctttagttattggttcaacttcttctt
cttcctcttcttctttcactaatcgttcctgttttagaaacatcttttattatcatcaga
ttgttttaccagtagctt-actaattgtaacatgttattcacctaatcactgcaatcact
atttctatctattcaaaatcgattatttggatctaacacataaaagtttcacaattctaa
aaacagaatcaatgaaagtgaggttctttgaaaaaacagactaataaaaaaaaaagggaa
agcgaagagacggaacctcagctagatccggagtaggtaacgtatcagagtcaggtggtt
tcaaaagcgagtcagaaggaggagactcagtcttgactcgcttcctcactcgtttccctt
tacttccccaactcgctgcagattcgaaaacctgctctcgcattatcgcaagctgcgcta
aatccgccaatgcctctgccgcctccatctccgtcatattcgccgccgcagtattctcct
ccccagaagaagaagaagacgacgagcaacaactcgatgatataggctccaactccatcg
acaaaccaaaaaaaattcaaaacccaaaagattttcccaacaaagaaaaaaaaaacgtaa
ccagaagagaNNNNNNNNNNNNNNNN--NNNNagagagagagaaaaactgtaacttctct
cgagaaagagagagagtgggaaaaaaattgccaaagaggagcccacagagggtgagagag
cgacacgtgtaatgccagctcatcgtctacaattggttgcttaagtatagcccatgtatc
tgtgaccgccacgtctcgctttttgttaccaagtcagcatactcggcacgtgcggagttg
attcgtgcgtgcgaagccgagaattgggaccgccgcgacctcagaactgggaagaggcgc
agagtttaagatttgcaaggtcggttttgagagttgctcagattgcgacacgtgtggtgg
ttttattggatatttacgtggcgacgtctgagccatgagattcagtggtgaataattacg
gctgaggtttttgggtgcatccaccaacacacaatcattttggttctagacctctttgtt
ggacatataaatgggccaggtaattggccggttaataacaactggcccgtcgcaatcata
gttgtgatagtgatttacggttttattagttggagagctcatgcatgatagataattgtc
acagtttatggccgcctagtctctagagcaagttttagaacattgccacattggtataga
tgttaacggatatagaaatgggcctagtaatgtatgataatggccacatccttgtgaaac
taaacgttgtcgcacatatatttcttgagaattatgcggtatgataagaggaataatcaa
gctaatgcattttgtttaagagattgggttaccgtttacatatatatgcattgaagatta
aataaatataatcagttacacataagtcgatttgggacctcttttggtatta---aacac
accacaacttaaaagaattttgtgcattcctccttttagaagtggattccccattccctg
aagaaagat-aacaaatcatatattaaggagggattatggaaattgatNNNNNNNNNNNN
NNNNNNNNNNNNNNNNNNNNNNNNNNNNNNNNNNNNNNNNNNNNNNNNNNNNNNNNNNNN
NNNNNNNNNNNNNNNNNNNNNNNNNNNNNNNNatagatttataacgccatgggtttctgt
ggtgttttgtatgaattatcatgttactatatatcgaatttagattcagtttttgtgttg
tggtgttgtatcgtaggNNNNNNNNNNNNNNNNNNNNNga---tagtaaaagtgattttt
gtaccaaaacgattaaaaatattcaaaagaatcgtagacatacttggctttatcaccgaa
ccatccgtaaacggatttgaaggtggatgatacggtgtcaacggcttgtgggccgccgtg
ttcattgaatgcatcggtgacactcgtcatggcggagtctaccctctgcccaaccgttgg
ttgttcctcggccaagatatccaccgagtttatcgagacaagtagcattaccgacaacag
cacggccactgatattttcgccatcctatctccggcaaacttttttgcttcttcttcttt
ttttggtttataaaaacaagaatgatttaataactagaggtagctcgtaaatttgtctta
agcttgtaagaaacaaaagtctatttgtttacgtacgtg-tttttcgtgtttcgtttggt
ttaatttaaagttccttatttatatgtgaaggagatttaaaatttggttttatttactgg
tggaacgatccaacgttggtggcggttacgccgaaaatagtacgacgtgagatggcttta
gtttcatgccagttccaaattaagcaacagttttatggttttcgatttcatttttttttg
gggtccatatagtgaattggtgatattcgtttcttttaaactttattataaatgctttgt
ctctaagaaatttaaaacgttataaatgtatgcaataacatgtgatgtttgagctttagt
ttattttataaacaaaagtgattgttaaaatatttatcaaagctctagatcgagatgcta
accagctgatgattggttggaggattttgtaggggaacattcaagtctttgcatttggga
tttcaatcatggtacaatgtatacgtttttaatggtaaaaatactctcattttcaacaag
ttttggaaactgagattacgaaatggaaatcagttgttttactaggtggaatagatgtga
accaactatactgtataatgataaatccccgtccatagNNNNNNN-NNNNNNNNNNNNNN
ttgacaaaaatagattagaattataaataaacaaaaccaagatagctagatgatttgttg
tgaaataagattaaacagagcaaataagaagcacaatgaaaagggaatgatacactcatc
agtataagaaagaagaaaatatatccctttgaatcctt-agacatatagcaatcttcaca
tcatgtaacaacttcactggattctcatattcttcattaacctgtcaaaaaacaatagat
taattaatataacttgacactaagataccacttttgttgatcaccgaccagtgaaaaatc
agaatcacttttgcattaatatataccgttatatttaatcgtatttgaataatatagaat
tagctagatatatacatatataacattatatcattcatataagattcaaaagttgaggac
aatgtgcatgtgatggtgcgcaaacaggattagatttcatgtgactcctttctttttaat
gagaatgccggaaatagaagggatggtgcgtgtggttgcatgtttcttattattatacct
atattattattgttatatagtccaacgttcatcactagttttaatatactactaccaaaa
gaactcatttatataatcagattttgaaattatttgaactaaacatatgtttctactaaa
tcactatagaaatcacaaaaacgaccacaaactctaaaagatttggtaaggacaaaaaga
tttcacctcaaatcaaaatcattgattcctctagatttacttccaacatcgacggttttg
tatttaggcaaaggtactaagtcttgttcgatgttcatgagatcttcaacgaggatgtcg
tagtgacgtttaacttcctctgcagatttacttccaactgctttagcgacgttttgccaa
cggtcgggagtgtctttatcgtaaacggctaaagccctctcgaacatcttgttttgctta
gacgtccaagaagagctcgagctcatagaactagaggccattttatttaaattcttttgg
gaatatatgagatatatatagggaaacaagaaaagagaaagaaaagggatcgatactaag
ttacgaatacaaacgaatgccaaaataggctccttatatggaggaaaagagagttgagag
attccgcaagttgtagtatttatccaata-tttttttagtttgtataccaaaataaagag
ttatagttctttttatgggtctacattttttaaggtccataagggttttcagagcatagt
gtcgtattgtatgaagaatgtcgagaagtcaaccgttaattaacgctcgtatgtgttctt
atgaagtttaaaattagtaacctctttaaattatagggtttaagcgtttaatggttattt
gttgag-cctatgacttgcaaggtacgtagtagaatcatctttggttttaacataataac
gtaaaggaatcattaaaaactcaaaagaaaagttaaagacattggtattcatagaaaaaa
agagtggacaaacaagatcccgtcttttatactccaatgaatcagattcaccttagctat
aatgtaagtacgtacaaagttgtgctaagacgatgaattatgatagtttattcacatacg
aaatagtttttgttaaactggtaaaatggttttatataatcatcgtttgatatgaaaaga
aaaagaaaattccttaatatcgaattaatggattcgatatgtcatctcctgtactaaact
tcatagagatttttcataactttgatttgttattaacttattatcgattaatatacaata
ataataataatttgaaggagatgggatcgatactcttgggcactttgttttaattctaat
aacttatcccgtgtgatggagaaaagtaaatttggacgacaaccattttgataagagcca
cttaaatttagctgaaaaaagaataataccataagagatattatcgtcttcttttgggat
aaaattccaatatccctatctctgcattgattctcattcatagttgtacatttttatcca
atcctttcttgttttatgaaaatgaattcattttaataattataagttataacaaattat
atgttttttttgtcaaaaatatagtaaagtgtatgtttcattatttctttttcttaacag
aaattatatatgtataattgattctgataattatacaagaatttggagattcagtgtggt
ctcatagcataataatgtctttttgcaccattcgtctatggtgcagcaaaaacaccacat
aacgtttattgtgaaaagttttaagacacgttgtaatacaatctcttccaatataagtta
gaagattacacgactcatctaaattatgtggtttttactccatattgactagagtgagag
tgatgaccacaccattcaccatatcctactctctataggtttttgttagctatgagagaa
atagtttcggtcactatggcaaatttaatcccgacatgaatgaattatgatgttttggtg
aaggacatttttgagaacaactaattgagtcttcatagataatacatgatccgagtttgg
atattggatgcacgagtttttgatgtagtcacctttgttatcactcattcttactcaagt
actaggtaatttgtttttagtttttagtattagttactagttagaccattttattttgtg
tggattgtatattactatatttgtatgtatcatttttgtgcttactatatcaaagaattg
tcatgattacc-gcaactatatgaaacctttatctacttctgacttagaaacactagtta
caatttggaaagaacgcaaacttatttagaaaaatgtacttacgccgcctaactttgaca
tacagtaaaacctctataaattaataatatttggaccaataaaatttattaattttgaga
ggtattaatttatcgataaataaataaaattgtacaaattttgtaaattcttacaaaaat
tcgatataaaatatag-tttttttccctataatcaatagtatttctaaaaccaattacaa
gtagaaagcaattattaagtttgaaaaacaatacaa-ttttttcgatattgtaaaatatt
agaattgaacactacaaagaattaacaaaaattgaagaaaaacattactagactcatatt
ttacatatgatatttataatatatattggtaaatttatataattattaatttatactatt
gat-ggaccatataattatataagattttcaaaaatattattatcttattaatttatcga
tttttatcaatttttacattggtcccaNNNNNNNNNNNNNNNNNNNNNNNNNNNNNNNNN
NNNNNNNNNNNNNNNNNNNNNNNNNNNNNNNNNNNNNNNNNNNNNNNNNNNNNNNNNNNN
gaaaaattt-attaatttttcaagtattaatttatagaagttttgctgtatatg-tttgg
cttatgatgtgtaatttgtttgaaattggagggaaatgat-gggactctgagcacagggt
caaaacagaaactttagaatgcataagaatgatttaagtattatttctaaacttgagggt
tctttttgaaaattacaaataaacggcaagccaaccctaattcgagtcccatttctgtga
tcttgacctcttcctttctcactcaatttctgagctaaagttagggttttgccgagattt
atcgtccttctgttaaactcttcggagaaagatgaaatctttcctcctctctagacaagc
gatccaccgtatttcactattatcttcaaaaaacccaactttctgcagaaacttctccgc
cattacatccaccatttctcactctgatcgtcatctaagaagctacgacgaacaaacccc
attccaaaatgtcgaaatccctagacccatttcatcattcaatcgatatttccactttac
tcgcgagtcccgactcagtgaatccagtgccgccattgacgactcaaatgaccaagagga
agatgacgaagatggaacaacaaacgagttcctctcacgattcgtttggataatgcgtgg
gaaagtctcagaagcttacccagattgtgacaagaagatgattgatggtatgcttctgct
tattgttgagaaagtcgtggaagaaatcgaaagaggtggattcaataaagttggatcagc
tccaccttcaccgtcatcggagtttagcgatgatctatgggctactatctgggaagttag
taatacagtgttgaaagatatggagaaagagaggaagaaggagaagatgaagcaatacgt
tcaatctcctgaagtgatggagatgtgtaggtttgctggagagattggtattcgtggtga
tttgcttagagaacttagatttaaatgggcaagagagaaaatggacgacgctgagtttta
tgagagtttggaacagcaacgtgatttggataattcgattagggaatctgaaactgtgga
tggagaagtagaagaagaagggtttgttccttctgatgaagttgaatctaggagtatctc
ccttcctaaacgaaaggggaagttgaagtacaagatctacgggcttgagttgtcggatcc
gaaatgggttgaaatggctgataaaattcatgaagctgaggaagaggctgattggagaga
gcctaaacctgtaactggaaagtgcaaattggttatggagaagcttgagtctttgcagga
gggagatgatccttcagggttgcttgctgaatgggctgagttattggagcctaaccgtgt
ggattggattgctttaattaatcagttgcgagaaggaaacactcatgcatacttaaaggt
tagactttagtttcaatcattaaaatgactttcgctagattgttcttctgaaattcataa
tcaaatcaaactttgatgcatatttg-tttgttgtattggcctacttctatagtgttggt
tcttaactgatttccccaattgttcgatttaagcttttttgctaattggattgctatgga
ggtcatttgatggggtggaagttctgtggtttgatttcgttacttcttttaatgggattc
ttgttgttgttttatttgttactctagttagtttgttcaatcaagatggtggtacttgta
tgcatatgtctaacatgggtttggaagagatgatttttaatcaattggtactggttttga
tgtttcaacaggtggcagagggtgtcctggatgaaaaatcgttcaacgctagcatctcgg
actactcaaaactcatccatatccatgctaaagagaatcacattgaagatgttgagagga
ttctaaagaaaatgtctcaaaatgggatctttccagacattttaaccgccactgcgttgg
ttcatatgtacagtaaatcaggcaactttgagcgagcaacagaggcatttgaaaacttga
agagctatgggttacggccagacgagaagatctacgaagccatgatcctgggctatgtaa
acgctggcaagcctaaactaggtgagaggttgatgaaagagatgcaagcaaaggagttga
aatcctcagaagaagtttacatggctctgcttcgagcttatgcacaaatgggagatgcca
atggagctgcggggatttcttcttcaatgcagtatgcatcagacggtccactgagctttg
aagcatatagtttatttgtggaagcatatgggaaagcaggtcaggtggataaagcgaaaa
gtaactttgatgaaatgagaaagcttggccacaaacccgatgacaagtgcattgcaaatt
tggtccgagcttataagggagagaactcattagataaggcactgagacttttgttgcagc
tggagaaagatgggattgaaattggtgtgatcacttacaccgttcttgttgattggatgg
ctaatcttgggcttatcgaggaagctgagcagcttctggttaagatctctcagttaggag
aagctccaccatttgaactccaggtgagcttgtgctgtatgtattcgggtgtgaggaatg
agaagaagactcttcaagctcttggggttttggaagctaagagagatcaaatgggaccta
acgagtttgacaaagttataactgcgttgaaaaggggtgggtttgaaaaagatgcgagaa
gaatgtacaagtatatggaagctcgaaagtttttaccttcacagagattgcagatggata
tggttgcaccacctcgagcttttgggtctggatctggtagagtgagacgatttaactcgt
aagtggaaaaatcttttgaaacttattcaccatcgtgtgttcaatgttctgagccaactc
acattacgagtttccattgattaaactgtagttgtgttctgtaataatcttgttccttgg
aattttggaatctatttactgcttctttttagctatgagatttttcttataatccatttc
caagaagaactcttttctgaaatcaactttctatttggtttctcaacattttccttcgtt
tcttccatctgaatgtatttttcatggaaacgatcagtttcatttcgtgtccgaaaagtt
attatgtttcctctttcatagagaaacatataaataccataggttctctcttttgaacat
tctcctctcggatcattacaattttgccaattattgacaaaatcgcctaaaccgatcaca
gtgtaggccgggacaagattgatttttattaggaaaattaaacggatacttgaatttaat
ttcttttgttaactaactttgtttctttgtgatctcaatttccttttgacgtatacctca
actttgtaaaaagcgaaaatacaatttctt---ttatcaagtagatataacttcaagaaa
ttcgaagagataatgtacatgtgtgaattgtgatgtgtctgccacgcatcgtacacgtgt
cgctgtcagcaatgaaaaagtcagaacaatccattaacgagctaagacaaaaacaaaaag
tgttgaatccagttgtttatgcaagttaagccgactaatttagtattgttatgcagctaa
atctgttttggatcgaagtgtccatcttaaacaattttccaaggttatctcctcgttacg
tttgatatcgatcgttccacctcaaagacaaaacttcggcatcatcttttgtcatgtttt
agtttgtatccttgtataactgtattgctttcaagaaatttcatatttcgttgtctatct
aaaactttggaatcaggaccaaacgaaataaaatgggatccaaaactacagatgaattta
ctgtactaaaaataataatcgtagtcgtcgtaggagacaagataaggttggaaagttaat
atcttctctgtctatagattttaataatttaatcaattccactacttaaatcagtgggct
attaccggagttttccaaagccaaatcatgggatttagttttctcaagttatacgaactt
ggaccgaatagccaagtaaatatataatattaataaactaaacacaaatttaatatcttt
gggggataagaattatctagatgacttgcatactttgcatggagcactatatatagaaga
atgttaacacatgatcctaccgacattaatg--tttactaatcagaaaatcaaaaggaca
attggaaaagattaatagcaaatgggttctttaatgtcaggatgggactctcgagtaagg
gatcccaaatcaggtaactaatatcatcatgtatattatattttggattaatattcatgc
atgtatgagattatattgtatgtttgattatacaatagaaactaaaagatgatttttaac
ataaattcagtgagaaggtgcaagtcgctcacaagagaagaaatcgacactttttggaaa
acgaagaagaagaatgaagaagaagaacatgttcaagccttttccaagttggtaactcag
gttaaaaccaaactttaaatttatttatttcttatttcccaaggaaagagacaatatttc
tactatcagtgatcttagtgaaaatcagagttcgactttaaaatttaccaaaaattatta
aaatgatctaaaaaaggctttgaaattgtttgcaggaaggtgcacaaagccaagcgaaag
agaagaagagtgtagatgatctttttgagaaccaaagcaagagtagtggatggtaatttt
tttttt-gtgcaaaaaccaatctcgtaactaagttctttaagagatatttgaaatgataa
actgatgtggttggtcaggtggagaaaaacctactgggcgttcttgaatgagccgaggga
ggaagagggtcgaccgaacaactacgtgtcgcaattcaaagttgctcacatcgccaaaat
tgcgggctcgtaatgacgctataatcaccggctaatcacatatatatctcgtgtgaaatg
cgattagtcgtctgccgttgtggtttaatcaccggctaatcacatatatagtatattggc
cgtgttagtatgtgaatgtgtgagtagagcatgtaacaaagggtgtacgattttaatcta
agaatgtgttttactttatatatgtcatgtatgta-tttttttggttgtgtgagggtgta
atttacttttcaatggatcttcttaagtcttttccttgatgaaatagcgtgtgcttatga
attacgggagtcttgtgcatgat-aaaaaaacaaagatcaataataggtgatcatgaaga
cttttctgtttgttgtttccaaataacatttttacgccattcataacatttgtctaatct
ttatttatttttcattttaggaaagattgtctaaaattttgttcatatgtaatcttacgt
atacattgataatacatttcatccaatttttacaatatatgtactcacttacaaatttca
ta---tagtttacaaatttttataagacacgaagaacaaatatatgtaaactaaatcaca
atagtagtggagcatatatagtagagcaaatttgttggatatgttaaaaggctattatat
gtatttaggtagattgttagcaacttattttgaattcttttttagaaattgtggtagttt
tcttaattttccctactaattatgtgatttttaatatataaaaataaaaaagttttgttt
tgcagtttctggatttatttgtgatatcc--tataatgatataattatgcaatgtcacca
aaaccaaaaccaaactctaaaagtgaatcatcaatgtgaatgc-aatagctgtcacactc
tgtgtctgtgggtcacaaaagggtactttggtaattatataactcggggccgttcggttc
ccaccgaac-gaaaatataaaaccgatcaatctgagacggttgattactctcacttcaga
cttctcttcaacgaaactagccagagagatgacgagcaagattctagttatcggagctac
aggtctcatcggaaaagtcctcgtagaggaaagcgccaagtctggccacgccactttcgc
tctggttagagaagcctctctctccgatcccgttaaggcccaactcgttgagagattcaa
agatctcggcgttaccatactctacgtacgtagtaatcctcttctcatgcttgtgcatgt
cttattctaaccttaccttctcaaacactgtatccaatctttaagatcttaattaagttc
cgtttcatcttttaagcatttatggaaacttattcaattactagtagtagttaagttggc
ttgatttttgattatatgtgattttagatgaattttcaaaaaaatgttaggaaaatatat
tttaaattgttggaattatttacaaaaagtagttactaacttttaaagtttttttttacc
aaatcatcacgtgaataatggtagattttactaattaatgacgacagggaagtttaagtg
ataaagagagcttagtgaaggcgattaaacaagtcgatgtcgtgatatcagctgttggtc
ggtttcaaactgaaattcttaatcaaaccaatatcatcgatgccatcaaagaatctggaa
atgttaaggtccgttttcaggcacatcctttctaacaggctctacaagaagatctcacta
atattttctgatctgtctgtaactaatctttttcacatagagattcttaccgtcggaatt
tggtaatgacgtggatcgtacggtagccattgagccaacgctatcagagttcatcactaa
agctcagataaggcgtgccattgaagctgcaaagataccttatacgtatgtcgtctcagg
ttgctttgcaggtctttttgttccttgtttgggtcaatgccacttgcgactcagatctcc
tcctagagacaaagtttcaatctatgatactggcaatggcaaaggttgtgatgtccctta
ccatcatcagatacttgtgcaaaatttgcagttgtggttaaagtctgtgattctttcctt
tttgttgtagccattgtcaacactgaagaagacatcgttgcatatacattgaaagctgtt
gatgatccgagaacacttaacaagattctctacattcacccgcccaataacattgtatcg
cagaacgatatggttggtttgtgggaggaaaagatcggtaagactctcgaaaagacttat
gtttcagaggaagaactcctcaaaaccatccaaggtgatcatttaaaaccataaaaacag
tttttgatatccaatattcatcagtccaaagtactaaagtcttgtttttatgtttggtct
ttacatgcatttgcagagagtaagcctccaatggattttttggtgggtctgatccataca
atccttgtgaagagtgactttacctccttcactatagatccttcttttggagttgaggct
tccgagctttaccctgaagtcaagtacactagtgttgatgagtttcttaaccggtttatc
tgaaaaaaacttcgtcctttattttgtgtgtgtagctactgttaattcgagtttcgatat
ggacgcaaatcttatttcaagctagtctccttatttgatagatacaaatacataacataa
aaggtccaagtacattatttgactgatataagaaagagaccttgaacagcattacaacac
caacaatctcataacggtgcatagtttcaagggttgaccttgggagcccatccagagatc
acatacttttcatcggtcttagttttctcaaaagagtcgagcgagaacagagtcttcatg
tagttatggacatggggaaagctctcagggacagaccagcttttgaaatggccaagagca
acttgaaggtggtaaagctttggtgctaagctaagatccaccgcggaaactctttccccg
gcgataaaaggaccatcgtgactcttgagatggttctccaaagcttctagctcaacaaga
aaggcatgctaagattcatcattggatctttgctcttcaagaaagtcccgaaagtaccga
aaatgttggagccaacagaggcaaattcagcaggagtcttgagaggtggatcaggatact
tctcctcgaggataccaacgatgacgtcggaatcagtcacccacttgtcgtcgatcttga
gcactggtactttcccttgaggactaatgtcccagaacatctcgtgtgatggagaagagc
aaatttggacgacaagcattttgataagagccacttcaaatttgctgaaaaaagaataat
atcatattacccatcaaatccaatccaatggacagacaaaggacgaatactcttgacact
caaatcaaagttacagcaacaaagtagtagcaacaaaatagtaactcattacatgagtag
tacatataattgacaaaaaataaaaatgtagctacagcaccaaagctctgaccactgccc
cgtttaataccaaaagtgaaagcctaactttcccatttattcttttcttttcattttcaa
ctttcaactacacaat--gtatgaaaacgacaaggaggatgaaatcgacacggcgttctc
ttgaccattaacaaaatgtaggccagtctaaaaaaacagagcatttgatgtccaaaatga
ttttacaatcttcacagctcataagatttgtacatttatcaaatgcttgcttccagtaat
agtaacgagattttttttttaaattataaattttgattcttcttcctatcaaaaaacttt
tacccataatatattgagaaatggatgattctatattctagatccatatgcagatatcta
tattattaaaaagaaagtttaaactttaacgaaagaagaggtaccaattgaggagaattt
tttttttataagttacatattatgaagacaaacaatttatacatatcttattcttaaaaa
taataaattttatgtttacatgttatttttgagacgaagcaaccaatcaacaatgaattt
gttgtaaatcaacttcagataaatcactagcaagcgcaatttgttgtaaatcaacttcag
ataaatgcgggtaccatgcggacctcttttttaaaacattttagagaacaaaatctctca
aaatacttcaaaatggatgggaattgacaacgtgaatgacaaccactacatattggtcga
gtcatacgattattaagaaacacaactggggatgactcatcttcacctctcgttttcatc
catgtgaagtctccgagggtacatttgatatgaaaagtaatagcac-aatgatcacatgt
ataaaaccatttctttggatttaattcttcttcgcatacctcgcaccagtacggctcact
cgttttttctccgtagc
>Alst-1
catttttacttagatctgatgttatctgatgatttagctgttgaatctgaagatttggat
ttgaaattggtcaaattgggattttcttggctatgaattcgaggtttttagctgaggaag
ctcagttttattctaaaattggatcgagattccttgcggagaaagtgacctttagggttc
ttcttactaatttgagaaccgaattagctttactttcacttggttactatatttagatct
ctcctttagcttttgattgattgtgacattgtgatgtttttggtattgttctatgagcaa
cagggacacaagcctctacctggtgacatggctggatcatcttctcgagcaactccttac
tcttcccataaccaaagtcctctttcttccacttttgatagccccatcttatcttaccaa
gtcagtccttcctcttcttcattcccgagtccttctcgagttggtgatccacacaatatc
tccacaatcttccctttcctcaggaatggtggtattccttcatcgcttcctccacttaga
atctcaaacagtgctcctgtcactccaccagtgtcatccccaacttctagaaaccccaaa
ccattgcctacttgggaatcttttaccaaacaatccatgtccatggctgctaaacagtca
atgacttctttgaactacccgttttatgcggtgtctgcacctgccagtcctactcatcat
cgccagttccatgctccggctactatacctgaatgtgatgagtctgactcttccactgtt
gattctggtcattggataagctttcaaaagtttgcacaacaacagccattctctgcctct
atggtgccaacctcgcctaccttcaatctcgtgaaacctgcaccacagcaattgtctcca
aacacagcagcaatccaagagattggtcaaagctccgagtttaagtttgagaacagccaa
gttaagccatgggaaggggagaggatccatgatgtggctatggaggatctagagctcacg
cttggaaatggtaaagctcatagttgagatgaagtatacatgaacctgttatgtcatgtc
ggaaggaaggattggagaatgagaattagtgtgttgttcattcagttcatggttttggtt
cttgttctagaatcgatattcattgtaccagtgagtttgtttcacaacgcattatttgta
gatagaatgtttaagatgtatgtttctattatcattccttttaggtcttgaaaacattac
aaatatattacatgattaagtggcttgaaatgtaaattatatatcggatgatgaaacaga
gaaaaacaagtgaggctaaaacaaagacttgggatgtaataacaagatcagagaggttaa
gaaagaaaaaaaagacttgcgattttagccataagatacacaaaaattcataatacaaag
aggaaagtagaaggcatgaagcagtaaacattggaaaagggagaaatatattagaatcac
aaatgtcaagaaactcggaaagttttttttagcctatctgcttttcaggtgaatcattca
gaaccatcggggaagctatcaagcgcgtcttgcttaccgttaacgtagaactcaacgacg
gcttgcattctattgagcttatctggatggtaattcacatgaacaatcactggtttcact
ttcttcttcagttcatgattctttcttacagtcttgaaaaggaccttactgttcataaac
tcatacatatccatgactctcttggatgcatgtagcgcagtgtactcaggatgtgaagga
taaaacagttcctcgttgaaaaccgcttggtcccacactttagccttagagagtctatct
gccacgcgatcaagcagctcgattgatggaattgtaggcctcaaatagaaaaacccggaa
ttgaaaacccatatcctcatagtgtgagcataccgagcccatcccatggctggttcatca
aacacatcattgaacccataagccgtatgattgtcatggccatcactcattgactccaca
tcagagtctctgtatagatgactaaatgggttctgcaagaagacaatgtccacatccgag
agaagaacaccataaccgagttgcaagaactctcttaacacacggaatttcaatccagag
acagcatggttacctccagttttcccaacagtatccacgtccttgtctggatctctcttg
taatacgcaacatcgttctctttacataaattctctatgtaatcgtccaaagcaacaacc
agatagtttgttatacccactctcttaatgctagcaatctgaacctccaacattgctttc
acatttgcgtttgcaagagctacaattacctctttatcaacagcaatctcctctagaatc
tttgccaatcttgggtttatagattcatcaggaagaatagttggattagttctcagactc
ttgacagttccaaaaggaccagccttgatctgtgttcccaatgctagaacctgttttctt
gcattgtctgatccttgctccgctaaccgtagcttctctgttaactctctgacctgcttc
tttaactctgcattcttctctgagagagttacaaagtctgattttagcattttcactcgt
tctggcgattcacaagctgatgatccaacctagacaaagcaagtgtggaatttataaacc
actcaactaaattccaaattaagatacaaaatccagtaatcaaccaaaccagtatcatga
taaacttcaccctaatctccaactaacacatcaccaagaagaatttctatgtttagacac
taaccacttaataacacctataatggcagagtcaaacatcaatctatgtaaaactcgacc
acagaaccacaaaaattagagctttagaggtttatgtagtacctggttgcttgacttcga
aagatgttcgcttgctttgagagatgagcttgagttgaagaacccgtaagggaacagaac
ggcgcacacgcaaccgataaagataccgatgaggatggcgatcgcaattcgagatccacg
gagttgttggcttctatctctacgacccgccatggccgttgacttttctcttccttatag
cgaaatcagaagccaaagacccagaagctcaaaatgaaaaaggactcctttttgatcacc
tagttgaagaaagttttggtaatgtggtggatcagagttaaac-cctagaaatgttctgt
ttttcttcggaggtctc-ggtcatacctgccggcttttgaagttgttgagagaaagagag
agcttgtgtgtttggcttcgtctccgaagacgacgacgatgaatcaaagctcgaaagtaa
tgttcctctacttcacacgatgtagattcctttctgaaattctttagttgaagatgaagt
cttaaccgttagatgacatgactatttcgctgactcatctgacggtcaacataacacatt
ataaatcgagattaaggagaaaaattaaactcaattatttacccacttgctagcacgatc
acatgagacatgatagaccaaaacacatcttgactatgattgagattaagttgttttagc
tgtcaaacaattattctttgaccagagtttttgtattcgaaaatttcaagagac-ttgcg
tttatataaagttaaaaaccgaacgaggaataataaaaccctttagcgtttatataaagt
tacaaagattacaatttttgaagtaagtggtgattaacgtgccagaatttgcaagtaatc
caaagattctaactttcgttatccaaaactttgttgttaccaaacaaatgatctcttcta
ttaccaaacccgtttgaatcaagacccgagccaccaccgcgataattgttatgatcctgt
gcggttgttctatagtttccatcaaccggagctcttgaactcgggtcgttagctccaact
gaccggtatgagccaccagcgtaccttctccgtagatccatgaggtcatcgtttcttctt
gaaggttcagtaaatgttggctctttcgccgaactattttgtgcgccggtcggggtaaaa
ggatcatctggtccccatgcagtgagcgattctttcttcttggcaaagaaatgccaagcc
ccgaatagaaatagtatgaagaagaacacaggactgctccaaagcattgtgttgaagtct
cctttgagagttggcagcttcgatttgtaaacagcgaaatatccgttttctaaaccgatc
acaagaaggttttccctgtcgctagctattaacggcctagtctttactactgtggtggtt
cgtgaagatgattcgcgatggctcaagaacgcggatctgatctcttctaatcccgctgag
aacaaaagccgaggacccgcagtacgaacataatgctgagtcgatacattgaaagcgaaa
accttttcttcgttgataactagaagatagcctttgattgattgtaaagctactggctcc
tccatttgaaacttcttcttggatctaaccctacatttgaagttcattatatctccatga
agcaatacgtgaatgatctcgccctcggatgtgaatccataagctttagaccgttccgca
gcatcaaaaacataagttctcgcaagcgaatggttcagtccttcacactcagtttctctt
atcttcatgcttcttaagtccaaggaaccagcaccagactcagtaagaaacaacaatctc
tgcttcaagaacacgagcggtctactcgatggaataaccgacccataaaccgtcctgttc
tcagttaaaaccgtgagcttcccgcttaaatcagtcgccaatatatacctaacacgaccc
acatgatgcacttccaacaaagtcacaggatcagctgaatcatccacatcaaacttccca
acatgttccatagaaaccgaattcgagttccaatcttcgccattcgatccctcgtgaatc
cgatgcaacaacaccgcaccgttctgatgacccgtaaccacgaaactcgagttcttaaac
acagatgaatacgaaaccatagcagtaaccggagaatcaacagtggtgaaaaactcaatc
aaaacatcaccatttctcaagaacacataaactctacctttagaatcaccaattgcaaag
tacttgcttgaaccttcgaaatctctaaacggcaacacattgatacaagtcgcatcggaa
ttgagtttcacagctgatgtaaactgaaacctctccgaccaaaacggactgtatttagtc
actgaaaacgccttagcccttcctctctctttctcttctccgatgtcatcatcaactgag
atctcgttcttctcctttaatggagttgcagataacttagcatctagattagcgactaat
tccgtcagattcttaacgagttcctctaaattatgcaatagaacagcttctcgattggtt
tcgctaacagacacagcaacatcggtagaaacatcttcgataaccggagactcggtggca
tacaacggcgaaatgaaaagcagagtgaaggagaataaaagggagaaacagataaagaag
gacttgccgtttagaggatccgccattacagtaatgggaaaagttaaagcagaaagcttt
cttctttttcttctcccgtatctgaatcagtacgtaaccgccatttctgcagatctgtag
gagatgaagattttaggatctggaaagagaagaaagatctgtcctgttgaagtctaaaaa
ctcagatttttatgggtgaagtaagaaatttgataaagcgtcaaaatttgagatctttgt
gtccggaatttgctccagtcgtcttcgggccacggtgaagagttgtcttaagatatttta
aggaatatcttttaacattaataattttaacttgttttgaaatatttttctttctattaa
acaattgctaatggatgtcatgactcaagactagcatagttgatatttgatatccagacg
gaaaaaaaaaaacgcataaatcagctggatcaaagaaatacctttttggtgaatacataa
gttttttttccgcagaccacttaggcacttatgatggcctaacatagaaactacacatgc
tgatcagtgatcaaagacaagatccatagattctccacgtgaagtttcttggccacagtg
aagcaacgccctcgattattcaaaacacattgtcccaatgcttatacattgacaaagtcc
actatgatccccaaatttggaggccaaacaaaattgattatcactgtttgttgtgttaag
tttcccaaaaaagagaaatgtgaatgaagagaatgagaattgtttgaatagccaaggaga
ctgcctgacgaccaaccaactctaagactatcgatcgagtgagtctttgatatatatggt
ctaaaacgcaggcaagtcatccttggctaccacacaagttctcattcttcatgtcaccat
tttctcttatatgatttatgtatttatgaagaggttgttgatgagtatcccacaagacta
ctatgtgtgttatataggcatgaccgtacgaagatggagtggacacaataagtttgactc
aacatgtgttcatggccttggaatatgttcttaaagatttggatatggtcttagtatcaa
acacacttggtgaaccttattacaataatatttgtatttagtctttatgtatattactgt
taatttttagttagaagaatgttttcttattttatttcgttgtaagagacgtaagcttca
atttttctttaaaaaatgtaataaccttcgtgtgttattgaagtttctctaatttttggt
agaatgcatgaaattaaattcaaaactcatatattttcgggtattcttaagaccgacata
ctagcatatcacacattaatatactaaattgttatttttttctactcttcttccacaagt
tttttttaatcactcaaatggcacgaaatatgctttgaaacctaatcatctctatcgggt
caatacccttttcttactagttgactactagtgtttgggaccatataggaaagaacattt
ataaaagtcatgatgccatatgaatttgtgtagtaaacatggaatatattgagctttttg
tggatatatttatatgaaaatataacttctggaatgattcttttatctatccacgagaga
tgttgggaacgaaagctgctgcccatttatataggataatgttttttccctctccgactt
ttgcatatagggcattatggcttatctgagtaatacgagaacaacaagttagcaacacca
tcggtcaattatttagctactacactatttacaccggtaaaaggatgttgtttttgtggt
atagtagagtctttataggtatagtcactatgaatgttgcagtcgtctagttgttttacc
gcactgattgagataaatcgatcgattattgttgtacacatacgtcaatcaggagagatt
caaatgtttaatgggtgacaagtctatacttgtcccatgaaatccaattaccaaagattg
atagtccaaaaagtactaaacaaaacccaaaaggtcgatgatatacacttgatggtttta
gtaatcgaatattcgtgctcagtccagaccgaaccttttacatatggacgacgattctct
atggatttgttttagccacatgcttataacaatattcgcacatttgagggtttgagccaa
tgttgggtcaaacatgttgggctctttaaactccttatctgcccaaacatgttgggctga
accttttctgagtaactctagcccgttaggtcattataattatagaaaaataaaaagcaa
ggccactataaactaaaccctagtccgtcatctcttcgctatataaactctttagacaat
ccagcatccaaaacctcctagatcgctcatagttctcctagatcgctcatagttctttca
tcaatttgttcggaagtgattgctttatgtttatcattgttttgtacttgatagatttta
agaaattaggggtttatgattggcaaatgatgagtagaatcttatcctacacacagatgt
atcagtgttgactaccaatctctgcttattatctgatgccatattctaaaccctgttttc
aaaagtttttacagttaatccgttcgttttcaattttgttccagcgtttttttt--t-aa
aaaggatcttctgggtaaatgttggtttt-taaaataagttcttaattgtaattctcttt
ttattcctgtgaaaatgagaagaaaattagaacaacctaatgaagaaacaatgatgagat
acttgcagacgggcggtctgaaattgatgtcgtgttgattgtctgccataagctacataa
gcattctctgagtttctcattcactcgtgaacacatctgttatgtcttaaactgttgaga
ttgtaatgaaccagtgaattagttaactatacaaagagtagacacatacatctttggaca
ggtgtaacctcttttaatatgaagaacggctacattgaaaaggatgaactgaagtaaccg
taagccaaaacatccaatgataataagacttttgttctggttattaattagtcttataat
caataattctacagttctttaattttcgtttccaagttccaaagttttaaatcattagac
tttggtcagactataaaacgtgttcaaggcttgtgtttgtcttttatataaacgtaaaga
ctgtttggacatgaagacttatttatccaccgtctggattatctacacacctaaaaaaat
gatagcaatcgcagccataataagagagaacgcgttagtaaaagtcaacacgaagtcaac
tcctttgtggcttttagcccatcccacttggcgctatttaagtaaaatcccagtattacc
aacttcaaaaaagtctctctttcacattgatcctgtgttttataaaaccgaattttgatt
cagagatcagctcaaaaatgaagtttgatgaatcgaaaacgctcttaccggtgagaaaac
ctgtaaatggcaaccgcaaaaccgctggttacaagctttgggttctaatcgctgttctac
tcttggcctttggttctatgttaaccggttccgtctctctcaaaggaatcggtttgttcc
attctgctgacggcgttaacgcattctctttcggcgatgatctcgacgttctggtacgaa
tttattcataaattattattgatttttgttttcttccaaaattggtctttcaaaattttg
agaaattttaaaaattctgacaggaaattgaagagagagagaaagtggtgagacagatgt
gggatgtgtacggacgctccggtggcgttaaggttcctcggttctggcgagaagctttcg
aagcggcgtatgagtttctcatcagtgattccgccgccgttcgaaatgctgccgtttccg
atatcgcaaagttgtctcttgttcgttttgttaagtcagagtctacttcggcccagccca
atcttcattgacttgtgaagcccatgaggatcacataagattttaattgtatataggatt
aaatattaaataccgaatatgtagccttaataatgtattgagaaaataaagaaatgaaaa
agcatgaattgcttcgttcaacataattgacaaccaaattgtgttctctgtctatttgaa
attatttaatttctgagtttaatcccattgtttatccaagataaatattaaatagttaac
caaaatcccattctggtaacctatatacattaggatcccataactag-ttcataagaaac
tattttttatttttt-attttaaaaccacataacctagcaaagtgaagagaaaataataa
tagaataaatcaaagaaaaaagttcgtacaattttttttggtgaatataattctacattt
atcatacgctttaaaactagtattacacttgcaaatcagtttaataaactatttacatca
tctagacatgctttgaacgttttatcaacctttttgtctctaatgaattgatcctaccaa
aataattacggttagacattcaaaattaacatctagtattagtaagaaaacaggtaagcg
atcactcacactatcctccaaatcattatagacaacgaaatcgaaatcgcttgagagcct
ttgtgttgcatctttaagaaaaacttgaattaccgagagtctacccctaaattcaaattt
atttactctccaaaatcggatttaaaaactgagatattttacttattatg-ttgttatct
a-tttttatatgattggcatttgcacatgtttttttatttgagcttttaaactgaaaaag
actagagttacacaaaaatagggaggggatcgtatgatatgattactgttttctctaaat
gttattagagaagctcaaataaattgaggtgtaatctctggtactgatattttaaggtgg
ttgtatacatgtctgatccttgacatattcatatgaaacataggtattgggcttcaaatt
ttttaagcccattttgtggggagaatcttttttattttggaaaaataaattaattaaata
aacctcgtaattaacaaaaagtcttcttaattaataaaatagatcctttagttaagcgaa
aaatcaccaaaacttagcaataaggccacataattagcaaaaaaatgctcatacttagca
aaaaaaaaagcctcaaaattaagaaaaagtaataaataaaaattatgaatacctcataat
tagcaaaataaaatag---tagtttttatttgaaaaaggctccgtattttgcttcagtta
ctgatagacggaaagtgcagtaacgtctgcgagagtggatgatatagaaacttattgtat
tttgtgggtgatgagtgagtgaggcactcaataatcaatcagtacaacgtgtgtaatcat
ggttaagggagtaataagaattagggttccttactctcgttgttatcaagttacccgatt
gaaaccacttgtgcatggtcatgatggatgtgcagttttcctcatggttggaagctgtgt
acgaggttgtagccatattgtcggttgtgttcaacatgtaaaaagatcgcttcaatctaa
tttgagttgctattcagacgcatagaagccaaaaataaaatcttatcgatctcaaagtgg
aatcaatgctctaatgcaagccaatggagccaaaaaaattcaacttagaatttgtagacc
agtctagttacagagctagtttgcaagttctcatcagccaaattctaaataaaaaaagaa
actacactctcattcctttatttacagcaaaacaaa---gaccaacatatccacacacca
aactgtttgattcacatcacacccaaatacaaacggt-ttaaaaaagaggatgctttcaa
aatttcaaggtaacaaaaagaggtgcaaatgtatatattactaaactagagaagcctcct
cctgaaggttctggtagttgattgataagtacgaacgagaagaccgacaccaatcccaag
acaaacacagacaccaatctctttgtaattcgtgtactctgttgcttgcagacaaaagga
atgatacttactgaaaaaggaatgatgatttctaaatccatgtggggtgaggaaacaatg
gttgaacatctgaggaggaagacgaagccacaatactaggggctggagcagtaacataaa
tggtctgtgaatcatctatgtttatcatagtcattccttcttcctcatcatcagcaccat
cgtcattttcaatatttaccaatgaatcctcttgagacgcaagtatcttttccaagtcgg
taaacacttttctcatacatggccgcttctttcccttagaattcaaacatctccttgcta
gatttgccactgccattacttgttccggtttgcagccatctcttattcgagcatccatga
tctcaaagaatctgttctctttcatagcaactctgaaatgatccgctagacctcttattt
cttgagaattcgaaacggttattacaggcttctctcctgtaataagctcaacgaggacta
cgccaaaactataaacatcactcttatcagtatattggctagacccgtagtactctggat
ccacatatccaactgtacctgaaataactgttgtccagtgagtatgatcgattgttactg
atcttgaagtaccgaaatcagacaccttggttcgatacttctcatctagtaatatgtttg
ttgacttgatatctctgtgataaattggagagcttgcagcagagtgcaaatacgaaagag
ctcctgcgatatcaactgcaatgcgcaaacgcatgccccaggtctttgtgtagtcatcag
attcttcgtggatatgctggaaaaggttaccgttggggataaactcataaacaagagtag
gaacttcggtctcaaggcaacatcctaggagcttgacgacatgtctatggttgatctgag
atagaatgacgacctcgttgataaactcctctagtttgtcttcatcaacaac--ttttga
tttcttgacagcaacagttctaccatcgacaagcattcctttgtacacagtgccttgacc
gccctgtccaagtatcctgctttcgctgaagttatcagtggctttttcaagctctctcga
gctgaatattcgtgtcttctcgacgttgcctttatttgtatttaattgttgttgcaacaa
tagtcctccgttacgtttaaagaactttcttttcctcttactcatccttctcttcttaag
gaactttctcaaccaccaaattccaaccactaggactaagatgccaaaagcagaacctac
tcctgaaaaccgtacaaaaagattgtatggatatgttaatcatcacatgtttcctatcat
cacgatgttaactaaatctaaagatatattcacactgtcttacctatcattgttactcta
gtcttattgccaatgcaattaaatgttccgggaagattcacacaagtatcgctttctcta
caattttggcgttgtccataagagttacgtaggcactcattaatatctggatagtgaata
cgaaaggtctttaagaaaattgtgaaaatacactccgtacaatcctacgtactctgaggt
taccagatgttttacacatagaataagagaggactttagaaacaatttaactgacctttg
catccgccagggaggtatgggttaccttcgtaaccttgggagcatccacagtttgcataa
tctgtcccagaaatggtgacattgttgcatatgcaacttgttacgagtttaatattatac
gtagagttatcgtactctttcgtgttttt-gcagctcaaggagtttacaaaggagagatt
cttcgtctggatgacccatcctaaactaactgtagcatatcttttagcaaataacctttt
tggttcgcttgcattcgaaaacggggagacgtcatctgttaagaaagcgactctgcattc
tagttttgtcgagtttccatgatcaaagctctctatgttgatgccgatcacttgtggagc
ctcagaatccagtagacctgcgatgcagcatccgttaccatcacagcttctttcatcttc
cccgttgttctttgtacaaagcgagctgtaatagggcaacttgttgtttgagcaaccagt
tttgtcgaaaaaaggaatgcttttacttggcaacgtctctttgcttgcagtgcaattcaa
ctcgcatcccaccttgctcggattgatgttagtcaacgacgccttgctgttgcaaccaac
agcaaccaggctgtttccaatcccaaagtaaaaaggactgtccgtaaaatttagaaccga
tccagactcttttccatctctcgaacatccaatggatgttattgggattttgacacgaat
tgatccgtatgacacaggattattataaccatcgtcacctggaagagagatattcacaac
tgccatgcccatcttgaagaggaacgggtaagtagcgtttttgcattcgattttgtacca
ttcattgagataacaacctttttcaattccaaaaggatatgggatatttatatttccaca
tacggatttggattgacacgaagtcgaaagagagacaacttttgaatcaaggatgagtat
aagcagaagagagaaaagaatcgagaaggagtaattgttgtcgcacctcatgatgttgct
tgtcttgttggcgcagaccttgttccttgctaaaccagcaaacctgcgagtgaagtaaaa
aagttccggttacttgcaacaaaagttacagaacaattaacagatatctcagaatttcat
aagaaaagtttgggtattgtgtcggaaacagttttcgcccgcgaataaatcagccatctg
atagcacaagctcaaaagtcaactccattgtttta--atatatatactataagataataa
acgcaagcaaccttttagttgcaagtttcattttagtccctctcaaaaatcacattatct
cttactcttaatacttcttaatgtcttagtagcagttaattaagcactagtgtcacactt
agaaagaaaaagaagaagacttttccctcagggagattactcggcaaattttgatgataa
atttatggttgaggaaagtctgcccaattccccactactaataaagtctaatggtcaata
tttcctctaacccgacgaacttatttcctcttacccgacgaacttatcaagcaaaaataa
ttgtatgggccactaagtaatgaatatatagaagaaaaacggtgttaaaaatgaaagagg
tgagggttgaacacttgaacctctatgttaagtcagagtcccaatcttcagtgtgttgtg
aagatgaaagaaaggccatcaagaaaatttcttgtatataagactaaatattacatactg
-aaaaatgtaatcttaataatcgattaatctgtgagaacaaataaatgaaaatgcataaa
ttggcgttttcgttgaacattgtggaggaaaaatagctacctgttatgaataaagatgga
tgcccattataaggccatcatcgaagtccatcatctagatgtttctagggttttaccctt
tccttgtactcctatataaagaaccctttatctcaatggaataacacactcatttcctct
atctctttctctgtttataacacgttatcagcacgctctaaaaggtagatatagagattc
ttacatctttttaagaaccatgtttacttatcgactcatggttcatagtacttattttct
attattgaaacaaaacaatatgagccgatcgatgattatagtatagatcggtaaaagcat
gttttcaatgattcaataaagaagagaatcatgcttatcatttgtttctataattactat
cgcatgatttaatgattctacaaagaaaatcgttaaagaagagaatcatgcttgttaatt
gttaatttttgtgatttactattacaatattgaatatataaattaccaattttataatta
tataactaattttgtaactattcatagcccggtggtgggtgatgcaagcatgtattaatg
ttttagcattccagttttgaatagttgcatctatattcaatatcattttataaatattat
attgtctaaaatctatttatgattgatatgatatcccttatttaactcctttgattaaaa
ctttatacatatcttatcacttttagatattgacttttccatattaaatatttgatttcc
atatatttgattgtattattattatttttactaaaaacgttgcaagataatttttctttt
tataagattccatatatctaaatctttgtgttattattatctaaatctttttataagatt
ttcatatatttgattgtgttattattatttttactaaaaacgttgcaagataatttttct
ttttataagattcttttctctaaatctttgtagtatctaaaaaaaaaaaaaaaaaaaaat
tgttcatggttttgccctaattttgcacgaaatcattttacccaaatcttgcacgaattc
atattaccctaaataaaaattttgtcaagatatatgtaaaatccagattttgcacaaaat
agttttattctgattggttttacaatattgcattaaaattgtattagtatataatacttg
attattttatgaaataaattgattgataaataacttaatttaaaggtataatcacttata
gaaattttcatgaatgactagtttaatgtatcttaagaagatatcatatttttgatggtc
aaagttttttcaagaacttaaattatcaccagaagttgagaaaataaatatggtaaaaag
aaaaaagaaaaaaaaaagaaaaatttctaacgatgaaataatctagtatatcaagtagta
taaactcttattaaaagactttagatgagcatatacattgttttctatgagaatacaaaa
ttaaaatcatcgatgcggtataattctccaaattttaaagttaatatgatgagatataaa
atacattatgattatagagtggaattaaaaacgagatggatgaacttgaagtttcatcat
ttcgagaaggagaagtaatgaatctcacatggataataagtgacatatccagaagattat
gttcaatctttgactactaaagatctaaaagttgtataaagcaattcttatacgaatgtg
ttattagataaaataagttataattaattatttctgaaacttcaagacttgaagtctctt
tgtgaatataactcacattgttaagagaatatctatgatgcagagatggtaaaacagacg
cttaaacttttacgcaagtattgttgtcctgtagacacaatattttgaaagaaattttga
gaactaatataaacttaaatcgagtgtttttcaaaggctaagaaaacatatgagttatcg
atgataagtaatactcatattctgaagtgaatataagatcttacatagttagtcaaattt
aatatcgtttatactagaatataaaattttaattattatctcgttattgttttattaaca
tatgattgattattaaaatacatagaagtaattttgattataagatctcattaagggagt
aactgataagcaatgaaaagtaaattagaagttttgaaagaactagaagtttcaaaagaa
ctaaaagtttcaaaagtatatttggcttaaccggattggtcatcctggtttaatgatgat
gtgaaagtattgagaattatgtggacattaggtgaaaaaccagaagattctccctaatga
tttatcaaatgttacttgctcagaaagcaatatgataatgtgatttttaccagtgtaagt
aatttgaactttatctattcgtaagtatatacaaggagatgattatgggttgatcaccca
ctatatgacatttagatacctaatggttataaaagatgcatcgattcaatggacgcattg
actcgattgttgcatcgacaagaaggtcata---tttatccttgttataaacctgcaaca
tagagtttgcgagattactttcttgattaaagtacaagagtatttcagtgtttatttata
ataaccattattggatatccgttgggataagtgtttaacattttgaaattcatgttcata
cacaaaatggtttagtaacatcgatacgcatcaagccaatgaataattaatagttttccc
cattattattggttttgggtcagaaaccaaatagttttcatctaaaagctttgaatgtga
aaagtgctccaccacagcacgcagagatgaaccctcaaaggaggataagaatacatgttg
gatatgaatgataactaagccatcctagaaggatttatataccgctcgttttgaagacta
tcatattatatagtcagctattccaacataatggggagaatgtatacagctggtgaaaaa
gataaatagaaatgaattatcaatgatcctcggagtaaagaatgtatattaagagtccaa
aagataattcaattacagaatttagcattgtaattgccagacgcatttgctaacccaaat
aaagtgatgaagtcacttataccagttgtaaattaaatgctccagaatataatgaatgtc
ctgtaaggaccaattttaaactgctattgagtcttaagatcgcatgaaacgtaatagacc
ttggttccaaatataaatatcctcgtaaaagtgaaggagcacaaaattaagaatgaccaa
aattgaggaaataaatattttgatgatctcttgaagagagtgaatgatctctaaaagaga
cataaacatgacaaatgaaacattcaagtacttgacaatgacgagatctagctagctatg
tcatgtcaaaatataatggaatcaaaagcaaatcgacgtcgtaatatatttgcatgctat
gagcagttgatattatagacaaaaagaaggatcatgaaagaaagtctattgaaaagtgta
cacaaagtaatgattagccaaaaatggaaaagaagaaatagacatataattataatctct
agtagagatatttggactagtagtctatgcacatgatgtgtaaaacgagtggaaaataaa
tgagtctttatgtgaaagaatagtgaaattaatgagattttcacaaagataagaaatgta
ttatgaagagatatattctcttgtggtggatataatattttttttt-aagtatctaaagt
ctgacaataagagacggaacactggatatgacatttatatgaaattcttgaaagatataa
tctctgaaggattaattatatgagaattatgttctctagaactctactcgatcgaataaa
aagaaatatataacatggcatataatcatataaatgtatatttatgttgagtttgtcaaa
atatattgatcaaactaatatttgttttgaaaatcattaaaactcctacagagttatcat
aagtaatacgatgacaataatgtatgataaaatatcactagataatgatatttataagtc
tatatgaaaaccaattaattttgatcattaagattatggttattaattccaacgagatat
tgtatttgattgaaaatcatctcctgaagaagatgtttccgagggggagattgaatgata
tgcgtgtatgtaccctttttccttataatagtttttatcccacatgatttttttatgaca
aggtttttaacgagacattaaagaacacgcaaataatacacttgataaatattaagaaat
tctatcaatcatccaaatgaatattatacactaatgatatttagagaaataaataagatg
gtcaagatgaatcatctaaaagattcatgagctgcagaagaatggcgttgtactttatct
agaaatttgttcaagagaagatttggcagacttattctcaaatactgtttattctctgcc
acatcttctaatcatgcagagattttaccaattcatgaagctccccgcgagtgtgtatgg
ctaagatccatagttcaccatatacaagaagactgtggtatgtatgcagggaaaaagact
ctaacaattatgtacgaagacaatgcagcatgcatcgcacaactcaaagacgaatacatc
aaaggcgatagaacaaagcatatcctaccaaaattcttcttcacacatgatctacaaaag
agcgacgatgtacaagttctacagatccgttcgaatgataatctggctgacttattcacc
aaggcgctaccaacttctacttattcatcgtatcggattacgccgtctcaaagatctcga
cgaatatactcataagggggagtaattgtgtgttgcactctttttcccttaaccatggtt
tttcccattgggttttcctggtacggtttttaatgaggcaacatttcaaatactttacga
gttatgatactataatggtcatcaagggggagtgttatgaataaagatggatgcccatta
taaggcccatcatctaagcccatcatctagatgtttctagggttttaccctttccttgta
ctcctatataaagaactctttatctcaatggaataacacactcatttcctctatctcttt
ctctc--tttataacattaccaaatttatttaatttttgatttttatcccattggtttag
tcaagataaatagttaaaagataattagactatggttaaacttaaacacattagtaggat
cctatagttaattcataacgagaaattatgacacgtggctctgtagcattggtgaatctt
gccaacttatcacgcgcaaacatattaaccgccttttctctttgtgtttcatctggaccg
tcgattgatttagacttaaacaaatagcaaccgtaggatctctccgaaatctaaatccga
ctaggattttgccaaatgaaattttaattaattggtccgtagtttaattcgattaatccg
atgatccggtgacccagaaggtagt--ccggttcactgtgtgggtcggttttaaaaacat
tggattttgggttttgcttccctctatatatatacaaaaaagatcgatgcctgttcggta
t-cctttttttttagttgcgatgattgtttagctgagtttcttattgcttatctatatat
tatgtatcaaatctccttgtttgatctatgatcatctttctagggttttgctcgatttc-
ccggattcgggtgggaaatcatcatctgatcgattatcgcggctggacatggaggtacgt
tcttatatagggatagggtttctagatttcgttattacagtttatgaacctgttgggtct
tttccatatatgtcttgtagaattggattacttgattgtgtttggttcgtataaactctg
ctaactcaatctctgttcgtactctcgtagggatttatacggacaaaacaacatctcgtt
gatct-taactaatcaacatctcgttgatctctatcttatcaactcctcgttgatctcta
tcttatcaactcctcgttgatctaactgatcaattctcgttgatctc--tcgaatcaaca
tctcgttgatctaactgatcaattctcgttgatctctcgaatcaatccctcgttgatctt
gttaaatcaattcgttgctcagtaattagaattctgtgtacgcatgagaaaagaaaggat
tttggtccggttattttcatgtttctaattgcgattaatttatggctgttgctctctttt
attaacctttgaatctccttatctaggggaaaaaaacaacatctgatcaactctcattga
tccaatcatcaactctcgttgatcatagccacttatcatcaactctcgttgatcataacc
acttatcatcaacgcttgttgatccaaccatcaacgctcgttgatccaaccatcaacgct
cgttgatccaaccatcaacgctcgttgatccaaccatcaacgctcgttgatccaaccatc
aacgctcgttgatccaaccatcaacgctcgttgatccaaccatcaacgctcgttgatcca
accatcaacgctcgttgatccaaccatcaacgctcgttgatccaaccatcaacgctcgtt
gatccaaccatcaacgctcgttgatcca---atcaa-cgctcgttgatc---caatcaa-
ctctcgttgatccaatcaacccctcgttgatcataacctctaatcatcaacgctcgttga
tccagttatcaactctcgttgatttaaaagagaaggaaccttgattttagttagtgttat
ctatctccatagattttaacacttgtacaggttttttgtttgagctttcaaactgaaaag
aaacagatgtaccaaaaacacagagaggggattttgtacatgacttttgccatgacaggt
gcgcttgcttggcaggtcacaaaccctttaataaaaagatacagtttttggtttcgtgga
gggatgagggaaggtacggggttggttaataaactttctttgcccggctctctctccctc
ctgaatgtgtgtctactgtcttgtttcatatgcttcttgcatactacacagaccacaatt
attgaggcatcacttgtgctctttaatatgcttcttgcatgtgctatgatcgaagaacat
tgagtttctaatgaccaaggtattgattatgttttcttatcctgttgagatgtttaatct
gtttgctcatattttttcagaaacagagtgagcagggtacgttatagtctcattcaaagt
aggacaatggaatatagtctaacctgaagaattgttaggaggttggtccctgtggaattg
cgcacggattgttggtaaaaactatcttctaatcgtcaggttttgtctgaatgttacttg
tcctcattacttgtatattcgctaaaatataaaggggatcaatcagctcaaatgtggaag
gaatggaagagaaagagataaacagtaacgt-cggtgagagtgggagataaagaaacttt
ttgtatcttgtggatgatgagtgagtctgacactcaataatcaatcagtacaacgtgtgt
agtcatgggtaagagtaataagaattataattgctaactctggttgttataaggacccta
ttgacaccacttgtgcagaatcatgatggctgagcagttttcctcatggtggaagctgtg
tacgagggtgtagccatattgtataggctgtgttcaaccaataaaaagatcgctccaatc
tataaggatttaagttgctatcaaagtag-aatcaacgttctaag--acggcgctgaagt
taaggaaatcaaatgataatttgtagaactgtctagtatgcaagttctcatcagccaaat
tctgaatacaaaagaaactacactctcattcctttatttacagcaaaacaaatagtacca
tcatatccacacaccaaagtgtttgattcacatcacacccaaatac-aaaaaaagagaat
tctttcaaaattgcaaggtaaaaaaaagaggtgcaaatgtatatattactaaactagaga
agcctcctcctgaaggttctggtagttgattgataagtacgaacgagaagaccgacacca
atcccaagaccaacacagacaccaagtcctatcccaacaccaacccttacacctgcatta
aaccatgacatctccccatcaatgcactcacttctccaatacatgtctccttcgtattcc
tctttgtaattcccgtactctgttgttgcctacagacaaaaggaatgata---attacta
tacagagaatgatgaaatttaaaatggtctatctccgaagaatagaacaaacttcaaatc
ataacattacaccaaagcaaatattgggggattgtaagtgaccaacatatgtgggtcata
gaagcagcagacaaaaggataagagcttaaagataaaggaggcaaatgagagattcctat
ttatctcttcattcgtaaactgtgtctaggccacatgccaaatttataaggaggagactg
gtccacttcaatttattaaggacttttatcttcataaaactaccaacaaacatgtattca
ttcaatggggaaagaagaggatccaaaaaccatcacaacattttatgacttataagtttt
tcatcagggatagtaattaatgtgttgaacacaaacaaaatattcaagaaaactgtgagc
attgcgaagaaagagggttttatcacgcatatgctatatcttagaacaatgaaagaacga
atttagatcatggcatatgacaacttgaaagttacctgaagatcaagtgcataggaggtg
tctttctgaggctctgcagtttcatactcaggaattgcatccaatgccattcttctactc
tgcttctttttcaaaccaagttgcagagtcttggttaagatgatgggtgttcctgagaag
caaccagtaacatagacctcgatagttggcaatggagacgataactcttgaccgtttatg
ctcttctccttaaggaaaccagaccctgcagtgacctcagcctcacaattcattttccat
cgattctttgattccccagtgaaaccattactaccagacatctcaagagttccagacaaa
actagctcatttttgtcataaacctcaaacttcacactaccagttaacctgatattgtct
gtgctgacataagtagcttcttcagatttcttatcaacccgatctctcctaagctgtgaa
gaacctccttctgagtacattcccattctaacaccgttaatctccaaaagcgtatctgga
tccagaggaatgtgattgatagtgaggacctcaggagttgaatcttccaccacgaaattg
cttatccggacatagaacactctcaaatccaaccagggagatgagcttctggagctgtgt
tggttatagttatgatatctagatatttgataggcttcaccactgtcaagtgtctcacaa
ggctcctccatgaccagaggaagagaatcaacaatccaaacttaattctcactccaaaaa
ctattcggaaaacacatgtgtatgctcaattccaatgaaaaaaaatcccaaagagaagag
acctggttttgaggaacagaaaagccttattataaggacatgaaacgaggaatactaaaa
cgagaaaagagaatcattctgtcccaaaagggaagattcccattgaacacagaacagagg
caataacacaatcgcaaacgctaaaagatatttaaagattcaaacttttgctagatgcag
aaaccctaagattgtctctcccacagaatctcaaaactctcaagattgagccagataaga
aaataagtttcaagaagctctaaaattgaaactatgtttcttcagcgacaaaggaactac
ctttaaaaaacactcgaagcttctgaaactatgaagatccaaagagaatgaaagaaacaa
t-aaaaaaagaggagaaaactcaccaaaagaagaaatcacatccacaaatcctctaaatc
tggttaaaattgactcgtcgagtctcctagtgtatacgatattaatcttcttgtcaacct
ctagaataaaaagatttaaagaagaaatttagttagtggcaaagattagacttctcgaac
ccaccaccaaa-atcacagttttttcttgtcgatctaatgagaacgcagcgcgtgtccga
ggattacgatggaccccgtttgagctgatataatcttgcttaagaaaaatatcttgtcgt
tatctctttcattacaaattttaaatgtcggttaaaatggcgaaaagtctacggtgacga
agaggaagaaacataaatatcagaaacagtgattgcaaagaagaagatgatgtgttcttt
tctttctgacctaacgatcttatcgtctaaaagttttaccatttcgtttttcagaaccaa
aactgttcgctgtttaacacacacgaaaacgacatgcgctgtttttattgatagacaaat
atattattaccacgaaaaagaaacatgcatcatcgaaccgagactatatgtcccatgggc
cggttcagattttaacatacgagaattattggttatataatcaaccatatctctcgcttc
ttgtcttggtggtaagtctgtccacttgaaagtctctagactagtcagcaaacattcagg
cacaggtgtcacttgatcccagcaaaccagtggat-ccttaaaacacaatggcattttct
gagaacgaaaatgagagataaatcaaacaatagagacaattaagaccctagtcatagtaa
tagattaatgaaccttacattgtctgtgagctcaaggacttttagattaggagatccttt
gagcaaccggagaagtattatcgaccaatatggtttacaagtacatatctttagactttc
aagttgattgaagcaaattgcagaaacattcctagcctgctcatagcataatcacaagtt
agattataatgataagtaataagattagaatttcatatataaagattaaaaaaaaaatat
attacctcggatctttggagcattaagcacaagtttagaccatctccttcggtctaatac
tgtatgggtttctcaacaatattatttaaatcagtttataataattaaattatttatcta
aattttaaactataaaaagagaatttaaccaataatatgaagacatgtggagaaacagtt
tctcaaagtttctgaaaccagaaacgtttctgaaaccagaaacgtttctggacgtttctg
actctctctcctactttttcattattttatatttttttagtcaccagatattctcccaga
tactattgatggagatgcccttagacgcttaacagatgtgaaagctccaagaaatttctc
atattcaaagatattagcatcaatgtatgcctcttcaagcttaggcatattctctatcaa
gaatttattgtcgctgtgatcatttagtttgatgtactccaaagaaggagcgacaatttc
aactacattggaagaacgatcacaatctatatctaatgataaactcttcaaagacggtac
aatgatgtggacagctcccaaagtatcatattcatctagttccatgaccaattcttcaag
aacagggcaattggcaagaagcgatcgaagatatctttcatcggaggagattacttcttt
aaggtgcaaagatttcagggagggaaaacaaaccgtatgagattcatcgagtagttgaaa
agattcatctacgtatctcactccttgtagtagcaagtttttcagagatggaagacaagc
catacgaggaacaaccatgagaattgcataagagagtgcaagggtctcgagcgatttgca
ggtgtacacgcaaaatggcaatgtagcaaatttgtatggatgaggataataatcaatgaa
aagctcccgcacacagtgagaaactgcagcttcaacgcatagtttgatatcttctggttg
aaatggtaaagtactaaacttgagaggcaagctttccaaaaccggaactctatgtagcgg
caatgtccttctgataaaacgtcgaaacctccggcgattggaaggtttagtgtcgcggtc
ttcatcatactcaagctttggcacccgcaaccaaagaaacttcca-cgtttagacaaaat
gctagtggtcacagcaacttttgttggaagaaatgataaaatcttcaccagcaagtcatc
agtattgatcttttccatatcttgaaaatttcagga-tttttttttt--tttgtggacag
aaacaccgagagcgacaaaaacagagtaaataattagagagcaaacggtgcaaaagcaat
tgatattgtggaaggttggggtgggggtgagatattttctaccgacaaggttatttccgt
atatataatggaaaataagagagtgctcaaacgtcgttttatttttctgaatttatattc
tggtcaaagtttgtattcgatgtctttctatatttcttgggaagatgttttttttgggaa
ttaaaatgtgtgtttaggaactaaaaagataattaaattacaaaaagttcatattcgatg
tctttctatatttcttggg-aaaatgtttatttttttgggaattaaaatgtgtgtttggg
aactaaatagataattaaatttcaaaaagttcatctacttgtaataactaataagcacga
caaccttaattgcaatttggaacaagggttgacgtttaaaaagaagggttgacattaaaa
aagaagatgaagaagaagatgttgatgtattaagaagtatcccatcgtcacataatgtat
atcgttttaaccatcgtatcgatatgagagttgtttcgccagatggtggtgtggcaacat
tttattttctcaaggtttaattcgcttgttgtgtgctaaattgtgttccgtcgactgaga
gttaaaatagagcgaaattgtgttgtctgagatttccctgtttttgtttcttttctgacc
atccacattggtgggcttttagcaaatgtttttaacaataattttattatttattttgaa
gttaagagttttgataagagttttttt-ttct-taagaatgtattttgtctcttagaatg
tattttatctcttatataagagtcaaatcttaactattttaccaattaaacattaaattt
aaatcttaatatctctaagaattatattaagagctcatcaatgtggatgctctaaacata
agctcccttcatggttttcacttatgggtttttctcgtttctctccttacattggtttaa
aacatttgggcatctcaatctcgcccaaatcatcaaactcaggtttcgatttctcttatc
tttatttcattttttctggattttgtaaaaagttgttcaatttttatagtttagtggttt
gtttgctgacaagaagagaagatgtaagagtatggtgattagtgcgtctctgtttggtgt
tggagcacctgaggctttggttattggcaggtgttgttgctttgttagtctttgtattgt
actgagtaaaagc-aaatatgtgcaaccaagagttgtttcttttctgaatatgtattata
aagcaatgtattgtaaccaaacaaaaagatatatgtattgttttacaaaattttagtttt
ttcttagagaaccccattagtggttttaaatttttaatcattggaggacacaaaacttaa
gagcttctatgcaagtttttaagtttgaaaaagctaaatttatacttataaaatgcaaaa
aactcatcatgggcttgtaaccattgaagatgcttttagaactttttttcaaaaataaaa
taagaaaattggctttgtagaagacaaggcactcaattaatggcggcccatattttttaa
atagcccaagagcacactatgccgttttcgttttaggttccgtccaaaaattaacaatat
tttcgtcgaagtttttcattttgattttactccctttttatgtcatttggagtttttgtt
acatttctttttcttatatctcttgttttttaacgcaatttattttgattctagtagtta
aatcttgtattca-tttttttaataatccttttggtaactcaaaaataaaaattgaattg
aaaaaaataaatagaaaaaattgacctaatttaacatgtttatcgtgtatgccaaaccta
ttttgaaattgggatgtcgtcctcttagttacacaaagattaacctacttcgttaagtct
tatattatccttaatattaagacaagaataattctttgagtgtccttttcaagtaaacaa
agaatataacttgatatagattatttgatggagtataaaagaatatctatcatcgttacc
tgaaaccaaaacataagaaaaccatacacaaaactaaaagtaaaagcatagatttatttc
atctatggaaatactaatgaaaatttactcactatcactaatgtgacggctgcaatcaag
gcgaagattcttatagcgatgggtatcgttgtttccgttctggactcttctttcataagc
aatgctccaactccgatatagagatccataatctctatcatccacaacattctttgcata
tcaaagtagttgctgaaaatgaagatgtacatgaaaaatgcaagctttgtagaggtaact
tgccaaagatgtattactattgttctacatgtgactttgctatcgatttggtatgcgcaa
gaaaagaagtcattcttacaattgaaagtctagagacccacgggcatcgtttatcactta
ttccaaagatggttatgtttacttgttctctatgtggactgcttgatgatcggtttcctt
atgcatgtattaaatgtattaaatgtttggtttcataatatttaacttataaatttgtat
acctgctatctcctctttcgtttaaatttaaactttcttcgttattaaatattttatttt
tatagtatattttagaatgttgagtaccccatttctcaaaatatattatgggtatttcta
ctgcaatgtatagaaattttcatcatttaaatttattgaaaaggtttctttgaaaggaag
gaaaatcgaatttataatttttaaaaaccttgtgctggccgtaactcaaacactgtctct
gcgggtccatcatcaagcaagggatctaattcggttcaggcaaatcacatgttcacacca
aacagcgttacatctcccggtttttgttttcaacatgacaactcaagctcccctcgcacc
tgcagatctcgttgggattagtggtctaaacgatgatgattggaaattgttacaacacat
gcttgcagagcgcaagaacaagtcaacagaacgtctctccggtaagtttttctttgaatc
atggatcattgatacaagcgcgtcgaatcatatgacgggtacacttgagtttttgcttga
tatacatggcatggcacctgttttgataaaacttccggatggacggttcacaacctccac
aaaacatggtcgtgttttgatgggttcttcattaagtctccaagatgtgttctttgttga
tgggcttcattgtcatctcatttcagtatcacaattgactagagacagtggatatatgtt
tcagataactgacaaggtttgtgttattcaagaccgcatcacgaagacgctgattggcgc
aggtgaacagcttaatggtctttatttctttagaggattgggagttgcagcgcctgttca
acacaaagattctacacccatcgatgtgtggcatagacgtctcgggcatccatcttctaa
agctatggagatgttgaaattctcagattttagtagtagtggttttgattcaaaagattg
tgagatttgtattagtgccaagcagacaagagattcgtttcctttgagttcaaataaaac
aagttttgcttttgaattgattcattgcgatctatggggtccttatcgatcattctgctt
gtgaattctcgcgacgatctctcacgggctggtttatacaactaggtggttctcctattt
cgtggaagacaaataaacatgatgtggtctcacgttcttccgctgaggctgaatacaggg
ccatggctgacaccttcagtgagttattatggatccgtcagttactaaatgttttaggaa
ttgattgttcacagcctatcacactacactacgatagcttgtctgcaatttaattggctg
ccaatccggtttatcatgcaaggacaaaacacgttggccgtgatgttcatttcgtccgtg
acgagataattcgtggagtagtaaagacaacgcatgtcaatacaaagtctcagctcgccg
atatcatgactaaagctcttggtcgaaaggagtttgaagagttcctttgcaagctaggta
ttgggctatatgggcctcgtttaacttagtccatatcttgtaattaggttaagtcataag
actaatgtcttctcttgtatataaggcaacgatcatgtatcgtagcaaaataaaaaaatc
ttttacatcttctgggtttcttgacagtttttaaatttgaaagagctaaatttatactta
taaaatggaaaaaactcatgggcttgtaaccattggaaatacttttagaactttttttca
aaaataaaataagaaaattggctttgtagaagacaaggcactcaattaatggcggcccat
attttttaaatagcccaagagcacactatgccattttcgttttaggttccgtccaaaaac
taacaatatttttgtcgaagtttttcattttgatcttatactctttttttgtcatttgga
gtttttgttacatttctttttcttatatctgttgttttttaacgcaatttattttgattc
tagtagttaaatcttgtattcattttttaataatccttttggtaactcaaaaataaaaat
taaattgaaaaaaaaaaaaa-aattaacctaatttaacatgtttatcgtgtatgccaaac
ttattttgaaattgggatgtcatcctcttagttacacaaagattaacctacttcgttaag
tcttatattatccttaatattaagacaagaataattctttgagtgtccttttcaagtaaa
caaagaatataacttgatatagattatttgatggagtataaaagaatatctatcatcgtt
acctgaaaccaaaacataagaaaaccatatacaaaactaaaagtaaaagcatagatttat
ttcatctatggaaatattaatgacaatttactcactagaactaacccgtgggctaaaatg
tgatggctgcaatctaggcgaagattcttatagcgaagggtatcgttgtttccgttctgg
actcttctttcataagcaatgctcccgctccgacatagagatccataatctctatcatcc
acaacattctttgcatatcaaagtagttgctgcaaatgcagatgtgcatgaaaaatgcaa
gctttgtagaggtaacttgccaaagatgtattactattgttctacatgtgactttgctat
cgatttggtatgcgcaagaaaagaagtcattcttacaattgaaagtctagagacccacga
gcatcgtttatcacttattccaaagatggttatgtttacttgttctctatgtggactgct
tgatgatcggtttccttatgcatgtaccttatgcaatatgagttttcacaaagattgcgc
tgaatccacaccagagatcaactactcttgtcatccttgtcacattctcaagcgtttcac
tcgtgttccaagttacacagatggaaaatgttgtttgtgtggaaacacaccttataatgt
attttatcattgttctatttgcgatttcagcgtggatgttaattgtgcaaagaatccacc
ccctttcactcttgttcaatctaaggcccataagcatgcactcacttttatgccgcaacg
atattttgtttgtaatgcttgtggactggatgacgaccctaatccttatatatgtattcc
atgcaatttcatgatccatcgaaattgtattgatataccacgcgtcataaagatcagtcg
tcatgatcaccgtatttattacaatcattatcttgaagccggagactggaattgtgtgat
gtgtcataaagagataaagtggacatgtggagcttatttttgttcgcaatgtcctagttt
tgccattcatgtcagatgtgccacaaggtacggggtttgggataggattgaactggaagg
cataccagaaaatactttagaggttagatcatataaagtgatcaaagaaggagtaataga
gcatttcactcacaaggatcatactttaaagcttagagaaaaaagtgataatgatgaatg
catctcctgtaaagcatgcacctatcccatattttctagcccattctatagttgcatgga
atgtgaaaattttatccttcatcaaaaatgtgcttatctcccaaaacaaaaagtagattc
cctttacaagatgtcgactactttatctacgagaggtgtgggaagcaactcctttgaaat
ttgcagtgcttgtcacaaaatttataatggttatacatacgaaagtgatgataagtgtgt
aggcctagatgtgcgatgtggttctatttctgagccttttgtccattgttgagggaagaa
ttggacaagtctcaattctggcccaaaaggagttaacagcccgatttcgatttataagtc
aaagcccgttacaaacaaagcccaatctgttgaaaatgaatgttctagagaaaggacaga
tcatcacattaaacagagggaattggccggattaccctcgtcgtacgccctaaacaagcg
gctataaataaagaatggaaagaaacgttgatgggac-agaagaggggctctaatacaac
gacagtacgactacaagcgaagaaaagattgttgacgccctcgttcgacgagctgaacca
cggaggaaagatcgccccgacctcaaaaccgttgacgccctcgttcgacgagctgaatac
tcgaggaaggatcaccccgacctcaagatcgccacccccactcttccccgttccgaaatc
gtcctcctcaactcgtccacctcgtttagcttccggctcgaacaacttgaagattcttct
tacttctccagagatcccattcgttgtacttgtttgattcctgcatcaacatccatgaaa
gtcaccctcttcattcattatacatcaactattcaaagggaaacatgttttgtaatgctt
gtggagataatgcaactatggtcttgagttgtgaggagtgtgaatttgttttagacatca
aatgttctgttttaccaaagatatgtgcacacaaaaatgataaagatcattttctctctc
tatgctacggagaaaacacgagtgagcggtactggtgcgaggtatgcgaggaagaactaa
atccgaaaaaatggttttatacatgttatcaatgtgctttcacttttcatatcaaatgtg
ctctcggagacttcacatggatggaaacgaattgtgatgatgaatataccaaaaatgtgt
ttcgtaataatcgtatgtctcgaccgatatgtactgtttgttattctcgttgtcaattcc
catccgtcttgctctttgatttaacctgttgttgttctctaagatgtttccaaaaagcgg
tccacatcgaacccgaatgaga--tccttgcatccggcttgctattgatttatctcaagt
ggatttacaacaaattcattgttgacaggttgtttcgcctcaaaaataacatctaaacac
acaatttattatttgtaaatagaaaatatgtattaaatgtttggtttcataatatttaac
ttataaatttgtacatctgctatctcctctttcgttaatatttaaactttcttcgttact
aaatattttatctttatagtatattttagaatgtagaataccccatttctcaaaatatat
tatgggtatttctactgcaatgtatagaaattttcatcatttaaatttattgaaaaggtt
tctttgaaaggaaggaaaatcaaatttataatttttaaaaaccttaacttgttagctgtt
tttacattattacagaaagcaatcattttgtaaataaaataaaagtcttatgagctgtta
agattgtaaaatcaatttggacatcaaatgctctgtttttacaaaagctgatatgaacac
aaatatgactaagcattattttctgatgacttatatttagttatttttctaacgaccgat
ctaacgagcatttaactagcctttaaatgcatgtcttttttccaaccacaaacaagacag
agacaagtagatgaaagatgtatacaaataattaactgtaatctgtgatagatgatgtac
agaactatagatagacagtaacaaaaaaaaagtaaaagaatcatggacgccacaaagtct
tttgggcacataacattccttctttgtcttgagcataagtcattcgaatctcccaatgca
agcttcttaatatctcttccaatggctctaatatctccactttgtcacgcacaaccaccc
aacctccaggccttgtcaatctatccatctccaccacgatcgaagccggctgcttacacc
tgcgacaacaacaaagatatggagatttcacggccaggtttctcatttgacaagcaaatt
tggattcaagatccctactagtttacctgtttttgagccgcgaaaagagatgatcagcat
gaagaaggtcataagatcttggatatgttccaaatggttcacaccaatcatggtatatac
caaggaggcctctttcgtatatgaatggaagtgtgtctggtgaatgcacaggcactacat
tcattacccacacattctgcttcacaagtgatgccccaaatctgttgattattttgtgag
aattcaaaaccagtaagaatcaccaaaattctgttctaagaagagtataaatgatctctc
cttttttcatacccgccatagatagctgtcatgtccatcacattccggatatgtaaccag
tcgatgcctaatccagtgaggtaagatttgtttaccatagcattccaatgatttgtatct
tccatagctttctctttgctggttaaccactcagggtatgtttcaagtcgctttggccat
tcttcaggccactctgctccatgttgttctatagccgacggtatttcatatatacaagtt
ttcatcggcacatacctatccaaggatggagcacgtgaaaatgttcatcataatggacat
aagaagaaagaaaaagtcatgccatttagattatcaccattgctttacttaccaggctgc
atctgggttttcgttgtcctcgcaaagaggtggatttttcttccttctcagttcataaat
atcatttgattctggtttctgatatatcctcactcccatttcacttgcttcttcggtctt
gtgtgcaagaatgttccaacaaatagaagctgtcaatgcagtcatcgctgcaaaacccac
accagagacaagttgataaatgctaaaagcacaagtaaaattttgatgtgttcaaaatct
tagatacatcatgttgatgaaaagcttagatccaccattttcctaatattatggattttt
cagtgcgagttaaatgacatatgaatatatataccttcatcatcctcaatcttgtcatta
ttacttgacaaaatgaaatatccattaggccttaatattctgttcatctccaggagaagt
ttaccacctgtgattgcggaagtataagtactcatgactcgaaaagcatattgacaataa
tgacactgttagagaaactattacttaccatgagaatgccagtggactccgcaagcagca
caatgaatggtatcgaagactccactaggaaaaggaagtcttctacttgctaaagagctg
acaaaagtaggaaacccgcgctcaagagcgacctgtgctaagtcgactagatcgtccttt
aaacctagagacaccgtcaaaacatccttatccagcaatgcagctacaaaacttgaatct
gagcatccaatgtccaacactatacgaacattcttcccccattcaatatctggtaccatc
tatcaaacaccaatcatgtttttatctctaacacagaacttgtctccaatgaaaagccaa
cttcagagagtaacaaatgatactcacctcttgaatgaattcaaggtactgtagaacatt
tccgttgaacgtagtctggttctgtggaaaagataggtattcaccggtttcattcaccca
attatgcttcttaatatacgcagccaacttcggatgtgccacgttcttatacaatatctg
atgttaataaataaaaaagacattagatcaaaagaacttgaaccaaatatctcaaagaag
ctccaaaaatttaaaccttagatttgctttcaggccaggaaacaggaggatcatagccat
catgtggaagaggaacaagacacataactggtttcttaggacaactcctctctctatgtc
tataactctgaagcctccctattaacccatcattatcaatacatggcatgtaattgtgct
tgctcctagtgttacacaatctccagctatactcagctttaggatcaaacaccggacctt
tcctcttcctctttttacttatctcgtttacagttacttcctcattcttttcttccactt
cttcatcaactgatgcacttgaatcatccacacttccatctccatttccatcagattctc
cttcattgccatctgactcagttccttcttctccatcttccttattagactgatcagaat
cgtcagattccgcctcttcatgttcttgatcctccttaaccacaacttcttcaaccacag
gctttggcacatccttcttcttatgtggatgagacacagcatgctctttctttttcttgg
tttcatgtttatgaacagacgaacctccaacttttttcccctctttagatttcgaaccag
attcaactttacctctctcatgtaatttgctagattcagacacctcatgagctgacttag
tgcgagatgacactggctcagctatgtcgtcgaagctttctctctggacattaaaggtag
aagcagaggaagataagaaggaccagaagaagacgaagcagagacccaaaacaactatga
acgtcatcttcacccaaatccctcgtggctgtttaatcctacgcgcgaaataagcaatcc
ccatttctcgttttctctccatcatttttaaaatcttaaagaaaccacttttaacgcaac
tgaacaacagagatctgcaaagaagtactttaaccaaacttgagataagctcggaggcca
agaatttgatcaaaactaagcaaactctgggagctaaatcaggatctccgcaagtaaggt
tcttgagcacgatttagtaggaatttgcagtacccagattggaaaagctgctaaaagaag
aaaatttacaaatctcagatttctatcacgggagaaaagaacgaaacacagtagaaattt
gcagtaccccaaatcgaatcgtaaaaatttaagcttgataatcaatcacataactgaaaa
ttacgactcttttttaagctaacactaataatattatcctcaatgcttttttctcacttt
tttccttgtatagttgaaagttgaaaaagaaaagagaagaagaaatgggaaattctggct
tttcacttttggtaataaataataactgagaagtggtcagaactcagaagttggtcgggt
ttcggaaaagtgccaacaagagagtcgaaacagccggaggtgacggagaattttaatttt
tggtctctctttaacagatcaggcattaagcccaaatggatttgaagtaaatcagcccaa
tgggctcattacggttgtacaatatacatgaatgttgattactgtataggtaataaatac
acagtaatgcatcatttcatcactgttgttacttgttaaaattcgaaagagcataataga
aatctcaacttccaatgagatttggattccataaattttgccacaatttatttagaactc
acaacaaagtcaacattgctgttaactctagatatcttgcttcaattacaatagtcttta
catcctttaaaatctttcaatttttttctttattcatacattacttgttctgattttccc
attatactactcctttctatttcaaactcttgctttctgtcattagcaaatagagaaagt
gatttcttaaccaaacttacaaaattggaacttaacaagaaagaagaaagttcgttttgt
tcacgtataaaaggaacatgctgccattttaggacaagtttgtacatttttaaaatttta
aaaacttttacaattacagaatttagctaataattccgacatgctaaaaaaactcttttt
actattttttttttaagaaaaggaaataataaaaacagctcgtcatgatgcataattatg
tcaagattcgtttcaaaaaaacgtggacccctaccgcctcctcctccactactactacca
ccaccacctttggtttccgtttctctgtatattcattcctcgaaaccctccaaaaaccca
tttcaatcaatttctcgcttttgccctctacgtttctcgtcctgggtttctcaaatccag
ctcagtttattccccaattcaataatcaaaactctgtcttttggtgggtcttcgtcaaag
ctctctcctttacggtccttttctccagcgcatgaaataataaaggacacctgtatttat
taaaatcactacattttccgtaacaaaaaaaatcaaactttgttttctcaATGGACGGTG
CCGGAGAATCACGACTCGGTGGTGATGGTGGTGGTGATGGTTCTGTTGGAGTTCAGATCC
GACAAACACGGATGCTACCGGATTTTCTCCAGAGCGTGAATCTCAAGTATGTGAAATTAG
GTTACCATTACTTAATCTCAAATCTCTTGACTCTCTGTTTATTCCCTCTCGCCGTTGTTA
TCTCCGTCGAAGCCTCTCAGATGAACCCAGATGATCTCAAACAGCTCTGGATCCATCTAC
AATACAATCTGGTTAGTATCATCATCTGTTCAGCGATTCTAGTCTTCGGGTTAACGGTTT
ATGTTATGACCCGACCTAGACCCGTTTACTTGGTTGATTTCTCTTGTTATCTCCCACCTG
ATCATCTCAAAGCTCCTTACGCTCGGTTCATGGAACATTCTAGACTCACCGGAGATTTCG
ATGACTCTGCTCTCGAGTTTCAACGCAAGATCCTTGAGCGTTCTGGTTTAGGGGAAGACA
CTTATGTCCCTGAAGCTATGCATTATGTTCCACCGAGAATTTCAATGGCTGCTGCTAGAG
AAGAAGCTGAACAAGTCATGTTTGGTGCTTTAGATAACCTTTTCGCTAACACTAATGTGA
AACCAAAGGATATTGGAATCCTTGTTGTGAATTGTAGTCTCTTTAATCCAACTCCTTCGT
TATCTGCAATGATTGTGAACAAGTATAAGCTTAGAGGTAACATTAGAAGCTACAATCTAG
GCGGTATGGGTTGCAGCGCGGGAGTTATCGCTGTGGATCTTGCTAAAGACATGTTGTTGG
TACATAGGAACACTTATGCGGTTGTTGTTTCTACTGAGAACATTACTCAGAATTGGTATT
TTGGTAACAAGAAATCGATGTTGATACCGAACTGCTTGTTTCGAGTTGGTGGCTCTGCGG
TTTTGCTATCGAACAAGTCGAGGGACAAGAGACGGTCTAAGTACAGGCTTGTACATGTAG
TCAGGACTCACCGTGGAGCAGATGATAAAGCTTTCCGTTGTGTTTATCAAGAGCAGGATG
ATACAGGGAGAACCGGGGTTTCGTTGTCGAAAGATCTAATGGCGATTGCAGGGGAAACTC
TCAAAACCAATATCACTACATTGGGTCCTCTTGTTCTACCGATAAGTGAGCAGATTCTCT
TCTTTATGACTCTAGTTGTGAAGAAGCTCTTTAACGGTAAAGTGAAACCGTATATCCCGG
ATTTCAAACTTGCTTTCGAGCATTTCTGTATCCATGCTGGTGGAAGAGCTGTGATCGATG
AGTTAGAGAAGAATCTGCAGCTTTCACCAGTTCATGTCGAGGCTTCGAGGATGACTCTTC
ATCGATTTGGTAACACATCTTCGAGCTCCATTTGGTATGAATTGGCTTACATTGAAGCGA
AGGGAAGGATGCGAAGAGGTAATCGTGTTTGGCAAATCGCGTTCGGAAGTGGATTTAAAT
GTAATAGCGCGATTTGGGAAGCATTAAGGCATGTGAAACCTTCGAACAACAGTCCTTGGG
AAGATTGTATTGACAAGTATCCGGTAACTTTAAGTTATTAGcttcgtttgaggaactgtt
attgtgtaacttcgagactaatccatggttg-tttttttcttagagaagaaacccttaga
tttgatctctgacaatgtcaatgtgtttgttgtttatgtgttttggagagtttgtgatat
ttgagttacagttcttgagctcatgttttcagatcttagatgtgtaatgacgaaatcaca
gaataaaattagggacattgttaaacaaaaggttgtttgtttactattattgaagtttgc
tccaattaaattacagaaaccaaaactttcgtttgtccaactttgcctttcactgacact
cactcgtgttgaatggtgtgaatatgtgaatccgttactttgagaatataaacaaggaac
ggtaactacaaaaaccattttcatgttcttgtaacgtattatttcgttactatctgtaaa
ttgtctagatattttcctagtttattacttttggaagaaaatgaccttag---tattgtt
tacttggttctgatttcttaatgaatggtcaaattggacagtgggacatgcc---aagaa
tgttatataaagaatgattttaaaattgttattatattgttgttttctttttcaaatcga
ccgccgtttgcattggaaatagtcctttcatgttcgccaaacaacaaaactcccaaagca
gtttctatcacatggtagc-tttcccatttggatccaaaacactaacatttgcatttctg
attttctatacttaattcaagatattgttgaatacacaaatatagtgctattaatcttga
gaatccgaaaaattacacacaaaaacaaaaaatcaaatttaaaggtataatgatatgctt
gtacaagataaacaaattataatcaatgtcaagaagaaatacattgaacaaagcatgaaa
tacagacacagggaagggacaaaagaatgatctgtaatggagaaagcaaaaagtgaaaat
tttgtcttcttcttcctcttcttgttttgatcatctgaacaaagcttggatctcttcaag
cgtttttcctttagtctcaggaacccaaagactcacaaaaaccacagtgaatccacaaac
caaagcgtagagagtgaaagttcccccactgctccatgctaacagcatatttgcagtcat
tgtcactaaccatgacacgaaccagtttaacaaagttgctatacttccggctaaaccctt
tatattcactggcagaatctgttttaccaacattaatcagtattaaaatttccagttgtg
attttaacactaaggaacaccatgttttaatatttagtacctcagacataatcagccatg
gaattggtcccattcctagagagcaagaaataaccatagcctgtaaataactcagccaga
tttagtacacataccgggaaatatgtaaataagaaagtatctttcgttgtgtgaatgtat
aaaacaaacgacttaccacaactccaactacggaaaccatgcttagaatgttgtacatgt
tggaatcaggtgatacaaattcctaacaaaagattaagaaacctcaatatctcataatta
gagtgacactcttacattgtacaagtagagatgtcaaaagttaaaatgttaccttaaggt
aaaatgcaactgctacaatcacgaggcttatcgtcattccgatagaagagatctgcattt
cagaagaaaatgctaatattatgttatgcatacataaattcttcagactttgtaagatat
acagatgaatctcaaatattcttcaccatgagtagaagccgacgacctgctttatccacc
aaccatgtcgctatcccagtcgccactacctggtatagaatgaacaacggttagaaaaat
cgaatctaatgtctcctagattgaaatgatatacctgaacaacgccaactccaaatgtcg
ccacattacttgatgtcaccccttagtgaatgat-aattgcaaacaaagaagcatagtta
gaaatctgtttattctatcttaggaccattccaataatcaaaaaaaacatatgactctac
ctgcagattcaaaaattgtactcgaatagaacaagacaccattgattcctccaagttgtt
gaagtgcaagcagccctataccaacctgtaacacagattacaggaaaagagtgagtttct
ctcatgtgttgacaaaattagttcaagagaggtaagagaaattgcaccatcagtgggaaa
tagtatctcctgcgcttgaggtctacaaaccgaactgcagaacgtttgctagatgatgcc
acagatctctgcagagtgcataaaatgaaaattttaaataagacaagaaatcacatcaaa
gcatttcttcagtttagtcactaccttgatttcattaacctcaacggtaatatcagtctc
aaatccacgaagaacttgcaatgaagtttcgaaatcatctgtcaaacccatctttgccta
caattacaacaccaaaacaatttaggataaccaataatgcaacaaactcaacaatataag
caatacggttgtagaggcataccaaccaccgaggagattcaggaatgaaaaaaagacccg
gtatcaacaatgtacatggcaatactcctaaacataaagaagacaaacaagaaagtgatt
agactgtatcgatcaaaataaaataaaaacaggtatagtttctcccaagtcaagtcaaaa
tgttttgtgagttacccaaaactgcaagaattctccatggaacaaagagaccgagtaaat
acgccagcattatcccaattgttacagaaagctataaacacaaaaca---tttattgttt
agtgttaacatatgaatcagctcataaaatgaaacat-aaaaatagtgaagctaactaaa
c--atgacaaacctggttaactgaacctaaggctcctctcatggtctgtggagcgatctc
agctatatatacgggaacctaaaatcgcaattcaaaggtgtgtaattatattgatcactc
caaacaaacattgctgaaatcaaagaaatagttgaatctaatattaccgtataggagata
atcccaactccgaagccttctaacaatcttcccatgtaaagaaaagaagtatcctaaaca
aaaaccaagaacaacaacaacttagtaggtatagagataagccaagaatatcagaaactt
tgagaacaccaaaacactcacttttgcaaatgatatcgaaagccatccaataatattggg
aattgcagcaatcatcagagactgtcaaaaggaaagaaaaacacagtaaataagatacaa
caagaaagaagatgttacatgacaaattgtcacagat--gagaacatgttttagaatcaa
gaaacaaaactattatacccctttccgtccaacgtattcagcaatctgaccactcgcaat
tgctccaaccatagcacccacattggatagagacccaaacacagagtactaaaacatcaa
acaagaaacctaaaagtcagaaaattacagaacaagagtctttacaaaaaaaaaaaaaaa
aaacagaacagttcttaaataaagatgggaccttcatacctctgatacagttaaaccaag
atccttagtaatggcagcttgagttggtgaggaataaccacactgaaaacaaaaagataa
atcaaaatcaacactttcttagtcaatttgagcaaaagcagagaaatccacattgataaa
aaaaaatataagaaagttgagatatttgtttatgttgttcttacagtgaatccgaattga
ataggaccaagagcaacaatcaaaacacaagctaagacagaaattgagctgtctcgaata
acttgagacgattccaacatactagattgtctcgaacccatccgataccaacttcctgtg
tgtaagaacggtcgccgaagatcatttcttccctcttccgtattatcatccctaaaactc
atctttttgtttttctt-aaatctacaaaacaatcgtaatctacagagagaaaaaagcac
gaatctttcggaggataaaaatgtcgatcctaaactagaaaatgcagaagaagaaaaata
cgaaatttgaggtaggatttgagttttgggtgaattcaaaaagatgttagacttgttttg
cttaagaattcttcatggtttgtaaaaattgagcctttgcgtggagagacgcagactgtt
tcatagttttccacctcagaacgcgtcgcctaacatcgatttatagaattcgtaaaggga
cctg-tt-ttttttcttctctgtcgacaaaaaaaaa-cttaatttaaaaaca-ttttaat
ttgtaatt-aaataagatatcgttcattttaaattcttttatatcaaatttaactattgt
ttttttttgtctgattgtcgttttcgagttattttttgcgcaaagataattttttgaatc
attgtcccatgttcgctcacatatacaagcatttgtagtcgctttgaatcatttattttc
ttctacatacttctacatactcattagtattataatgagcttttacaatgtaactaatta
cgcaacaatactataaaattgtggtacaggctgagactaaactatattgtatttttaaga
aaatgtttttctttttgtttaggtaaactgtctacttcaaagata-ttttttggtaggaa
taataattaaaacttcccatattagaatacgaggccactagacattccttttgacaacaa
aaagtgacaatgtcattttatattttagcacttataataatagttagcatgcattataga
attcatatttagatgttgtcctaactcttaacaaaatcagaataacaatattgtgggaga
aaatttagctaaaacttcaatttaggacaaataataagattattaaagtaacacttaaat
atgaatataatgctcgaatcctcctctactttttagcattttcgctacctcgttgatatt
gatgtcgataggtcacaaatatgcaagtgacattattttattagataaactcgaataatt
atagtttttgttttctagtatatgaaaaatatatggatgtcattaatttcgaatacttca
ataaatataaatatttattcagatacaacattatttatttattttcaatatttaaaatct
ttgagaatacgacatgttatttcaatgtttaccaataacatcctactatattatttagga
aatacattttaaatataactttatttttttgtaagtaattacataggtatgtcattagaa
ataagattttaaagagtaaattaatttatttctttaaaaattaaaagtcaaatactaatt
taattaattaaatttaactcaaaaacgaaatacattattaatttccaaaaaagtaaccaa
ttaaaatcaacaaattagatttgatatctaaattatcatattaattttttattaattatt
atagttcacctctcatctttatatgattctatttttgcaaaaaaataatatcatcgttat
aaaaaaataattagaattttttcgcatatgccacaatttgaatttttaaaaacgaatata
aactgttcaatacatgaaaaaatactataacgggtcaaaagtagatttaagaaatttttt
tactgagtactgtgtcatagtttgaatatttatattcaatttcatacatattattttaaa
atttataatcttatatactacaataattaataacatattagattttttaatgtgtatgat
gtgattcaatttttaatacaagctgaaaaatcctacaattgacgggtttaaatcaatatt
aatacaagatgatatactatatgtgaaactttaaaattaacaatcaaaatacaagtatat
aattttaaacactaaacaatataaataatatcaacaaaacatatacaactcgcagtttac
tatacatttaaaatcaaataaaataatatcatatatttataatcaactttacaataaaag
tttttagtttaactaaaatataagactacctgctgtataatgcaagttaaaattataaat
aagccgattaccatcacgatggatgtaccatctcacatacacacctatcaaaaacttaaa
acctttcaaaacctcttggtatattcaaattaggattcttcattcatggaatcattattc
caagggttttgggatgtcttatgaaatgattttggcagaagaagatgtaaatttttttga
ataaaaagtagtcaccaaaacatatgttttattgggattttttagataattaaatcagag
aatagggctaggcatatgagtaacccattcgagttcgggtataacccgttcggatttggg
attaatgggtatatgatttactacctaatagaataattctaaatattcggttcggatcgc
gtccatttgggtttaggtcagtttggataaaaagtttcaggccctaaaaatactcaaaaa
atagaaacaggtattttgtatgtagataatgcgtctccaaacaacaaaaacttttaaatt
tattaaattttaataaatttNattatatttaaatatattttactaaagtttgacaaatat
aacaaataattttgacaaacatagcaaacataataaagtatacaatttaatttatacaaa
atattaatgttcgtgctgtatagcacgagttatgatctagttatgttttaaaacataagt
ttagatgacattttcaatgtttaccaataacattatgttttaaaacataaatttagatga
catttgatgttgtattggtgaataaaatatatgtattgg--aaaaaaaaaaaaaaatctc
cacaaaagtcattctctcttttttctaaaattcattgaagatatattt-ttaaaaaaaaa
gaaaaac--agagtgttatttacagatgaatgaattgggaaacatttaagtaatttttta
aatatgatacgtatgtaacctgttagttgttaatcttcttagttgttaataacgtcggca
taattgagatcccaaaatcacacaagttacatacacgaggtttta-tttttt-taaagaa
cttctaaatcgagataaatctatggtcgatagaggcaacgacaagaaaggccagtagata
tcacaccaaacacgtcttattggggttatgattcataggctctgattcatcgttcaacat
ataataatattctgttgacccaacaatgcagattcgtatattttcactgttctgggtctt
ttgtctctttctcatctctcacgtgttagtgcttacatctctgtgtagccgtttccggat
cccgacacaagcattctcttccattgtccccactttgcttagttggtctgatactt-tta
tcggtttt-aatatcaataagtaacacgattttcaccatttaacgagtacatgcaacacg
attgtacatgtcacatttatcttggcataaatctatctatga--tcgttaacacgattat
acattaaaaactttggatcaattattttttattttctcttttattgttgggagtagtgtt
ctaattgatttaataatttttattgagaataataatcgaatttaaaatgcagtgtgtatt
agacaattagtggacttatagaggctaatttaagtaaccaaatttgggctttaataagga
tccatactcttcggcttgaaagcccacattgtaaagttaaaacactatatcaggctctgt
tttcattatggctataaatacacgagtttttccagaaaccaaatcaggctctgttttcat
tatttctcgctgctgacttcacagacgacgatggctaatatctctgaaatttccggcgac
tctaatgacggcggagatccaaacaagaaaccaga---agaacaagttttgagaagaagt
agaagaatcgcgacaagaaacgagaatcaaaacaagaagcccaaggaggaagaagaaaaa
gataatcgctcggtatcttttccaattccaaacgagctcacggaagcttgcgtcgcactc
atccggaaatgtgattaccctagtctatcttccgtctcaagttactttttcaatctcatc
gcttcgtcagaactctacgaaacgcgttcgcgcctcggtctttccgaaacctttctttac
gccgccatccgattccctgacacaaatcccccaaactggtacattctccatcgaaacaag
gtttcttctttacgtttgagcaaactcgaatcacttccacctgtgccttatggatgttct
gtcgtcacaatcggtcaagagatgtatgtaatcggtggactcctcgatgtaagacgttta
cagttgatgactctcatcgactgcagaactcacaaatgtcgctcgcttccgaaaatgaaa
aggggtcgttaccatgcagccgccggagtattcgacggaaagatttacgtaatcggaggt
ttcaggatgagaaaaccggatgctgaatggattgaagtgtttgatctaaagaaacagatt
tgggaatctttgcctggtccgtaccctaaaactagtatggattcccagttttttgcacat
gcggtgatggaagacaagttatacattttgggctcacgttgcttgatttacgaaccaaaa
agaaacggtgaatgggacgcaaccgtcaatgcaaatccaatatggaatctgtggaaagtg
ccatgtactatgcaatgtatgatagatgatatgttgtatacgattgatcctcagtgtact
cttggacatccaatagtcgtttataatccaaaggacaaaacgtggagacctgtgaaaggt
gaatctttgaggacattgcctagttattttgtttctgatgggtctgaaatggcgaatttt
ggtggaaagttggtgattttgggcagtaatgggagctgctatgatactggtgattgcatt
ggagaaaaaggtatttggtgcgtaatgatcgagttggaaaaacgtgaaggaggtgagatt
tgggggaaggttgaatcactcgactgtgtgcttggagacataaactttctgtcggtttgg
ctttgtcaaactctgaccctttgatgatacaagggatggtttcttgcaggtacgtttatg
tgaatgagtatgaaccttttttgatattcaggcctcttctttagcctcaaggcttacata
cttgtcctttttcatgatcttgttgcagatgaaggatctttattactcaagagtcaagag
taactcggtccttgttaacctttgtgtacaataataatactcttacataattatcatagc
cttgagtagatttattaagctgtaacaagagtggggctatctgcagttatacaatacatt
ccttaccaaaacttgttgaaatgcatctttagttacagctatgttttggatattttgtgc
agtttcacactttcactaatatgctatgtgctctctatttgttcttttctgtaagtaata
atcacacacaatcaggtagtaacaaaaactcattctgtttctactatatgtgcaaatatg
aaatcatttagaattcagatgaagcaaaactaaccgagtttagttaacttgaagattcaa
agagaacagggtaagaaataccaagtagccgaatgtgggctttaaaaagcccatataatg
gtcatcgcgtaaaagacgtgttagagaagatataaagcctagttagggcagactaaatcc
caaagtccaccacaatcacccaaacctaaaacccgtaacctaattccgccgcaatccacc
gatgcatgtcatggggactccttgagatgaaacgaaaacgcagtttaagaggagctatga
acttgttttgcttcaggtatgattgacttcaaaaaataccttgaaactataaacctcagt
ttctttgaatttgatttttaaagtcaataataccttgaagcaaagctcgcgttcatcacc
gccattcgagtagtccgaaatttcagagatataagccatcgccgtgtgaagtcagcagcg
agaactaaaggaatccaaccctaatttgagctcttgtatattgaagtcagcagcgagcat
taggctcacgatttattctttaggagatggtaatggtacattctccatcgaaatccctac
tcttacttaacctttgtgcagaatgtgaatata-aacccttatgtagcttcttttagctg
cctttttatacgatattctaatcaaacccttgttgagatccatatctagtcatagctatg
ttttggattgttgtgcagtttcactaacgtagtctcaagttcagttggtaagtaatcaca
atcagatttaacaaaaacaaatttgcttctactgagaggcagtttcacttaggagaataa
gtggagtaacaaatgttaaaaataaaaatgatagaaaaaatcatatgaaaatttgaaagt
gaatttctgttttgatttttctggttcaatgtgaaaatacagtttagtgaggaaaaaaac
agctaaattgtagtattgtattaaaacgagttttaaggaagaaaatacaaatgaaattat
gggtatataaatacc---caaatacctttctcaaaaaccaaatcaggctctgtttccatt
atttctcgctgctgactttacacacgacgatggtcaatatctctgaaattcccgacgact
ctaatgacggctgcgatccaaacaagaaaccaga---agaacaagttttgagaagaagta
gaagaatcgcgacaagaaacgagaatcaaaacaagaagcccaaggaggaagaagaagaag
ataatcgctcggtatcttttccaattccaaacgagctcaccgaagcttgcgtcgcactca
tccggaaatgtgattaccctagtctatcttccgtctcaagttactttttcaatctcatcg
cttcgtcaggactctacgaaacgcgttcgcgcctcggtctttccgaaacctttctttacg
ccgccatcaaattccctgacacaaatcccgcaaactggtacattctccatcgaaacaagg
tttcttctttacgtctgacggaagtcggttcacttccacctgtgccgtggggatgttctg
tcgtcacagtcggtcaagagatgtatgtaattggtggactcctagacataagacgtttac
agttgatgactctcatcgattgcagaactcacaaatgtcgctcgcttccgagtatgaaaa
gaggtcgttacaaagcagccgccggagttgtcgacggaaagatttacgtaatcggaggtt
tcaggatgagaaaaccggatgctgaatggattgaagtgtttgatctaaagacacagattt
gggaatctttgcctggtccgtaccctagaactagtgcgggttcccagttttctgcacatg
cggtgatggaagacaagttatacatgttgggttctaaattttgtttggtttacgaaccaa
aaagaaacggtgaatgggacgcatccgtcggagcaaccccattaaaagatttgtgggaca
agacttgttgtgtggtagatgatatgttgtatacgactgatcctcggcgtactcttggac
atccaatagtcgtgtatcatccaaaggacaagacttggagacctgtgaaaggtgaatcct
tgtggagtttgcctagttatttcttttctaagtctg-aaatggcgaattttggtggaaag
ttggtgattttgggcagtaacaagagctatgttactggtgattgcattggagaaaaaggt
atttggtgcgtaatgatcgagttggaaaaacgtgaaggaggtgagatttgggggaaggtt
gaatcactcgactgtgtgcttggagacataaactttctgtcggttcggctttgtcaaact
ctgaccatttgatgatacatgagatggtttcttgcaggtatgtttatgtgattgagtatg
acctttttgctgttcatgccttttctttagcatcaaggcttacttgtctttttcatgatc
ttgttgcaggtgaaggatctttattactcaccttaacctttgtgcacaataataatagtc
ttttacataagccttgagtagatttcttaagaaagtgggctagatgcatttctacaatat
tctcaccaaaacttgttgaaatgcctctttagttacagctatacttatacaatttcacta
acatgctctcaagtctttttctgtaagcaataatcacacaatcagattataacaaaacct
aatctgcttctactatatgagcaaatatgaaatcttttagaatttagttgaaagcaaaac
aaaccgagttttaaaacttttaagttaacctgaagctagagatgttaacgatgggttaaa
acccactgggtacccaaaacccacataaaattttaagcccataaatctacttttttaaga
aaaaaaatacatgtttaaaatgggctaagtacccaaataaataaaacccatatgggttta
cctcattgggttatgggtacccacgggtttttttaaagtcatttttcaagtgaatcaaca
ttttcttgtcaaaaaagatttcacatttttccgccaaaaaagacattcaacattttcccg
ccaaaaacgacaatcaacattttcccgccaaaacgcaatttaacattttcccgccaaaac
gcaatttaacatttttccgccaaaaaagacattcaacattttcccgccaaaaacgacaat
caacattttcccgccaaaaagcaatttaacattttcctgccaaaaacgacattcagcatt
tttccgtcaaaacgacattcaacattttcccgccaaaacgacattcaacatttttccgcc
aaaacgcaattcaacattttccgccaaaacgcaattcaacatttttccaccaaaacgcaa
ttcaacattttcccgtcaaaaacgcaattcaacattttcccgccaaaaacgaaatcaaca
ttttcctgccaaaaatgatttcacattttccggtcaaaaacccaatttaacattttccca
ccaaaaatgatattcaacaacatttttccgccaaaaccgcgatttaacattttcccgcca
aaaacgacattcaacattttcccgccaaaaaagacattcaacattttcccgccaaaaacg
acaatcaacatttttccgccaaaacgcaatttaacattttcccgccaaaaacgacattca
gcatttccggccaagaaaaggatttgacatttttcctgccaaaaacgcaatttaacattt
ttccgccaaaaaacgcaatttaacattttcccatcaaaaacg-aattcaacttttttccc
atcaaatatatatgtaattcagaaaataaatacaatttaaaatatatttataagcaaaat
ata--gatacaatatacatataatagtatattagcagttaaacataaactctaagaaaat
gacagaaaccaagttggatacccacaagtagtctcggaacaatcaggtttttttgggctt
tacccactaaataaaaaacccataggtttttggtaggggttttttttgggttcaagtcgg
gctgggcttttttacccaccacaactgcctataacctataagctatcacttttaagaaat
actaagtagccgagtttgggctttaaaaaggaagtaaaagcccatataaaggtcatcgga
gcgtgagagccactctcgtacagagcgcgttagagaagatataaagcgacggagcagatt
ctttttcttccctctctcctgagaagaagaagtaaagaagtaagatcaattctcggccgt
agttagttatcctccgaatagatttccgattctctgtttcttctagattgaatttaaaaa
ccctacttttgaattttcacatgggagaacaatcaccttctcaaccatcgactcaatgcc
aaagtcatccacaatcacccaaacccgatactcataacctaatcccaccggaatccaccg
atgaatgtctcgattcagctggagtttcaggctcaatcgtctcatctaccacaatcgacg
ctcgacggatcactgaactaggcaatgtatcgtctccgccgtccaaaatccctctccgcc
ctcggaaaatccggaaactcacactcgacggagacgtctccggtgaagattataaggcgg
aggatatctcctcatctcaagtaaactctccgctcgcgacggatggaaaatctcccggta
aaggtaaattgtcgcacttacgagctataactgtgccgaggatccaagctcgtcctctga
catgtgaaggtgagctcgaaacagcgattcactatctccgtaacgcggatcctttgctcg
cggcgttaatcgacgttcatccaccgccgacgtttgagtcttttaagactccgttcttag
ctctgatacgaaacatcctctaccaacagcttgcaatgaaagctgggaattcaatctaca
cacgatttgtttctctctgcggcggcgaaaatttggttgtacctgagacggtcttatcat
taaatcctcagcagcttcgtcaaattggtgtctcgggacgtaaggcgagttatcttcatg
atttagctagaaagtatcaaaacggaatcttgtcggattcggcgattttgaacatggatg
agaagtctttgttcacgatgctaacaatggttaatggaattgggtcatggtctgttcata
tgttcatgataaattctcttcatcgaccagatgttttgccggttaatgatctcggtgtta
ggaaaggagtgcagttgctgtatggcttagatgacctgcctcggccatcgcagatggagc
agcattgtgctaagtggagaccgtacagatcagtgggttcgtggtacatgtggcggctca
ttgaagctaagagcacatcaacgagtgctgctgttgcagccggagtgtcattacctccat
tggaagatattcaacaagaacatcagcagcaacagcttatggaccctcttaatggtgtgt
tcagtatcgggtaagtaaagtttgtttcttttggaaacttttgaaagtttttctctgtac
ttggagtgtgcttagcttaagtagatagattattgaaaactgttacttgctgcaaataca
aactaatatgtttggtttggatcactaagattaaatatctgagctttggccaactatttg
tggaatgcgcttatggttgataaagtattttaggcctccaagattaggtgtaatgtttag
ttggtgacattcatgtatataggagactaataatgagcttacatttcatgtttgacaaaa
agtagttgcttgaaaccatctagtgag-tagtgagtgaggctatatttttcatcacctcg
attgactgacaccttcagggtgtctacatagtgtcgtaggagagtttttccagctatggt
cttgatttctctccatgattctttctacgctaattcttctgattatcgatctatgactct
ttaacagggcttggggacaatcgtagctgttcttccacgttggtcctggatggtctgatg
gcttacatgagttattttgttctggacttggggtttgtgcctagtaaaaaaaaaactgtg
ggagaaagaataataaaaggatgtgctagtctgggttccttgagacacaagctgaagtaa
cagtgaatatgatcttcttagttgagtgaaagagtctgtaatgttaagagtgagtagcta
atgacaaagtagtgtcttctttatttttgtcggagacctaactctcttgacagagcttcc
tcatcatctctaaaacagatccacacttctgtatcgcatcgttgctcagtctaactaaca
atgaaaatactactataaagactggcgacagcgagtcactgccgttaaatttactctgtt
tcatccgaagccattaaatatatactctgtttcaaaattaggtacgggaaaactgttgaa
gttgattttgctcattcgaatgtttgcctcatccttgtgggcctgtgttaatctcatttc
tagatttgatgccaatgtcgtcacgagagcacttttctggacaagtatgtatgtaggccc
aataacagcccaatcac-acattatttatata--aaaaaatgaaaaggtaaatactaaat
tcaataggcacgaatcgatctgtggacgggaggaaaaatatatcaaagagtttgtacccg
ccttcgccgcaaccgtcgttcctgtcgccggtaaattctgttcctcggttctcttctttg
ctagatctctttttctctgttttgacttttttcctccctcaaattttcaaaattcctgat
tcgagattcttcgttatgcaactttactgttgctaagctcgtaaaccctagctcggcaaa
cgtttgctacttgtttctggtttttcgagaaagagtgtggatatatcttgaatgttgaat
gaaacaattgaattctcgctttagacaatcatcaaacactgactgattgttgcttcagta
ctaattcccaggaacaagtgtggacagatcaatggatggagaagaatgtaatatatcact
gtttgattattctgctgagagtcatctaaaggcagtggaatctatcactgatttatgtgg
tgaagctaatgctgatattgatgagaatgatatcaacatattgtcatcatcagttacatt
cttgaggtgcgtaaagaattaattatgtattcatataagcttctttctattgtaacttat
gttgaagtggttatagaaagtgtttctcaatgtggcggtaagagtattctactagacgat
ttaacactcacaaatctaattcttgcctactg-aatttttgtatagggaat---ggaggc
attataatttcgaaccaaagagttttgcattctacaacgaggctgagaaaaaccatcaac
caaaggatataaacagtcaaactttgcctcaattttcttccgcacgagctcccaaggttt
tgtgtaattacgctaaaaaattatttctactttggttcttaactctccatttacttctta
aattgcttcaacgacaatgcattttttaatctctactcttattggtgcaggttaagatac
atgacgatgagtcatcatcatctggtgaaatcaggtaatagttaaaatatatatgagctg
tgatcatttaagctgttcaacgggttctgctggctagcaaaagtaatcttgaccatggga
gatgaacataggtttccccagttagatgaatgttaattcactgctaaagtgctaatttaa
tgttcaatccgaaccaggactaggttgctaattggttagacaggacattgacattccatg
tttgtgtatatgtgtctgctcttgtccctctttaattatcaaaaagagttgtgctagtca
tgatcgtttatctgatggattattattcacctctgcagcaaggactttgtgatgcatgtt
ggaggctctgtttgggcaatggagtggtgtcccagagttcatgggaatccagatgctcaa
gctaaatgtgaggtgattaggtcatat-ttttttgtttcattactccgtagaaatgggaa
tcttaggttttcattgttgtgaactttactgttgcagtttctagctgtggctactcatcc
gcctgactcatacagtcacaagattggtattcctcttataggtcgaggcatcattcagat
atggtgcattataaatgccacttgcaagaaagatagcggccaagtttcagataagggtaa
aaaattgacaggaaagtctcgaaaacaaccatctggtgaaactactgaaacaacagaacc
taagaagccgagaggcaggcccagaaagcatccagtagagacaacagagcctaagaaacc
aagaggtagacctagaaagaagagtactgccgagttacctgttgagcttgatgatgacgt
tctgtacgttgaagctctgtctgttcggtatccagaaaattcagttgttcccgcaactcc
tcttcggatactacgagaaactccagtaacagaaactaaggtcaacaatgaaggttcagg
acaagtgttgtcttcggacaatgcaaatatcaagcttccagtacggagaaagagacaaaa
aaccaaaagtactgaagaaagttgcacacccatgatattagaatatagtgaagctgttgg
aaatgtaccgagcaaaccgtcctctggtatttctgaagacatagtagctcttccaagggt
tgtcttatgcctggcccacaatggaaaagttgtctgggatatgaaatggcgtccctcata
tgcgggtgattctcttaataagcatagtatgggatatttagctgtcttgctggggaatgg
atctctggaagtgtaagctagttacttcttctcttctttttatcctaatgcattctgtgc
cctgcacgatttttcccttctgctttgatttctatcaccgtatgccatctgcaatgatgt
agcacctttctagactgcatatactctgcaa---aatgaacgaccttatgcaggtgggat
gttccaatgcctaaggcaacatcagctctatatttatcatcaaagaaagctgcgactgat
ccccgttttgtgaaactggctcccgttttcaaatgttcaaacttgaagtgtggcgacaca
aagaggtcagtaaatttcttcaatatttccagtttttgcttgtttggtggaatgaaaaac
aaagcagtccttctatgtttttaagagttgaatatataattgattttcagtttccttatg
ctttatctattggctttctcttgatatggtgctcctctatttttatacagtattcctttg
acagttgaatggtcgactttagggaaccctgatttcttactggctggttgccacgatggc
acggtaattagtaaattatttcactttcttcactgactctatcatatttttgtctctgtt
ttcttgcatatgtgtaaatgtattcaggaacaagaattgcagtgcttaattgcgttgacc
cctttatttttgttatcttgcatcaggttgctctctggaagttttctacaaccaaatctt
cagaaggtaagacctgatatgtttgtcctgatgccagatagtttcttttcacacggtggc
cagagaaagtgatttcatctgttgatttcatatttacctttcacg-tttttttgtgcaga
tacaagacctttacttttcttcagcgcagatacagctcctattagggcagttgcatgggc
tcctggtgaaaggtagtgacgtaaaatcacacccataaaatcaaactgtgaagaggattc
gcttattaatcaaaagtaatttctgaaagttttccagtgatcaggaaagtgcaaacatag
tagcaactgctggacatgctggtctgaagttttgggacttacggtacacttcattaacct
tatcagctattacataattttctttaaactttgatgctcatgcaattaattaacaagact
gcactgtttattcttttatttggctctccatagcttcttgcttacttcctatgttttttc
tgcagtgatccgttccgtcctctgtgggatttgcacccagtaccaaggtttatttacagc
cttgattggttacaagatccaaggtatcaatcactgttctatcctcagttgattatacag
tctttagatcaatggtttgaagtcctgcttaaacatgtggtttcaaatatctgtagctgc
gttctattgtcctttgatgatggaacattaagaatcctaagcttggtgaaggttgcgtat
gatgttcctgctactggaaggccttatcctaatacaaaacagcaagggttaagcgtttat
aactgttcaacttttcccatctggagtattcaagtatcaaggctaacaggtaaatgttct
ttatgggcttgtctttgtgttcaaattcgtaatcatcggttcatcataataaat-aagtc
aaaatataacttctcaggcatagcagcgtattgcactgcagatgggtccattttccattt
cgaggtttgcataaactgcacaattacttcacctcttatgttctttgtcaatttctttga
gatttcattttgtcttgttgggattccttacagcttacgaccaaagcagtggaaaaagac
acgagaaatcggactccacactatctctgtggacagttgacaatgaaagattccaccttc
atagtgcatagtccagttccagacatcccgatcgtattgaagaaaccagttggtgagacc
ggtgaaaaacagagatgccttcgaagtctcttgaacgaatctcctagccgatatgcatct
aacgtttcagatgttcagcctctaggtcagttgaaaccagtctaaattagactgtctaat
agatcaatctccggaatcacttagtccttaccttgaactggtttacttgatc-ttttcag
cttttgcacacgttgaggatccaggtttagagtctgaatccgaaggaacaaataacaaag
cagcaaaatcaaaggctaaaaaaggaaagaacaacgcaagagcagaggaggacgagaaca
gcagagcactggtctgtgtcaaagaagatggcggagaagaagaaggaagaagaaaagcag
ctagcaacaatagcaatggaatgaaagcagaagggttcccgcctaaaatggtggcgatgc
atcgtgtgcggtggaacatgaataaaggaagtgagagatggttatgttatggtggagccg
ccgggattgttcggtgtcaagagattgctccaacctcagattggaaacctcggagataac
aattaagtcccttgtaacaatacacttatataacatcttcaagtgtttattccaaaaag-
aaaattaacgtaggattttgtattaaaagaagattatttgcaagaaactgattcaattga
agaactttttgattctgcggtcaaaaaagggaacaaaccctgaaaatatgttatagaact
gatcaagaccggaacggaacttcaagcgagaagcaaacagattccggatgatcttacaaa
atggcacttttaactttgtgccaaataaccctaaatcttacaatggtacaacatttgcta
ttaccttgtaaaaacaaaaccagaaactcccgaatactaatcttggataagtataacaat
aatccaacttttgtttggtggatgagtatgactctttgttttggtgtttatgtaagaaag
ccgaaacaatgcgaaaatgccccggacaaaaagaaagggatcatgaagtaccttcagtgt
tttaactggtaagatgaagaatatatgagttatccgacctgcatccgacattgacggcca
tggaggttcttgagccttgtgagttctttccgtctctttctagcttccgctgcagccaac
gatccatgctttttctccggtagagaaatcaaaacatgatgaccaggcggcatcagtgta
actccattagttgtctcagaaacatcttcatgctttaaactataagcttgctgcgttaca
ggaaatccatctcctccttctgagaggacttcagtagcagattcgttgagatcatataaa
ggtctggtttcgggtgaaccagagtcctcttctttgattctagttggtagatgggaccgc
ggagtttctgtgacatccatcggtcttgcagaagaatcatcgatatggtgcccgtttgaa
aaagtacctctttgtgtatcttgaagcccgaaaggaacaccattgctgtgatcaggagga
gggagaaaccaagggcaaggtacaacgtaaaagtgagttttttgcccattatcatctgca
gcattttcatgctcctgcgtggtaatagttttagcagaagctcctcccgaagtagggaat
tcaagtggcgatatcattggatttgatgattgagtaacatgaggccagcagaaaagctga
tatggattctggttgtagaagtaaaacggagtagatgatgtagacatctcaacttgtgat
ggcttgggtgattcttcaggctcttttgtatcgggttttactgacttcaatacctattaa
aacagacggtaaatcagatatagcagtgtgagcaatagtgctcctgatactgatatggtc
tttgatagattgtgtaacctgttcctttaaatgcttgttaatcgtctccaaagactgaaa
ctctttcaaagcccaatccttttcctaccacagcagaaatgtcattagctataacaacgg
tctctaaggttcactcgatggaaacgtaaatcgaatagtttactcaccctcctcaaattc
tcattctcatatgtcagatcagctgcttttttactcaactcctcacacattgcctggata
tatacggtataattaatacttaacaacactagtctactattcagctaattttcccaatat
ggaccttgttgatagaaacaaggcatcagtaaacaatacctgtcttcgccgaattgtctg
cctcgcagattctctattagctaatatccttctgattctacgttcttctctttcagccta
gagattagtattagcaaaagtaagttcaag-tgtcacaaaaaaagaaatatggtagacaa
aacttttggccttgtaataatcatatacctcacttaaattctgtcttgatcggccacaac
catttgatctactacaccttattagagtcgaagcaagaattggtttaggtgtttcaccat
tgatttcagatttaaccggagctttagttagttctttagttattggttcaacttcttctt
cttcctcttcttctttcactaatcgttcctgttttagaaacatcttttattatcatcaga
ttgttttaccagtagctt-actaattgtaacatgttattcacctaatcagtgcaatcact
atttctatctattcaaaatcgattatttggatctaaaacataaaagtttcacaattctaa
aaacagaatcaatgaaagtgaggttctttgaaaaaacagactaataaaaaaaatagggaa
agcgaagagacagaacctcagctagatccggagtaggtaacgtatcagagtcaggtggtt
tcaaaagcgagtcagaaggaggagactcagtcttgactcgcttcctcacccgtttccctt
tacttccccaactcgctgcagattcgaaaacctgctctcgcattatcgcaagctgcgcta
aatccgccaatgcttctgccgcctccatctccgtcatgttcgccgccgcagtattctcct
ccccagaagaagaagaagacgacgagcaacaactcgatgatataggctccaactccatcg
acaaaccaaaaaaaattcaaaacccaaaagattttcccaacaaagaaaaaaaaaacgtaa
ccagaagagaaaaaaaaaaaggttat--agagagagagagagaaaaactgtaacttctct
cgagaaagagagagagtgggaaaaaaattgccaaagaggagcccacagagggtgagagag
cgacacgtgtaatgccagctcatcgtctacaattggttgcttaagtatagcccatgtatc
tgtgaccgccacgtctcgctttttgttaccaagtcagcatactcggcacgtgcggagttg
attcgtgcgtgcgaagccgagaattgggaccgccgcgacctcagaactgggaagaggcgc
agagtttaagatttgcaaggtcggttttgagagttgctcagattgcgacacgtgtggtgg
ttttattggatatttacgtggcgacgtctgagccatgagattcagtggtgaataattacg
gctgaggtttttgggtgcatccaccaacacacaatcattttggttctagacctctttgtt
ggacatataaatgggccaggtaattggccggttaataacaactggcccgtcgcaatcata
gttgtgatagtgatttacggttttattagttggagagctcatgcatgatagataattgtc
acagtttatggccgcctagtctctagagcaagttttagaacattgccacattggtataga
tgttaacggatatagaaatgggcctagtaatgtatgataatggccacatccttgtgaaac
taaacgttgtcgcacatatatttcttgagaattatgcggtatgataagaggaataatcaa
gctaatgcattttgtttaagagattgggttaccgtttacatatatatgcattgaagatta
aataaatataatcagttacacataagtcgatttgggacctcttttggtatta---aacac
accacaacttaaaagaattttgtgcattcctccttttagaagtggattccccattccctg
aagaaagat-aacaaatcatatattaaggagggattatggaaattgattattaaaacaaa
attggtgcttacagttgataaaatcataaaaatttaatgtttaacctaggcaaattacta
ttaaatagatacagaaatcatggtatcatcaaatagatttataacgccatgggtttctgt
ggtgttttgtatgaattatcatgttactatatatcgaatttagattcagtttttgtgttg
tggtgttgtatcgtaggaactaaaaattaaagttacggga---tagtaaaagtgattttt
gtaccaaaaagattaaaaatattcaaaagaatcgtagacatacttggctttatcaccgaa
ccatccgtaaacggatttgaaggtggatgatacggtgtcgacggcttgtgggccgccgtg
ttcattgaatgcatcggtgacactcgtcatggcggagtctaccctctgcccaaccgttgg
ttcttcctcggccaagatatccaccgagtttatcgagacaagtagcattaccgacaacag
cacggccaccgatattttcgccatcctatctccggcaaacttttttgcttcttcttcttt
tattggtttataaaaacaagaatgatttaataactagaggtagctcgtaaatttgtctta
agcttgtaagaaacaaaagtctatttgtttacgtacgtg-tttttcgtgtttcgtttggt
ttaatttgaagttccttatttatatgtgaaggagatttaaaatttggttttatttactgg
tggaacgatccaacgttggtagtggttacgccgaaaatagtacgacgtgagatggcttta
gtttcatgccagttccaaattaagcaacagttttatggttttcgatttcatttttttttt
gggtccatatagtgaattggtgatattcgtttcttttaaactttattataaatgctttat
ctctaagaaatttaaaacgttataaatgtatgcaattacatgtgatgtttaagctttagt
ttattttataaacaaaagtgattgttaaaatatttatcaaagctctagatcgagatgcta
accagctgatgattggttggaggattttgcaggggaatattcaagtctttgcatttggga
tttcaatcatggtacaatgtatacgtttttaatggtaaaaatactctcattttcaacaag
ttttggaaattgagattacgaaatggaaatcagttgttttactaggtggaatagatgtga
accaactatactgtataatgataaatccccgtccatagacaaatt-aaaaaaataagaat
ttgacaaaaatagattagaattataaataaacaaaaccaaaatagctagatgatttgttg
tgaaataagattaaacagagcaaataagaaacacaatgaaaagggaatgatacactcatc
agtataagaaagaagaaaacatatccctttgaatcctt-agacatatagcaatcttcaca
tcatgtaacaacttcactggattctcatattcttcattaacctgtcaaaaaacaatagat
taattaatataacttgacactaagataccacttttgttgatcaccgaccagtgaaaaatc
agaatcacttttgcattaatatataccgttatatttaatcgtattcgaataatatagaat
tagctagatatatacatatataacattatatcattcatataagattcaaaagttgaggac
aatgtgcatgtgatggtgcacaaacaggattagatttcatgtgactcctttccttttaat
gagaatgccggaaatagaagggatggtgcgtgtggttgcatgtttcttattattatacct
atattattattattatatagtccaacgttcatcactagttttaatatactactaccaaaa
gaactcatttatataatcagattttgaaattatttgaactaaacatatgtttctactaaa
tcactatagaaatcacaaaaacgaccacaaactctaaaagatttggtaaggacaaaaaga
tttcacctcaaatcaaaatcatcgatgcctctagatttacttccaacatcgacggttttg
tatttaggcaaaggtactaagtcttgttcgatgttcatgagatcttcaacgaggatgtcg
tagtgacgtttaacttcctctgcagatttacttccaactgctttagccacgttttgccaa
cggtcgggagtgtctttatcgtaaacggctaaagccctctcgaacatcttgttttgctta
gacgtccaagaagagctcgagctcatagaactagaggccattttatttaaattcttttgg
gaatatatgagatatatatagggaaacaagaaaagagaaagaaaagggatcgatactaag
ttacgaatacaaacgaatgccaaaataggctccttatatggaggaaaagagagttgagag
attccgcaagttgtagtgtttatccaata-attttttagtttgtataccaaaataaagaa
ttatagttctttttatgggtctacattttttaaggtccataagggttttcagagcatagt
gtcgtattgtatgaagaatgtcgagaagtcaaccgttaattaacgctcgtatgtgttctt
atgaagtttaaaattagtaacctctttaaattatagggtttaagcgtttaatggttattt
gttgag-cctatgacttgcagggtacgtagtagaatcatctttggttttaacataataac
gtaaaggaatcattaaaaactcaaaagaaaagttaaagacattggtattcatagaaaaaa
agagtggacaaacaagatcccgtcttttatactccaatgaatcagattcaccttagctat
aatgtaagtacgtacaaagttgtgctaagacgatgaattatgatagtttattcacatacg
aaatagtttttgttaaactggtaaaatggttttatataatcatcgtttgatatgaaaaga
aaaagaaaattccttaatatcgaattaatggattcgatatgtcatctcctgtactaaact
tcatagagatttttcataacttttatttgttattaacttattatcgattaatatacaata
ataataataatttgaaggagatgggatcgatactcttgggcactttgttttaattctaat
aacttatcccgtgtgatggagaaaagtaaatttggacgacaaccattttgataagagcca
cttaaatttagctgaaaaaagaataataccataagagatattatcgtcttcttttgggat
aaaattccaatatccctatctctgcattgattctcattcatagttgtacatttttatcca
atcctttcttgttttatgaaaatgaattcattttaataattataagttataacaaattat
atgttttttttgtcaaaaatatagtaaagtgtatgtttcattatttctttttcttaacag
aaattatatatgtataattgattctgataattatacaagaatttggagattcagtgtggt
ctcatagcataataatgtctttttgcaccattcctctatggtgcagcaaaaacaccacat
aacgtttattgtgaaaagttttaagacacgtcgtactacaatctcttccaatataagtta
gaagattacacgactcatctaaattatgtggtttttactccatattgactagagtgagag
tgatgaccacaccattcaccatatcctactctctataggtttttgttagctatgagagaa
atagtttcggtcactatggcaaatttaatcccgacatgaatgaattatgatgttttggtg
aaggacatttttgagaacaactaattgagtcttcatagataatacatgatccgagtttgg
atattggatgcacgagtttttgatgtagtcacctttgttatcactcattcttactcaagt
actaggtaatttgtttttagtttttagtattagttactagttagaccattttattttgtg
tggattgtatattactatatttgtatgtatcatttttgtgcttactatatcaaagaattg
ccatgattacc-gcaactatacgaaacctttatctacttctgacttagaaacactagtta
caatttggaaagaacgcaaacttatttagaaaaatgcactcacgccgcctaactttgaca
tacagtaaaacctctataaattaataatatttggaccaataaaatttattaatttagaga
ggtattaatttatcgataaataaataaaattgtacaaattttgtaaattcttacaaaaat
tcgatataaaatatag-tttttttccctataatcaatagtatttctaaaaccaattacaa
gtagaaagcaattattaagtttgaaaaacaatacaa-ttttttcgatattgtaaaatatt
agaattgaacactacaaagaattaacaaaaattgaagaaaaacattactagactcatatt
ttacatatgatatttataatatatattgataaatttatataattattaatttatactatt
gat-ggaccatataattatataagattttcaaaaatattattatcttattaatttatcga
tttttatcaatttttacattggtcccaacttgctcagaatctgtgctcattcttatgcat
tctaaagaacttgctcagactctctgctcattacagcaaaacttctataaattaatactt
gaaaaattt-attaatttttcaagtattaatttatagaagttttgctgtatatg-tttgg
cttatgatgtgtaatttgtttgaaattggagggaaatgat-gggactctgagcacagggt
caaaagagaaactttagaatgcataagaatgatttaagtattatttctaaacttgagggt
tctttttgaaaattacaaataaacggcaagccaaccctaattcgagtcccatttctgtga
tcttgacctcttcctttctcactcaatttctgagctaaagttagggttttgccgagattt
atcgtccttctgttaaactcttcggagaaagatgaaatctttcctcctctctagacaagc
gatccaccgtatttcactattatcttcaaaaaccccaactttctgcagaaacttctccgc
cattacatccaccatttctcactctgatcgtcatctaagaagctacgacgaacaaacccc
attccaaaatgtcgaaatccctagacccatttcatcattcaatcgatatttccactttac
tcgcgagtcccgactcagtgaatccagtgccgccattgacgactcaaatgaccaagagga
agatgacgaagatggaacaacaaacgagttcctctcacgattcgtttggataatgcgtgg
gaaagtctcagaagcttacccagattgtgacaagaagatgattgatggtatgcttctgct
tattgttgagaaagtcgtggaagaaatcgaaagaggtggattcaataaagttggatcagc
tccaccttcaccgtcatcggagtttagcgatgatctatgggctactatctgggaagttag
taatacagtgttgaaagatatggagaaagagaggaagaaggagaagatgaagcaatacgt
tcaatctcctgaagtgatggagatgtgtaggtttgctggagagattggtattcgtggtga
tttgcttagagaacttagatttaaatgggcaagagagaaaatggacgacgctgagtttta
tgagagtttggaacagcaacgtgatttggataattcgattagggaatctgaaactgtgga
tggagaagtagaagaagaagggtttgttccttctgatgaagttgaatctaggagtatctc
ccttcctaaacgaaaggggaagttgaagtacaagatctacgggcttgagttgtcggatcc
gaaatgggttgaaatggctgataaaattcatgaagctgaggaagaggctgattggagaga
gcctaaacctgtaactggaaagtgcaaattggttatggagaagcttgagtctttgcagga
gggagatgatccttcagggttgcttgctgaatgggctgagttattggagcctaaccgtgt
ggattggattgctttaattaatcagttgcgagaaggaaacactcatgcatacttaaaggt
tagactttagtttcaatcattaaaatgacttccgctagattgttcttctgaaattcataa
tcaaatcaaactttgatgcatatttg-tttgttgtattggcctacttctatagtgttggt
tcttgactgatttccccaattgttcgatttaagcttttttgctaattggattgctatgga
ggtcatttgatggggtggaagttctgtggtttgatttcgttacttcttttaatgggattc
ttgttgttgttttatttgttactctaggtagtttgttcaatcaagatggtggtacttgta
tgcatatgtctaacatgggtttggaagagatgatttttaatcaattggtactggttttga
tgtttcaacaggtggcagagggtgtcctggatgaaaaatcgttcaacgctagcatctcgg
actactcaaaactcatccatatccatgctaaagagaatcacattgaagatgttgagagga
ttctaaagaaaatgtctcaaaatgggatctttccagacattttaaccgccactgcgttgg
ttcatatgtacagtaaatcaggcaactttgagcgagcaacagaggcatttgaaaacttga
agagctatgggttacggccagacgagaagatctacgaagccatgatcctgggctatgtaa
acgctggcaagcctaaactaggtgagaggttgatgaaagagatgcaagcaaaggagttga
aagcctcagaagaagtttacatggctctgcttcgagcttatgcacaaatgggagatgcca
atggagctgcggggatttcttcttcaatgcagtatgcatcagacggtccactgagctttg
aagcatatagtttatttgtggaagcatatgggaaagcaggtcaggtggataaagcgaaaa
gtaactttgatgaaatgagaaagcttggccacaaacccgatgacaagtgcattgcaaatt
tggtccgagcttataagggagagaactcattagataaggcactgagacttttgttgcagc
tggagaaagatgggattgaaattggtgtgatcacttacaccgttcttgttgattggatgg
ctaatcttgggcttatcgaggaagctgagcagcttctggttaagatctctcagttaggag
aagctccaccatttgaactccaggtgagcttgtgctgtatgtattcgggtgtgaggaatg
agaagaagactcttcaagctcttggggttttggaagctaagagagatcaaatgggaccta
acgagtttgacaaagttataagtgcgttgaaaaggggtgggtttgaaaaagatgcgagaa
gaatgtacaagtatatggaagctcgaaagtttttaccttcacagagattgcagatggata
tggttgcaccacctcgagcttttgggtctggatctggtagagtgagacgatttaactcgt
aagtggaaaaatcttttgaaacttattcaccatcgtgtgttcaatgttctgagccaactc
acattacgagtttccattgattaaactgtagttgtgttctgtaataatcttgttccttgg
aattttggaatctatttactgcttctttttagctatgagatttttcttataatccatttc
caagaagaactcttttctgaaatcaactttctatttggtttctcaacattttccttcgtt
tcttccatctgaatgtatttttcatggaaacgatcagtttcatttcgtgtccgaaaagtt
attatgtttcctctttcatagagaaacatataaataccataggttctctcttttgaacat
tctcctctcggatcattacaattttgccaattattgacaaaatcgcctaaaccgatcaca
gtgtaggccgggacaagattgatttttattaggaaaattaaacggatacttgaatttaat
ttcttttgttaactaactttgtttctttgtgatctcaatttccttttgacgtatacctca
actttgtaaaaagcgaacatacaatttctt---ttatcaagtagatataacttcaagaaa
ttcgaagagataatgtacatgtgtgaattgtgatgtgtctgccacgcatcgtacacgtgt
cgctgtcagcaatgaaaaagtcagaacaatccattaacgagctaagacaaaaacaaaaag
tgttgaatccagttgtttatgcaagttaagccgactaatttagtattgttatgcagctaa
atctgttttggatcgaagtgtccatcttaaacaattttccaaggttatctcctcgttacg
tttgatatcgatcgttccacctcaaagacgaaacttcggcatcatcttttgtcatgtttt
agtttgtatccttgtataactgtattgctttcaagaaatttcatatttcgttgtctatct
aaaactttggaatcaggaccaaacgaaataaaatgggatccaaaactacagatgaattta
ctgtactaaaaataataatcgtagtcgtcgtaggagacaagataaggttggaaagttaat
atcttctctgtctatagattttaataatttaatcaattccactacttaaatcagtgggct
attaccggagttttccaaagccaaatcatgggatttagttttctcaagttatacgaactt
ggaccgaatagccaagtaaatatataatattaataaactaaacacaaatttaatatcttt
gggggataagaattatctagatgacttgcatactttgcatggagcactatatatagaaga
atgttaacacatgatcctaccgacattaatg--tttactaatcagaaaatcaaaaggaca
attggaaaagattaatagcaaatgggttctttaatgtcaggatgggactctcgagtaagg
gatcccaaatcaggtaactaatatcatcatgtatattatattttggattaatattcatgc
atgtatgagattatattgtatgtttgattatacaatagaaactaaaagatgatttttaac
ataaattcagtgagaaggtgcaagtcgctcacaagagaagaaatcgacactttttggaaa
acgaagaagaagaatgaagaagaagaacatgttcaagccttttccaagttggtaactcag
gttaaaaccaaactttaaatttatttatttcttatttcccaaggaaagagacaatatttc
tactatcagtgatcttagtgaaaatcagagttcgactttaaaatttaccaaaaattatta
aaatgatctaaaaaaggctttgaaattgtttgcaggaaggtgcacaaagccaagcgaaag
agaagaagagtgtagatgatctttttgagaaccaaagcaagagtagtggatggtaatttt
tttttt-gtgcaaaaaccaatctcgtaactaagttctttaagagatatttgaaatgataa
actgatgtggttggtcaggtggagaaaaacctactgggcgttcttgaatgagccgaggga
ggaagagggtcgaccgaacaactacgtgtcgcaattcaaagttgctcacatcgccaaaat
tgcgggctcgtaatgacgctataatcaccggctaatcacatatatatctcgtgtgaaatg
cgattagtcgtctgccgttgtggtttaatcaccggctaatcacatatatagtatgttggc
cgtgttagtatgtgaatgtgtgagtagagcatgtaacaaagggtgtacgattttaatgta
agaatgtgttttactttatatgtgtcatgtatgta-tttttttggttgtgtgagggtgta
atttacttttcaatggatcttcttaagtcttttccttgatgaaatagcgtgtgcttatga
attacgggagtcttgtgcatgat-aaaaaaacaaagatcaataataggtgatcatgaaga
cttttctgtttgttgtttccaaataacatttttacgccattcataacatttgtctaatct
ttatttatttttcattttaggaaagattgtctaaaattttgttcatatgtaatcttacgt
atacattgataatacatttcatccaatttttacaatatatgtactcacttacaaatttca
ta---tagtttacaaatttttataagacacgaagaacaaatatatgtaaactaaatcaca
atagtagtggagcatatatagtagagcaaatttgttggatatgttaaaaggctattatat
gtatttaggtagattgttagtaacttattttgaattcttttttagaaattgtggtagttt
tcttaattttccctactaattatgtgatttttaatatataaaaataaaaaagttttgttt
tgcagtttctggatttatttgtgatatcc--tataatgatataattatgcaatgtcacca
aaaccaaaaccaaactctaaaagtgaatcatcaatgtgaatgc-aatagctgtcacactc
tgtgtctgtgggtcacaaaagggtactttggtaattatataactcggggccgttcggttc
ccaccgaac-gaaaatataaaaccgatcaatctgagacggttgattactctcacttcaga
cttctcttcaacgaaactagccagagagatgacgagcaagattctagttatcggagctac
aggtctcatcggaaaagtcctcgtagaggaaagcgccaagtctggccacgccactttcgc
tctggttagagaagcctctctctccgatcccgttaaggcccaactcgttgagagattcaa
agatctcggcgttaccatactctacgtacgtagtaatcctcttctcatgcttgtgcatgt
cttattctaaccttaccttctcaaacactgtatccaatctttaagatcttaattaagttc
cgtttcatcttttaagcatttatggaaacttattcaattactagtagtagttaagttggc
ttgatttttgattatatgtgattttagatgaattttcaaaaaaatgttaggaaaagatat
tttaaattgttggaattatttacaaaaagtagttactaacttttaaagtttttttttacc
aaatcatcacgtgaataatggtagattttactaattaatgacgacagggaagtttaagtg
ataaagagagcttagtgaaggcgattaaacaagtcgatgtcgtgatatcagctgttggtc
ggtttcaaactgaaattcttaatcaaaccaatatcatcgatgccatcaaagaatctggaa
atgttaaggtccgttttcaggcacatcctttctaacaggctctacaagaagatctcacta
atattttctgatctgtctgtaactaatctttttcacatagagattcttaccgtcggaatt
tggtaatgacgtggatcgtacggtagccattgagccaacgctatcagagttcatcactaa
agctcagataaggcgtgccattgaagctgcaaagataccttatacgtatgtcgtctcagg
ttgctttgcaggtctttttgttccttgtttgggtcaatgccacttgcgactcagatctcc
tcctagagacaaagtttcaatctatgatactggcaatggcaaaggttgtgatgtccctta
ccatcatcagatacttgtgcaaaatttgcagttgtggttaaagtctgtgattctttcctt
tttgttgtagccattgtcaacactgaagaagacatcgttgcatatacattgaaagctgtt
gatgatccgagaacacttaacaagattctctacattcacccgcccaattacattgtatcg
cagaacgatatggttggtttgtgggaggaaaagatcggtaagactctcgaaaagacttat
gtttcagaggaagaactcctcaaaaccatccaaggtgatcatttaaaaccataaaaacag
tttttgatatccaatattcatcagtccaaagtactaaagtcttgtttttatgtttggtct
ttacatgcatttgcagagagtaagcctccaatggattttttggtgggtctgatccataca
atccttgtgaagagtgactttacctccttcactatagatccttcttttggagttgaggct
tccgagctttaccctgaagtcaagtacactagtgttgatgagtttcttaaccggtttatc
tgaaaaaaacttcgtccattattttgtgtgtgtagctactgttaattcgagtttcgatat
ggacgcaaatcttatttcaagctagtctccttatttgatagatacaaatacataacataa
aaggtccaagtacattatttgactgatataagaaagagaccttgaacagcattacaacac
caacaatctcataacggtgcatagtttcaagggttgaccttgggagcccatccagagatc
acacacttttcctcggtcttagttttctcaaaagagtcgagcgagaacagagtcttcatg
tagttatggacatggggaaagctctcagggacagaccagcttttgaaatggccaagagca
acttgaaggtggtaaagctttggtgctaagctaagatccaccgcggaaactctttccccg
gcgataaaaggaccatcgtgactcttgagatggttctccaaagcttctagctcaacaaga
aaggcatgctaagattcatcattggatctttgctcttcaagaaagtcccgaaagtaccga
aaatgttggagccaacagaggcaaattcagcaggagtcttgagaggtggatcaggatact
tctcctcgaggataccaacggtggcgtcggaatcagtcacccacttgtcgtcgatcttaa
gcactggtactttcccttgaggactaatgtcccagaacatctcgtgtgatggagaagagc
aaatttggacgacaagcattttgataagagccacttcaaatttgctgaaaaaagaataat
accatattacccatcaaatccaatccaatggacagacaaaggacgaatactcttgacact
caaatcaaagttacagcaacaaagtagtagcaacaaaatagtaactcattacatgagtag
tacatataattgacaaaaaataaaaatgtagctacagcaccaaagctctgaccactgccc
cgtttaataccaaaagtgaaagcctaactttcccatttattcttttcttttcattttcaa
ctttcaactacacaat--gtatgaaaacgacaaggaggatgaaatcgacacggcgttctc
ttgaccattaacaaaatgtaggccagtctaaaaaaacagagcatttgatgtccaaaatga
ttttacaatcttcacagctcataagatttgtatatttatcaaatgcttgcttccagtaat
agtaacaagattttttttttaaattataaattttgattcttcttcctatcaaaaaacttt
tacccataatatattgagaaatggattattctatattctagatccatatgcagatatcta
tattattaaaaagaaagtttaaactttaacgaaagaagaggtaccaattgaggagaattt
tttttttataagttacatattatgaagacaaacaatttatacatatcttattcttaaaaa
taataaattttatgtttacatgttatttttgagacgaagcaaccaatcaacaatgaattt
gttgtaaatcaacttcagataaatcactagcaagcgcaatttgttgtaaatcaacttcag
ataaatgcgggtaccatgcggacctcttttttgaaacattttagagaacaaaatctctca
aaatacttcaaaatggatgggaattgacaacgtgaatgacaaccactacatattggtcga
gtcatacgattattaagaaacacaactggggatgactcatcttcacctctcgttttcatc
catgtgaagtctccgagggtacatttgatatgaaaagtaatagcac-aatgatcacatgt
ataaaaccatttctttggatttaattcttcttcgcatacctcgcaccagtacggctcact
cgttttttctccgtagc
>Amel-1
catttttacttagatctgatgttatctgatgatttagctgttgaatctgaagatttggat
ttgaaattggtcaaattgggattttcttggctatgaattcgaggtttttagctgaggaag
ctcagttttattctaaaattggatcgagattccttgcggagaaagtgacctttagggttc
ttcttactaatttgagaaccgaattagctttactttcacttggttactatatttagatct
ctcctttagcttttgattgattgtgacattgtgatgtttttggtattgttctatgagcaa
cagggacacaagcctctacctggtgacatggctggatcatcttctcgagcaactccttac
tcttcccataaccaaagtcctctttcttccacttttgatagccccatcttatcttaccaa
gtcagtccttcctcttcttcattcccgagtccttctcgagttggtgatccacacaatatc
tccacaatcttccctttcctcaggaatggtggtattccttcatcgcttcctccacttaga
atctcaaacagtgctcctgtcactccaccagtgtcatccccaacttctagaaactccaaa
ccattgcctacttgggaatcttttaccaaacaatccatgtccatggctgctaaacagtca
atgacttctttgaactacccgttttatgcggtgtctgcacctgccagtcctactcatcat
cgccagttccatgctccggctactatacctgaatgtgatgagtctgactcttccactgtt
gattctggtcattggataagctttcaaaagtttgcacaacaacagccattctctgcctct
atggtgccaacctcgcctaccttcaatctcgtgaaacctgcaccacagcaattgtctcca
aacacagcagcaatccaagagattggtcaaagctccgagtttaagtttgagaacagccaa
gttaagccatgggaaggggagaggatccatgatgtggctatggaggatctagagctcacg
cttggaaatggtaaagctcatagttgagatgaagtatacatgaacctgttatgtcatgtc
ggaaggaaggattggagaatgagaattagtgtgttgttcattcagttcatggttttggtt
cttgttctagaatcgatattcattgtaccagtgagtttgtttcacaacgcattatttgta
gatagaatgtttaagatgtatgtttctattatcattccttttaggtcttgaaaacattac
aaatatattacatgattaagtggcttgaaatgtaaattatatatcggatgatgaaacaga
gaaaaacaagtgaggctaaaacaaagacttgggatgtaataacaagatcagagaggttaa
gaaagaaaaaaaagacttgcgattttagccataagatacacaaaaattcataatacaaag
aggaaagtagaaggcatgaagcagtaaacattggaaaagggagaaatatattagaatcac
aaatgtcaagaaactcggaaagttttttttagcctatctgcttttcaggtgaatcattca
gaaccatcggggaagctatcaagcgcgtcttgcttaccgttaacgtagaactcaacgacg
gcttgcattctattgagcttatctggatggtaattcacatgaacaatcactggtttcact
ttcttcttcagttcatgattctttcttacagtcttgaaaaggaccttactgttcataaac
tcatacatatccatgactctcttggatgcatgtagcgcagtgtactcaggatgtgaagga
taaaacagttcctcgttgaaaaccgcttggtcccacactttagccttagagagtctatct
gccacgcgatcaagcagctcgattgatggaattgtaggccttaaatagaaaaacccggaa
ttgaaaacccatatcctcatagtgtgagcataccgagcccatcccatggctggttcatca
aacacatcattgaacccataagccgtatgattgtcatggccatcactcattgactccaca
tcagagtctctgtatagatgactaaatgggttctgcaagaaaacaatgtccacatccgag
agaagaacaccataaccgagttgcaagaactctcttaacacacggaatttcaatccagag
acagcatggttacctccagttttcccaacagtatccacgtccttgtctggatctctcttg
taatacgcaacatcgttctctttacataaattctctatgtaatcgtccaaagcaacaacc
agatagtttgttatacccactctcttaatgctagcaatctgaacctccaacattgctttc
acatttgcgtttgcaagagctacaattacctctttatcaacagcaatctcctctagaatc
tttgccaatcttgggtttatagattcatcaggaagaatagttggattagttctcagactc
ttgacagctccaaaaggaccagccttgatctgtgttcccaatgctagaacctgttttctt
gcattgtctgatccttgctccgctaagcgtagcttctctgttaactctctgacctgcttc
tttaactctgcattcttctctgagagagttacaaagtctgattttagcattttcactcgt
tctggcgattcacaagctgatgatccaacctagacaaagcaagtgtggaatttataaacc
actcaactaaattccaaattaagatacaaaatccagtaatcaaccaaaccagtatcatga
taaacttcaccctaatctccaactaacacatcaccaagaagaatttctatgtttagacac
taaccacttaataacacctataatggcagagtcaaacatcaatctatgtaaaactcgatc
acagaaccacaaaaattagagctttagaggtttatgtagtacctggttgcttgatttcga
aagatgttcgcttgctttgagagatgagcttgagttgaagaacccgtaagggaacagaac
ggcgcacacgcaaccgataaagataccgatgaggatggcgatcgcaattcgagatccacg
gagttgttggcttctatctctacgacccgccatggccgttgacttttctcttccttatag
cgaaatcagaagccaaagacccagaagctcaaaatgaaaaaggactcctttttgatcacc
tagttgaagaaagttttggtaatgtggtggatcagagttaaacacctagaaatgttctgt
ttttcttcggaggtctcgggtcatacctgccggcttttgaagttgttgagagaaagagag
agcttgtgtgtttggcttcgtctccgaagacgacgacgatgaatcaaagctcgaaagtaa
tgttcctctacttcacacgatgtagattcctttctgaaattctttagttgaagatgaagt
cttaaccgttagatgacatgactatttcgctgactcatctgacggtcaacataacacatt
ataaatcgagattaaggagaaaaattaaactcaattatttacccacttgctagcacgatc
acatgagacatgatagaccaaaacacatcttgactatgattgagattaagttgttttagc
tgtcaaacaattattctttgaccagagtttttgtattcgaaaatttcaagagac-ttgcg
tttatataaagttaaaaaccgaacgaggaataataaaaccctttagcgtttatataaagt
tacaaagattacaatttttgaagtaagtggtgattaacgtgccagaatttgcaagtaatc
caaagattctaactttcgttatccaaaactttgttgttaccaaacaaatgatctcttcta
ttaccaaacccgtttgaatcaagacccgagccaccaccgcgataattgttatgatcctgt
gcggttgttctatagtttccatcaaccggagctcttgaactcgggtcgttagctccaact
gaccggtatgagccaccagcgtaccttctccgtagatccatgaggtcatcgtttcttctt
gaaggttcagtaaatgttggctctttcgccgaactgttttgtgcgccggtcggggtaaaa
ggatcatctggtccccatgcagtgagcgattctttcttcttggcaaagaaatgccaagcc
ccgaatagaaatagtatgaagaagaacacaggactgctccaaagcattgtgttgaagtct
cctttgagagttggcagcttcgatttgtaaacagcgaaatatccgttttctaaaccgatc
acaagaaggttttccctgtcgctagctattaacggcctagtctttactactgtggtggtt
cttgaagatgattcgcgatggctcaagaacgcggatctgatctcttctaatcccgctgag
aacaaaagccgaggacccgcagtacgaacataatgctgagtcgatacattgaaagcgaaa
accttttcttcgttgataactagaagatagcctttgattgattgtaaagctactggctcc
tccatttgaaacttcttcttggatctaaccctacatttgaagttcattatatctccatga
agcaatacgtgaatgatctcgccctcggatgtgaatccataagctttagaccgttccgca
gcatcaaaaacataagttctcgcaagcgaatggttcagtccttcacactcagtttctctt
atcttcatgcttcttaagtccaaggaaccagcaccagactcagtaagaaacaacaatctc
tgcttcaagaacacgagcggtctactcgatggaataaccgacccataaaccgtcctgttc
tcagttaaaaccgtgagcttcccgcttaaatcagtcgccaatatatacctaacacgaccc
acatgatgcacttccaacaaagtcacaggatcagctgaatcatccacatcaaacttccca
acatgttccatagaaaccgaattcgagttccaatcttcgccattcgatccctcgtgaatc
cgatgcaacaacaccgcaccgttctgatgacccgtaaccacgaaactcgagttcttaaac
acagatgaatacgaaaccatagcagtaaccggagaatcaacagtggtgaaaaactcaatc
aaaacatcaccatttctcaagaacacataaactctacctttagaatcaccaattgcaaag
tacttgcttgaaccttcgaaatctctaaacggcaacacattgatacaagtcgcatcggaa
ttgagtttcacagctgatgtaaactgaaacctctccgaccaaaacggactgtatttagtc
actgaaaacgccttagcccttcctctctctttctcttctccgatgtcatcatcaactgag
atctcgttcttctcctttaatggagttgcagataacttagcatctagattagcgactaat
tccgtcagattcttaacgagttcctctaaattatgcaatagaacagcttctcgattggtt
tcgctaacagagacagcaacatcggtagaaacatcttcgataaccggagactcggtggca
tacaacggcgaaatgaaaagcagagtgaaggagaataaaagggagaaacagataaagaag
gacttgccgtttagaggatccgccattacagtaatgggaaaagttaaagcagaaagcttt
cttctttttcttctcccgtatctgaatcagtacgtaaccgccatttctgcagatctgtag
gagatgaagattttaggatctggaaagagaagaaagatctgtcctgttgaagtctaaaaa
ctcagatttttatgggtgaagtaagaaatttgataaagcgtcaaaatttgagatctttgt
gtccggaatttgctccagtcgtcttcgggccacggtgaagagttgtcttaagatatttta
aggaatatcttttaacattaataattttaacttgttttgaaatatttttctttctattaa
acaattgctaatggatgtcatgactcaagactagcatagttgatatttgatatccagacg
gaaaaaaaaaaacgcataaatcagctggatcaaagaaatacctttttggtgaatacataa
gttttttttccgcagaccacttaggcacttatgatggcctaacatagaaactacacatgc
tgatcagtgatcaaagacaagatccatagattctccacgtgaagtttcttggccacagtg
aagcaacgccctcgattattcaaaacacattgtcccaatgcttatacattgacaaagtcc
actatgatccccaaatttggaggccaaacaaaattgattatcactgtttgttgtgttaag
tttcccaaaaaagagaaatgtgaatgaagagaatgagaattgtttgaatagccaaggaga
ctgcctgacgaccaaccaactctaagactatcgatcgagtgagtctttgatatatatggt
ctaaaacgcaggcaagtcatccttggctaccacacaagttctcattcttcatgtcaccat
tttctcttatatgatttatgtatttatgaagaggttgttgatgagtatcccacaagacta
ctatgtgtgttatataggcatgaccgtacgaagatggagtggacacaataagtttgactc
aacatgtgttcatggccttggaatatgttcttaaagatttggatatggtcttagtatcaa
acacacttggtgaaccttattacaataatatttgtatttagtctttatgtatgttactgt
taatttttagttagaagaatattttcttattttatttcgttgtaagagacgtaagcttca
atttttctttaaaaaatgtaataaccttcgtgtgttattgaagtttctctaatttttggt
agaatgcatgaaattaaattcaaaactcatatattttcgggtattcttaagaccggcata
ctagcatatcacacattaatatactaaattgttatttttttctactcttcttccacaagt
tttttttaatcactcaaatggcacgaaatatgctttgaaacctaatcatctctatcgggt
caatacccttttcttactagttgactactagtgttcgggaccatataggaaagaacattt
ataaaagtcatgatgccatatgaatttgtgtagtaaacatggaatatattgagctttttg
tggatatatttatatgaaaatataacttctggaatgattcttttatctatccacgagaga
tgttgggaacgaaagctgctgcccatttatataggataatgttttttccctctccgactt
ttgcatatagggcattatggcttatctgagtaatacgagaacaacaagttagcaacacca
tcggtcaattatttagctactacactatttacaccggtaaaaggatgttgtttttgtggt
atagtagagtctttataggtatagtcactatgaatgttgcagtcgtctagttgttttacc
gcactgattgagataaatcgatcgattattgttgtacacatacgtcaatcaggagagatt
caaatgtttaatgggtgacaagtctatacttgtcccatgaaatccaattaccaaagattg
atagtccaaaaagtagtaaacaaaacccaaaaggtcgatgatatacacttgatggtttta
gtaatcgaatattcgtgctcagtccagaccgaaccttttacatatggacgacgattctct
atggatttgttttagccacatgcttataacaatattcgcacatttgagggtttgagccaa
tgttgggtcaaacatgttgggctctttaaactccttatctgcccaaacatgttgggctga
accttttctgagtaactctagcccgttaggtcattataattatggaaaaataaaaagcaa
gcccactataaactaaaccctagtccgtcatctcttcgctatataaactctttagacaat
ccagcatccaaaacctcctagatcgctcatagttctcctagatcgctcatagttctttca
tcaatttgttcggaagtgattgctttatgtttatcattgttttgtacttgatagatttta
agaaattaggggtttatgattggcaaatgatgagtagaatcttatcctacacacagatgt
atcagtgttgactaccaatctctgcttattatctgatgccatattctaaaccctgttttc
aaaagtttttacagttaatccgttcgttttcaattttgttccagcgtttttttt--t-aa
aaaggatcttctgggtaaatgttggttttataaaataagttcttaattgtaattctcttt
ttattcctgtgaatatgagaagaaaattagaacaacctaatgaagaaacaatgatgagat
acttgcagacgggcggtctgaaattgatgtcgtgttgattgtctgccataagctacataa
gcattctctgagtttctcattcattcgtgaacacatctgttatgtcttaaactgttgaga
ttgtaatgaaccagtgaattagttatctatacaaagagtagacacatacatctctggaca
ggtgtaacctcttttaatatgaagaacggctacattgaaaaggatgaactgaagtaaccg
taagccaaaacatccaatgataataagacttttgttctggttattaattagtcttataat
caataattctacagttctttaattttcgtttccaagttccaaagttttaaatcattagac
tttggtcagactataaaacgtgttcaaggcttgtgtttgtcttttatataaacgtaaaga
ctgtttggacatgaagacttatttatccaccgtctggattatctacacacctaaaaaaat
gatagcaatcgcagccataataagagagaacgcgttagtaaaagtcaacacgaagtcaac
tcctttgtggcttttagcccatcccacttggcgctatttaagtaaaatcccagtattacc
aacttcaaaaaagtctctctttcacattgatcctgtgttttataaaaccgaattttgatt
cagagatcagctcaaaaatgaagtttgatgaatcgaaaacgctcttaccggtgagaaaac
ctgtaaatggcaaccgcaaaaccgctggttacaagctttgggttctaatcgctgttctac
tcttggcctttggttctatgttaaccggttccgtctctctcaaaggaatcggtttgttcc
attctgctgacggcgttaacgcattctctttcggcgatgatctcgacgttctggtacgaa
tttattcataaattattattgatttttgttttcttccaaaattggtctttcaaaattttg
agaaattttaaaaattctgacaggaaattgaagagagagagaaagtggtgagacagatgt
gggatgtgtacggacgctccggtggcgttaaggttcctcggttctggcgagaagctttcg
aagcggcgtatgagtttctcatcagtgattccgccgccgttcgaaatgctgccgtttccg
atatcgcaaagttgtctcttgttcgttttgttaagtcagagtctacttcggcccagccca
atcttcattgacttgtgaagcccatgaggatcacataagattttaattgtatataggatt
aaatattaaataccgaatatgtagccttaataatctattgagaaaataaagaaatgaaaa
agcatgaattgcttcgttcaacataattgacaaccaaattgtgttctctgtctatttgaa
attatttaatttctgagtttaatcccattatttatccaagataaatattaaatagttaac
caaaatcccattctggtaacctatatacattaggatcccataactag-ttcataagaaac
tattttttttttttt-tttttaaaaccacataacctagcaaagtgaagagaaaataataa
tagaataaatcaaagaaaaaagttcgtacaattttttttggtgaatataattctacattt
atcatacgctttaaaactagtattacacttgcaaatcagtttaataaactatttacatca
tctagacatgctttgaacgttttatcaacctttttgtctctaatgaattgatcctaccaa
aataattacggttagacattcaaaattaacatctagtattagtaagaaaacaggtaagcg
atcactcacactatcctccaaatcattatagacaacgaaatcgaaatcgcttgagagcct
ttgtgttgcatctttaagacaaacttgaattaccgagagtctacccctaaattcaaattt
atttactctccaaaatcggatttaaaaactgagatattttacttattatg-ttgttatct
attttttatatgattggcatttgcacatgtttttttatttgagctttcaaactgaaaaag
actagagttacacaaaaatagggaggggatcgtatgatatgattactgttttctctaaat
gttattagagaagctcaaataaattgaggtgcaatctctggtactgatattttaaggtgg
ttgtatacatgtctgatccttgacatattcatatgaaacataggtattgggcttcaaatt
ttttaagcccattttgtggggagaatcttttttattttggaaaaataaattaattaaata
aacctcgtaattaacaaaaagtcttcttaattaataaaatagatcctttagttaagcgaa
aaatcaccaaaacttagcaataaggccacataattagcaaaaaaatgctcatacttagca
aaaaaaaaagcctcaaaattaagaaaaagtaataaataaaaattatgaatacctcataat
tagcaaaataaaatag---tagtttttatttgaaaaaggctccgtattttgcttcagtta
ctgatagacggaaagtgcagtaacgtctgcgagagtggatgatatagaaacttattgtat
tttgtgggtgatgagtgagtgaggcactcaataatcaatcagtacaacgtgtgtaatcat
ggttaagggagtaataagaattagggttccttactctcgttgttatcaagttacccgatt
gaaaccacttgtgcatggtcatgatggatgtgcagttttcctcatggttggaagctgtgt
acgaggttgtagccatattgtcggttgtgttcaacatgtaaaaagatcgcttcaatctaa
tttgagttgctattcagacgcatagaagccaaaaataaaatcttatcgatctcaaagtgg
aatcaatgctctaatgcaagccaatggagccaaaaaaattcaacttagaatttgtagacc
agtctagttacagagctagtttgcaagttctcatcagccaaattctaaataaaaaacgaa
actacactctcattcctttatttacagcaaaacaaa---gaccaacatatccacacacca
aactgtttgattcacatcacacccaaatacaaacggt-ttaaaaaagaggatgctttcaa
aatttcaaggtaacaaaaagaggtgcaaatgtatatattactaaactagagaagcctcct
cctgaaggttctggtagttgattgataagtacgaacgagaagaccgacaccaatcccaag
accaacacagacaccaatctctttgtaattcgtgtactctgttgcttgcagacaaaagga
atgatacttactgaaaaaggaatgatgatttctaaatccatgtggggtgaggaaacaatg
gttgaacatctgaggaggaagacgaagccacaatactaggggctggagcagtaacataaa
tggtctgtgaatcatctatgtttatcatagtcattccttcttcctcatcatcagcaccat
cgtcattttcaatatttaccaatgaatcctcttgagacgcaagtatcttttccaagtcgg
taaacacttttctcatacatggccgcttctttcccttagaattcaaacatctccttgcta
gatttgccactgccattacttgttccggtttgcagccatctcttattcgagcatccatga
tctcaaagaatctgttctctttcatagcaactctgaaatgatccgctagacctcttattt
cttgagaattcgaaacggttattacaggcttctctcctgtaataagctcaacgaggacta
cgccaaagctataaacatcactcttatcagtatattggctagacccgtagtactctggat
ccacatatccaactgtacctgaaataactgttgtccagtgagtatgatcaattgttactg
atcttgaagtaccgaaatcagacaccttggttcgatacttctcatctagtaatatgtttg
ttgacttgatatctctgtgataaattggagagcttgcagcagagtgcaaatacgaaagag
ctcctgcgatatcaactgcaatgcgcaaacgcatgccccaggtctttgtgtagtcatcag
attcttcgtggatatgctggaaaaggttaccgttggggataaactcataaacaagagtag
gaacttcggtctcaaggcaacatcctaggagcttgacgacatgtctatggttgatctgag
atagaatgacgacctcgttgataaactcctctagtttgtcttcatcaacaac--ttttga
tttcttgacagcaacagttctaccatcgacaagcattcctttgtacacagtaccttgacc
gccctgtccaagtatcctgctttcgctgaagttatcagtggctttttcaagctctctcga
gctgaatattcgtgtcttctcgacgttgcctttatttgtatttaattgttgttgcaacaa
tagtcctccgttacgtttaaagaactttcttttcctcttactcatccttctcttcttaag
gaactttctcaaccaccaaattccaaccactaggactaagatgccaaaagcagaacctac
tcctgaaaaccgtacaaaaagattgtatggatatgttaatcatcacatgtttcctatcat
cacgatgttaactaaatctaaagatatattcacactgtcttacctatcattgttactcta
gtcttattgccaatgcaattaaatgttccgggaagattcacacaagtatcgctttctcta
caattttggcgttgtccataagagttacgtaggcactcattaatatctggatagtgaata
cgaaaggtctttaagaaaattgtgaaaatacactccgtacaatcctacgtactctgaggt
taccagatgttttacacatagaataagagaggactttagaaacaatttaactgacctttg
catccgccagggaggtatgggttaccttcgtaaccttgggagcatccacagtttgcataa
tctgtcccagaaatggtgacattgttgcatatgcaacttgttacgagtttaatattatac
gtagagttatcgtactctttcgtgtttttggcagctcaaggagtttacaaaggagagatt
cttcgtctggatgacccatcctaaactaactgtagcatatcttttagcaaataacctttt
tggttcgcttgcattcgaaaacggggagacgtcatctgttaagaaagcgactctgcattc
tagttttgtcgagtttccatgatcaaagctctctatgttgatgccgatcacttgtggagc
ctcagaatccagtagacctgcgatgcagcatccgttaccatcacagcttctttcatcttc
cccgttgttctttgtacaaagcgagctgtaatagggcaacttgttgtttgagcaaccagt
tttgtcgaaaaaaggaatgcttttacttggcaacgtctctttgcttgcagtgcaattcaa
ctcgcatcccaccttgctcggattgatgttagtcaacgacgccttgctgttgcaaccaac
agcaaccaggctgtttccaatcccaaagtaaaaaggactgtccgtaaaatttagaaccga
tccagactcttttccatctctcgaacatccaatggatgttattgggattttgacacgaat
tgatccgtatgacacaggattattataaccatcgtcacctggaagagagatattcacaac
tgccatgcccatcttgaagaggaacgggtaagtagcgtttttgcattcgattttgtacca
ttcattgagataacaacctttttcaattccaaaaggatatgggatatttatatttccaca
tacggatttggattgacacgaagtcgaaagagagacaacttttgaatcaaggatgagtat
aagcagaagagagaaaagaatcgagaaggagtaattgttgtcgcacctcatgatgttgct
tgtcttgttggcgcagaccttgttccttgctaaaccagcaaacctgcgagtgaagtaaaa
aagttctggttacttgcaacaaaagttacagaacaattaacagatatctcagaatttcat
aagaaaagtttgggtattgtgtcggaaacagttttcgcccgcgaataaatcagccatctg
atagcacaagctcaaaagtcaactccattgttttaatatatatatactataagataataa
acgcaagcaaccttttagttgcaagtttcattttagtccctcccaaaaattacattatct
cttactcttaatacttcttaatgtcttagtagcagttaattaagcactagtgtcacactt
agaaagaaaaagaagaagacttttccctcagggagattactcagcaaattttgatgat-a
aattgtggctgaggaaagtctgcccaattccccactactaataaagtctaatggtcaata
tttcctctNNNNNNNNNNNNNNNNNNNNNNNNNNNNNNNNNNNNNNtcaagcaaaaataa
ttgtatgggccactaaataatgaatatatagaagaaaaacggtgtaaaaaatgaaagagg
tgagggttgaacacttgaacctctttgttaagtcagagtcccaatcttcagtgtgttgtg
aagaNNNNNNNNNNNNNNNNNNNNNNNNNNNNNNNNNNNNNNNNNNNNNNNNNNNNNNNN
-NNNNNNNNNNNNNNNNNNNNNNNNNNNNNNNNNNNNNNNNNNNNNNNNNNNNNNNNNNN
NNNNNNNNNNNNNNNNNNNNNNNNNNNNNNNaatagctacctgttatgaataaagatgga
tgcccattataaggccatcatcgaagtccatcatctagatgtttctagggttttaccctt
tccttgtactcctatataaagaaccctttatctcaatggaataacacactcatttcctct
atctctttctctgtttataacacgttatcagcacgctctaaaaggtagatatagagattc
ttacatctttttaagaaccatgtttacttatcgactcatggttcatagtacttattttct
attattgaaacaaaacaatatgagccgatcgatgattatagtatagatcggtaaaagcat
gttttcaatgattcaataaagaagagaatcatgcttatcatttgtttctataattactat
cgcatgatttaatgattctacaaagaaaatcgttaaagaagagaatcatgcttgttaatt
gttaatttttgtgatttactattacaatattgaatatataaattaccaattttataatta
tataactaattttgtaactattcatagcccggtggtgggtgatgcaagcatgtattaatg
ttttagcattccagttttgaatagttgcatctatattcaatatcattttataaatattat
attgtctaaaatctatttatgattgatatgatatcccttatttaactcctttgattaaaa
ctttatacatatcttatcacttttagatattgacttttccatattaaatatttgatttcc
atatatttNNNNNNNNNNNNNNNNNNNNNNNNNNNNNNNNNNNNNNNNNNNNNNNNNNNN
NNNNNNNNNNNNNNNNNNNNNNNNNNNNNNNNNNNNNNNNNNNNNNNNNNNNNNNNNNNN
NNNNNNNNNNNNNNNNNNNNNNNattatttttactaaaaacgttgcaagataatttttct
ttttataagattcttttctctaaatctttgtagtatctaaaaaaaaaaaaaaaaaaaaat
tgttcatggttttgccctaattttgcacgaaatcattttacccaaatcttgcacgaattc
atattaccctaaataaaaattttgtcaagatatatgtaaaatccagattttgcacaaaat
agttttattctgattggttttacaatattgcattaaaattgtattagtatataatacttg
attattttatgaaataaattgattgataaataacttaatttaaaggtataatcacttata
gaaattttcatgaatgactagtttaatgtatcttaagaagatatcatatttttgatggtc
aaagttttttcaagaacttaaattatcaccagaagttgagaaaataaatatggtaaaaag
aaaaaaaaaaaaaaaaagaaaaatttctaacgatgaaataatctagtatatcaagtagta
taaactcttattaaaagactttagatgagcatatacattgttttctatgagaatacaaaa
ttaaaatcatcgatgcggtataattctccaaattttaaagttaatatgatgagatataaa
atacattatgattatagagtggaattaaaaacgagatggatgaacttgaagtttcatcat
ttcgagaaggagaagtaatgaatctcacatggataataagtgacatatccagaagattat
gttcaatctttgactactaaagatctaaaagttgtataaagcaattcttatacgaatgtg
ttattagataaaataagttataattaNNNNNNNNNgaaacttcaagacttgaagtctctt
tgtgaatataactcacattgttaagagaatatctatgatgcagagatggtaaaacagacg
cttaaacttttacgcaagtattgttgtcctgtagacacaatattttgaaagaaattttga
gaactaatataaacttaaatcgagtgtttttcaaaggctaagaaaacatatgagttatcg
atgataagtaatactcatattctgaagtgaatataagatcttacatagttagtcaaattt
aatatcgtttatactagaatataaaattttaattattatctcgttattgttttattaaca
tatgattgattattaaNNNNNNNNNNNNNNNNNNNNNNNNNNNNNNNNNNNNNNNNNNNN
NNNNNNNNNNNNNNNNNNNNNNNNNNNNNNNNNNNNNNNNNNNNNNNNNNNNNNNNNNNN
NNNNNagtttcaaaagtatatttggcttaaccggattggtcatcctggtttaatgatgat
gtgaaagtattgagaattatgtggacattaggtgaaaaaccagaagattctccctaatga
tttatcaaatgttacttgctcagaaagcaatatgataatgtgatttttaccagtgtaagt
aatttgaactttatctattcgtaagtatatacaaggagatgattatgggttgatcaccca
ctatatgacatttagatacctaatggttataaaagatgcatcgattcaatggacgcattg
actcgattgttgcatcgacaagaaggtcata---tttatccttgttataaacctgcaaca
tagagtttgcgagattactttcttgattaaagtacaagagtatttcagtgtttatttata
ataaccattattggatatccgttgggataagtgtttaacattttgaaattcatgttcata
cacaaaatggtttagtaacatcgatacgcatcaagccaatgaataattaatagttttccc
cattattattggttttgggtcagaaaccaaatagttttcatctaaaagctttgaatgtga
aaagtgctccaccacagcacgcagagatgaaccctcaaaggaggataagaatacatgttg
gatatgaatgataactaagccatcctagaaggatttatataccgctcgttttgaagacta
tcatattatatagtcagctattccaacataatggggagaatgtatacagctggtgaaaaa
gataaatagaaatgaattatcaatgatcctcggagtaaagaatgtatattaagagtccaa
aagataattcaattacagaatttagcattgtaattgccagacgcatttgctaacccaaat
aaagtgatgaagtcacttataccagttgtaaattaaatgctccagaatataatgaatgtc
ctgtaaggaccaattttaaactgcNNNNNNNNNNNNNNNNNNNNNNNNNNNNNNNNNNNN
NNNNNNNNNNNNNNNNNNNNNNNNNNNNNNNNNNNNNNNNNNNNNNNNNNNNNtgaccaa
aattgaggaaataaatattttgatgatctcttgaagagagtgaatgatctctaaaagaga
cataaacatgacaaatgaaacattcaagtacttgacaatgacgagatctagctagctatg
tcatgtcaaaatataatggaatcaaaagcaaatcgacgtcgtaatatatttgcatgctat
gagcagttgatattatagacaaaaagaaggatcatgaaagaaagtctattgaaaagtgta
cacaaagtaatgattagccaaaaatggaaaagaagaaatagacatataattataatctct
agtagagatatttggactagtagtctatgcacatgatgtgtaaaacgagtggaaaataaa
tgagtctttatgtgaaagaatagtgaaattaatgagattttcacaaagataagaaatgta
ttatgaagagatatattctcttgtggtggatataatattttttttt-aagtatctaaagt
ctgacaataagagacggaacactggatatgacatttatatgaaattcttgaaagatataa
tctctgaaggattaattatatgagaattatgttctctagaactctactcgatcgaataaa
aagaaatatataacatggcatataatcatataaatgtatatttatgttgagtttgtcaaa
atatattgatcaaactaatatttgttttgaaaatcattaaaactcctacagagttatcat
aagtaatacgatgacaataatgtatgataaaatatcactagataatgatatttataagtc
tatatgaaaaccNNNtaattttgatcattaagattatggttattaattccaacgagatat
tgtatttgattgaaaatcatctcctgaagaagatgtttccgagggggagattgaatgata
tgcgtgtatgtaccctttttcctNNNNNNNNNNNNtatcccacatgatttttttatgaca
aggtttttaacgagacattaaaaaacacgcaaataatacacttgataaatattaagaaat
tctatcaatcatccaaatgaatattatacactaatgatatttagagaaataaataagatg
gtcaagatgaatcatctaaaagattcatgagctgcagaagaatggcgttgtactttatct
agaaatttgttcaagagaagatttggcagacttattctcaaatactgtttattctctgcc
acatcttctaatcatgcagagattttaccaattcatgaagctccccgcgagtgtgtatgg
ctaagatccatagttcaccatatacaagaagactgtggtatgtatgcagggaaaaagact
ctaacaattatgtacgaagacaatgcagcatgcatcgcacaactcaaagacgaatacatc
aaaggcgatagaacaaagcacatcctaccaaaattcttcttcacacacgatctacaaaag
agcgacgacgtacaagttctacagatccgttcgaatgataatctggctgacttattcacc
aaggcgctacttacttctacatattcatcgtatcggattacgccgtctcaaagatctcga
cgaatatactcataagggggagtaattgtgtgttgcactctttttcccttaaccatggtt
tttcccattgggttttcctggtacggtttttaatgaggcaacatttcaaatactttacga
gttatgatactataatggtcatcaagggggagtgttatgaataaagatggatgcccatta
taaggcccatcatctaagcccatcatctagatgtttctagggttttaccctttccttgta
ctcctatataaagaactctttatctcaatggaataacacactcatttcctctatctcttt
ctctc--tttataacaNNNNNNNNNNNNNNNaatttttggttgttatcccattggtttag
tcatgataaatagttaaaagatagttagactatggttaaacttaaacacattagtaggat
cctatagttaattcataacgagaaattaggacacgtggctctgtagcattggtgaatctt
gccaacttatcacgcgcaaccatattaaccgccttttctctttgtgtttcatctggaccg
tcgattgatttagacttaaacaaatatcagccgtaggatctctccgaaatctaaatccga
ctaggattttgccaNNNNNNNNNNNNNNNNNNNNNNNNNNNNNNNNNNNNNNNNNNNNNN
NNNNNNNNNNNNNNNNNNNNNNNNN--NNNNNNNNNNNNNNNNNNNNNNNNNNNNNNNNN
NNNNNNNNNNNNNNNNNNNNNNNNNNNNNNNNNNNNNNNNNNNNNNNNNNNNNNNNNNNN
N-NNNNtttttttagttccgatgattgtttagctgagtttcttattacttttctatatat
tatgtatcaaatctccttgtttgatctatgatcatctttctagggttttgctcgatttc-
ccggattcgggtgggaaatcatcatctgatcgattatcgcggccggacatggaggtacgt
tcttatatagggatagggtttctagatttcgttattacagtttatgaacctgttgggtct
tttccatatatgtcttgtagaattggattacttgattgtgtttggttcgtataaactctg
ctaactcaatctctgttcgtactctcgtagggatttatacggacaaaacaacatctcgtt
gatct-taactaatcaacatctcgttgatctctatcttatcaactcctcgttgatctcta
tcttatcaactcctcgttgatctaactgatcaattctcgttgatctc--tcgaatcaaca
tctcgttgatctctcgaatcaattctcgttgatctctcgaatcaatccctcgttgatctt
gttaaatcaattcgttgatcagtaattagaattctgtgtacgcatgagaaaagaaaggat
tttggtccggttattttcatgttNNNNNNNNNNNNNNNNNNNNNNNNNNNNNNNNNNNNN
NNNNNNNNNNNNNNNNNNNNNNNNNNNNNNNNNNNNNNNNNNNNNNNNNNNNNNNNNNNN
NNNNNNNNNNNNNNNNNNNNNNNNNNNNNNNNNNNNNNNNNNNNNNNNNNNNNNNNNNNN
NNNNNNNNNNNNNNNNNNNNNNNNNNNNNNNNNNNNNNNNNNNNNNNNNNNNNNNNNNNN
NNNNNNNNNNNNNNNNNNNNNNNNNNNNNNNNNNNNNNNNNNNNNNNNNNNNNNNNNNNN
NNNNNNNNNNNNNNNNNNNNNNNNNNNNNNNNNNNNNNNNNNNNNNNNNNNNNNNNNNNN
NNNNNNNNNNNNNNNNNNNNNNNNNNNNNNNNNNNNNNNNNNNNNNNNNNNNNNNNNNNN
NNNNNNNNNNNNNNNNNNNNNNNNNNNN---NNNNN-NNNNNNNNNNNN---NNatcaa-
ctcccgttgatccaatcaa-ccctcgttgatcataacctctaatcatcaacgctcgttga
tccaattatcaactctcgttgatttaaaagagaaggaaccttgattttagttagtgttat
ctatctccatagattttaagacttgtacaggttatttgtttgagctttcaaactgaaaag
aaacagatgtaccaaaaacacagagaggggattttgtacatgacttttgccatgacaggt
gcgcttgcttggcaggtcacaaaccctttaataaaaagatacagtttttggtttcgtgga
gggatgagggaaggtacggggttggttaataaactttctttgcccggctctctctccctc
ctgaatgtgtgtctactgtcttgtttcatatgcttcttgcatactacacagaccacaatt
attgaggcatcacttgtgctctttaatatgcttcttgcatgtgctatgatcgaagaacat
tgagtttctaatgaccaaggtattgattatgttttcttatcctattgagatgtttaatct
gtttgctcatattttttcagaaacagagtgagcagggtacgttatagtctcattcaaagt
aggacaatggaatatagtctaacctgaagagttgttaggaggttggtccctgtggaattg
cgcacggattgttggtaaaaactatcttataatcgtcaggttttgtctgaatgttacttg
tcctcattacttgtatattcgctaaaacataaaggggatcaatcagctcaaatgtggaag
gaatggaagagaaagagataaacagtaacgt-cggtgagagtgggagataaagaaacttt
ttgtatcttgtggatgatgagtgagtctgacactcaataatcaatcagtacaacgtgtgt
agtcatgggtaagagtaataagaattataattgcttactctggttgttataaggacccta
ttgacaccacttgtgcagaatcatgatggctgagcagttttcctcatggtggaagctgtg
tacgagggtgtagccatattgtataggctgtgttcaaccaataaaaagatcgctccaatc
tataaggatttaagttgctatcaaagtag-aatcaacgttctaaggcaaggcgctgaagt
taaggaaatcaaatgataatttgtagaactgtctagtatgcaagttctcatcagccaaat
tctaaatacaaaagaaactacactctcattcctttatttacagcaaaacaaatagtacca
acatatccacacaccaaagtgtttgattcacatcacacccaaatac-aaaaaaagagaat
tctttcaaaattgcaaggtaaaaaaaagaggtgcaaatgtatatattactaaactagaga
agcctcctcctgaaggttctggtagttgattgataagtacgaacgagaagaccgacacca
atcccaagaccaacacagacaccaagtcctatcccaacaccaacccttacacctgcatta
aaccatgacatctccccatcaatgcactcacttctccaatacatgtctccttcgtattcc
tctttgtaattcccgtactctgttgtNNNNNNNNNNNNNNNNNNNNNNNN---NNNNNNN
NNNNNNNNNNNNNNNNNNNNNNNNNNNNNNNNNNNNNNNNNNNNNNNNaaacttcaaatc
acaacattacaccaaagcaaatattgggggattgtaagtgacgaacatatgtgggtcata
gaagcagcagacaaaaggataagtgcttaaagatagaggaggcaaatgagagattcctat
ttatctcttcattcgtaaactgtgtctaggccacatgccaaattcataaggaggagactg
gtccacttcaatttataaaggacttttatcttcataaaactaccaacaaacatgtattca
ttcaatggggaaagaagaggatccaaaaaccatcacaacattNNNNNNNNNNNNNNNNNN
NNNNNNNNNNNNNNNNNNNNNNNNNNNNNNNNNNNNNNNNNNNNNNNNNNNNNNNNNNNN
NNNNNNNNNNNNNNNNNNNNNNNNNNNNNNNNNNNNNNNNNNNNNNNNNNNNNNNNNNNN
NNNNNNNNNNNNNNNNatgacaacttgaaagttacctgaagatcaagtgcataggaggtg
tctttctgagactctgcagtttcatactcaggaattgaatccaatgccattcttctactc
tgcttcttcttcaaaccaagttgcagagtcttggttaagatgatgggtgttcctgagaag
caacctgtaacatagacctcgatagttggcaatacacacgataactcttgaccatttatg
ctcttctccttaaggaaaccagaccctgcagtgatctcagcctcgcaattcattttccat
cgattctttgattccccagagaaaccattactaccagacatctcaagagttccagacaaa
actagctcagttttgtcataaacctcaaacttcacactaccagtcaacctgatattatct
gtactgacataagtagcttcttcagatttcttatcaacccgatctctcctaagctgtgaa
gaacctccttctgagtacattcccattctaacaccattaatctccaaaagcgtatctgga
tccagaggaatgtgattgatagtgaggacctcaggagttgaatcttccaccatgaaattg
cttatccggacatagaacactctcaaatccaaccagggagatgagcttctggagctgtgt
tggttatagttatgatatctagatatttgataggcttcaccattgtcaagtgtctcacaa
ggctcctccatgaccagaggaagagaatcaacaatccaaacttaattctcactccaaaaa
ctattcggaagacacatgtgtatgctcaattccaatgaaaaaaaatcccaaagagaagag
acctggttttgaggaacagaaaagccttattataaggacatgaaacgaggaatactaaaa
cgagaaaagagaatcattctgtcccaaaagggaagattcccattgaacacagaacagagg
caataacacaatcgcaaacgctaaaagatatttaaagattcaaacttttgctagatgcag
aaaccctaagattgtctctcccacagaatctcaaaactttcaagattgagctagagaaga
agataagtttcaagaagctctaaaattgaaactatgtttcttcagcgacaaaggaactac
ctttaaaaaacactcgaagcttctgaaactacgaagatccaaagagaatgaaagaaacaa
t--taaaaaaaggagaaaactcaccaaaagaagaaatcacatccacaaatcctctaaatc
tggttaaaattgactcgtcgagtctcctagtgtatacgatattaatcttcttgtcaacct
ctagaataaaaagatttaaagaagaaattttgttagtggcaaagattagacttctcgaac
ccaccaccaaagatcacagttttttcttgtcgatctaatgagaacgcagcgcgtgtccga
ggattacgatggaccccgtttgagctgatataatcttgtttaagaaaaatatcttgtcgt
tatctctttcattacaaattttaaatgtcggttaaaatggcgaaaagtctacggtgacga
agaggaagaaacataaatatcagaaacagtgattgcaaagaagaagatgatgtgttcttt
tctttctgacctaacgatcttatcgtctaaaagttttaccattttgtttttcagaaccaa
aactgttcgctgtttaacacacacgaaaacgacatgcgctgtttttattgatagacaaat
atattattaccacgaaaaagaaacatgcatcatcgaaccgagactatatgtcccatgggc
cggttcagattttaacatacgagaattattggttatataatcaaccatatctctcgcttc
ttgtcttggtggtaagtctgtccacttgaaagtctctagactagtcggcaaacattcagg
cacaggtgtcacttgatcccagcaaaccagtcgat-ccttaaaacacaatggcattttct
gagaacgaaaatgagagataaatcaaacaatagagacaattaagaccctagtcatagtaa
tagattaatgaaccttacattgNNNNNgagctcaaggacttttagtttaggagatccttt
gagcaaccggagaagtattattgaccaatatggtttacaagtacatatctttagactttc
aagttgattgaagcaaattgcagcaacattcctagcctgctcatagcataatcacaagtt
agattataatgataagtaataagattagaatttcatatataaNNNNNNNNNNNNNNNNNN
NNNNNNNNNNNNNNNNNNNNNNNNNNNNNNNNNNNNNNNNNNNNNNNNNNNNNNNNNNNN
NNNNNNNNNNNNNNNNNNNNNNNNNNNNNNNNNNNNNNNNNNNNNNNNNNNNNNNNNNNN
NNNNNNNNNNNNNNNNNNNNNNNNNNNNNNNNNNNNNNNNNNNNNNNNNNNNNNNNNNNN
NNNNNNNNNNNNNNNNNNNNNNNNNNNNNNNNNNNNNNNNNNNNNNNNNNNNNNNNNNNN
NNNNNNNNNNNNNNNNNNNNNNNNNNNNNNNNNNNNNNNNNNNNNNNNNNNNNNNNNNNN
NNNNNNNNNNNNNNNNgcccttagacgcttaacagatgtgaaagctccaagaaatttctc
atattcaaagatattagcatcaatgtatgcctcttcaagcttaggcatattctctatcaa
gtatttattgtcgctgtgatcatttagtttgatgtactccaaagaaggagcgacaatttc
tactacatcggaagaacgatcacaatctatatctaatgataaactcttcaaagacggtac
aatgatgtggacagctcccatagtatcatattcatctagttccatgaccaattcttcaag
aacagggcaattgccaagaagcgatcgaagatatttttcatcagtgaagattacttcttt
aaggtgcaaagatttcaaggagggaaaacaaaccgtatgagattcatcgagtagttgaaa
agattcatctacgtatctcactccttgtagtagcaagtttttcagagatggaagacaagc
catacgaggaacaaccatgagaattgcataagagagtgcaagggtctcgagcgatttgca
ggtgtacacgcaaaatggcaatgtagcaaatttgtatggatgaggataataatcaatgaa
aagctcccgcacacagtgagaaactgcagcttcaacgcatagtttgatatcttctggttg
aaatggtaaagtactaaacttgagacgcaagctttccaaaaccggaactctatgtagcgg
caatgtccttttgataaaacgtcgaaacctccgacgattggacggtttagtgtcgcggtc
atcatcatactcaagctttggcacccgcaaccaaagaaacttccatcgtctagacaaaat
gctagtggtcacagcaacttttgttggaagtaatgataaaatcttcaccagcaagtcatc
agtattgatcttttccatatcttgaaaatttcagga-ttcttttttt--tttgtggacag
aaacaccgagagcgacaaaaacagagtaaataattagagagaaaacggtgcaaaagcaat
tgatattgtggaaggttgggggtggggtgagatattttctactgactaggttatttccgt
atatataatggaaaataagagagtgctcaaacgtcgttttatttttctgaatttatattc
tggtcaaagtttgtattcgatgtctttctatatttcttgggaagatgttttttttgggaa
ttaaaatgtgtgtttaggaactaaaaagataattaaattacaaaaagttcatattcgatg
tctttctatatttcttggg-aaaatggttttttttttgggaattaaaatgtgtgtttgag
aactaaaaagataattaaattacaaaaagttcatctacttgtaataactaataagcacga
caaccttaattgcaatttggaacaagggttgacgtttaaaaagaagggttgacattaaaa
aagaagatgaagaagaagatgttgatgtattaagaagtatcccatcgtcacataatgtat
atcgttttaaccatcgtatcgatatgagagttgtttcgccagatggtggtgtggcaacat
tttattttctcaaggtttaattcgcttgttgtgtgctaaattgtgttccgtcgactgaga
gttaaaatagagcgaaattgtgttgtctgagatttccctgtttttgtttcttctctgacc
atccacattggtgggcttttagcaaatatttttaacaataattttattatttattttgaa
gttaagagttttgataagagttttttt-ttct-taagagtgtattttgtctcttagagtg
tattttatctcttatataagagtcaaatcttaactattttaccaattaaacattaaattt
aaattttaatatctctaagaattatattaagagcccaccaatgtggatgctctaaacata
agctctcttcatggttttcacttatgggtttttctcgtttctctccttacattggtttaa
aacatttgggcatctcaatctcgcccaaatcatcaaactcaggtttcgatttctcttatc
tttatttcattttttctggattttgtaaaaagttgttcaatttttatagtttagtggttt
gtttgctgacaagaagagaagatgtaagagtatggtgattagtgcgtctctgtttggtgt
tggagcacctgaggctttggttattgggaggtgttgttgctttgttagtctttgtattgt
actgagtaaaagc-aaatatgtgcaaccaagagttgtttcttttctgaatatgtattata
aaacaatgtattgtaaccaaacaaaaagatatatgtattgttttacaaaattttagtttt
ttcttagagaaccccattagtggttttaaatttttaatcattggaggacacaaaacttaa
gagcttctatgcaagtttttaagtttgaaaaagctaaatttatacttataaaatgcaaaa
aactcatcatgggcttgtaaccattgaagatgcttttagaactttttttcaaaaataaaa
taagaaaattggctttgtagaagacaaggcaatcaattaatggcggcccatattttttaa
atagcccaagagcacactatgccgttttcgttttaggttccgtccaaaaactaacaatat
tttcgtcgaagtttttcattttgattttactccctttttatgtcatttggagtttttgtt
acatttctttttcttatatctgttgttttttaacgcaatttattttgattccagtagtta
aatcttgtattca-tttttttaataatccttttggtaactcaaaaataaaaattgaattg
aaaaaaataaatagaaaaaattgacctaatttaacatgtttatcgtgtatgccaaaccta
ttttgaaattgggatgtcgtcctcttagttacacaaagattaacctacttcgttaagtct
tatattatccttaatattaagacaagaataattctttgagtgtccttttcaagtaaacaa
agaatataacttgatatagattatttgatggagtataaaagaatatctatcatcgttacc
tgaaaccaaaacataagaaaaccNNNNNNNNNNNNNNNNNNNNNNNNNNNNNNNNNNNNN
NNNNNNNNNNNNNNNNNNNNNNNNNNNNNNNNNNNNNNNNNNNNNNNNNNNNNNNNNNNN
NNNNNNNNNNNNNNNNNNNNNNNNNNNNNNNNNNNNNNNNNNNNNNNNNNNNNNNNNNNN
NNNNNNNNNNNNNNNNNNNNNNNNNNNNNNNNNNNNNNNNNNNNNNNNNNNNNNNNNNNN
NNNNNNNNNNNNNNNNNNNNNNNNNNNNNNNNNNNNNNNNNNNNNNNNNNNNNNNNNNNN
NNNNNNNNNNNNNNNNNNNNNNNNNNNNNNNNNNNNNNNNNNNNNNNNNNNNNNNNNNNN
NNNNNNNNNNNNNNNNNNNNNNNNNNNNNNNNNNNNNNNNNNNNNNNNNNNNNNNNNNNN
NNNNNNNNNNNNNNNNNNNNNNNNNNNNNNNNNNNNNNNNNNNNNNNNNNNNNNNNNNNN
NNNNNNNNNNNNNNNNNNNNNNNNNNNNNNNNNNNNNNNNNNNNNNNNNNNNNNNNNNNN
NNNNNNNNNNNNNNNNNNNNNNNNNNNNNNNNNNNNNNNNNNNNNNNNNNNNNNNNNNNN
NNNNNNNNNNNNNNNNNNNNNNNNNNNNNNNNNNNNNNNNNNNNNNNNNNNNNNNNNNNN
NNNNNNNNNNNNNNNNNNNNNNNNNNNNNNNNNNNNNNNNNNNNNNNNNNNNNNNNNNNN
NNNNNNNNNNNNNNNNNNNNNNNNNNNNNNNNNNNNNNNNNNNNNNNNNNNNNNNNNNNN
NNNNNNNNNNNNNNNNNNNNNNNNNNNNNNNNNNNNNNNNNNNNNNNNNNNNNNNNNNNN
NNNNNNNNNNNNNNNNNNNNNNNNNNNNNNNNNNNNNNNNNNNNNNNNNNNNNNNNNNNN
NNNNNNNNNNNNNNNNNNNNNNNNNNNNNNNNNNNNNNNNNNNNNNNNNNNNNNNNNNNN
NNNNNNNNNNNNNNNNNNNNNNNatgacgggtacacttgagtttttgcttgatatacatg
gcatggcacctgttttgataaaacttccggatggacggttcacaacctccacaaaacatg
gtcgNNNNNNNNNNNNNNNNNNNNNNNNNNNNNNNNNNNNNNNNNNNNNNNNNNNNNNNN
NNNNNNNNNNNNNNNNNNNNNNNNNNNNNNNNNNNNNNNNNNNNNNNNNNNNNNNNNNNN
NNggcttcattgtcatctcatttcagtatcacaattgactagagacagtggatatatgtt
tcagataactgacaaggtttgtgttattcaagaccgcatcacgNNNNNNNNNNNNNNNNN
NNNNNNNNNNNNNNNNNNNNNNNNNNNNNNNNNNNNNNNNNNNNNNNNNNNNNNNNNNNN
NNNNNNNNNNNNNNNNNNNNNNNNNNNNNNNNNNNNNNNNNNNNNNNNNNNNNNNNNNNN
NNNNNNNNNNNNNNNNNNNNNNNNNNNNNNNNNNNNNNNNNNNNNNNNNNNNNNNNNNNN
NNNNNNNNNNNNNNNNNNNNNNNNNNNNNNNNNNNNNNNNNNNNNNNNNNNNNNNNNNNN
NNNNNNNNNNNNNNNNNNNNNNNNNNNNNNNNNNNNNNNNNNNNNNNNNNNNNNNNNNNN
NNNNNNNNNNNNNNNNNNNNNNNNNNNNNNNNNNNNNNNNNNNNNNNNNNNNNNNNNNNN
NNNNNNNNNNNNNNNNNNNNNNNNNNNNNNNNNNNNNNNNNNNNNNNNNNNNNNNNNNNN
NNNNNNNNNNNNNNNNNNNNNNNNNNNNNNNNNNNNNNNNNNNNNNNNNNNNNNNNNNNN
NNNNNNNNNNNNNNNNNNNNNNNNNNNNNNNNNNNNNNNNNNNNNNNNNNNNNNNNNNNN
NNNNNNNNNNNNNNNNNNNNNNNNNNNNNNNNNNNNNNNNNNNNNNNNNNNNNNNNNNNN
NNNNNNNNNNNNNNNNNNNNNNNNNNNNNNNNNNNNNNNNNNNNNNNNNNNNNNNNNNNN
NNNNNNNNNNNNNNNNNNNNNNNNNNNNNNNNNNNNNNNNNNNNNNNNNNNNNNNNNNNN
NNNNNNNNNNNNNNNNNNNNNNNNNNNNNNNNNNNNNNNNNNNNNNNNNNNNNNNNNNNN
NNNNNNNNNNNNNNNNNNNNNNNNNNNNNNNNNNNNNNNNNNNNNNNNNNNNNNNNNNNN
NNNNNNNNNNNNNNNNNNNNNNNNNNNNNNNNNNNNNNNNNNNNNNNNNNNNNNNNNNNN
NNNNNNNNNNNNNNNNNNNNNNNNNNNNNNNNNNNNNNNNNNNNNNNNNNNNNNNNNNNN
NNNNNNNNNNNNNNNNNNNNNNNNNNNNNNNNNNNNNNNNNNNNNNNNNNNNNNNNNNNN
NNNNNNNNNNNNNNNNNNNNNNNNNNNNNNNNNNNNNNNNNNNNNNNNNNNNNNNNNNNN
NNNNNNNNNNNNNNNNNNNNNNNNNNNNNNNNNNNNNNNNNNNNNNNNNNNNNNNNNNNN
NNNNNNNNNNNNNNNNNNNNNNNNNNNNNNNNNNNNNNNNNNNNNNNNNNNNNNNNNNNN
NNNNNNNNNNNNNNNNNNNNNNNNNNNNNNNNNNNNNNNNNNNNNNNNNNNNNNNNNNNN
NNNNNN--NNNNNNNNNNNNNNNNNNNNNNNNNNNNNNNNNNNNNNNNNNNNNNNNNNNN
NNNNNNNNNNNNNNNNNNNNNNNNNNNNNNNttacacaaagattaacctacttcgttaag
tcttatattatccttaatattaagacaagaataattctttgagtgtccttttcaagtaaa
caaagaatataacttgatatagattatttgatggagtataaaagaatatctatcatcgtt
acctgaaaccaaaacataagaaaaccatatacaaaactaaaagtaaaagcatagatttat
ttcatctatggaaatattaatgacaatttactcactagaactaacccgtgggctaaaatg
tgatggctgcaatctaggcgaagattcttatagcgaagggtatcgttgtttccgttctgg
aatcttctttcataagcaatgctcccgctccgacatagagatccataatctctatcatcc
acaacattctttgcatatcaaagtagttgctgcaaatgcagatgtgcatgaaaaatgcaa
gctttgtagaggtaacttgccaaagatgtattactattgttctacatgtgactttgctat
cgatttggtatgcgcaagaaaagaagtcattcttacaattgaaagtctagagacccacga
gcatcgtttatcacttattccaaagatggttatgtttacttgttctctatgtggactgct
tgatgatcggtttccttatgcatgtaccttatgcaatatgagttttcacaaagattgcgc
tgaatccacaccagagatcaactactcttgtcatccttgtcacattctcaagcgtttcac
tcgtgttccaagttacacagatggaaaatgttgtttgtgtggaaacacaccttataatgt
attttatcattgttctatttgcgatttcagcgtggatgttaattgtgcaaagaatccacc
ccctttcactcttgttcaatctaaggcccataagcatgcactcacttttatgccgcaacg
atattttgtttgtaatgcttgtggactggatgacgaccctaatccttatatatgtattcc
atgcaatttcatgatccatcgaaattgtattgatataccacgcgtcataaagatcagtcg
tcatgatcaccgtatttattacaatcattatcttgaagccggagactggaattgtgtgat
gtgtcataaagagataaagtggacatgtggagcttatttttgttcgcaatgtcctagttt
tgccattcatgtcagatgtgccacaaggtacggggtttgggataggattgaactcgaagg
cataccagaaaatactttagaggttagatcatataaagtgatcaaagaaggagtaataga
gcatttcactcacaaggatcatactttaaagcttagagaaaaaagtgataatgatgaatg
catctcctgtaaagcatgcacctatcccatattttctagcccattctatagttgcatgga
atgtgaaaattttatccttcatcaaaaatgtgcttatctcccaaaacaaaaagtagattc
cctttacaagatgtcgactactttatctacgagaggtgtgggaagcaactcctttgaaat
ttgcagtgcttgtcacaaaatttataatggttatacatacgaaagtgatgataagtgtgt
aggcctagatgtgcgatgtggttctatttctgagccttttgtccattgttgagggaagaa
ttggacaagtctcaattctggcccaaaaagagttaacagcccgatttcgatttataagtc
aaagcccgttacaaacaaagcccaatctgttgaaaatgaatgttctggagaaaggacaga
tcatcacattaagcagagggaattggccggattaccctcgtcgtacgccctaaacaagcg
gctataaataaagaatggaaagaaacgttgatgggac-ggaacaggggctctaatacaac
gacagtacgactacaagtgaagaaaagattgttgacgccctcgttcgacgagctgaaccc
tggaggaaagatcgccccgacctcaaaaccgttgacgccctcgttcgacgagctgaatac
tcgaggaaggatcaccccgacctcaagatcgccactcccactcttccccgttctgaaatc
gtcttcctcaactcgtccacctcgtttagcttccggctcgaacaacttgaagattcttct
tacttctccagagatcccattcgttgtacttgtttgattcctgcatcaacatccatgaaa
gtcaccctcttcattcattatacatcaactattcaaagggaaacatgttttgtaatgctt
gtggagataagtcaactatggtcttgagttgtgaggagtgtgaatttgttttagacatca
aatgttctgttttaccaaagatatgtgcacacaaaaatgataaagatcattttctctctc
tatgctacggagaaaacacgagtgagcggtactggtgcgaggtatgcgaggaagaactaa
atccgaaaaaatggttttatacatgttatcaatgtgctttcacttttcatatcaaatgtg
ctctcggagacttcacatggatggaaacgaattgtgatgatgaatataccaaaaatgtgt
ttcgtaataatcgtatgtctcgaccgatatgtactgtttgttattctcgttgtcaattcc
catccgtcttgctctttgatttaacctgttgttgttctctaagatgtttccaaagagcgg
tccacatcaaacccgaatgagatgtccttgcatccggcttgctagtgatttatctcaagt
ggatttacaacaaattcattgttgacaggttgtttcgcctcaaaaataacatctaaacac
acaatttattatttgtaaatagaaaatatgtattaaatgtttggtttcataatatttaac
ttataaatttgtatatctgctatctcctctttcgttaatatttaaactttcttcgttact
aaatattttatctttatagtatattttagaatgtagaataccccatttctcaaaatatat
tatgggtatttctactgcaatgtatagaaattttcatcatttaaatttattgaaaaggtt
tctttgaaaggaaggaaaatcaaatttataatttttaaaaaccttaacttgttagctgtt
tttacattattacagaaagcaatcattttgtaaataaaataaaagtcttatgagctgtta
agattgtaaaatcaatttggacatcaaatgctctgtttttacaaaagctgatatgaacac
aaatatgactaagcattattttctgatgacttatatttagttatttttctaacgaccgat
ctaacgagcattgaactagcctttaaatgcatgtcttttttccaaccacaaacaagacag
agacaagtagatgaaagatgtatacaaattattaactgtaatctgtgatagatgatgtac
agaactatagatagacagtaac-aaaaaaaagtaaaagaatcatggacgccacaaagtct
tttgggcacataacattccttctttgtcttgagcataagtcattcgaatctcccaatgca
agcttcttaatatctcttccaatggctctaatatctccactttgtcacgcacaaccaccc
aacctccaggccttgtcaatctatccatctccaccacgatcgaagccggctgcttacacc
tgcgacaacaacaaagatatggagatttcacggccaggtttctcatttgacaagcaaatt
tggattcaagatccctactagtttacctgtttttgagccgcgaaaagagatgatcagcat
gaagaaggtcataagatcttggatatgttccaaatggttcacaccaatcatggtatatac
caaggaggcctctttcgtatatgaatggaagtgtgtctggtgaatgcacaggcactacat
tcattacccacacattctgcttcacaagtgatgccccaaatctgttgattattttgtgag
aattcaaaaccagtaagaatcaccaaaattctgttctaagaagagtataaatgatctctc
cttttttcatacccgccatagatagctgtcatgtccatcacattccggatatgtaaccag
tcgatgcctaatccagtgaggtaagatttgtttaccatagcattccaatgatttgtatct
tccatagctttctctttgctggttaaccactcagggtatgtttcaagtcgctttggccat
tcttcaggccactctgctccatgctgttctatagccgacggtatttcatatatacaagtt
ttcatcggcacatacctatccaaggatggagcacgtgaaaatgttcatcataatggacat
aagaagaaagaaaaagtcatgccatttagattatcaccattgctttacttaccaggctgc
atctgggttttcgttgtcctcgcaaagaggtggatttttcttccttctcagttcataaat
atcatttgattctggtttctgatatatcctcactcccatttcacttgcttcttcggtctt
gtgtgcaagaatgttccaacaaatagaagctgtcaatgcagtcatcgctgcaaaacccac
accagagacaagttgataaatgctaaaagcacaagtaaaattttgatgtgttcaaaatca
tagatacatcatgttgatgaaaagcttagatccatcattttcctaatattatggattttt
cagtgcgagttaaatgacatatgaatatatataccttcatcatcctcaatcttgtcatta
ttacttgacaaaatgaaatatccattaggccttaatattctgttcatctccaggagaagt
ttaccacctgtgattgcggaagtataagtactcatgactcgaaaagcatattgacaataa
tgacactgttagagaaactattacttaccatgagaatgccagtggactccgcaagcagca
caatgaatggtatcgaagactccactaggaaaaggaagtcttctacttgctaaagagctg
acaaaagtaggaaacccgcgctcaagagcgacctgtgctaagtcgactagatcgtccttt
aaacctagagacaccgtcaaaacatccttatccagcaatgcagctacaaaacttgaatct
gagcatccaatgtccaacactatacgaacattcttcccccattcaatatctggtaccatc
tatcaaacaccaatcatgtttttatctctaacacagaacttgtctccaatgaaaagccaa
cttcagagagtaacaaatgatactcacctcttgaatgaattcaaggtactgtagaacatt
tccgttgaacgtagtctggttctgtggaaaagataggtattcaccggtttcattcaccca
attatgcttcttaatatatgcagccaactttggatgtgccacgttcttatacaatatctg
atgttaataaataaaaaagacattagatcaaaagaacttgaaccaaatatctcaaagaag
ctcaaaaaatttaaaccttagatttgctctcaggccaggaaacaggaggatcatagccat
catgtggaagaggaacaagacacataactggtttcttaggacaactcctctctctatgtc
tataactctgaagcctccctattaacccatcattatcaatacatggcatgtaattgtgct
tgctcctagtgttacacaatctccagctatactcagctttaggatcaaacaccggacctt
tcctcttcctctttttacttatctcgtttacagttacttcctcattcttttcttccactt
cttcatcaactgatgcacttgaatcatccacacttccatctccattgccatcagattctc
cttcattgccatctgactcagttccttcttctccatcttccttattagactgatcagaat
cgtcagattccacctcttcatgttcttgatcctccttaaccacaacttcttcaaccacag
gctttggcacatccttcttcttatgtggatgagacacagcatgctctttctttttcttgg
tttcatgtttatgaacagacgaacctccaacttttttcccctctttagatttcgaaccag
attcaactttacctctctcacgtaacttgctagattcagacacctggtgagctgacttag
ttcgagatgacactggctcagctatgtcgtcgaagctttctctctggacattaaaggtag
aagcagaggaggataagaaggaccagaagaagacgaagcagagacccaaaacaactatga
acgtcatcttcacccaaatccctcgtggctgtttaatcctacgcgcgaaataagcaatcc
ccatttctcgttttctctccatcatttttaaaatctcaaagaaaccacttttaacgcaac
tgaacaacagagatctgcaaagaagtactttaaccaaacttgagataagctcggaggcca
agaatttgatcaaaactaagcaaactctgggagctaaatcaggatctccgcaagtaaggt
tcttgagcacgatttagtaggaatttgcagtacccagattggaaaagctgctaaaagaag
aaaatttacaaatctcagatttctatcacgggagaaaagaacgaaacacagtagaaattt
gcagtaccccaaatcgaatcgtaaaaatttaagcttgataatcaatcacataactgaaaa
ttacgactcttttttaagctaacactaataatattatcctcaatgc-tttttctcacttt
tttccttgtgtagttgaaagttgaaaaagaaaagagaagaagaaatgggaaatttaggct
tttcacttttggtaata---aataactgagaagtggtcagaactcagaagttggtcgggt
ttcggaaaagtgccaacaagagagtcgaaacagccggaggtgacggagaattttaatttt
tggtctctctttaacagatcaggcattaagcccaaatggatttgaagtaaatcagcccaa
tgggctcattacggttgtacaatatacatgaatgttgattactgtataggtaataaatac
acagtaatgcatcatttcatcactgttgttacttgttaaaattcgaaagagcatgataga
aatctcaacttccaatgagatttagattccataaattttgccacaatttatttagaactc
acaacaaagtcaacattgctgttaactctagatatcttgcttcaattacaatagtcttta
catcctttaaaatc--tcaatttttttctttattcatacattacttgttctgattttccc
attatactactcctttctatttcaaactcttactttctgtcattagcaaatagagaaagt
gatttcttaaccaaacttataaaattggaacttaacaagaaagaagaaagttcgttttgt
tNNNNNNNNNNNNNNNNNNNNNNNNNNNNNNNNNNNNNNNNNNNNNNNNNNNNNNNNNNN
NNNNNNNNNNNNNNNNNNNNNNNNNNNNNNNNNNNNNNNNNNNNNNNNNNNNNNNNNNNN
NNNNNNNNttttttaagaaaaggaaataataaaaacagctcgtcatgatgcataattatg
tcaagattcgtttcaaaaaaacgtggacccctaccgcctcctcctccactactactacca
ccaccacctttggtttccgtttctctgtatattcattcctcgaaaccctccaaaaaccca
tttcaatcaatttctcgcttttgccctctacgtttctcgtcctgggtttctcaaatccag
ctcagtttattccccaattcaataatcaaaactctgtcttttggtgggtcttcgtcaaag
ctctctcctttacagtccttttctccagcgcatgaaataataaaggacacctgtatttat
taaaatcactacattttccgtaacaaaaaaaatcaaactttgttttctcaATGGACGGTG
CCGGAGAATCACGACTCGGTGGTGATGGTGGTGGTGATGGTTCTGTTGGAGTTCAGATCC
GACAAACACGGATGCTACCGGATTTTCTCCAGAGCGTGAATCTCAAGTATGTGAAATTAG
GTTACCATTACTTAATCTCAAATCTCTTGACTCTCTGTTTATTCCCTCTCGCCGTTGTTA
TCTCCGTCGAAGCCTCTCAGATGAACCCAGATGATCTCAAACAGCTCTGGATCCATCTAC
AATACAATCTGGTTAGTATCATCATCTGTTCAGCGATTCTAGTCTTCGGGTTAACGGTTT
ATGTTATGACCCGACCTAGACCCGTTTACTTGGTTGATTTCTCTTGTTATCTCCCACCTG
ATCATCTCAAAGCTCCTTACGCTCGGTTCATGGAACATTCTAGACTCACCGGAGATTTCG
ATGACTCTGCTCTCGAGTTTCAACGCAAGATCCTTGAGCGTTCTGGTTTAGGGGAAGACA
CTTATGTCCCTGAAGCTATGCATTATGTTCCACCGAGAATTTCAATGGCTGCTGCTAGAG
AAGAAGCTGAACAAGTCATGTTTGGTGCTTTAGATAACCTTTTCGCTAACACTAATGTGA
AACCAAAGGATATTGGAATCCTTGTTGTGAATTGTAGTCTCTTTAATCCAACTCCTTCGT
TATCTGCAATGATTGTGAACAAGTATAAGCTTAGAGGTAACATTAGAAGCTACAATCTAG
GCGGTATGGGTTGCAGCGCGGGAGTTATCGCTGTGGATCTTGCTAAAGACATGTTGTTGG
TACATAGGAACACTTATGCGGTTGTTGTTTCTACTGAGAACATTACTCAGAATTGGTATT
TTGGTAACAAGAAATCGATGTTGATACCGAACTGCTTGTTTCGAGTTGGTGGCTCTGCGG
TTTTGCTATCGAACAAGTCGAGGGACAAGAGACGGTCTAAGTACAGGCTTGTACATGTAG
TCAGGACTCACCGTGGAGCAGATGATAAAGCTTTCCGTTGTGTTTATCAAGAGCAGGATG
ATACAGGGAGAACCGGGGTTTCGTTGTCGAAAGATCTAATGGCGATTGCAGGGGAAACTC
TCAAAACCAATATCACTACATTGGGTCCTCTTGTTCTACCGATAAGTGAGCAGATTCTCT
TCTTTATGACTCTAGTTGTGAAGAAGCTCTTTAACGGTAAAGTGAAACCGTATATCCCGG
ATTTCAAACTTGCTTTCGAGCATTTCTGTATCCATGCTGGTGGAAGAGCTGTGATCGATG
AGTTAGAGAAGAATCTGCAGCTTTCACCAGTTCATGTCGAGGCTTCGAGGATGACTCTTC
ATCGATTTGGTAACACATCTTCGAGCTCCATTTGGTATGAATTGGCTTACATTGAAGCGA
AGGGAAGGATGCGAAGAGGTAATCGTGTTTGGCAAATCGCGTTCGGAAGTGGATTTAAAT
GTAATAGCGCGATTTGGGAAGCATTAAGGCATGTGAAACCTTCGAACAACAGTCCTTGGG
AAGATTGTATTGACAAGTATCCGGTAACTTTAAGTTATTAGcttcgtttgaggaactgtt
attgtgtaacttcgagactaatccatggttg-tttttttcttagagaagaaacccttaga
tttgatctctgacaatgtcaatgtgtttgttgtttatgtgttttggagagtttgtgatat
ttgagttacagttcttgagctcatgttttcagatcttagatgtgtaatgacgaaatcaca
gaataaaattagggacattgttaaacaaaaggttgtttgtttactattattgaagtttgc
tccgattaaattacagaaaccaaaactttcgtttgtccaactttgcctttcactgacact
cactcgtgttgaatggtgtgaatatgtgaatccgttactttgagaatataaacaaggaac
ggtaNNNNNNNNNNNcattttcatgttcttgtaacgtattatttcgttactatctgtaaa
ttgtctagatattttcctagtttattacttttggaagaaaatgaccttag---tattgtt
tacttggttctgatttcttaatgagtggtcaaattggacagtgggacatgcc---aagaa
tgttatataaagaatgattttaaaattgttattatattgttgttttctttttcaaatcga
ccgccgtttgcattggaaatagtcctttcatgttcgccaaacaacaaaactcccaaagca
gtttctatcacatggtagc-tttcccatttggatccaaaacactaaaatttgcatttctg
attttctatacttaattcaagatattgttgaatacacaaatatagtgctattaatcttga
gaatccgaaaaattacacacaaaaacaaaaaatcaaatttaaaggtataatgatatgctt
gtacaagataaacaaattataatcaatgtcaagaagaaatacattgaacaaagcatgaaa
tacagacacagggaagggacaaaagaatgatctgtaatggagaaagcaaaaagtgaaaat
tttgtcttcttcttcctcttcttgttttgatcatctgaacaaagcttggatctcttcaag
cgtttttcctttagtctcaggaacccaaagactcacaaaaaccacagtgaatccacaaac
caaagcgtagagagtgaaagttcccccactgctccatgctaacagcatatttgcagtcat
tgtcactaaccatgacacgaaccagtttaacaaagttgctatacttccggctaaaccctt
tatattcactggcagaatctgttttaccaacattaatcagtattaaaatttccagttgtg
cttttaacactaagtaacaccatgttttaatatttagtacctcagacataatcagccatg
gaattggtcccattcctagagagcaagaaataaccatagcctgtaaataactcagccaga
tttagtacacataccgggaaatatgtaaataagaaagtatctttcgttgtgtgaatgtat
aaaacaaacgacttaccacaactccaactacggaaaccatgcttagaatgttgtacatgt
tggaatcaggtgatacaaattcctaacaaaagattaagaaacctcaatatctcataatta
gagtgacactcttacattgtacaagtagagatgtcaaaagttaaaatgttaccttaaggt
aaaatgcaactgctacaatcacgaggcttatcgtcattccgatagaagagatctgcattt
cagaagaaaatgctaatattatgttatgcatacataaattcttcagactttgtaagatat
acagatgaatctcaaatattcttcaccatgagtagaagccgacgacctgctttatccacc
aaccatgtcgctatcccagtcgccagtacctggtatagaatgaacaacggttagaaaaat
cgaatctaatgtctcctagattgaaatgatatacctgaacaacgccaactccaaatgtcg
ccacattacttgatgtcaccccttagtgaatgat-aattgcaaacaaagaagcatagtta
gaaatctgtttattctatcttaggaccattccaataatcaaaacaaacatatgactctac
ctgcagattcaaaaattgtactcgaatagaacaagacaccattgattcctccaagttgtt
gaagtgcaagcagccctataccaacctgtaacacagattacaggaaaagagtgagtttct
ctcatgtgttgacaaaattagttcaagagaggtaagagaaattgcaccatcagtgggaaa
tagtatctcctgcgcttgaggtctacaaaccgaactgcagaacgtttgctagatgatgcc
acagatctctgcagagtgcataaaatgaaaattttaaataagacaagaaatcacatcaaa
gcatttcttcagtttggtcactaccttgatttcattaacctcaacggtaatatcagtctc
aaatccacgaagaacttgcaatgaagtttcgaaatcatctgtcaaacccatctttgccta
caattacaacaccaaaacaatttaggataaccaataatgcaacaaactcaacaatataag
caatacggttgtagaggcataccaaccaccgaggagattcaggaatgaaaaaaagacccg
gtatcaacaatgtacatggcaatactcctaaacataaagaagacaaacaagaaagtgatt
agactgtatcgatcaaaataaaataaaaacaggtatagtttctcccaagtcaagtcaaaa
tgttatgtgagttacccaaaactgcaagaattctccatggaacaaagagaccgagtaaat
acgccagcattatcccaattgttacagaaagctataaacacaaaaca---tttattgttt
agtgttaacatatgaatcagctcataaaatgaaacat-aaaaatagtgaagctaactaaa
c--atgacaaacctggttaactgaacctaaggctcctctcatggtctgtggagcgatctc
agctatatatacgggaacctaaaatcgcaattcaaaggtgtgtaattatattgatcactc
caaacaaacactgctgaaatcaaagaaatagttgaatctaatattaccgtataggagata
atcccaactccgaagccttctaacaatcttcccatgtaaagaaaagaagtatcctaaaca
aaaaccaagaacaacaacaacttagtaggtatagagataagccaagaatatcagaaactt
tgagaacaccaaaacactcacttttgcaaatgatatcgaaagccatccaataatattggg
aattgcagcaatcatcagagactgtcaaaaggaaagaaaaacacagtaaataagatacaa
caagaaagaagatgttacatgacaaattgtcacagat--gagaacatgttttagaatcaa
gaaacaaaactattatacccctttccgtccaacgtattcagcaatctgaccactcgcaat
tgctccaaccatagcacccacattggatagagacccaaacacagagtactaaaacatcaa
acaagaaacctaaaagtcagaaaattacagaacaagagtctttacaaaaaaaaaaaaaaa
aaacagaacagttcttaaataaagatgggaccttcatacctctgatacagttaaaccaag
atccttagtaatggcagcttgagttggtgaggaataaccacactgaaaacaaaaagataa
atcaaaatcaacactttcttagtcaatttgagcaaaagcagagaaatccacattgataaa
aaaaaatataagaaagttgagatatttgtttatgttgttcttacagtgaatccgaattga
ataggaccaagagcaacaatcaaaacacaagctaagacagaaattgagctgtctcgaata
acttgagacgattccaacatactagattgtctcgaacccatccgataccaacttcctgtg
tgtaagaacggtcgccgaagatcatttcttccctcttccgtattatcatccctaaaactc
atctttttgttttccttaaaatctacaaaacaatcgtaatctacagaga-aaaaaagcac
gaatctttcggaggataaaaatgtcgatcctaaactagaaaatgcagaagaagaaaaata
cgaaatttgaggtaggatttgagttttgggtgaattcaaaaagatgttagacttgttttg
tttaagaattcttcatggtttgtaaaaattgagcctttgcgtggagagacgcagactgtt
tcatagttttccacctcagaacgcgtcgcctaacatcgatttatagaattcgtaaaggga
cctgtttcttttttcttctctgtcgacaaaaaaaaatcttaatttaaaaaca-ttttaat
ttgtaatt-aaataagatatcgttcatttt-aattgttttatatcaaatttaactattg-
tttcttttgtctgatagtcgttttcgagttattttttgcgcaaagataattttttgaatc
attgtcccatgttcgctcacatatacaagcatttgtagtcgctttgaatcatttattttc
ttctacatacttctacatactcattagtattataatgagcttttacaatgtaactaatta
cgcaacaatactataaaattgtggtacaggctgagactaaactatattgtatttttaaga
aaatgtttttctttttgtttaggtaaactgtctacttcaaagata-ttttttggtaggaa
taataattaaaacttcccatattagaatacgaggccactagacattccttttgacaacaa
aaagtgacaatgtcattttatattttagcacttataataatagttagcatgcattatagc
attcatatttagatgttgtcctaactcttaacaaaatcagaataacaatattgcgggaga
aattttagctaaaacttcaatttaggacaaataataagattattaaagtaacacttaaat
atgaatataatgctcgaatcctcctctactttttagcattttcgctacctcgttgatatt
gatgtcgataagtcacaaatatgtaagtgacattattttattagataagctcgaataatt
atagtttttgttttctagtatatgaaaaatatatggatgtcattaatttcgaatacttca
ataaatataaatatttatccagataaaacattatttatttattttcaatatttaaaatct
ttgagaatacgacatgttatttcaatgtttacNNNNNNNNNNNNNNNNNNNNNNNNNNNN
NNNNNNNNNNNNNNNNNNNNNNNNNNNNNNNNNNNNNNNNNNNNNNNNNNNNNNNNNNNN
NNNNNNNNNNNNNNNNNNNNNNNNNNNNNNNNNNNNNNNNNNNNNNNNNNaatactaatt
taattaattaaatttaactcaaaaacgaaatacattattaatttccaaaaaagtaaccaa
ttaaaatcaacaaattagatttgatatctaaattatcatattaattttttattaattatt
atagttcacctctcatctttatatgattctatttttgcaaaaaaataatatcatcgtNNN
NNNNNNNNNNNNNNNNNNttttcgcatatgccacaatttgaatttttaaaaacgaatata
aactgttcaatacatgaaaaaatactataacgggtcaaaagtagatttaagaaatttttN
NNNNNNNNNNNNNNNNNNNNNNNNNNNNNNNNNNNNNNNNNNNatacatattattttaaa
atttataatcttatatactacaataattaataacatattagattttttaatgtgtatgat
gtgattcaatttttaatacaagctgaaaaatcctacaattgacgggtttaaatcaatatt
aatacaagatgatatactatatgtgaaactttaaaattaacaatcaaaatacaagtatat
aattttaaacactaaacaatataaataatatcaacaaaacatatacaactcgcagtttac
tatacatttaaaatcaaataaaataatatcatatatttataatcaactttacaataaaag
tttttagtttaactaaaatataagactacctgctgtataatgcaagttaaaattataaat
aagccgattaccatcacgatggatgtaccatctcacatacacacctatcaaaaacttaaa
acctttcaaaacctcttggtatattcaaattaggattcttcattcatggaatcattattc
caagggttttgggatgtcttatgaaatgattttggcagaagaagatgtaaatttttttga
ataaaaagtagtcaccaaaacatatgttttattgggattttttagataattaaatcagag
aatagggctaggcatatgagtaacccattcgagttcgggtataacccgttcggatttggg
attaatgggtatatgatttactacctaatagaataattctaaatattcggttcggaNNNN
NNNNNNNNNNNNNNNNNNNNNNNNNNNNNNNNNNNNNNNNNNNNNNNNNNNNNNNNNNNN
NNNNNNNNNNNNNNNNNNNNNNNNNNNNNNNNNNNNNNNNNNNNNNNaaacttttaaatt
tattaaattttaataaatttaattatatttaaatatattttactaaagtttgacaaatat
aacaaataattttgacaaacatagcaaaNNNNNNNNNNNNNNNNNNNNNNNNNNNNNNNN
NNNNNNNNNNNNNNNNNNNNNNNNNNNNNNNNNNNNNNNNNtatgttttaaaacataagt
ttagatgacattttcaatgtttaccaataacattatgttttaaaacataaatttagatga
catttcatgttgtattggtgaataaaatNNNNNNNNNNN--NNNNNNNNNNNNNNNNNNN
NNNNNNNNNNNNNNNNNNNNNNNNNNNNNNNNNNNNNNNNNNNNNNNN-NNNNNNNNNNN
NNNNNNN--NNNNNNNNNNNNNNNNNNNNNNNNNNNNNNNNacatttaagtaatttttta
aataagatacgtatgtagtcagttagttgttaatcttcttagttgttaataacgtcggca
taattgagatcccaaaatcacacaagttacatacacgaggttttattttttt-taaagaa
cttctaaatcgagataaatctatggtcgatagaggcaacgacaagaaaggccagtagata
tcacaccaaacacgtcttattggggttatgattcataggctctgattcatcgttcaacat
ataataatattctgttgacccaacaatgcagattcgtatattttcactgttctgggtctt
ttgtctctttctcatctctcacgtgtaagtgcttacatctctgtgtagccgtttccggat
cccgacacaagcattctcttccattgtccccactttgcttagttggtctgatactt-tta
tcgatttt-aatatcaataagtaacacgattttcaccatttaacgagtacatgcaacacg
attgtacatgtcacatttatcttggcataaatctatcgatgatctcgttaacacgattat
acattaaaaactttggatcaatta-tttttattttctcttttattgttgggagtagtgtt
ctaattgatttaataatttttattgagaataataatcgaatttaaaatgcagtgtgtatt
agacaattagtggacttatagaggctaatttaagtaaccaaatttgggctttaataagga
tccatactcttcggcttgaaagcccacattgtaaagttaaaacactatatcaggctctgt
tttcattatggctataaatacacgagtttttccagaaaccaaatcaggctctgttttcat
tatttctcgctgctgacttcacagacgacgatggctaatatctctgaaatttccggcgac
tctaatgacggcggagatccaaacaagaaaccaga---agaacaagttttgagaagaagt
agaagaatcgcgacaagaaacgagaatcaaaacaagaagcccaaggaggaagaagaaaaa
gataatcgctcggtatcttttccaattccaaacgagctcacggaagcttgcgtcgcactc
atccggaaatgtgattaccctagtctatcttccgtctcaagttactttttcaatctcatc
gcttcgtcagaactctacgaaacgcgttcgcgcctcggtctttccgaaacctttctttac
gccgccatccgattccctgacacaaatgccccaaactggtacattctccatcgaaacaag
gtttcttctttacgtttgagcaaactcgaatcacttccacctgtgccttatggatgttct
gtcgtcacaatcggtcaagagatgtatgtaatcggtggactcctccatataagacgttta
cagttgatgactctcatcgactgcagaactcacaaatgtcgctcgcttccgaaaatgaaa
aggggtcgttaccatgcagccgccggagtattcgacggaaagatttacgtaatcggaggt
ttcaggatgagaaaaccggatgctgaatggattgaagtgtttgatctaaagaaacagagt
tgggaatctttgcctggtccgtaccctaaaactagtacggattcccagttttttgcacat
gcggtgatggaagacaagttatacattttgggctcacgttgcttgatttacgaaccaaaa
agaaacggtgaatgggacgcaaccgtcaatgcaaatccaatatggaatctgtggaaagtg
ccatgtactatgcaatgtgtgatagatgatatgttgtatacgattgatcctcagtgtact
cttggacatccaatagtcgtttataatccaaaggacaaaacgtggagacctgtgaaaggg
gaatctttgaggaNNNNNNNNNNNNNNNNNNNNNNNNNNNNNNNtgaaatggcgaatttt
ggtggaaagttggtgattttgggcagtaatgggagctgctataatactggtgattgcatt
gggaaaaaaggtatttggtgcgtaatgatcgagttggaaaaacgtgaaggaggtgagatt
tgggggaaggttgaatcactcgactgtgtgcttggagacataaactttctgtcggttcgg
ctttgtcaaactctgaccctttgatgatacaagggatggtttcttgcaggtacgtttatg
tgaatgagtatgaaccttttttgatattcatgcctcttctttagcctcaaggcttacata
cctgtcctttttcatgatcttgttgcagatgaaggatctttattactcaagagtcaagag
taactctgtccttgttaacctttgtgtacaataataatactcttacataattatcatagc
cttgagtagatttcttaagctgtaacaagagtggggctatctgcagttatacaatacatt
ccttaccaaaacttgttgaaatgcatctttagttacagctatgttttggatattttgtgc
agtttcacactttcactaatatgctatgtgctctctatttgttcttttctgtaagtaata
atcacacacaatcaggtagtaacaaaaactcattctgtttctactatatgtgcaaatatg
aaatcatttagaattcagatgaagcaaaactaaccgagtttagttaacttgaagattcaa
agagaacagagtaagaaataccaagtagccgaatgtgggctttaaaaagcccatataatg
gtcatcgcgtaaaagacgtgttagagaagatataaagcctcgttagggcagactaaatcc
caaagtccaccacaatcacccaaacataaaacccgtaacctaattccgccggaatccacc
gatgcatgtcatggggactccttgagatgaaacgaaaacgcagtttaagaggagctatga
acttgttttgcttcaggtatgattgacttcaaaaagtacctagaaactataaacctcagt
ttctttgaatttgatttttaaagtcaataataccttgaagcaaagctcgcgttcatcacc
gccattcgagtagtccaaaatttcagagatataagccatcgccgtgtgaagtcagcagcg
agaactaaaggaatccaaccctaatttgagctcttgtatattgaagtcagcagcgagcat
taggctcacgatttattctttaggagatggtaatggtacattctccatcgaaatccctac
tcttacttaacctttgtgcagaatgtgaatata-aacccttatgtagcttcttttagctg
cctttttatacgatattctaatcaaa-ccttgttgagatccatatctagtcatagctatg
ttttggattgttgtgcagtttcactaacgtagtctcaagttcagttggtaagtaatcaca
atcagatttaacaaaaacaaatttgcttctactgagaggcagtttcacttaggagaataa
gtggagtaacaaatgttaaaaataaaaatgatagaaaaaatcatatgaaaatttgaaagt
gaatttctgttttgatttttctggttcaatgtgaaaatacagtttagtgaggaaaaaaac
agctaaattgtagtattgtattaaaacgagttttaaggaagaaaatacaaatgaaattat
gggtatataaatacc---caaatacctttctcaaaaaccaaatcaggctctgtttccatt
atttctcgctgctgactttacacacgacgatggtcaatatctctgaaattcccgacgact
ctaatgacggctgcgatccaaacaagaaaccagaattagaacaagttttgagaagaagta
gaagaatcgcgacaagaaacgagaatcaaaacaagaagcccaaggaggaagaagaagaag
ataatcgctcggtatcttttccaattccaaacgagctcaccgaagcttgcgtcgcactca
tccggaaatgtgattaccctagtctatcttccgtctcaagttactttttcaatctcatcg
cttcgtcaggactctacgaaacgcgttcgcgcctcggtctttccgaaacctttctttacg
ccaccatcaaattccctgacacaaatcccgcaaactggtacattctccatcgaaacatgg
tttcttctttacgtctgacggaagtcggttcacttccacctgtgccgtggggatgttctg
tcgtcacagtcggtcaagagatgtatgtaattggtggactcctagacataagacgtttac
aggtaatgactctcatcgattgcagaactcacaaatgtcgctcgcttccgagtatgaaaa
gaggtcgttacaaagcagccgccggagttgtcgacggaaagatttacgtaatcggaggtt
tcaggatgagaaaaccggatgctgaatggattgaagtgtttgatctaaagacacagattt
gggaatctttgcctggtccgtaccctaaaactagtgcgggttcccagttttctgcacatg
cggtgatggaagacaagttatacatgttgggttctaaattttgtttggtttacgaaccaa
aaagaaacggtgaatgggacgcatccgtcggagcaaccccattaaaagatttgtgggaca
agacttgttgtgtggtagatgatatgttgtatacgactgatcctcggcgtactcttggac
atccaatagtcgtgtatcatccaaaggacaagacttggagacctgtgaaaggtgaatcct
tggggagtttgcctagttatttcttttctaagtctgaaaatggcgaattttggtggaaag
ttggtgattttgggcagaaacaagagctatgttactggtgattgcattggagaaaaaggt
atttggtgcgtaatgatcgagttggaaaaacgtgaaggaggtgagatttgggggaaggtt
gaatcactcgactgtgtgcttggagacataaactttctgtcggttcggctttgtcaaact
ctgaccatttgatgNNNNNNNNNNNNNNNNNNNNNNNNNNNNNNNNNNNNNNNNagtatg
acctttttgctgttcatgccttttctttagcatcaaggcttacttgtctttttcatgatc
ttgttgcaggtgaaggatctttattactcaccttaNcctttgtgcacaataataatagtc
ttttacataagccttgagtagatttcttaagaaagtgggctagatgcatttctacaatat
tctcaccaaaacttgttgaaatgcctctttagttacagctatatttatacaatttcacta
acatgctctcaagtctttttctgtaagcaataatcacacaatcagattataacaaaacct
aatctgcttctactatatgagcaaatatgaaatcttttagaaattagttgaaagcaaaac
aaaccgagttttaaaacttttaagttaacctgaNNNNNNNNNNNNNNNNNNNNNNNNNNN
NNNNNNNNNNNNNNNNNNNNNNNNNNNNNNNNNNNNNNNNNNNNNNNNNNNNNNNNNNNN
NNNNNNNNNNNNNNNNNNNNNNNNctaagtacccaaataaataaaacccatatgggttta
cctcattgggttatgggtacccacgggttttttttaagtcatttttcaagtgaatcaaca
ttttcttgtcaaaaaagatttcacatttttccgccNNNNNNNNNNNNNNNNNNNNNNNNN
NNNNNNNNNNNNNNNNNNNNNNNNNNNNNNNNNNNNNNNNNNNNNNNNNNNNNNNNNNNN
NNNNNNNNNNNNNNNNNNNNNNNNNNNNNNNNNNNNNNNNNNNNNNNNNNNNNNNNNNNN
NNNNNNNNNNNNNNNNNNNNNNNNNNNNNNNNNNNNNNNNNNNNNNNNNNNNNNNNNNNN
NNNNNNNNNNNNNNNNNNNNNNNNNNNNNNNNNNNNNNNNNNNNNNNNNNNNNNNNNNNN
NNNNNNNNNNNNNNNNNNNNNNNNNNNNNNNNNNNNNNNNNNNNNNNNNNNNNNNNNNNN
NNNNNNNNNNNNNNNNNNNNNNNNNNNNNNNNNNNNNNNNNNNNNNNNNNNNNNNNNNNa
ttttcctgccaaaaatgattttacattttccggtcaaaaacccaatttaacattttcccg
ccaaaaatgatattcaacaacatttttccgccaaaaccgcgatttaacattttcccgcca
aaaacgacattcaacattttcccgctaaaaaagacattcaacattttcccgccaaaaacg
acaatcaacatttttccgccaaaacgcaatttaacattttcccgccaaaaacgacattca
acatttccggccaagaaaaggatttgacatttttcctgccaaaaacgcaatttaacattt
ttccgccaaaaaacgcaatttaacatttNNNNNNNNNNNNNN-aattcaacttttttccc
atcaaatatatatgtaatacagaaaataaatacaatttaaaatatatttataagcaaaat
ata--gatacaatatacatataatagtatattagcagttaaacataaactctaagaaaat
gacagaaaccaagttgggtacccacaagtagtctcggaacaatcaggtttttNNNNNNNN
NNNNNNNNNNNNNNNNNNNNNNNNNNNNNNNNNNNNNNNNNNNNNNNNNNNNNNNNNNNN
NNNNNNNNNNNNNNNNNNNNNNNNNNNNNNNNaacctataagctatcacttttaagaaat
actaagtagccgagtttgggctttaaaaaggaagtaaaagcccatataaaggtcatcgga
gcgtgagagccactctcgtacagagcgcgttagagaagatataaagcgacggagcagatt
ctttttcttccctctctcctgagaagaagaagtaaagaagtaagatcaattctcggccgt
agttagttatcctccgattagatttccgattctctgtttcttctagattgaatttaaaaa
ccctacttttgaattttcacatgggagaacaatcaccttctcaaccatcgactcaatgcc
aaagtcatccacaatcacccaaacccgatactcataacctaattccaccggaatccaccg
atgaatgtctcgattcagctggagtttcaggctcaatcgtctcatctaccacaatcgacg
ctcgacggatcactgaactaggcaatgtatcgtctccgccgtccaaaatccctctccgcc
ctcggaaaatcaggaaactcacactcgacggagacgtatccggtgaagattataaggcgg
aggatatctcctcatctcaagtaaactctccgctctcgacggatggaaaatctcccggta
aaggtaaattgtcgcacttacgagctataactgtgccgaggatccaagctcgtcctctga
catgtgaaggtgagctcgaaacagcgattcactatctccgtaacgcggatcctttgctcg
cggcgttaatcgacgttcatccaccgccgacgtttgagtcgtttaagactccgttcttag
ctctgatacgaaacatcctctaccaacagcttgcaatgaaagctgggaattcaatctaca
cacgatttgtttctctctgcggcggcgaaaatttggttgtacctgagacggtcttatcat
taaatcctcagcagcttcgtcaaattggtgtctcgggacgtaaagcgagttatcttcatg
atttagctagaaagtatcaaaacggaatcttgtcggattcggcgattttgaacatggatg
agaagtctttgttcacgatgctaacaatggttaatggaattgggtcatggtctgttcata
tgttcatgataaattctcttcatcgaccagatgttttgccggttaatgatctcggtgtta
ggaaaggagtgcagttgctgtatggcttagatgacctgcctcggccatcgcagatggagc
agcattgtgctaagtggagaccgtacagatcagtgggttcgtggtacatgtggcggctca
ttgaagctaagagtacatcaacgagtgctgctgttgcagccggagtgtcattgcctccat
tggaagatatccaacaagaacatcagcagcaacagcttatggaccctcttaatggtgtgt
tcagtatcgggtaagtaaagtttgtttcttttggaaacttttaaaagtttttctctgtac
ttggagtgtgcttagcttaagtagatagattattgaaaactgttacttgctgcaaataca
aactaatatgtttggtttggatcactaagatcaaatatctgagctttggccaactatttg
tggaatgcgc-tatggttgatatagtattttaggcctccaagattaggtgtaatgtttag
ttgtttacattcatgtatataggagactaataatgagcttacatttcatgtttgacaaaa
agtagttgcttgaaaccatctagtgagttagtgagtgaggctatatttttcatcacctcg
attgactgNNNNNNNNNNNNNNNNNNNNNNNNNNNNNNNNagagtttttccagctatggt
cttgatttctctccatgattctttctacgctaattcttctgattatcgatctatgactct
ttaacagggcttggggacaatcgtagctgttcttccacgttggtcctggatggtctgatg
gcttacgtgagttatttagttctggacttgNNNNNNNNNNNNNNNNNNNNNNNNNNtgtg
ggagaaagaataataaaaggatgtgctagtctgggttccttgagacacaagctgaagtaa
cagtgaatatgatcttcttagttgagtgaaagagtctgtaatgttaagagtgagtagcta
atgacaaagtagtgtcttctttatttttgtcggagacctaactctcttgacagagcttcc
tcatcatctctgaaacagatccacacttctgtatcgcatcgttgctcagtctaactaaca
atgaaaatactacttgaaagactggcgacagcgagtcactgccgttaaatttactctgtt
tcatccgaagccattaaatatatactctgtttcaaaattaggtacgggaaaactgttgaa
gttgattttgctcattcgaatgtttgcctcatccttgtgggcctgtgttaatctcatttc
tagatttgatgccaatgtcgtcacgagagcacttttctggacaagtatgtatgtaggccc
aataacagcccaatcac-acattatttatata--aaaaaatgaaaaggtaaatactaaat
tcaataggcacgaatcgatctgtggacgggaggaaaaatatatcaaagagtttgtacccg
ccttcgccgcaaccgtcgttcctgtcgccggtaaattctgttccttggt--tcttctttg
ctagatctctttttctctgttttgacttttttcctccctcaaaatttcaaaattcctgat
tcgagattcttcgttatgcaactttactgttgctaagctagtaaaccctagctcggcaaa
cgtttgctacttgtttctggtttttcgagaaagagtgtggatatatcttgaatgttgaat
gaaacaattgaattNNNNNNNNNNacaatcatcaaacactgactgattgttgcttcagta
ctaattcccaggaacaagtgtggacagatcaatggatgaagaagaatgtaatatatcact
gtttgattattctgctgagagtcatctaaaggcagtggaatctatcactgatttatgtgg
tgaagctaatgctgacattgatgagaatgatatcaacatattgtcatcatcagttacatt
cttgaggtgcgtaaagaattaattatgtattcatataagattctttctattgtaacttat
gttgaagtggttatagaaagtgtttctcaatgtggcggtaagagtattctactagacgat
ttaacactcacaaatctaattcttgcctactg-aatttttgtatagggaat---ggaggc
attataatttcgaaccaaagagttttgcattctacaacgaggctgagaaaaaccatcaac
caaaggatataaacagtcaaactttgcctcaattttcttcggcacgagctcccaaggttt
tgtgtaattacgctaaaaaattatttctactttggttcttaactctccatttacttctta
aattgcttcaacgacaatgcattttttaatctctactcttattggtgcaggttaagatac
atgacgatgagtcatcatcatctggtgaaatcaggtaatagttaaaatatatatgagctg
tgatcatttaagctgttcaacgggttctgctggctagcaaaagtaatcttgaccatggga
gatgaacataggtttccccagttagatgaatgttaattcactgctaaagtgctaatttaa
tgttcaatccgaaccaggactaggttgctaattggttagacaggacattgacattccatg
tttgtgtatatgtgtctgctcttgtccctttttaattatcaaaaagagttgtgctagtca
tgatcgtttatctgatggattattattcacctctgcagcaaggactttgtgatgcatgtt
ggaggctctgtttgggcaatggagtggtgtcccagagttcatgggaatccagatgctcaa
gctaaatgtgaggtgattaggtcatattttttttgtttcattactccgtagaaatgggaa
tcttaggttttcattgttgtgaactttactgttgcagtttctagctgtggctactcatcc
gcctgactcatacagtcacaagattggtattcctcttataggtcgaggcatcattcagat
atggtgcattataaatgccacttgcaagaaagatagcggccaagtttcagataagggtaa
aaaattgacaggaaagtctcgaaaacaaccatctggtgaaactactgaaacaacagaacc
taagaagccgagaggcaggcccagaaagcatccagtagagacaacagagcctaagaaacc
aagaggtagacctagaaagaagagtactgccgagttacctgttgagcttgatgatgacgt
tctgtacgttgaagctctgtctgttcggtatccagaaaattcagttgttcccgcaactcc
tcttcggatactacgagaaactccagtaacagaaactaaggtcaacaatgaaggttcagg
acaagtgttgtcttcggacaatgcaaatatcaagcttccagtacggagaaagagacaaaa
aaacaaaagtactgaagaaagttgcacacccatgatattagaatatagtgaagctgttgg
aaatgtaccgagcaaaccgtcctctggtatttctgaagacatagtagctcttccaagggt
tgtcttatgcctggcccacaatggaaaagttgtctgggatatgaaatggcgtccctcata
tgcgggtgattctcttaataagcatagtatgggatatttagctgtcttgctggggaatgg
atctctggaagtgtaagctagttacttcttctcttctttttatcctaatgcattctgtgc
cctgcacgatttttcccttctgctttgatttctatcaccgtatgccatctgcaatgatgt
agcacctttctagactgcatatactctgcaaaataatgaacgaccttatgcaggtgggat
gttccaatgcctaaggcaacatcagctctatatttatcatcaaagaaagctgcgactgat
ccccgttttgtgaaactggctcccgttttcaaatgttcaaacttgaagtgtggcgacaca
aagaggtcagtaaatttcttcaatatttccagtttttgcttgtttggtggaatgaaaaac
aaagcagtccttctatgtttttaagagttgaatatataattgattttcagtttccttatg
ctttatctattggctttctcttgatatggtgctcctctatttttatacagtattcctttg
acagttgaatggtcgactttagggaaccctgatttcttactggctggttgccacgatggc
acggtaattagtaaattatttcactttcttcactgactctatcatatttttgtctctgtt
ttcttgcatatgtgtaaatgtattcaggaacaagaattgcagtgcttaattgcgttgacc
cctttatttttgttatcttgcatcaggttgctctctggaagttttctacaaccaaatctt
cagaaggtaagacctgatatgtttgtcctgatgccagatagtttcttttcacacggtggc
cagagaaagtgatttcatctgttgatttcatatttacctttcacg-tttttttgtgcaga
tacaagacctttacttttcttcagcgcagatacagctcctattagggcagttgcatgggc
tcctggtgaaaggtagtgacgtaaaatcacacccataaaatcaaactgtgaagaggattc
gcttattaatcaaaagtaatttctgaaaattttccagtgatcaggaaagtgcaaacatag
tagcaactgctggacatgctggtctgaagttttgggacttacggtacacttcattaacct
tatcagctattacataattttctttaaactttgatgctcatgcaattaattaacaagact
gcactgtttattgttttatttggctctccatagcttcttgcttacttcctatgttttttc
tgcagtgatccgttccgtcctctgtgggatttgcacccagtaccaaggtttatttacagc
cttgattggttacaagatccaaggtatcaatcactgttctatcctcagttgattatacag
tctttagatcaatggtttgaagtcctgcttaaacatgtggtttcaaatatctgtagctgc
gttctattgtcctttgatgatggaacattaagaatcctaagcttggtgaaggttgcgtat
gatgttcctgctactggaaggccttatcctaatacaaaacagcaagggttaagcgtttat
aactgttcaacttttcccatctggagtattcaagtatcaaggctaacaggtaaatgttct
ttatgggcttgtctttgtgttcaaattcgtaatcatcggttcatcataataaat-aagtc
aaaatataacttctcaggcatagcagcgtattgcactgcagatgggtccattttccattt
cgaggtttgcataaactgcacaattacttcacctcttatgttctttgtcaatttctttga
gatttcatattgtcttgttgggattccttacagcttacgaccaaagcagtggaaaaagac
acgagaaatcggactccacactatctctgtggacagttgacaatgaaagattccaccttc
atagtgcatagtccagttccagacatcccgatcgtattgaagaaaccagttggtgagacc
ggtgaaaaacagagatgccttcgaagtctcttgaacgaatctcctagccgatatgcatct
aacgtttcagatgttcagcctctaggtcagttgaaaccagtctaaattagactgtctaat
agatcaatctccggaatcacttagtccttaccttgaactggtttacttgatctttttcag
cttttgcacacgttgaggatccaggtttagagtctgaatccgaaggaacaaataacaaag
cagcaaaatcaaaggctaaaaaaggaaagaacaacgcaagagcagaggaggacgagaaca
gcagagcactggtctgtgtcaaagaagatggcggagaagaagaaggaagaagaaaagcag
ctagcaacaatagcaatggaatgaaagcagaagagttcccgcctaaaatggtggcgatgc
atcgtgtgcggtggaacatgaataaaggaagtgagagatggttatgttatggtggagccg
ccgggattgttcggtgtcaagagattgctccaacctcagattggaaacctcggagataac
aattaagtcccttgtaacaatacacttatataacatcttcaagtgtttattccaaaaag-
aaaattaacgtaggattttgtattaaaagaagattatatgcaagaaactgattcaattga
agaactttttgattctgcggtcaaaaaagggaacaaaccctgaaaatatgttatagaact
gatcaagaccggaacggaacttcaagcgagaagcaaacagattccggatgatcttacaaa
atggcacttttaactttgtgccaaataaccctaaatcttacaatggtacaacatttgcta
ttaccttgtaaaaacaaaaccagaaactcccgaatactaatcttggataagtataacaat
aatccaacttttgtttggtggatgagtatgactctttgttttggtgtttaagtaagaaag
ccgaaacaatgcgaaaatgccccggacaaaaagaaagggatcatgaagtaccttcagtgt
tttaactggtaagatgaagaatatatgagttatccgacctgcatccgacattgacggcca
tggaggttcttgagccttgtgagttctttccgtctctttctagcttccgctgcagccaac
gatccatgctttttctccggtagagaaatcaaaacatgatgaccaggcggcatcagtgta
actccattagttgtctcagaaacatcttcatgctttaaactataagcttgctgcgttaca
ggaaaaccatctcctccttctgagaggacttcagtagcagattcgttgagatcatataaa
ggtctggtttcgggtgaaccagagtcctcttctttgattctagttggtagatgggaccgc
ggagtttctgtgacatccatcggtcttgcagaagaatcatcgatatggtgcctgtttgaa
aaagtacctctttgtgtatcttgaagcccgaaaggaacaccattgctgtgatcaggagga
gggagaaaccaagggcaaggtacaacgtaaaagtgagttttttgcccattatcatctgca
gcattttcatgctcctgcgtggtaatagttttagcagaagctcctcccgaagtagggaat
tcaagtggcgatatcattggatttgatgattgagtaacatgaggccagcagaaaagctga
tatggattctggttgtagaagtaaaacggagtagatgatgtagacatctcaacttgtgat
ggcttgggtgattcttcaggctcttttgtatcgggttttactgacttcaatacctattaa
aacagacagtaaatcagatatagcagtgtgagcaatagttctcctgatactgatatggtc
tttgatagattatgtaacctgttcctttaaatgcttgttaatcgtctccaaagactgaaa
ctctttcaaagcccaatccttttcctaccacagcagaaatgtcattagctataacaacgg
tctctaaggttcactcgatggaaatgtaaatcgaatagtttactcaccctcctcaaattc
tcattctcatatgtcagatcagctgcttttttactcaactcctcacacattgcctggata
tatacggtataattaatacttaacaacactaatctactattcagctaattttctcaatat
ggaccttgttgatagaaacaaggtatcagtaaaaaatacctgtcttcgccgaattgtctg
cctcgcagattctctgttagctaatatccttctgattctacgttcttctctttcagccta
gagattagtattagc--aagtaagttcaag-tgtcacaaaaaaaggaatatggtagacaa
aacttttggccttgtaataatcatatacctcacttaaattctgtcttgatcggccacaac
catttgatctactacaccttattagagtcgatgcaagaattggtttaggtgcttcaccat
tgatttcagatttaaccggagctttagttagttctttagttattggttgaacttcttctt
cttcctcttcttctttcactaatcgttcctgttttagaaacatcttttattatcatcaga
ttgttttaccaatagctc-actaattgtaacatgttattcacctaatcagtgcaatcact
atttctatctattcaaaatcgattatttggatctaaaacataaaagtttcacaattctaa
aaacagaatcaatgaaagtgaggttctttgaaaaaacagactaataaaaaaaaaagggaa
agcgaagagacagaacctcagctagatccggagtaggtaacgtatcagagtcaggtggtt
tcaaaagcgagtcagaaggaggagactcagtcttgactcgcttcctcactcgtttccctt
tacttccccaactcgctgcagattcgaaaacctgctctcgcattatcgcaagctgcgcta
aatccgccaatgcctctgccgcctccatctccgtcatattcgccgccgcagtattctcct
ccccagaagaagaagaagacgacgagcaacaactcgatgatataggctcaaactccatca
acaaaccaaaaaaaattcaaaacccaaaagatttttccaacaaagaaaaaaaaaacgtaa
ccagaagagaaaaaaaaaaNNNNNNN--NNNNagagagagaaagaaactgtaacttctct
cgagaaagagagagagtgggaaaaaaattgccaaagaggagcccacagagggtgagagag
cgacacgtgtaatgccagctcatcgtctacaattggttgcttaagtatagcccatgtatc
tgtgaccgccacgtctcgctttttgttaccaagtcagcatactcggcacgtgcggagttg
attcgtgcgtgcgaagccgagaattgggaccgccgcgacctcagaactgggaagaggcgc
agagtttaagatttgcaaggtcggttttgagaggtgctcagatttcgacacgtgtggggg
tttcattggatatttacgtggcgacgtctgagccatgagattcagtggtgaataattacg
gctgaggtttttgggtgcatccaccaacacacaatcattttggttctagacctctttgtt
ggacatataaatgggccaggtaattggccggttaataacaactggcccgtcgcaatcata
gttgtgatagtgatttacggttttattagttggagagctcatgcatgatagataattgtc
acagtttatggccgcctagtctctagagcaagttttagaacattgccacattggtataga
tgttaacggatatagaaatgggcctagtaatgtatgataatggccacatccttgtgaaac
taaacgttgtcgcacatatatttcttgagaattatgcggtatgataagaggaataatcaa
gctaatgcattttgtttaagagattgggttaccgtttacatatatatgcattgaagatta
aataaatataatcagttacacataagtcgatttgggacctcttttggtatta---aacac
accacaacttaaaagaactttgtgcattcctccttttagaagtggattccccattccctg
aagaaagataaacaaatcatatattaaggagggattatggaaattgatNNNNNNNNNNNN
NNNNNNNNNNNNNNNNNNNNNNNNNNNNNNNNNNNNNNNNNNNNNNNNNNNNNNNNNNNN
NNNNNNNNNNNNNNNNNNNNNNNNNNNNNNNNNNNNNNNNNNNNNNNNNNNNNNNNNNNN
NNNNNNNNNNNNNNNNNNNNNNNNNNNNNNNNNNNNNNNNNNNNNNNNNNNNNNNNNNNN
NNNNNNNNNNNNgtaggaactaaaaattaaagttacgggatagtagtaaaagtgattttt
gtaccaaaaagattaaaaatattcaaaagaatcgtagacatacttggctttatcaccgaa
ccatccgtaaacggatttgaaggtggatgatacggtgtcaacggcttgtgggccgccgtg
ttcattgaatgcatcggtgacactcgtcatggcggagtctaccctctgcccaaccgttgg
ttgttcctcggccaagatatccaccgagtttatcgagacaagtagcattaccgacaacag
cacggccaccgatattttcgccatcctatctccggcaaacttttttgcttcttcttcttt
tattggtttataaaaacaagaatgatttaaNNNNNNNNNNNNNNNNNNNNNNNNNNNNta
agcttgtaagagacaaaagtctatttgtttacgtacgtg-tttttcgtgtttcgtttggt
ttaatttaaagttccttatttatatgtgaaggagatttaaaatttggttttatctactgg
tggaacgatccaacgttggtggcggttacgccgaaaatagtacgacgtgagatggcttta
gtttcatgccagttccaaattaagcaacagttttatggtttacgatttcatttttttttt
gggtccatatagtgaattggtgatattcgtttcttttaaactttatNataaatgctttgt
ctataagaaattaaaaacgttataaatgtatgcaattacatgtgatgtttaagctttagt
ttattttataaacaaaagtgattgttaaaatatttatcaaagctctagatcgagatgcta
accagctgatgattggttggaggattttgcaggggaatattcaagtctttgcatttggga
cttcaatcatggtacaatgtatacgtttttaatggtaaaaatactctcattttcagcaag
ttttggaaattgagattacgaaatggaaatca---gttttactaggtggaatagatgtga
actaactatactgtataatgataaatccccgtccatagacaNNNN-NNNNNNNNNNNNNN
NNNNNNNNNNNNNNNNagaattataaataaacaaaaccaaaatagctagatgatttgttg
tgaaataagattaaacagagcaaataagaagcacaatggaaagggaatgatacactcatc
agtataagaaagaagaaaacatatccctttgaatcctt-agacatatagcaatcttcaca
tcatgtagcagcttcactggattctcatattcttcattaacctgtcaaaaaacaatagat
taattaatataacttgacactaaNNNNNNNNNNNNNNNNNNNNNNNNNNNNNNNNNNNNN
NNNatcacttttgcatagatatataccgttatatctactcgtattcgaataatatagaat
tagctagatatatacatatataacattatatcattcatataagattcaaaagttgaggac
aatgtgcatgtgatggtgcgcaaacaggattagatttcatgtgactcctttccttttaat
gagaatgccggaaatagaagggatggtgcgtgtggttgcatgtttcttattattatacct
atattattattgttatatagtccaacgttcatcactagttttaatatactactaccaaaa
gaactcatttatataatcagattttgaaattatttgaactaaacatatg-ttctactaaa
tcactatagaaatcacaaaaacgaccacaaactctaaaagatttggtaaggacaaaaaga
tttcacctcaaatcaaaatcattgattcctctagatttacttccaacatcgacggttttg
tatttaggcaaaggtactaagtcttgttcgatgttcatgagatcttcaacgaggatgtcg
tagtgacgtttaacttcctctgcagatttacttccaactgctttagcgacgttttgccaa
cggtcgggagtgtctttatcgtaaacggctaaagccctctcgaacatcttgttttgctta
gacgtccaagaagagctcgagctcatagaactagaggccattttatttaaattcttttgg
gaatatatgagatatatatagggaaacaagaaaagagaaagaaaagggatcgatactaag
ttacgaatacaaacgaatgccaaaataggctccttatatggaggaaaagagagttgagag
attccgcaagttgtagtatttatccaata-tttttttagtttgtataccaaaataaagag
ttatagttctttttatgggtctacattttttaaggtccatacgggttttgagagaacagt
gtcgtattgtatgaagaatgtcgagaagtcaaccgttaattaacgctcgtatgtgttctt
atgaagtttaaaattagtaacctctttaaattatagagttttaacgtttaatggttattt
gttgagccctatgacttgcagggtacgtagtagaatcatctttggttttaacataataac
gtaaaggaatcattaaaaactcaaaagaaaagttaaagacattggtattcatagaaaaaa
agagtggacaaacaagatcccgtcttttatactccaatgaatcagattcaccttagctat
aatgtaagtacgtacaaagttgtgctaagacgatgaattatgatagtttattcacatacg
aaatagtttttgttaaactggtaaaatggttttatataatcatcgtttgatatgaaaaga
aaaagaaaattccttaatatcgaattaatggattcgatatgtcatctcctgtactaaact
tcatagagatttttcataacttttatttgttattaacttattatcgattaatatacaata
ataataataatttgaaggagatgggatcgatactcttgggcactttgttttaattctaat
aacttatcccgtgtgatggagaaaagtaaatttggacgacaaccattttgataagagcca
cttaaatttagctgaaaaaagaataataccataagagatattatcgtcttcttttgggat
aaaattccaatatccctatctctgcattgattctcattcatagttgtacatttttatcca
atcctttcttgttttatgaaaatgaattcattttaataattataagttataacaaattat
atg-tttttttgtcaaaaatatagtaaagtgtatgtttcattatttctttttcttaacag
aaattctatatgtatgattgattctgataattatacaagaatttggagattcagtgtggt
ctcatagcataataatgtctttttgcaccattcgtctatggtgcagcaaaaacaccacat
aacgtttattgtgaaaagttttaagacacgtcgtactacaatctcttccaatataagtta
gaagattacacgactcatctaaattatgtggtttttactccatattgactagagtgagag
tgatgaccacaccattcaccatatcctactctctataggtttttgttagctatgagagaa
atagtttcggtcactatggcaaatttaatcccgacatgaatgaattatgatgttttggtg
aaggacatttttgagaacaactaattgagtcttcatagataatacatgatccgagtttgg
atattggatgcacgagtttttgatgtagtcacctttgttatcactcattcttactcaagt
actaggtaatttgtttttagtttttagtattagttactagttagaccattttattttgtg
tggattgtatattactttttttgtatgtatcatttttgtgcttactatatcaaagaattg
ccatgattacc-gcaactatacgaaacctttatctacttctgacttagaaacactagtta
caatttggaaagaacgcaaacttatttagaaaaatgcactcacgccgcctaactttgaca
tacagtaaaacctctataaattaataatatttggaccaataaaatttattaatttagaga
ggtattaatttatcgataaataaataaaattgtacaaattttgtaaattcttacaaaaat
tcgatataaaatatag-tttttttccctataatcaatagtatttctaaaaccaattacaa
gtggaaagcaattattaagtttgaaaaacaatacaatttttttcgatattgtaaaatatt
agaattgaacactacaaagaattaacaaaaattgaagaaaaacattactagactcataNN
NNNNNNNNNNNNNNNNNNNNNNNNNNtgataaatttatataattattaatttatactatt
gat-ggaccatataattatataagattttcaaaaatattattatcttattaatttatcga
tttttatNNNNNNNNNNNNNNNNNNNNNNNNNNNNNNNNNNNNNNNNNNNNNNNNNNNNN
NNNNNNNNNNNNNNNNNNNNNNNNNNNNNNNNNNNNNNNNNNNNNNNNNNNNNNNNNNNN
NNNNNNNNN-NNNaatttttcaagtattaatttatagaagttttgctgtatatg-tttgg
cttatgatgtgtaatttgtttgaaattggggggaaatgatggggactctgagcacagggt
caaaacagaaactttagaatgcataagaatgatttaagtattatttctaaacttgagggt
tctttttgaaaattacaaataaacggcaagccaaccctaattcgagtcccatttctgtga
tcttgacctcttcctttctcactcaatttctgagctaaagttagggttttgccgagattt
atcgtccttctgttaaactcttcggagaaagatgaaatctttcctcctctctagacaagc
gatccaccgtatttcactattatcttcaaaaaccccaactttctgcagaaacttctccgc
cattacatccaccatttctcactctgatcgtcatctaagaagctacgacgaacaaacccc
attccaaaatgtcgaaatccctagacccatttcatcattcaatcgatatttccactttac
tcgcgagtcccgactcagtgactccagtgccgccattgacgactcaaatgaccaagagga
agatgacgaagatggaacaacaaacgagttcctctcacgattcgtttggataatgcgtgg
gaaagtctcagaagcttacccagattgtgacaagaagatgattgatggtatgcttctgct
tattgttgagaaagtcgtggaagaaatcgaaagaggtggattcaataaagttggatcagc
tccaccttcaccgtcatcggagtttagcgatgatctatgggctactatctgggaagttag
taatacagtgttgaaagatatggagaaagagaggaagaaggagaagatgaagcaatacgt
tcaatctcctgaagtgatggagatgtgtaggtttgctggagagattggtattcgtggtga
tttgcttagagaacttagatttaaatgggcaagagagaaaatggacgacgctgagtttta
tgagagtttggaacagcaacgtgatttggataattcgattagggaatctgaaactgtgga
tggagaagtagaagaagaagggtttgttccttctgatgaagttgaatctaggagtatctc
ccttcctaaacgaaaggggaagttgaagtacaagatctacgggcttgagttgtcggatcc
gaaatgggttgaaatggctgataaaattcatgaagctgaggaagaggctgattggagaga
gcctaaacctgtaactggaaagtgcaaattggttatggagaagcttgagtctttgcagga
gggagatgatccttcagggttgcttgctgaatgggctgagttattggagcctaaccgtgt
ggattggattgctttaattaatcagttgcgagaaggaaacactcatgcatacttaaaggt
tagactttagtttcaatcattaaaatgacttccgctagattgttcttctgaaattcataa
tcaaatcaaactttgatgcatatttgttttgttgtattggcctacttctatagtgttggt
tcttgactgatttccccaattgttcgatttaagcttttttgctaattggattgctatgga
ggtcatttgatagggtggaagttctgtggtttgatttcgttacttcttttaatgggattc
ttgtttttgttttatttgttactctaggtagtttgttcaatcaagattgtggtacttgta
tgcatatgtctaacatgggtttggaagagatgatttttaatcaattggtactggttttga
tgtttcaacaggtggcagagggtgtcctggatgaaaaatcgttcaacgctagcatctcgg
actactcaaaactcatccatatccatgctaaagagaatcacattgaagatgttgagagga
[truncated: 12,806,434 more chars]
