# Supplementary material for: Hello darkness, my old friend: 3-KETOACYL-COENZYME A SYNTHASE4 is a branch point in the regulation of triacylglycerol synthesis in Arabidopsis thaliana
Source: Plant Cell. 2023 Mar 3;35(6):1984–2005. doi: 10.1093/plcell/koad059 (PMC10226560; doi:10.1093/plcell/koad059)
Supplement: koad059_Supplementary_Data [file koad059_supplementary_data.zip › Supp. File 2.txt]

>KCS4 full 
------------------------------------------------------ATGGAC
GGTGCCGGAGAATCACGACTCGGTGGTGATGGTGGTGGTGATGGTTCTGTTGGAGTTCAG
ATCCGACAAACACGGATGCTACCGGATTTTCTCCAGAGCGTGAATCTCAAGTATGTGAAA
TTAGGTTACCATTACTTAATCTCAAATCTCTTGACTCTCTGTTTATTCCCTCTCGCCGTT
GTTATCTCCGTCGAAGCCTCTCAGATGAACCCAGATGATCTCAAACAGCTCTGGATCCAT
CTACAATACAATCTGGTTAGTATCATCATCTGTTCAGCGATTCTAGTCTTCGGGTTAACG
GTTTATGTTATGACCCGACCTAGACCCGTTTACTTGGTTGATTTCTCTTGTTATCTCCCA
CCTGATCATCTCAAAGCTCCTTACGCTCGGTTCATGGAACATTCTAGACTCACCGGAGAT
TTCGATGACTCTGCTCTCGAGTTTCAACGCAAGATCCTTGAGCGTTC-TGGTTTAGGGGA
AGACACTTATGTCCCTGAAGCTATGCATTATGTTCCACCGAGAATTTCAATGGCTGCTGC
TAGAGAAGAAGCTGAACAAGTCATGTTTGGTGCTTTAGATAACCTTTTCGCTAACACTAA
TGTGAAACCAAAGGATATTGGAATCCTTGTTGTGAATTGTAGTCTCTTTAATCCAACTCC
TTCGTTATCTGCAATGATTGTGAACAAGTATAAGCTTAGAGGTAACATTAGAAGCTACAA
TCTAGGCGGTATGGGTTGCAGCGCGGGAGTTATCGCTGTGGATCTTGCTAAAGACATGTT
GTTGGTACATAGGAACACTTATGCGGTTGTTGTTTCTACTGAGAACATTACTCAGAATTG
GTATTTTGGTAACAAGAAATCGATGTTGATACCGAACTGCTTGTTTCGAGTTGGTGGCTC
TGCGGTTTTGCTATCGAACAAGTCGAGGGACAAGAGACGGTCTAAGTACAGGCTTGTACA
TGTAGTCAGGACTCACCGTGGAGCAGATGATAAAGCTTTCCGTTGTGTTTATCAAGAGCA
GGATGATACAGGGAGAACCGGGGTTTCGTTGTCGAAAGATCTAATGGCGATTGCAGGGGA
AACTCTCAAAACCAATATCACTACATTGGGTCCTCTTGTTCTACCGATAAGTGAGCAGAT
TCTCTTCTTTATGACTCTAGTTGTGAAGAAGCTCTTTAACGGTAAAGTGAAACCGTATAT
CCCGGATTTCAAACTTGCTTTCGAGCATTTCTGTATCCATGCTGGTGGAAGAGCTGTGAT
CGATGAGTTAGAGAAGAATCTGCAGCTTTCACCAGTTCATGTCGAGGCTTCGAGGATGAC
TCTTCATCGATTTGGTAACACATCTTCGAGCTCCATTTGGTATGAATTGGCTTACATTGA
AGCGAAGGGAAGGATGCGAAGAGGTAATCGTGTTTGGCAAATCGCGTTCGGAAGTGGATT
TAAATGTAATAGCGCGATTTGGGAAGCATTAAGGCATGTGAAACCTTCGAACAACAGTCC
TTGGGAAGATTGTATTGACAAGTATCCGGTAACTTTAAGTTATTAG
>Per-1 WT  
TTATTAAAATCACTACATTTTCCGTAACAAAAAAAATCAAACTTTGTTTTCTCAATGGAC
GGTGCCGGAGAATCACGACTCGGTGGTGATGGTGGTGGTGATGGTTCTGTTGGAGTTCAG
ATCCGACAAACACGGATGCTACCGGATTTTCTCCAGAGCGTGAATCTCAAGTATGTGAAA
TTAGGTTACCATTACTTAATCTCAAATCTCTTGACTCTCTGTTTATTCCCTCTCGCCGTT
GTTATCTCCGTCGAAGCCTCTCAGATGAACCCAGATGATCTCAAACAGCTCTGGATCCAT
CTACAATACAATCTGGTTAGTATCATCATCTGTTCAGCGATTCTAGTCTTCGGGTTAACG
GTTTATGTTATGACCCGACCTAGACCCGTTTACTTGGTTGATTTCTCTTGTTATCTCCCA
CCTGATCATCTCAAAGCTCCTTACGCTCGGTTCATGGAACATTCTAGACTCACCGGAGAT
TTCGATGACTCTGCTCTCGAGTTTCAACGCAAGATCCTTGAGCGTTC-TGGTTTAGGGGA
AGATACTTATGTCCCTGAAGCTATGCATTATGTTCCACCGAGAATTTCAATGGCTGCTGC
TAGAGAAGAAGCTGAACAAGTCATGTTTGGTGCTTTGGATAATCTTTTCGCTAACACTAA
TGTGAAACCAAAGGATATTGGAATCCTTGTTGTGAATTGTAGTCTCTTTAATCCAACTCC
TTCGTTATCTGCAATGATTGTGAACAAGTATAAGCTTAGAGGTAACATTAGAAGCTACAA
TCTCGGAGGTATGGGTTGTAGCGCGGGAGTTATCGCTGTGGATCTTGCTAAAGATATGTT
GTTGGTTCACAGGAACACTTATGCAGTTGTTGTTTCTACTGAGAACATTACTCAGAATTG
GTATTTTGGTAACAAGAAATCGATGTTGATACCAAACTGCTTGTTTCGAGTTGGTGGCTC
TGCGGTTTTGCTATCGAACAAGTCGAGGGACAAGAGACGGTCTAAGTACAGGCTTGTACA
TGTAGTCAGGACTCACCGTGGAGCAGATGATAAAGCTTTCCGTTGTGT------------
------------------------------------------------------------
------------------------------------------------------------
------------------------------------------------------------
------------------------------------------------------------
------------------------------------------------------------
------------------------------------------------------------
------------------------------------------------------------
------------------------------------------------------------
----------------------------------------------
>PetergofWT
TTATTAAAATCACTACATTTTCCGTAACAAAAAAAATCAAACTTTGTTTTCTCAATGGAC
GGTGCCGGAGAATCACGACTCGGTGGTGATGGTGGTGGTGATGGTTCTGTTGGAGTTCAG
ATCCGACAAACACGGATGCTACCGGATTTTCTCCAGAGCGTGAATCTCAAGTATGTGAAA
TTAGGTTACCATTACTTAATCTCAAATCTCTTGACTCTCTGTTTATTCCCTCTCGCCGTT
GTTATCTCCGTCGAAGCCTCTCAGATGAACCCAGATGATCTCAAACAGCTCTGGATCCAT
CTACAATACAATCTGGTTAGTATCATCATCTGTTCAGCGATTCTAGTCTTCGGGTTAACG
GTTTATGTTATGACCCGACCTAGACCCGTTTACTTGGTTGATTTCTCTTGTTATCTCCCA
CCTGATCATCTCAAAGCTCCTTACGCTCGGTTCATGGAACATTCTAGACTCACCGGAGAT
TTCGATGACTCTGCTCTCGAGTTTCAACGCAAGATCCTTGAGCGTTC-TGGTTTAGGGGA
AGACACTTATGTCCCTGAAGCTATGCATTATGTTCCACCGAGAATTTCAATGGCTGCTGC
TAGAGAAGAAGCTGAACAAGTCATGTTTGGTGCTTTAGATAACCTTTTCGCTAACACTAA
TGTGAAACCAAAGGATATTGGAATCCTTGTTGTGAATTGTAGTCTCTTTAATCCAACTCC
TTCGTTATCTGCAATGATTGTGAACAAGTATAAGCTTAGAGGTAACATTAGAAGCTACAA
TCTAGGCGGTATGGGTTGCAGCGCGGGAGTTATCGCTGTGGATCTTGCTAAAGACATGTT
GTTGGTACATAGGAACACTTATGCGGTTGTTGTTTCTACTGAGAACATTACTCAGAATTG
GTATTTTGGTAACAAGAAATCGATGTTGATACCGAACTGCTTGTTTCGAGTTGGTGGCTC
TGCGGTTTTGCTATCGAACAAGTCGAGGGACAAGAGACGGTCTAAGTACAGGCTTGTACA
TGTAGTCAGGACTCACCGTGGAGCAGATGATAAAGCTTTCCGTTGTGTTTATCAAGAGCA
GGATGATACAGGGAGAACCGGGGTTTCGTTGTCGAAAGATCTAATGGCGATTGCAGGGGA
AACTCTCAAAACCAATATCACTACATTGGGTCCTCTTGTTCTACCGATAAGTGAGCAGAT
TCTCTTCTTTATGACTCTAGTTGTGAAGAAGCTCTTTAACGGTAAAGTGAAACCGTATAT
CCCGGATTTCAAACTTGCTTTCGAGCATTTCTGTATCCATGCTGGTGGAAGAGCTGTGAT
CGATGAGTTAGAGAAGAATCTGCAGCTTTCACCAGTTCATGTCGAGGCTTCGAGGATGAC
TCTTCATCGATTTGGTAACACATCTTCGAGCTCCATTTGGTATGAATTGGCTTACATTGA
AGCGAAGGGAAGGATGCGAAGAGGTAATCGTGTTTGGCAAATCGCGTTCGGAAGTGGATT
TAAATGTAATAGCGCGATTTGGGAAGCATTAAGGCATG----------------------
----------------------------------------------
>Pro-0 WT  
TTATTAAAATCACTACATTTTCCGTAACAAAAAAAATCAAACTTTGTTTTCTCAATGGAC
GGTGCCGGAGAATCACGACTCGGTGGTGATGGTGGTGGTGATGGTTCTGTTGGAGTTCAG
ATCCGACAAACACGGATGCTACCGGATTTTCTCCAGAGCGTGAATCTCAAGTATGTGAAA
TTAGGTTACCATTACTTAATCTCAAATCTCTTGACTCTCTGTTTATTCCCTCTCGCCGTT
GTTATCTCCGTCGAAGCCTCTCAGATGAACCCAGATGATCTCAAACAGCTCTGGATCCAT
CTACAATACAATCTGGTTAGTATCATCATCTGTTCAGCGATTCTAGTCTTCGGGTTAACG
GTTTATGTTATGACCCGACCTAGACCCGTTTACTTGGTTGATTTCTCTTGTTATCTCCCA
CCTGATCATCTCAAAGCTCCTTACGCTCGGTTCATGGAACATTCTAGACTCACCGGAGAT
TTCGATGACTCTGCTCTCGAGTTTCAACGCAAGATCCTTGAGCGTTC-TGGTTTAGGGGA
AGACACTTATGTCCCTGAAGCTATGCATTATGTTCCACCGAGAATTTCAATGGCTGCTGC
TAGAGAAGAAGCTGAACAAGTCATGTTTGGTGCTTTAGATAACCTTTTCGCTAACACTAA
TGTGAAACCAAAGGATATTGGAATCCTTGTTGTGAATTGTAGTCTCTTTAATCCAACTCC
TTCGTTATCTGCAATGATTGTGAACAAGTATAAGCTTAGAGGTAACATTAGAAGCTACAA
TCTAGGCGGTATGGGTTGCAGCGCGGGAGTTATCGCTGTGGATCTTGCTAAAGACATGTT
GTTGGTACATAGGAACACTTATGCGGTTGTTGTTTCTACTGAGAACATTACTCAGAATTG
GTATTTTGGTAACAAGAAATCGATGTTGATACCGAACTGCTTGTTTCGAGTTGGTGGCTC
TGCGGTTTTGCTATCGAACAAGTCGAGGGACAAGAGACGGTCTAAGTACAGGCTTGTACA
TGTAGTCAGGACTCACCGTGGAGCAGATGATAAAGCTTTCCGTTGTGTTTATCAAGAGCA
GGATGATACAGGGAGAACCGGGGTTTCGTTGTCGAAAGATCTAATGGCGATTGCAGGGGA
AACTCTCAAAACCAATATCACTACATTGGGTCCTCTTGTTCTACCGATAAGTGAGCAGAT
TCTCTTCTTTATGACTCTAGTTGTGAAGAAGCTCTTTAACGGTAAAGTGAAACCGTATAT
CCCGGATTTCAAACTTGCTTTCGAGCATTTCTGTATCCATGCTGGTGGAAGAGCTGTGAT
CGATGAGTTAGAGAAGAATCTGCAGCTTTCACCAGTTCATGTCGAGGCTTCGAGGATGAC
TCTTCATCGATTTGGTAACACATCTTCGAGCTCCATTTGGTATGAATTGGCTTACATTGA
AGCGAAGGGAAGGATGCGAAGAGGTAATCGTGTTTGGCAAATCGCGTTCGGAAGTGGATT
TAAATGTAATAGCGCGATTTGGGAAGC---------------------------------
----------------------------------------------
>Col-0 WT  
TTATTAAAATCACTACATTTTCCGTAACAAAAAAAATCAAACTTTGTTTTCTCAATGGAC
GGTGCCGGAGAATCACGACTCGGTGGTGATGGTGGTGGTGATGGTTCTGTTGGAGTTCAG
ATCCGACAAACACGGATGCTACCGGATTTTCTCCAGAGCGTGAATCTCAAGTATGTGAAA
TTAGGTTACCATTACTTAATCTCAAATCTCTTGACTCTCTGTTTATTCCCTCTCGCCGTT
GTTATCTCCGTCGAAGCCTCTCAGATGAACCCAGATGATCTCAAACAGCTCTAGATCCAT
CTACAATACAATCTGGTTAGTATCATCATCTGTTCAGCGATTCTAGTCTTCGGGTTAACG
GTTTATGTTACGACCCGACCTAGACCCGTTTACTTGGTTGATTTCTCTTGTTATCTCCCA
CCTGATCATCTCAAAGCTCCTTACGCTCGGTTCATGGAACATTCTAGACTCACCGGAGAT
TTCGATGACTCTGCTCTCGAGTTTCAACGCAAGATCCTTGAGCGTTC-TGGTTTAGGGGA
AGACACTTATGTCCCTGAAGCTATGCATTATGTTCCACCGAGAATTTCAATGGCTGCTGC
TAGAGAAGAAGCTGAACAAGTCATGTTTGGTGCTTTAGATAACCTTTTCGCTAACACTAA
TGTGAAACCAAAGGATATTGGAATCCTTGTTGTGAATTGTAGTCTCTTTAATCCAACTCC
TTCGTTATCTGCAATGATTGTGAACAAGTATAAGCTTAGAGGTAACATTAGAAGCTACAA
TCTAGGCGGTATGGGTTGCAGCGCGGGAGTTATCGCTGTGGATCTTGCTAAAGACATGTT
GTTGGTACATAGGAACACTTATGCGGTTGTTGTTTCTACTGAGAACATTACTCAGAATTG
GTATTTTGGTAACAAGAAATCGATGTTGATACCGAACTGCTTGTTTCGAGTTGGTGGCTC
TGCGGTTTTGCTATCGAACAAGTCGAGGGACAAGAGACGGTCTAAGTACAGGCTTGTACA
TGTAGTCAGGACTCACCGTGGAGCAGATGATAAAGCTTTCCGTTGTGTTTATCAAGAGCA
GGATGATACAGGGAGAACCGGGGTTTCGTTGTCGAAAGATCTAATGGCGATTGCAGGGGA
AACTCTCAAAACCAATATCACTACATTGGGTCCTCTTGTTCTACCGATAAGTGAGCAGAT
TCTCTTCTTTATGACTCTAGTTGTGAAGAAGCTCTTTAACGGTAAAGTGAAACCGTATAT
CCCGGATTTCAAACTTGCTTTCGAGCATTTCTGTATCCATGCTGGTGGAAGAGCTGTGAT
CGATGAGTTAGAGAAGAATCTGCAGCTTTCACCAGTTCATGTCGAGGCTTCGAGGATGAC
TCTTCATCGATTTGGTAACACATCTTCGAGCTCCATTTGGTATGAATTGGCTTACATTGA
AGCGAAGGGAAGGATGCGAAGAGGTAATCGTGTTTGGCAAATCGCGTTCGGAAGTGGATT
TAAATGTAATAGCGCGATTTGGGAAGCATTAAGGCATGT---------------------
----------------------------------------------
>Sh0 WT    
TTATTAAAATCACTACATTTTCCGTAACAAAAAAAATCAAACTTTGTTTTCTCAATGGAC
GGTGCCGGAGAATCACGACTCGGTGGTGATGGTGGTGGTGATGGTTCTGTTGGAGTTCAG
ATCCGACAAACACGGATGCTACCGGATTTTCTCCAGAGCGTGAATCTCAAGTATGTGAAA
TTAGGTTACCATTACTTAATCTCAAATCTCTTGACTCTCTGTTTATTCCCTCTCGCCGTT
GTTATCTCCGTCGAAGCCTCTCAGATGAACCCAGATGATCTCAAACAGCTCTGGATCCAT
CTACAATACAATCTGGTTAGTATCATCATCTGTTCAGCGATTCTAGTCTTCGGGTTAACG
GTTTATGTTACGACCCGACCTAGACCCGTTTACTTGGTTGATTTCTCTTGTTATCTCCCA
CCTGATCATCTCAAAGCTCCTTACGCTCGGTTCATGGAACATTCTAGACTCACCGGAGAT
TTCGATGACTCTGCTCTCGAGTTTCAACGCAAGATCCTTGAGCGTTC-TGGTTTAGGGGA
AGACACTTATGTCCCTGAAGCTATGCATTATGTTCCACCGAGAATTTCAATGGCTGCTGC
TAGAGAAGAAGCTGAACAAGTCATGTTTGGTGCTTTAGATAACCTTTTCGCTAACACTAA
TGTGAAACCAAAGGATATTGGAATCCTTGTTGTGAATTGTAGTCTCTTTAATCCAACTCC
TTCGTTATCTGCAATGATTGTGAACAAGTATAAGCTTAGAGGTAACATTAGAAGCTACAA
TCTAGGCGGTATGGGTTGCAGCGCGGGAGTTATCGCTGTGGATCTTGCTAAAGACATGTT
GTTGGTACATAGGAACACTTATGCGGTTGTTGTTTCTACTGAGAACATTACTCAGAATTG
GTATTTTGGTAACAAGAAATCGATGTTGATACCGAACTGCTTGTTTCGAGTTGGTGGCTC
TGCGGTTTTGCTATCGAACAAGTCGAGGGACAAGAGACGGTCTAAGTACAGGCTTGTACA
TGTAGTCAGGACTCACCGTGGAGCAGATGATAAAGCTTTCCGTTGTG-------------
------------------------------------------------------------
------------------------------------------------------------
------------------------------------------------------------
------------------------------------------------------------
------------------------------------------------------------
------------------------------------------------------------
------------------------------------------------------------
------------------------------------------------------------
----------------------------------------------
>Si0 WT    
TTATTAAAATCACTACATTTTCCGTAACAAAAAAAATCAAACTTTGTTTTCTCAATGGAC
GGTGCCGGAGAATCACGACTCGGTGGTGATGGTGGTGGTGATGGTTCTGTTGGAGTTCAG
ATCCGACAAACACGGATGCTACCGGATTTTCTCCAGAGCGTGAATCTCAAGTATGTGAAA
TTAGGTTACCATTACTTAATCTCAAATCTCTTGACTCTCTGTTTATTCCCTCTCGCCGTT
GTTATCTCCGTCGAAGCCTCTCAGATGAACCCAGATGATCTCAAACAGCTCTAGATCCAT
CTACAATACAATCTGGTTAGTATCATCATCTGTTCAGCGATTCTAGTCTTCGGGTTAACG
GTTTATGTTACGACCCGACCTAGACCCGTTTACTTGGTTGATTTCTCTTGTTATCTCCCA
CCTGATCATCTCAAAGCTCCTTACGCTCGGTTCATGGAACATTCTAGACTCACCGGAGAT
TTCGATGACTCTGCTCTCGAGTTTCAACGCAAGATCCTTGAGCGTTC-TGGTTTAGGGGA
AGACACTTATGTCCCTGAAGCTATGCATTATGTTCCACCGAGAATTTCAATGGCTGCTGC
TAGAGAAGAAGCTGAACAAGTCATGTTTGGTGCTTTAGATAACCTTTTCGCTAACACTAA
TGTGAAACCAAAGGATATTGGAATCCTTGTTGTGAATTGTAGTCTCTTTAATCCAACTCC
TTCGTTATCTGCAATGATTGTGAACAAGTATAAGCTTAGAGGTAACATTAGAAGCTACAA
TCTAGGCGGTATGGGTTGCAGCGCGGGAGTTATCGCTGTGGATCTTGCTAAAGACATGTT
GTTGGTACATAGGAACACTTATGCGGTTGTTGTTTCTACTGAGAACATTACTCAGAATTG
GTATTTTGGTAACAAGAAATCGATGTTGATACCGAACTGCTTGTTTCGAGTTGGTGGCTC
TGCGGTTTTGCTATCGAACAAGTCGAGGGACAAGAGACGGTCTAAGTACAGGCTTGTACA
TGTAGTCAGGACTCACCGTGGAGCAGATGATAAAGCTTTCCGTTGTGTTTATCAAGAGCA
GGATGATACAGGGAGAACCGGGGTTTCGTTGTCGAAAGATCTAATGGCGATTGCAGGGGA
AACTCTCAAAACCAATATCACTACATTGGGTCCTCTTGTTCTACCGATAAGTGAGCAGAT
TCTCTTCTTTATGACTCTAGTTGTGAAGAAGCTCTTTAACGGTAAAGTGAAACCGTATAT
CCCGGATTTCAAACTTGCTTTCGAGCATTTCTGTATCCATGCTGGTGGAAGAGCTGTGAT
CGATGAGTTAGAGAAGAATCTGCAGCTTTCACCAGTTCATGTCGAGGCTTCGAGGATGAC
TCTTCATCGATTTGGTAACACATCTTCGAGCTCCATTTGGTATGAATTGGCTTACATTGA
AGCGAAGGGAAGGATGCGAAGAGGTAATCGTGTTTGGCAAATCGCGTTCGGAAGTGGATT
TAAATGTAATAGCGCGATTTGGGAAGCATTAAGGCATG----------------------
----------------------------------------------
>Bu-8 WT   
TTATTAAAATCACTACATTTTCCGTAACAAAAAAAATCAAACTTTGTTTTCTCAATGGAC
GGTGCCGGAGAATCACGACTCGGTGGTGATGGTGGTGGTGATGGTTCTGTTGGAGTTCAG
ATCCGACAAACACGGATGCTACCGGATTTTCTCCAGAGCGTGAATCTCAAGTATGTGAAA
TTAGGTTACCATTACTTAATCTCAAATCTCTTGACTCTCTGTTTATTCCCTCTCGCCGTT
GTTATCTCCGTCGAAGCCTCTCAGATGAACCCAGATGATCTCAAACAGCTCTGGATCCAT
CTACAATACAATCTGGTTAGTATCATCATCTGTTCAGCGATTCTAGTCTTCGGGTTAACG
GTTTATGTTACGACCCGACCTAGACCCGTTTACTTGGTTGATTTCTCTTGTTATCTCCCA
CCTGATCATCTCAAAGCTCCTTACGCTCGGTTCATGGAACATTCTAGACTCACCGGAGAT
TTCGATGACTCTGCTCTCGAGTTTCAACGCAAGATCCTTGAGCGTTC-TGGTTTAGGGGA
AGACACTTATGTCCCTGAAGCTATGCATTATGTTCCACCGAGAATTTCAATGGCTGCTGC
TAGAGAAGAAGCTGAACAAGTCATGTTTGGTGCTTTAGATAACCTTTTCGCTAACACTAA
TGTGAAACCAAAGGATATTGGAATCCTTGTTGTGAATTGTAGTCTCTTTAATCCAACTCC
TTCGTTATCTGCAATGATTGTGAACAAGTATAAGCTTAGAGGTAACATTAGAAGCTACAA
TCTAGGCGGTATGGGTTGCAGCGCGGGAGTTATCGCTGTGGATCTTGCTAAAGACATGTT
GTTGGTACATAGGAACACTTATGCGGTTGTTGTTTCTACTGAGAACATTACTCAGAATTG
GTATTTTGGTAACAAGAAATCGATGTTGATACCGAACTGCTTGTTTCGAGTTGGTGGCTC
TGCGGTTTTGCTATCGAACAAGTCGAGGGACAAGAGACGGTCTAAGTACAGGCTTGTACA
TGTAGTCAGGACTCACCGTGGAGCAGATGATAAAGCTTTCCGTTGTGTTTATCAAGAGCA
GGATGATACAGGGAGAACCGGGGTTTCGTTGTCGAAAGATCTAATGGCGATTGCAGGGGA
AACTCTCAAAACCAATATCACTACATTGGGTCCTCTTGTTCTACCGATAAGTGAGCAGAT
TCTCTTCTTTATGACTCTAGTTGTGAAGAAGCTCTTTAACGGTAAAGTGAAACCGTATAT
CCCGGATTTCAAACTTGCTTTCGAGCATTTCTGTATCCATGCTGGTGGAAGAGCTGTGAT
CGATGAGTTAGAGAAGAATCTGCAGCTTTCACCAGTTCATGTCGAGGCTTCGAGGATGAC
TCTTCATCGATTTGGTAACACATCTTCGAGCTCCATTTGGTATGAATTGGCTTACATTGA
AGCGAAGGGAAGGATGCGAAGAGGTAATCGTGTTTGGCAAATCGCGTTCGGAAGTGGATT
TAAATGTAATAGCGCGATTTGGGAAGCATTAAGGCAT-----------------------
----------------------------------------------
>Per-1 KO13
TTATTAAAATCACTACATTTTCCGTAACAAAAAAAATCAAACTTTGTTTTCTCAATGGAC
GGTGCCGGAGAA------------------------------------------------
----------CACGGATGCTACCGGATTTTCTCCAGAGCGTGAATCTCAAGTATGTGAAA
TTAGGTTACCATTACTTAATCTCAAATCTCTTGACTCTCTGTTTATTCCCTCTCGCCGTT
GTTATCTCCGTCGAAGCCTCTCAGATGAACCCAGATGATCTCAAACAGCTCTGGATCCAT
CTACAATACAATCTGGTTAGTATCATCATCTGTTCAGCGATTCTAGTCTTCGGGTTAACG
GTTTATGTTATGACCCGACCTAGACCCGTTTACTTGGTTGATTTCTCTTGTTATCTCCCA
CCTGATCATCTCAAAGCTCCTTACGCTCGGTTCATGGAACATTCTAGACTCACCGGAGAT
TTCGATGACTCTGCTCTCGAGTTTCAACGCAAGATCCTTGAGCGTTC-TGGTTTAGGGGA
AGATACTTATGTCCCTGAAGCTATGCATTATGTTCCACCGAGAATTTCAATGGCTGCTGC
TAGAGAAGAAGCTGAACAAGTCATGTTTGGTGCTTTGGATAATCTTTTCGCTAACACTAA
TGTGAAACCAAAGGATATTGGAATCCTTGTTGTGAATTGTAGTCTCTTTAATCCAACTCC
TTCGTTATCTGCAATGATTGTGAACAAGTATAAGCTTAGAGGTAACATTAGAAGCTACAA
TCTCGGAGGTATGGGTTGTAGCGCGGGAGTTATCGCTGTGGATCTTGCTAAAGATATGTT
GTTGGTTCACAGGAACACTTATGCAGTTGTTGTTTCTACTGAGAACATTACTCAGAATTG
GTATTTTGGTAACAAGAAATCGATGTTGATACCAAACTGCTTGTTTCGAGTTGGTGGCTC
TGCGGTTTTGCTATCGAACAAGTCGAGGGACAAGAGACGGTCTAAGTACAGGCTTGTACA
TGTAGTCAGGACTCACCGTGGAGCAGATGATAAAGCTTTCCGTTGTGTTTATCAAGAGCA
GGATGATACAGGGAGAACCGGGGTTTCGTTGTCGAAAGATCTAATGGCGATTGCAGGGGA
AACTCTCAAAACCAATATCACTACATTGGGTCCTCTTGTTCTACCGATAAGTGAGCAGAT
TCTCTTCTTTATGACTCTAGTTGTGAAGAAGCTCTTTAACGGTAAAGTGAAACCGTATAT
CCCGGATTTCAAACTTGCTTTCGAGCATTTTTGTATCCATGCTGGTGGAAGAGCTGTGAT
CGATGAGTTAGAGAAGAATCTGCAGCTTTCACCAGTTCATGTCGAGGCTTCGAGGATGAC
TCTTCATCGATTTGGTAACACATCTTCGAGCTCCATTTGGTATGAATTGGCTTACATTGA
AGCGAAGGGAAGGATGCGAAGAGGTAATCGTGTTTGGCAAATCGCGTTCGGAAGTGGATT
TAAATGTAATAGCGCGATTTGGGAAGCATTAAGGCAT-----------------------
----------------------------------------------
>Per-1 KO12
TTATTAAAATCACTACATTTTCCGTAACAAAAAAAATCAAACTTTGTTTTCTCAATGGAC
GGTGCCGGAGAA------------------------------------------------
----------CACGGATGCTACCGGATTTTCTCCAGAGCGTGAATCTCAAGTATGTGAAA
TTAGGTTACCATTACTTAATCTCAAATCTCTTGACTCTCTGTTTATTCCCTCTCGCCGTT
GTTATCTCCGTCGAAGCCTCTCAGATGAACCCAGATGATCTCAAACAGCTCTGGATCCAT
CTACAATACAATCTGGTTAGTATCATCATCTGTTCAGCGATTCTAGTCTTCGGGTTAACG
GTTTATGTTATGACCCGACCTAGACCCGTTTACTTGGTTGATTTCTCTTGTTATCTCCCA
CCTGATCATCTCAAAGCTCCTTACGCTCGGTTCATGGAACATTCTAGACTCACCGGAGAT
TTCGATGACTCTGCTCTCGAGTTTCAACGCAAGATCCTTGAGCGTTC-TGGTTTAGGGGA
AGACACTTATGTCCCTGAAGCTATGCATTATGTTCCACCGAGAATTTCAATGGCTGCTGC
TAGAGAAGAAGCTGAACAAGTCATGTTTGGTGCTTTAGATAACCTTTTCGCTAACACTAA
TGTGAAACCAAAGGATATTGGAATCCTTGTTGTGAATTGTAGTCTCTTTAATCCAACTCC
TTCGTTATCTGCAATGATTGTGAACAAGTATAAGCTTAGAGGTAACATTAGAAGCTACAA
TCTAGGCGGTATGGGTTGCAGCGCGGGAGTTATCGCTGTGGATCTTGCTAAAGACATGTT
GTTGGTACATAGGAACACTTATGCGGTTGTTGTTTCTACTGAGAACATTACTCAGAATTG
GTATTTTGGTAACAAGAAATCGATGTTGATACCGAACTGCTTGTTTCGAGTTGGTGGCTC
TGCGGTTTTGCTATCGAACAAGTCGAGGGACAAGAGACGGTCTAAGTACAGGCTTGTACA
TGTAGTCAGGACTCACCGTGGAGCAGATGATAAAGCTTTCCGTTGTGTTTATCAAGAGCA
GGATGATACAGGGAGAACCGGGGTTTCGTTGTCGAAAGATCTAATGGCGATTGCAGGGGA
AACTCTCAAAACCAATATCACTACATTGGGTCCTCTTGTTCTACCGATAAGTGAGCAGAT
TCTCTTCTTTATGACTCTAGTTGTGAAGAAGCTCTTTAACGGTAAAGTGAAACCGTATAT
CCCGGATTTCAAACTTGCTTTCGAGCATTTTTGTATCCATGCTGGTGGAAGAGCTGTGAT
CGATGAGTTAGAGAAGAATCTGCAGCTTTCACCAGTTCATGTCGAGGCTTCGAGGATGAC
TCTTCATCGATTTGGTAACACATCTTCGAGCTCCATTTGGTATGAATTGGCTTACATTGA
AGCGAAGGGAAGGATGCGAAGAGGTAATCGTGTTTGGCAAATCGCGTTCGGAAGTGGATT
TAAATGTAATAGCGCGATTTGGGAAGCATTAAGGCATG----------------------
----------------------------------------------
>Peterg KO
------------------------------------------------------------
------------------------------------------------------------
------------------------------------------------------------
------------------------------------------------------------
------------------------------------------------------------
------------------------------------------------------------
------------------------------------GTTGATTTCTCTTGTTATCTCCCA
CCTGATCATCTCAAAGCTCCTTACGCTCGGTTCATGGAACATTCTAGACTCACCGGAGAT
TTCGATGACTCTGCTCTCGAGTTTCAACGCAAGATCCTTGAGCGTTC-TGGTTTAGGGGA
AGATACTTATGTCCCTGAAGCTATGCATTATGTTCCACCGAGAATTTCAATGGCTGCTGC
TAGAGAAGAAGCTGAACAAGTCATGTTTGGTGCTTTGGATAATCTTTTCGCTAACACTAA
TGTGAAACCAAAGGATATTGGAATCCTTGTTGTGAATTGTAGTCTCTTTAATCCAACTCC
TTCGTTATCTGCAATGATTGTGAACAAGTATAAGCTTAGAGGTAACATTAGAAGCTACAA
TCTCGGAGGTATGGGTTGTAGCGCGGGAGTTATCGCTGTGGATCTTGCTAAAGATATGTT
GTTGGTTCACAGGAACACTTATGCAGTTGTTGTTTCTACTGAGAACATTACTCAGAATTG
GTATTTTGGTAACAAGAAATCGATGTTGATACCAAACTGCTTGTTTCGAGTTGGTGGCTC
TGCGGTTTTGCTATCGAACAAGTCGAGGGACAAGAGACGGTCTAAGTACAGGCTTGTACA
TGTAGTCAGGACTCACCGTGGAGCAGATGATAAAGCTTTCCGTTGTGTTTATCAAGAGCA
GGATGATACAGGGAGAACCGGGGTTTCGTTGTCGAAAGATCTAATGGCGATTGCAGGGGA
AACTCTCAAAACCAATATCACTACATTGGGTCCTCTTGTTCTACCGATAAGTGAGCAGAT
TCTCTTCTTTATGACTCTAGTTGTGAAGAAGCTCTTTAACGGTAAAGTGAAACCGTATAT
CCCGGATTTCAAACTTGCTTTCGAGCATTTCTGTATCCATGCTGGTGGAAGAGCTGTGAT
CGATGAGTTAGAGAAGAATCTGCAGCTTTCACCAGTTCATGTCGAGGCTTCGAGGATGAC
TCTTCATCGATTTGGTAACACATCTTCGAGCTCCATTTGGTATGAATTGGCTTACATTGA
AGCGAAGGGAAGGATGCGAAGAGGTAATCGTGTTTGGCAAATCGCGTTCGGAAGTGGATT
TAAATGTAATAGCGCGATTTGGGAAGCATTAAGGCATG----------------------
----------------------------------------------
>Pro-0 KO03
TTATTAAAATCACTACATTTTCCGTAACAAAAAAAATCAAACTTTGTTTTCTCAATGGAC
GGTGCCGGAGA-------------------------------------------------
----------CACGGATGCTACCGGATTTTCTCCAGAGCGTGAATCTCAAGTATGTGAAA
TTAGGTTACCATTACTTAATCTCAAATCTCTTGACTCTCTGTTTATTCCCTCTCGCCGTT
GTTATCTCCGTCGAAGCCTCTCAGATGAACCCAGATGATCTCAAACAGCTCTGGATCCAT
CTACAATACAATCTGGTTAGTATCATCATCTGTTCAGCGATTCTAGTCTTCGGGTTAACG
GTTTATGTTATGACCCGACCTAGACCCGTTTACTTGGTTGATTTCTCTTGTTATCTCCCA
CCTGATCATCTCAAAGCTCCTTACGCTCGGTTCATGGAACATTCTAGACTCACCGGAGAT
TTCGATGACTCTGCTCTCGAGTTTCAACGCAAGATCCTTGAGCGTTC-TGGTTTAGGGGA
AGACACTTATGTCCCTGAAGCTATGCATTATGTTCCACCGAGAATTTCAATGGCTGCTGC
TAGAGAAGAAGCTGAACAAGTCATGTTTGGTGCTTTAGATAACCTTTTCGCTAACACTAA
TGTGAAACCAAAGGATATTGGAATCCTTGTTGTGAATTGTAGTCTCTTTAATCCAACTCC
TTCGTTATCTGCAATGATTGTGAACAAGTATAAGCTTAGAGGTAACATTAGAAGCTACAA
TCTAGGCGGTATGGGTTGCAGCGCGGGAGTTATCGCTGTGGATCTTGCTAAAGACATGTT
GTTGGTACATAGGAACACTTATGCGGTTGTTGTTTCTACTGAGAACATTACTCAGAATTG
GTATTTTGGTAACAAGAAATCGATGTTGATACCGAACTGCTTGTTTCGAGTTGGTGGCTC
TGCGGTTTTGCTATCGAACAAGTCGAGGGACAAGAGACGGTCTAAGTACAGGCTTGTACA
TGTAGTCAGGACTCACCGTGGAGCAGATGATAAAGCTTTCCGTTGTGTTTATCAAGAGCA
GGATGATACAGGGAGAACCGGGGTTTCGTTGTCGAAAGATCTAATGGCGATTGCAGGGGA
AACTCTCAAAACCAATATCACTACATTGGGTCCTCTTGTTCTACCGATAAGTGAGCAGAT
TCTCTTCTTTATGACTCTAGTTGTGAAGAAGCTCTTTAACGGTAAAGTGAAACCGTATAT
CCCGGATTTCAAACTTGCTTTCGAGCATTTCTGTATCCATGCTGGTGGAAGAGCTGTGAT
CGATGAGTTAGAGAAGAATCTGCAGCTTTCACCAGTTCATGTCGAGGCTTCGAGGATGAC
TCTTCATCGATTTGGTAACACATCTTCGAGCTCCATTTGGTATGAATTGGCTTACATTGA
AGCGAAGGGAAGGATGCGAAGAGGTAATCGTGTTTGGCAAATCGCGTTCGGAAGTGGATT
TAAATGTAATAGCGCGATTTGGGAAGCATTAAGGCATG----------------------
----------------------------------------------
>Col-0 KO02 
TTATTAAAATCACTACATTTTCCGTAACAAAAAAAATCAAACTTTGTTTTCTCAATGGAC
GGTGCCGGAGAA------------------------------------------------
----------CACGGATGCTACCGGATTTTCTCCAGAGCGTGAATCTCAAGTATGTGAAA
TTAGGTTACCATTACTTAATCTCAAATCTCTTGACTCTCTGTTTATTCCCTCTCGCCGTT
GTTATCTCCGTCGAAGCCTCTCAGATGAACCCAGATGATCTCAAACAGCTCTGGATCCAT
CTACAATACAATCTGGTTAGTATCATCATCTGTTCAGCGATTCTAGTCTTCGGGTTAACG
GTTTATGTTACGACCCGACCTAGACCCGTTTACTTGGTTGATTTCTCTTGTTATCTCCCA
CCTGATCATCTCAAAGCTCCTTACGCTCGGTTCATGGAACATTCTAGACTCACCGGAGAT
TTCGATGACTCTGCTCTCGAGTTTCAACGCAAGATCCTTGAGCGTTC-TGGTTTAGGGGA
AGACACTTATGTCCCTGAAGCTATGCATTATGTTCCACCGAGAATTTCAATGGCTGCTGC
TAGAGAAGAAGCTGAACAAGTCATGTTTGGTGCTTTAGATAACCTTTTCGCTAACACTAA
TGTGAAACCAAAGGATATTGGAATCCTTGTTGTGAATTGTAGTCTCTTTAATCCAACTCC
TTCGTTATCTGCAATGATTGTGAACAAGTATAAGCTTAGAGGTAACATTAGAAGCTACAA
TCTAGGCGGTATGGGTTGCAGCGCGGGAGTTATCGCTGTGGATCTTGCTAAAGACATGTT
GTTGGTACATAGGAACACTTATGCGGTTGTTGTTTCTACTGAGAACATTACTCAGAATTG
GTATTTTGGTAACAAGAAATCGATGTTGATACCGAACTGCTTGTTTCGAGTTGGTGGCTC
TGCGGTTTTGCTATCGAACAAGTCGAGGGACAAGAGACGGTCTAAGTACAGGCTTGTACA
TGTAGTCAGGACTCACCGTGGAGCAGATGATAAAGCTTTCCGTTGTGTTTATCAAGAGCA
GGATGATACAGGGAGAACCGGGGTTTCGTTGTCGAAAGATCTAATGGCGATTGCAGGGGA
AACTCTCAAAACCAATATCACTACATTGGGTCCTCTTGTTCTACCGATAAGTGAGCAGAT
TCTCTTCTTTATGACTCTAGTTGTGAAGAAGCTCTTTAACGGTAAAGTGAAACCGTATAT
CCCGGATTTCAAACTTGCTTTCGAGCATTTCTGTATCCATGCTGGTGGAAGAGCTGTGAT
CGATGAGTTAGAGAAGAATCTGCAGCTTTCACCAGTTCATGTCGAGGCTTCGAGGATGAC
TCTTCATCGATTTGGTAACACATCTTCGAGCTCCATTTGGTATGAATTGGCTTACATTGA
AGCGAAGGGAAGGATGCGAAGAGGTAATCGTGTTTGGCAAATCGCGTTCGGAAGTGGATT
TAAATGTAATAGCGCGATTTGGGAAGCATTAAGGCATGT---------------------
----------------------------------------------
>Col-0 KO01
TTATTAAAATCACTACATTTTCCGTAACAAAAAAAATCAAACTTTGTCTTCTCAATGGAC
GGTGCCGGAGA-------------------------------------------------
----------CACGGATGCTACCGGATTTTCTCCAGAGCGTGAATCTCAAGTATGTGAAA
TTAGGTTACCATTACTTAATCTCAAATCTCTTGACTCTCTGTTTATTCCCTCTCGCCGTT
GTTATCTCCGTCGAAGCCTCTCAGATGAACCCAGATGATCTCAAACAGCTCTGGATCCAT
CTACAATACAATCTGGTTAGTATCATCATCTGTTCAGCGATTCTAGTCTTCGGGTTAACG
GTTTATGTTACGACCCGACCTAGACCCGTTTACTTGGTTGATTTCTCTTGTTATCTCCCA
CCTGATCATCTCAAAGCTCCTTACGCTCGGTTCATGGAACATTCTAGACTCACCGGAGAT
TTCGATGACTCTGCTCTCGAGTTTCAACGCAAGATCCTTGAGCGTTC-TGGTTTAGGGGA
AGACACTTATGTCCCTGAAGCTATGCATTATGTTCCACCGAGAATTTCAATGGCTGCTGC
TAGAGAAGAAGCTGAACAAGTCATGTTTGGTGCTTTAGATAACCTTTTCGCTAACACTAA
TGTGAAACCAAAGGATATTGGAATCCTTGTTGTGAATTGTAGTCTCTTTAATCCAACTCC
TTCGTTATCTGCAATGATTGTGAACAAGTATAAGCTTAGAGGTAACATTAGAAGCTACAA
TCTAGGCGGTATGGGTTGCAGCGCGGGAGTTATCGCTGTGGATCTTGCTAAAGACATGTT
GTTGGTACATAGGAACACTTATGCGGTTGTTGTTTCTACTGAGAACATTACTCAGAATTG
GTATTTTGGTAACAAGAAATCGATGTTGATACCGAACTGCTTGTTTCGAGTTGGTGGCTC
TGCGGTTTTGCTATCGAACAAGTCGAGGGACAAGAGACGGTCTAAGTACAGGCTTGTACA
TGTAGTCAGGACTCACCGTGGAGCAGATGATAAAGCTTTCCGTTGTGTTTATCAAGAGCA
GGATGATACAGGGAGAACCGGGGTTTCGTTGTCGAAAGATCTAATGGCGATTGCAGGGGA
AACTCTCAAAACCAATATCACTACATTGGGTCCTCTTGTTCTACCGATAAGTGAGCAGAT
TCTCTTCTTTATGACTCTAGTTGTGAAGAAGCTCTTTAACGGTAAAGTGAAACCGTATAT
CCCGGATTTCAAACTTGCTTTCGAGCATTTCTGTATCCATGCTGGTGGAAGAGCTGTGAT
CGATGAGTTAGAGAAGAATCTGCAGCTTTCACCAGTTCATGTCGAGGCTTCGAGGATGAC
TCTTCATCGATTTGGTAACACATCTTCGAGCTCCATTTGGTATGAATTGGCTTACATTGA
AGCGAAGGGAAGGATGCGAAGAGGTAATCGTGTTTGGCAAATCGCGTTCGGAAGTGGATT
TAAATGTAATAGCGCGATTTGGGAAGCATTAAGGCATGT---------------------
----------------------------------------------
>Sh0 KO1   
TTATTAAAATCACTACATTTTCCGTAACAAAAAAAATCAAACTTTGTTTTCTCAATGGAC
GGTGCCGGAGAA------------------------------------------------
----------CACGGATGCTACCGGATTTTCTCCAGAGCGTGAATCTCAAGTATGTGAAA
TTAGGTTACCATTACTTAATCTCAAATCTCTTGACTCTCTGTTTATTCCCTCTCGCCGTT
GTTATCTCCGTCGAAGCCTCTCAGATGAACCCAGATGATCTCAAACAGCTCTGGATCCAT
CTACAATACAATCTGGTTAGTATCATCATCTGTTCAGCGATTCTAGTCTTCGGGTTAACG
GTTTATGTTACGACCCGACCTAGACCCGTTTACTTGGTTGATTTCTCTTGTTATCTCCCA
CCTGATCATCTCAAAGCTCCTTACGCTCGGTTCATGGAACATTCTAGACTCACCGGAGAT
TTCGATGACTCTGCTCTCGAGTTTCAACGCAAGATCCTTGAGCGTTC-TGGTTTAGGGGA
AGACACTTATGTCCCTGAAGCTATGCATTATGTTCCACCGAGAATTTCAATGGCTGCTGC
TAGAGAAGAAGCTGAACAAGTCATGTTTGGTGCTTTAGATAACCTTTTCGCTAACACTAA
TGTGAAACCAAAGGATATTGGAATCCTTGTTGTGAATTGTAGTCTCTTTAATCCAACTCC
TTCGTTATCTGCAATGATTGTGAACAAGTATAAGCTTAGAGGTAACATTAGAAGCTACAA
TCTAGGCGGTATGGGTTGCAGCGCGGGAGTTATCGCTGTGGATCTTGCTAAAGACATGTT
GTTGGTACATAGGAACACTTATGCGGTTGTTGTTTCTACTGAGAACATTACTCAGAATTG
GTATTTTGGTAACAAGAAATCGATGTTGATACCGAACTGCTTGTTTCGAGTTGGTGGCTC
TGCGGTTTTGCTATCGAACAAGTCGAGGGACAAGAGACGGTCTAAGTACAGGCTTGTACA
TGTAGTCAGGACTCACCGTGGAGCAGATGATAAAGCTTTCCGTTGTGTTTATCAAGAGCA
GGATGATACAGGGAGAACCGGGGTTTCGTTGTCGAAAGATCTAATGGCGATTGCAGGGGA
AACTCTCAAAACCAATATCACTACATTGGGTCCTCTTGTTCTACCGATAAGTGAGCAGAT
TCTCTTCTTTATGACTCTAGTTGTGAAGAAGCTCTTTAACGGTAAAGTGAAACCGTATAT
CCCGGATTTCAAACTTGCTTTCGAGCATTTCTGTATCCATGCTGGTGGAAGAGCTGTGAT
CGATGAGTTAGAGAAGAATCTGCAGCTTTCACCAGTTCATGTCGAGGCTTCGAGGATGAC
TCTTCATCGATTTGGTAACACATCTTCGAGCTCCATTTGGTATGAATTGGCTTACATTGA
AGCGAAGGGAAGGATGCGAAGAGGTAATCGTGTTTGGCAAATCGCGTTCGGAAGTGGATT
TAAATGTAATAGCGCGATTTGGGAAGCATTAAGG--------------------------
----------------------------------------------
>Si-0 KOj  
TTATTAAAATCACTACATTTTCCGTAACAAAAAAAATCAAACTTTGTTTTCTCAATGGAC
GGTGCCGGAGAA------------------------------------------------
----------CACGGATGCTACCGGATTTTCTCCAGAGCGTGAATCTCAAGTATGTGAAA
TTAGGTTACCATTACTTAATCTCAAATCTCTTGACTCTCTGTTTATTCCCTCTCGCCGTT
GTTATCTCCGTCGAAGCCTCTCAGATGAACCCAGATGATCTCAAACAGCTCTGGATCCAT
CTACAATACAATCTGGTTAGTATCATCATCTGTTCAGCGATTCTAGTCTTCGGGTTAACG
GTTTATGTTACGACCCGACCTAGACCCGTTTACTTGGTTGATTTCTCTTGTTATCTCCCA
CCTGATCATCTCAAAGCTCCTTACGCTCGGTTCATGGAACATTCTAGACTCACCGGAGAT
TTCGATGACTCTGCTCTCGAGTTTCAACGCAAGATCCTTGAGCGTTCATGGTTTAGGGGA
AGACACTTATGTCCCTGAAGCTATGCATTATGTTCCACCGAGAATTTCAATGGCTGCTGC
TAGAGAAGAAGCTGAACAAGTCATGTTTGGTGCTTTAGATAACCTTTTCGCTAACACTAA
TGTGAAACCAAAGGATATTGGAATCCTTGTTGTGAATTGTAGTCTCTTTAATCCAACTCC
TTCGTTATCTGCAATGATTGTGAACAAGTATAAGCTTAGAGGTAACATTAGAAGCTACAA
TCTAGGCGGTATGGGTTGCAGCGCGGGAGTTATCGCTGTGGATCTTGCTAAAGACATGTT
GTTGGTACATAGGAACACTTATGCGGTTGTTGTTTCTACTGAGAACATTACTCAGAATTG
GTATTTTGGTAACAAGAAATCGATGTTGATACCGAACTGCTTGTTTCGAGTTGGTGGCTC
TGCGGTTTTGCTATCGAACAAGTCGAGGGACAAGAGACGGTCTAAGTACAGGCTTGTACA
TGTAGTCAGGACTCACCGTGGAGCAGATGATAAAGCTTTCCGTTGTGTTTATCAAGAGCA
GGATGATACAGGGAGAACCGGGGTTTCGTTGTCGAAAGATCTAATGGCGATTGCAGGGGA
AACTCTCAAAACCAATATCACTACATTGGGTCCTCTTGTTCTACCGATAAGTGAGCAGAT
TCTCTTCTTTATGACTCTAGTTGTGAAGAAGCTCTTTAACGGTAAAGTGAAACCGTATAT
CCCGGATTTCAAACTTGCTTTCGAGCATTTCTGTATCCATGCTGGTGGAAGAGCTGTGAT
CGATGAGTTAGAGAAGAATCTGCAGCTTTCACCAGTTCATGTCGAGGCTTCGAGGATGAC
TCTTCATCGATTTGGTAACACATCTTCGAGCTCCATTTGGTATGAATTGGCTTACATTGA
AGCGAAGGGAAGGATGCGAAGAGGTAATCGTGTTTGGCAAATCGCGTTCGGAAGTGGATT
TAAATGTAATAGCGCGATTTGGGAAGCATTAAGGCA------------------------
----------------------------------------------
>Si-0 KOi  
TTATTAAAATCACTACATTTTCCGTAACAAAAAAAATCAAACTTTGTTTTCTCAATGGAC
GGTGCCGGAGAA------------------------------------------------
----------CACGGATGCTACCGGATTTTCTCCAGAGCGTGAATCTCAAGTATGTGAAA
TTAGGTTACCATTACTTAATCTCAAATCTCTTGACTCTCTGTTTATTCCCTCTCGCCGTT
GTTATCTCCGTCGAAGCCTCTCAGATGAACCCAGATGATCTCAAACAGCTCTGGATCCAT
CTACAATACAATCTGGTTAGTATCATCATCTGTTCAGCGATTCTAGTCTTCGGGTTAACG
GTTTATGTTACGACCCGACCTAGACCCGTTTACTTGGTTGATTTCTCTTGTTATCTCCCA
CCTGATCATCTCAAAGCTCCTTACGCTCGGTTCATGGAACATTCTAGACTCACCGGAGAT
TTCGATGACTCTGCTCTCGAGTTTCAACGCAAGATCCTTGAGCGTTCATGGTTTAGGGGA
AGACACTTATGTCCCTGAAGCTATGCATTATGTTCCACCGAGAATTTCAATGGCTGCTGC
TAGAGAAGNNNNNNNNNNNNNNNNNNNNNNNNNNNNNNNNNNNNNNNNNNNNNNNNNNNN
NNNNNNNNNNNNNNNNNNNNNNNNNNNNNNNNNNNNNNNNNNNNNNNNNNNNNNNNNNNN
NNNNNNNNNNNNNNNNNNNNNNNNNNNNNNNNNNNNNNNNNNNNNNNNNNNNNNNNNNNN
NNNNNNNNNNNNNNNNNNNNNNNNNNNNNNNNNNNNNNNNNNNNNNNNNNNNNNNNNNNN
NNNNNNNNNNNNNNNNNNNNNNNNNNTTGTTGTTTCTACTGAGAACATTACTCAGAATTG
GTATTTTGGTAACAAGAAATCGATGTTGATACCGAACTGCTTGTTTCGAGTTGGTGGCTC
TGCGGTTTTGCTATCGAACAAGTCGAGGGACAAGAGACGGTCTAAGTACAGGCTTGTACA
TGTAGTCAGGACTCACCGTGGAGCAGATGATAAAGCTTTCCGTTGTGTTTATCAAGAGCA
GGATGATACAGGGAGAACCGGGGTTTCGTTGTCGAAAGATCTAATGGCGATTGCAGGGGA
AACTCTCAAAACCAATATCACTACATTGGGTCCTCTTGTTCTACCGATAAGTGAGCAGAT
TCTCTTCTTTATGACTCTAGTTGTGAAGAAGCTCTTTAACGGTAAAGTGAAACCGTATAT
CCCGGATTTCAAACTTGCTTTCGAGCATTTCTGTATCCATGCTGGTGGAAGAGCTGTGAT
CGATGAGTTAGAGAAGAATCTGCAGCTTTCACCAGTTCATGTCGAGGCTTCGAGGATGAC
TCTTCATCGATTTGGTAACACATCTTCGAGCTCCATTTGGTATGAATTGGCTTACATTGA
AGCGAAGGGAAGGATGCGAAGAGGTAATCGTGTTTGGCAAATCGCGTTCGGAAGTGGATT
TAAATGTAATAGCGCGATTTGGGAAGCATTAAGGCA------------------------
----------------------------------------------
>Bu-8 KO84 
TTATTAAAATCACTACATTTTCCGTAACAAAAAAAATCAAACTTTGTTTTCTCAATGGAC
GGTGCCGGAGA-------CTCGGTGGTGATGGTGGTGGTGATGGTTCTGTTGGAGTTCAG
ATCCGACAAACACGGATGCTACCGGATTTTCTCCAGAGCGTGAATCTCAAGTATGTGAAA
TTAGGTTACCATTACTTAATCTCAAATCTCTTGACTCTCTGTTTATTCCCTCTCGCCGTT
GTTATCTCCGTCGAAGCCTCTCAGATGAACCCAGATGATCTCAAACAGCTCTGGATCCAT
CTACAATACAATCTGGTTAGTATCATCATCTGTTCAGCGATTCTAGTCTTCGGGTTAACG
GTTTATGTTACGACCCGACCTAGACCCGTTTACTTGGTTGATTTCTCTTGTTATCTCCCA
CCTGATCATCTCAAAGCTCCTTACGCTCGGTTCATGGAACATTCTAGACTCACCGGAGAT
TTCGATGACTCTGCTCTCGAGTTTCAACGCAAGATCCTTGAGCGTTC-TGGTTTAGGGGA
AGACACTTATGTCCCTGAAGCTATGCATTATGTTCCACCGAGAATTTCAATGGCTGCTGC
TAGAGAAGAAGCTGAACAAGTCATGTTTGGTGCTTTAGATAACCTTTTCGCTAACACTAA
TGTGAAACCAAAGGATATTGGAATCCTTGTTGTGAATTGTAGTCTCTTTAATCCAACTCC
TTCGTTATCTGCAATGATTGTGAACAAGTATAAGCTTAGAGGTAACATTAGAAGCTACAA
TCTAGGCGGTATGGGTTGCAGCGCGGGAGTTATCGCTGTGGATCTTGCTAAAGACATGTT
GTTGGTACATAGGAACACTTATGCGGTTGTTGTTTCTACTGAGAACATTACTCAGAATTG
GTATTTTGGTAACAAGAAATCGATGTTGATACCGAACTGCTTGTTTCGAGTTGGTGGCTC
TGCGGTTTTGCTATCGAACAAGTCGAGGGACAAGAGACGGTCTAAGTACAGGCTTGTACA
TGTAGTCAGGACTCACCGTGGAGCAGATGATAAAGCTTTCCGTTGTGTTTATCAAGAGCA
GGATGATACAGGGAGAACCGGGGTTTCGTTGTCGAAAGATCTAATGGCGATTGCAGGGGA
AACTCTCAAAACCAATATCACTACATTGGGTCCTCTTGTTCTACCGATAAGTGAGCAGAT
TCTCTTCTTTATGACTCTAGTTGTGAAGAAGCTCTTTAACGGTAAAGTGAAACCGTATAT
CCCGGATTTCAAACTTGCTTTCGAGCATTTCTGTATCCATGCTGGTGGAAGAGCTGTGAT
CGATGAGTTAGAGAAGAATCTGCAGCTTTCACCAGTTCATGTCGAGGCTTCGAGGATGAC
TCTTCATCGATTTGGTAACACATCTTCGAGCTCCATTTGGTATGAATTGGCTTACATTGA
AGCGAAGGGAAGGATGCGAAGAGGTAATCGTGTTTGGCAAATCGCGTTCGGAAGTGGATT
TAAATGTAATAGCGCGATTTGGGAAGCATTAAGGCATG----------------------
----------------------------------------------
>Bu-8 KO83 
TTATTAAAATCACTACATTTTCCGTAACAAAAAAAATCAAACTTTGTTTTCTCAATGGAC
GGTGCCGGAG---------------------------------------------TTCAG
ATCCGACAAACACGGATGCTACCGGATTTTCTCCAGAGCGTGAATCTCAAGTATGTGAAA
TTAGGTTACCATTACTTAATCTCAAATCTCTTGACTCTCTGTTTATTCCCTCTCGCCGTT
GTTATCTCCGTCGAAGCCTCTCAGATGAACCCAGATGATCTCAAACAGCTCTGGATCCAT
CTACAATACAATCTGGTTAGTATCATCATCTGTTCAGCGATTCTAGTCTTCGGGTTAACG
GTTTATGTTACGACCCGACCTAGACCCGTTTACTTGGTTGATTTCTCTTGTTATCTCCCA
CCTGATCATCTCAAAGCTCCTTACGCTCGGTTCATGGAACATTCTAGACTCACCGGAGAT
TTCGATGACTCTGCTCTCGAGTTTCAACGCAAGATCCTTGAGCGTTC-TGGTTTAGGGGA
AGACACTTATGTCCCTGAAGCTATGCATTATGTTCCACCGAGAATTTCAATGGCTGCTGC
TAGAGAAGAAGCTGAACAAGTCATGTTTGGTGCTTTAGATAACCTTTTCGCTAACACTAA
TGTGAAACCAAAGGATATTGGAATCCTTGTTGTGAATTGTAGTCTCTTTAATCCAACTCC
TTCGTTATCTGCAATGATTGTGAACAAGTATAAGCTTAGAGGTAACATTAGAAGCTACAA
TCTAGGCGGTATGGGTTGCAGCGCGGGAGTTATCGCTGTGGATCTTGCTAAAGACATGTT
GTTGGTACATAGGAACACTTATGCGGTTGTTGTTTCTACTGAGAACATTACTCAGAATTG
GTATTTTGGTAACAAGAAATCGATGTTGATACCGAACTGCTTGTTTCGAGTTGGTGGCTC
TGCGGTTTTGCTATCGAACAAGTCGAGGGACAAGAGACGGTCTAAGTACAGGCTTGTACA
TGTAGTCAGGACTCACCGTGGAGCAGATGATAAAGCTTTCCGTTGTGTTTATCAAGAGCA
GGATGATACAGGGAGAACCGGGGTTTCGTTGTCGAAAGATCTAATGGCGATTGCAGGGGA
AACTCTCAAAACCAATATCACTACATTGGGTCCTCTTGTTCTACCGATAAGTGAGCAGAT
TCTCTTCTTTATGACTCTAGTTGTGAAGAAGCTCTTTAACGGTAAAGTGAAACCGTATAT
CCCGGATTTCAAACTTGCTTTCGAGCATTTCTGTATCCATGCTGGTGGAAGAGCTGTGAT
CGATGAGTTAGAGAAGAATCTGCAGCTTTCACCAGTTCATGTCGAGGCTTCGAGGATGAC
TCTTCATCGATTTGGTAACACATCTTCGAGCTCCATTTGGTATGAATTGGCTTACATTGA
AGCGAAGGGAAGGATGCGAAGAGGTAATCGTGTTTGGCAAATCGCGTTCGGAAGTGGATT
TAAATGTAATAGCGCGATTTGGGAAGCATTAAGGCATGTG--------------------
----------------------------------------------
